# Supplementary material for: Toxoplasma effector TgROP1 establishes membrane contact sites with the endoplasmic reticulum during infection
Source: Nat Microbiol. 2025 Nov 25;10(12):3331–45. doi: 10.1038/s41564-025-02193-3 (PMC12669048; doi:10.1038/s41564-025-02193-3)
Supplement: Supplementary file 4 — List of gene targets and protospacer sequences used in the CRISPR screens. [file 41564_2025_2193_MOESM4_ESM.xlsx]

## Sheet: Library
	guide name	guide sequence	protospacer	gene	identity	off target
1	TGME49_000010_0_2028	GTAAATGGGGATGTCAAGTTGCGAAGCCTGCAGCGGAACTGTTTAAGAGCTATGCTGGAA	CGAAGCCTGCAGCGGAACT	TGME49_200010	GRA20
2	TGME49_000010_73_1352	GTAAATGGGGATGTCAAGTTGCTCCTGAAGGCCGCGGAGAGTTTAAGAGCTATGCTGGAA	CTCCTGAAGGCCGCGGAGA	TGME49_200010	GRA20
3	TGME49_000010_81_1352	GTAAATGGGGATGTCAAGTTGTCCGCCGTGGTGGCAAAGGGTTTAAGAGCTATGCTGGAA	TCCGCCGTGGTGGCAAAGG	TGME49_200010	GRA20
4	TGME49_000010_87_1352	GTAAATGGGGATGTCAAGTTGGTTTCCGTTGTCGGAACCTGTTTAAGAGCTATGCTGGAA	GTTTCCGTTGTCGGAACCT	TGME49_200010	GRA20
5	TGME49_000010_9_2028	GTAAATGGGGATGTCAAGTTGTTGTGTGCAATTCCCGTCAGTTTAAGAGCTATGCTGGAA	TTGTGTGCAATTCCCGTCA	TGME49_200010	GRA20
6	TGME49_000360_0_1047	GTAAATGGGGATGTCAAGTTGTTACCGTGTGCCGCCTACCGTTTAAGAGCTATGCTGGAA	TTACCGTGTGCCGCCTACC	TGME49_200360	TGME49_200360
7	TGME49_000360_21_698	GTAAATGGGGATGTCAAGTTGGCTGGGTCCCACCTTCATTGTTTAAGAGCTATGCTGGAA	GCTGGGTCCCACCTTCATT	TGME49_200360	TGME49_200360
8	TGME49_000360_26_698	GTAAATGGGGATGTCAAGTTGCTGACAACGAACTCAAAGGGTTTAAGAGCTATGCTGGAA	CTGACAACGAACTCAAAGG	TGME49_200360	TGME49_200360
9	TGME49_000360_31_698	GTAAATGGGGATGTCAAGTTGACCAGCGTCTAGATAGACCGTTTAAGAGCTATGCTGGAA	ACCAGCGTCTAGATAGACC	TGME49_200360	TGME49_200360
10	TGME49_000360_8_1047	GTAAATGGGGATGTCAAGTTGATCAGCAACGAGAAATAAGGTTTAAGAGCTATGCTGGAA	ATCAGCAACGAGAAATAAG	TGME49_200360	TGME49_200360
11	TGME49_001130_12_1256	GTAAATGGGGATGTCAAGTTGGTCGCCAGCGGCCCTTCCAGTTTAAGAGCTATGCTGGAA	GTCGCCAGCGGCCCTTCCA	TGME49_201130	ROP33
12	TGME49_001130_21_628	GTAAATGGGGATGTCAAGTTGACAGTTGTCTCCTCGCTTGGTTTAAGAGCTATGCTGGAA	ACAGTTGTCTCCTCGCTTG	TGME49_201130	ROP33
13	TGME49_001130_52_628	GTAAATGGGGATGTCAAGTTGTCACCACTAGGCGACGCGAGTTTAAGAGCTATGCTGGAA	TCACCACTAGGCGACGCGA	TGME49_201130	ROP33
14	TGME49_001130_59_0	GTAAATGGGGATGTCAAGTTGTGTGTCTCATTGTCACTGGGTTTAAGAGCTATGCTGGAA	TGTGTCTCATTGTCACTGG	TGME49_201130	ROP33
15	TGME49_001130_60_628	GTAAATGGGGATGTCAAGTTGAACGAAACGCGGGGCGCTAGTTTAAGAGCTATGCTGGAA	AACGAAACGCGGGGCGCTA	TGME49_201130	ROP33
16	TGME49_001180_137_3484	GTAAATGGGGATGTCAAGTTGCAGCATCTTGAGAAGTCACGTTTAAGAGCTATGCTGGAA	CAGCATCTTGAGAAGTCAC	TGME49_201180	MSF (Megakaryocyte Stimulating Factor)
17	TGME49_001180_56_4355	GTAAATGGGGATGTCAAGTTGCTGCCAGTGCTCCGCCACAGTTTAAGAGCTATGCTGGAA	CTGCCAGTGCTCCGCCACA	TGME49_201180	MSF (Megakaryocyte Stimulating Factor)
18	TGME49_001180_71_3484	GTAAATGGGGATGTCAAGTTGTGTGGCGGGGACTGCTGCTGTTTAAGAGCTATGCTGGAA	TGTGGCGGGGACTGCTGCT	TGME49_201180	MSF (Megakaryocyte Stimulating Factor)
19	TGME49_001180_89_3484	GTAAATGGGGATGTCAAGTTGTCTTCTTGAGACAGCGGCGGTTTAAGAGCTATGCTGGAA	TCTTCTTGAGACAGCGGCG	TGME49_201180	MSF (Megakaryocyte Stimulating Factor)
20	TGME49_001180_9_4355	GTAAATGGGGATGTCAAGTTGGCTGCCTGCACCCTATACGGTTTAAGAGCTATGCTGGAA	GCTGCCTGCACCCTATACG	TGME49_201180	MSF (Megakaryocyte Stimulating Factor)
21	TGME49_001520_30_700	GTAAATGGGGATGTCAAGTTGTAGCCTCTGGCGTACAAGAGTTTAAGAGCTATGCTGGAA	TAGCCTCTGGCGTACAAGA	TGME49_201520	PPM3G
22	TGME49_001520_33_1400	GTAAATGGGGATGTCAAGTTGCTGCTTGAATACGGACGTTGTTTAAGAGCTATGCTGGAA	CTGCTTGAATACGGACGTT	TGME49_201520	PPM3G
23	TGME49_001520_36_2100	GTAAATGGGGATGTCAAGTTGCACCTCCTCCTTGTGGTCGGTTTAAGAGCTATGCTGGAA	CACCTCCTCCTTGTGGTCG	TGME49_201520	PPM3G
24	TGME49_001520_41_2100	GTAAATGGGGATGTCAAGTTGTGGAACGATCTCCCGGCCTGTTTAAGAGCTATGCTGGAA	TGGAACGATCTCCCGGCCT	TGME49_201520	PPM3G
25	TGME49_001520_72_700	GTAAATGGGGATGTCAAGTTGCGTCGTCTTCCCCTCATCAGTTTAAGAGCTATGCTGGAA	CGTCGTCTTCCCCTCATCA	TGME49_201520	PPM3G
26	TGME49_001630_14_698	GTAAATGGGGATGTCAAGTTGTGTGTATGAGCAGAAAGGGGTTTAAGAGCTATGCTGGAA	TGTGTATGAGCAGAAAGGG	TGME49_201630	PPM3H
27	TGME49_001630_21_349	GTAAATGGGGATGTCAAGTTGTCTACAGGGACTGTAACTGGTTTAAGAGCTATGCTGGAA	TCTACAGGGACTGTAACTG	TGME49_201630	PPM3H
28	TGME49_001630_4_698	GTAAATGGGGATGTCAAGTTGGTTGAGAGCACGACAACACGTTTAAGAGCTATGCTGGAA	GTTGAGAGCACGACAACAC	TGME49_201630	PPM3H
29	TGME49_001630_6_698	GTAAATGGGGATGTCAAGTTGGTGATGCACGAGCTAGCCGGTTTAAGAGCTATGCTGGAA	GTGATGCACGAGCTAGCCG	TGME49_201630	PPM3H
30	TGME49_001630_9_698	GTAAATGGGGATGTCAAGTTGATAAAATCACGATGATAGCGTTTAAGAGCTATGCTGGAA	ATAAAATCACGATGATAGC	TGME49_201630	PPM3H
31	TGME49_001860_0_1660	GTAAATGGGGATGTCAAGTTGACGCGGCACTCGACGAAACGTTTAAGAGCTATGCTGGAA	ACGCGGCACTCGACGAAAC	TGME49_201860	TGME49_201860
32	TGME49_001860_25_1245	GTAAATGGGGATGTCAAGTTGTCTGCTGTGAATGAACCCGGTTTAAGAGCTATGCTGGAA	TCTGCTGTGAATGAACCCG	TGME49_201860	TGME49_201860
33	TGME49_001860_27_1245	GTAAATGGGGATGTCAAGTTGGAAGAATTCGACTCAAACGGTTTAAGAGCTATGCTGGAA	GAAGAATTCGACTCAAACG	TGME49_201860	TGME49_201860
34	TGME49_001860_28_1245	GTAAATGGGGATGTCAAGTTGGACGAAAACGACTCAGCTGGTTTAAGAGCTATGCTGGAA	GACGAAAACGACTCAGCTG	TGME49_201860	TGME49_201860
35	TGME49_001860_29_1245	GTAAATGGGGATGTCAAGTTGGAGGCTCTTGCTGACAATCGTTTAAGAGCTATGCTGGAA	GAGGCTCTTGCTGACAATC	TGME49_201860	TGME49_201860
36	TGME49_002200_23_4275	GTAAATGGGGATGTCAAGTTGAGGCGGACGTGACTCCCGCGTTTAAGAGCTATGCTGGAA	AGGCGGACGTGACTCCCGC	TGME49_202200	TGME49_202200
37	TGME49_002200_27_3420	GTAAATGGGGATGTCAAGTTGAGCCAATCCTTCGCAAGCGGTTTAAGAGCTATGCTGGAA	AGCCAATCCTTCGCAAGCG	TGME49_202200	TGME49_202200
38	TGME49_002200_29_2565	GTAAATGGGGATGTCAAGTTGTCAAAGGACCTGTGCCAGAGTTTAAGAGCTATGCTGGAA	TCAAAGGACCTGTGCCAGA	TGME49_202200	TGME49_202200
39	TGME49_002200_54_2565	GTAAATGGGGATGTCAAGTTGACGTCCTCAAGGCCAGCTTGTTTAAGAGCTATGCTGGAA	ACGTCCTCAAGGCCAGCTT	TGME49_202200	TGME49_202200
40	TGME49_002200_55_4275	GTAAATGGGGATGTCAAGTTGGTCTCGTGCGTGTACGCACGTTTAAGAGCTATGCTGGAA	GTCTCGTGCGTGTACGCAC	TGME49_202200	TGME49_202200
41	TGME49_002420_44_435	GTAAATGGGGATGTCAAGTTGCTACGGATTCAAACCTTGCGTTTAAGAGCTATGCTGGAA	CTACGGATTCAAACCTTGC	TGME49_202420	TGME49_202420
42	TGME49_002420_46_435	GTAAATGGGGATGTCAAGTTGTCACTGCATTCTTCTTTGTGTTTAAGAGCTATGCTGGAA	TCACTGCATTCTTCTTTGT	TGME49_202420	TGME49_202420
43	TGME49_002420_48_435	GTAAATGGGGATGTCAAGTTGGGCTTCCGTCGGACATACTGTTTAAGAGCTATGCTGGAA	GGCTTCCGTCGGACATACT	TGME49_202420	TGME49_202420
44	TGME49_002610_12_1644	GTAAATGGGGATGTCAAGTTGCCAATCCGACTGAACATGGGTTTAAGAGCTATGCTGGAA	CCAATCCGACTGAACATGG	TGME49_202610	PPM3D
45	TGME49_002610_15_1644	GTAAATGGGGATGTCAAGTTGTTTTCTTGTTCATCTCGAAGTTTAAGAGCTATGCTGGAA	TTTTCTTGTTCATCTCGAA	TGME49_202610	PPM3D
46	TGME49_002610_21_548	GTAAATGGGGATGTCAAGTTGCCAGTAGCTCGTGCAGAGCGTTTAAGAGCTATGCTGGAA	CCAGTAGCTCGTGCAGAGC	TGME49_202610	PPM3D
47	TGME49_002610_22_1096	GTAAATGGGGATGTCAAGTTGAGTTCCAGGCATGGCTCGCGTTTAAGAGCTATGCTGGAA	AGTTCCAGGCATGGCTCGC	TGME49_202610	PPM3D
48	TGME49_002610_5_1644	GTAAATGGGGATGTCAAGTTGACCGCATGAGCATACGATCGTTTAAGAGCTATGCTGGAA	ACCGCATGAGCATACGATC	TGME49_202610	PPM3D
49	TGME49_002620_12_1569	GTAAATGGGGATGTCAAGTTGGACGCTTCGGATCCACCTAGTTTAAGAGCTATGCTGGAA	GACGCTTCGGATCCACCTA	TGME49_202620	GRA64
50	TGME49_002620_19_1569	GTAAATGGGGATGTCAAGTTGTACTGTTGCAGTGGCTGTGGTTTAAGAGCTATGCTGGAA	TACTGTTGCAGTGGCTGTG	TGME49_202620	GRA64
51	TGME49_002620_28_1569	GTAAATGGGGATGTCAAGTTGGCACAAGGGGACGCCTTTAGTTTAAGAGCTATGCTGGAA	GCACAAGGGGACGCCTTTA	TGME49_202620	GRA64
52	TGME49_002620_39_1569	GTAAATGGGGATGTCAAGTTGTGTTCGAGGTCTTTTGACCGTTTAAGAGCTATGCTGGAA	TGTTCGAGGTCTTTTGACC	TGME49_202620	GRA64
53	TGME49_002620_52_1569	GTAAATGGGGATGTCAAGTTGGAAGATTGCCATTTCCTGCGTTTAAGAGCTATGCTGGAA	GAAGATTGCCATTTCCTGC	TGME49_202620	GRA64
54	TGME49_002780_105_4145	GTAAATGGGGATGTCAAGTTGGCCTGCGGCTGCAGCCGCAGTTTAAGAGCTATGCTGGAA	GCCTGCGGCTGCAGCCGCA	TGME49_202780	ROP25
55	TGME49_002780_28_4145	GTAAATGGGGATGTCAAGTTGGGGGTCCCGGGCAAGAGACGTTTAAGAGCTATGCTGGAA	GGGGTCCCGGGCAAGAGAC	TGME49_202780	ROP25
56	TGME49_002780_37_4145	GTAAATGGGGATGTCAAGTTGGCGTGGGGCTCGGAGCCGGGTTTAAGAGCTATGCTGGAA	GCGTGGGGCTCGGAGCCGG	TGME49_202780	ROP25
57	TGME49_002780_7_4974	GTAAATGGGGATGTCAAGTTGTCCGCCGACCCGTCGTCGAGTTTAAGAGCTATGCTGGAA	TCCGCCGACCCGTCGTCGA	TGME49_202780	ROP25
58	TGME49_002780_95_3316	GTAAATGGGGATGTCAAGTTGACGCGCGGGAACCTCGTCGGTTTAAGAGCTATGCTGGAA	ACGCGCGGGAACCTCGTCG	TGME49_202780	ROP25
59	TGME49_003290_13_1347	GTAAATGGGGATGTCAAGTTGCGCCGAAGCAACTGGCTCAGTTTAAGAGCTATGCTGGAA	CGCCGAAGCAACTGGCTCA	TGME49_203290	GRA34
60	TGME49_003290_24_1347	GTAAATGGGGATGTCAAGTTGGTAAAAACGAAAAAAGCACGTTTAAGAGCTATGCTGGAA	GTAAAAACGAAAAAAGCAC	TGME49_203290	GRA34
61	TGME49_003290_37_1347	GTAAATGGGGATGTCAAGTTGCAACGCCACGTGCGATCGCGTTTAAGAGCTATGCTGGAA	CAACGCCACGTGCGATCGC	TGME49_203290	GRA34
62	TGME49_003290_42_1347	GTAAATGGGGATGTCAAGTTGTTGTGTGGACGAAAGAATGGTTTAAGAGCTATGCTGGAA	TTGTGTGGACGAAAGAATG	TGME49_203290	GRA34
63	TGME49_003290_5_1347	GTAAATGGGGATGTCAAGTTGTCTTCGACATCGTCTCCCGGTTTAAGAGCTATGCTGGAA	TCTTCGACATCGTCTCCCG	TGME49_203290	GRA34
64	TGME49_003310_1_1000	GTAAATGGGGATGTCAAGTTGGAACTTCTTCTTGTTCATCGTTTAAGAGCTATGCTGGAA	GAACTTCTTCTTGTTCATC	TGME49_203310	GRA7
65	TGME49_003310_27_500	GTAAATGGGGATGTCAAGTTGATCAGTTCGTCATCTGACGGTTTAAGAGCTATGCTGGAA	ATCAGTTCGTCATCTGACG	TGME49_203310	GRA7
66	TGME49_003310_29_500	GTAAATGGGGATGTCAAGTTGGTCGGTCTGAGACTGTCAAGTTTAAGAGCTATGCTGGAA	GTCGGTCTGAGACTGTCAA	TGME49_203310	GRA7
67	TGME49_003310_5_1000	GTAAATGGGGATGTCAAGTTGTCGTCAGTCACTTCAGCGTGTTTAAGAGCTATGCTGGAA	TCGTCAGTCACTTCAGCGT	TGME49_203310	GRA7
68	TGME49_003600_16_3095	GTAAATGGGGATGTCAAGTTGTTCATCAAATTGTAAAGCTGTTTAAGAGCTATGCTGGAA	TTCATCAAATTGTAAAGCT	TGME49_203600	CST2 (GRA50)
69	TGME49_003600_21_3095	GTAAATGGGGATGTCAAGTTGCTATCACACCAATAGGTGGGTTTAAGAGCTATGCTGGAA	CTATCACACCAATAGGTGG	TGME49_203600	CST2 (GRA50)
70	TGME49_003600_3_3095	GTAAATGGGGATGTCAAGTTGCAACTGCAGAAGAAGAGCGGTTTAAGAGCTATGCTGGAA	CAACTGCAGAAGAAGAGCG	TGME49_203600	CST2 (GRA50)
71	TGME49_003600_41_3095	GTAAATGGGGATGTCAAGTTGCGCGTACAAGGTGGCATCTGTTTAAGAGCTATGCTGGAA	CGCGTACAAGGTGGCATCT	TGME49_203600	CST2 (GRA50)
72	TGME49_003600_53_2476	GTAAATGGGGATGTCAAGTTGTGTCACCTACCGCACAAACGTTTAAGAGCTATGCTGGAA	TGTCACCTACCGCACAAAC	TGME49_203600	CST2 (GRA50)
73	TGME49_003790_21_903	GTAAATGGGGATGTCAAGTTGGGCGAGGCCTGAGCTGAGGGTTTAAGAGCTATGCTGGAA	GGCGAGGCCTGAGCTGAGG	TGME49_203790	TGME49_203790
74	TGME49_003790_38_1806	GTAAATGGGGATGTCAAGTTGCGTGCTATGAAGTCCTGGAGTTTAAGAGCTATGCTGGAA	CGTGCTATGAAGTCCTGGA	TGME49_203790	TGME49_203790
75	TGME49_003790_69_903	GTAAATGGGGATGTCAAGTTGGGGAACAGAATCTGGATCTGTTTAAGAGCTATGCTGGAA	GGGAACAGAATCTGGATCT	TGME49_203790	TGME49_203790
76	TGME49_003790_86_1806	GTAAATGGGGATGTCAAGTTGGGCGCCAGGACGGATCGGAGTTTAAGAGCTATGCTGGAA	GGCGCCAGGACGGATCGGA	TGME49_203790	TGME49_203790
77	TGME49_003790_92_1806	GTAAATGGGGATGTCAAGTTGCGGTTCCACGAGAGTGTGAGTTTAAGAGCTATGCTGGAA	CGGTTCCACGAGAGTGTGA	TGME49_203790	TGME49_203790
78	TGME49_003930_19_1422	GTAAATGGGGATGTCAAGTTGATGGCCTCACTGGCGTCGGGTTTAAGAGCTATGCTGGAA	ATGGCCTCACTGGCGTCGG	TGME49_203930	TGME49_203930
79	TGME49_003930_2_948	GTAAATGGGGATGTCAAGTTGTTCCTGGTTATCGGACCTGGTTTAAGAGCTATGCTGGAA	TTCCTGGTTATCGGACCTG	TGME49_203930	TGME49_203930
80	TGME49_003930_3_1422	GTAAATGGGGATGTCAAGTTGTTCAAAAACAGTGGACACCGTTTAAGAGCTATGCTGGAA	TTCAAAAACAGTGGACACC	TGME49_203930	TGME49_203930
81	TGME49_003930_42_948	GTAAATGGGGATGTCAAGTTGAACGCTGTTAAAATCTCAAGTTTAAGAGCTATGCTGGAA	AACGCTGTTAAAATCTCAA	TGME49_203930	TGME49_203930
82	TGME49_003930_9_1422	GTAAATGGGGATGTCAAGTTGGGAGAGGCTTCTGAGGGAGGTTTAAGAGCTATGCTGGAA	GGAGAGGCTTCTGAGGGAG	TGME49_203930	TGME49_203930
83	TGME49_003990_2_2550	GTAAATGGGGATGTCAAGTTGGACACGGGGCCCTCATCGGGTTTAAGAGCTATGCTGGAA	GACACGGGGCCCTCATCGG	TGME49_203990	ROP12
84	TGME49_003990_37_2040	GTAAATGGGGATGTCAAGTTGGGAATGGCGACGGGTTCGGGTTTAAGAGCTATGCTGGAA	GGAATGGCGACGGGTTCGG	TGME49_203990	ROP12
85	TGME49_003990_55_2040	GTAAATGGGGATGTCAAGTTGACGGGGAGGGGGACCTCTGGTTTAAGAGCTATGCTGGAA	ACGGGGAGGGGGACCTCTG	TGME49_203990	ROP12
86	TGME49_003990_6_2550	GTAAATGGGGATGTCAAGTTGCGCCTTTGGAGCCACACTAGTTTAAGAGCTATGCTGGAA	CGCCTTTGGAGCCACACTA	TGME49_203990	ROP12
87	TGME49_003990_63_2040	GTAAATGGGGATGTCAAGTTGGTACATCTGGCTGATCGGTGTTTAAGAGCTATGCTGGAA	GTACATCTGGCTGATCGGT	TGME49_203990	ROP12
88	TGME49_004320_10_1720	GTAAATGGGGATGTCAAGTTGGTGACGAAAAGCAGAAACAGTTTAAGAGCTATGCTGGAA	GTGACGAAAAGCAGAAACA	TGME49_204320	TGME49_204320
89	TGME49_004320_27_1720	GTAAATGGGGATGTCAAGTTGTGGCCGGGAGTCCCTCCAGGTTTAAGAGCTATGCTGGAA	TGGCCGGGAGTCCCTCCAG	TGME49_204320	TGME49_204320
90	TGME49_004320_35_1290	GTAAATGGGGATGTCAAGTTGCGCTGTTTCCGTGCGTGTAGTTTAAGAGCTATGCTGGAA	CGCTGTTTCCGTGCGTGTA	TGME49_204320	TGME49_204320
91	TGME49_004320_38_1290	GTAAATGGGGATGTCAAGTTGGCTTCTCGAGAGGAACAACGTTTAAGAGCTATGCTGGAA	GCTTCTCGAGAGGAACAAC	TGME49_204320	TGME49_204320
92	TGME49_004320_7_1720	GTAAATGGGGATGTCAAGTTGGCCAGCAATATGAGAGCGGGTTTAAGAGCTATGCTGGAA	GCCAGCAATATGAGAGCGG	TGME49_204320	TGME49_204320
93	TGME49_004340_23_3556	GTAAATGGGGATGTCAAGTTGCCCGTTCTTGATGAGGCCGGTTTAAGAGCTATGCTGGAA	CCCGTTCTTGATGAGGCCG	TGME49_204340	CST8 (GRA54)
94	TGME49_004340_30_3556	GTAAATGGGGATGTCAAGTTGGGAGAAAGTTCGACCCTGTGTTTAAGAGCTATGCTGGAA	GGAGAAAGTTCGACCCTGT	TGME49_204340	CST8 (GRA54)
95	TGME49_004340_77_4445	GTAAATGGGGATGTCAAGTTGAAATATTCGCTGCCGTCACGTTTAAGAGCTATGCTGGAA	AAATATTCGCTGCCGTCAC	TGME49_204340	CST8 (GRA54)
96	TGME49_004340_92_4445	GTAAATGGGGATGTCAAGTTGGTGTCGCCTCTGTCACGTTGTTTAAGAGCTATGCTGGAA	GTGTCGCCTCTGTCACGTT	TGME49_204340	CST8 (GRA54)
97	TGME49_004340_95_4445	GTAAATGGGGATGTCAAGTTGCGGACACGACGACACACCTGTTTAAGAGCTATGCTGGAA	CGGACACGACGACACACCT	TGME49_204340	CST8 (GRA54)
98	TGME49_005250_10_2660	GTAAATGGGGATGTCAAGTTGCTGAAAAATCGTGCGCCGTGTTTAAGAGCTATGCTGGAA	CTGAAAAATCGTGCGCCGT	TGME49_205250	ROP18
99	TGME49_005250_2_2660	GTAAATGGGGATGTCAAGTTGTCTGTCGTACGGACAGACGGTTTAAGAGCTATGCTGGAA	TCTGTCGTACGGACAGACG	TGME49_205250	ROP18
100	TGME49_005250_28_2660	GTAAATGGGGATGTCAAGTTGGTTTGGAGTCGAGTTTTGAGTTTAAGAGCTATGCTGGAA	GTTTGGAGTCGAGTTTTGA	TGME49_205250	ROP18
101	TGME49_005250_35_2660	GTAAATGGGGATGTCAAGTTGATCCTGGACTTGGAAGAGCGTTTAAGAGCTATGCTGGAA	ATCCTGGACTTGGAAGAGC	TGME49_205250	ROP18
102	TGME49_005250_42_2128	GTAAATGGGGATGTCAAGTTGTTGTTCTTGCATGTGCGCCGTTTAAGAGCTATGCTGGAA	TTGTTCTTGCATGTGCGCC	TGME49_205250	ROP18
103	TGME49_005360_18_6288	GTAAATGGGGATGTCAAGTTGGGTGGAGACGACCAGGCGGGTTTAAGAGCTATGCTGGAA	GGTGGAGACGACCAGGCGG	TGME49_205360	TGME49_205360
104	TGME49_005360_28_4192	GTAAATGGGGATGTCAAGTTGTGAAAGGTAGCCTCATGCGGTTTAAGAGCTATGCTGGAA	TGAAAGGTAGCCTCATGCG	TGME49_205360	TGME49_205360
105	TGME49_005360_31_5764	GTAAATGGGGATGTCAAGTTGAAGGAAGCCGTTGCAGGGGGTTTAAGAGCTATGCTGGAA	AAGGAAGCCGTTGCAGGGG	TGME49_205360	TGME49_205360
106	TGME49_005360_46_6288	GTAAATGGGGATGTCAAGTTGTTCACCGAAGAGTGGGTTGGTTTAAGAGCTATGCTGGAA	TTCACCGAAGAGTGGGTTG	TGME49_205360	TGME49_205360
107	TGME49_005360_9_6288	GTAAATGGGGATGTCAAGTTGTCAGCGGGACACTTTTTCAGTTTAAGAGCTATGCTGGAA	TCAGCGGGACACTTTTTCA	TGME49_205360	TGME49_205360
108	TGME49_007610_15_958	GTAAATGGGGATGTCAAGTTGGCAGTCTGGAGTACCGTAGGTTTAAGAGCTATGCTGGAA	GCAGTCTGGAGTACCGTAG	TGME49_207610	ROP36
109	TGME49_007610_22_958	GTAAATGGGGATGTCAAGTTGAGATTGCGCAACACATCGCGTTTAAGAGCTATGCTGGAA	AGATTGCGCAACACATCGC	TGME49_207610	ROP36
110	TGME49_007610_37_958	GTAAATGGGGATGTCAAGTTGCGTCGGGATCGAGAGTGTAGTTTAAGAGCTATGCTGGAA	CGTCGGGATCGAGAGTGTA	TGME49_207610	ROP36
111	TGME49_007610_46_479	GTAAATGGGGATGTCAAGTTGCCGTTGTCTTCCGCTATCCGTTTAAGAGCTATGCTGGAA	CCGTTGTCTTCCGCTATCC	TGME49_207610	ROP36
112	TGME49_007610_47_958	GTAAATGGGGATGTCAAGTTGTTCACAACAAACACCTTGAGTTTAAGAGCTATGCTGGAA	TTCACAACAAACACCTTGA	TGME49_207610	ROP36
113	TGME49_007700_0_1416	GTAAATGGGGATGTCAAGTTGTGCACGAGAAGACGGAAGGGTTTAAGAGCTATGCTGGAA	TGCACGAGAAGACGGAAGG	TGME49_207700	ROP22
114	TGME49_007700_24_1416	GTAAATGGGGATGTCAAGTTGACTGTTTCCCCCGATCCACGTTTAAGAGCTATGCTGGAA	ACTGTTTCCCCCGATCCAC	TGME49_207700	ROP22
115	TGME49_007700_35_1416	GTAAATGGGGATGTCAAGTTGCTGCCGCGATACTGCCTGCGTTTAAGAGCTATGCTGGAA	CTGCCGCGATACTGCCTGC	TGME49_207700	ROP22
116	TGME49_007700_5_1888	GTAAATGGGGATGTCAAGTTGAACATCTGTCAGCTCCGTTGTTTAAGAGCTATGCTGGAA	AACATCTGTCAGCTCCGTT	TGME49_207700	ROP22
117	TGME49_007700_52_1416	GTAAATGGGGATGTCAAGTTGGCGAACCGCTTTTCCTTGAGTTTAAGAGCTATGCTGGAA	GCGAACCGCTTTTCCTTGA	TGME49_207700	ROP22
118	TGME49_007930_25_3415	GTAAATGGGGATGTCAAGTTGGCTCGTGACACGCGGATGCGTTTAAGAGCTATGCTGGAA	GCTCGTGACACGCGGATGC	TGME49_207930	TGME49_207930
119	TGME49_007930_26_2049	GTAAATGGGGATGTCAAGTTGACTCTGTGACTGCACGCAGGTTTAAGAGCTATGCTGGAA	ACTCTGTGACTGCACGCAG	TGME49_207930	TGME49_207930
120	TGME49_007930_27_3415	GTAAATGGGGATGTCAAGTTGGAGAAAGCAGGAGTCATTCGTTTAAGAGCTATGCTGGAA	GAGAAAGCAGGAGTCATTC	TGME49_207930	TGME49_207930
121	TGME49_007930_30_3415	GTAAATGGGGATGTCAAGTTGAGTCAAACGACTGTCGCCAGTTTAAGAGCTATGCTGGAA	AGTCAAACGACTGTCGCCA	TGME49_207930	TGME49_207930
122	TGME49_007930_31_2049	GTAAATGGGGATGTCAAGTTGACGTGTCGGCGATCCGCTTGTTTAAGAGCTATGCTGGAA	ACGTGTCGGCGATCCGCTT	TGME49_207930	TGME49_207930
123	TGME49_008070_0_11223	GTAAATGGGGATGTCAAGTTGGCGATGAGTTCACTGCTGTGTTTAAGAGCTATGCTGGAA	GCGATGAGTTCACTGCTGT	TGME49_208070	inositol polyphosphate kinase
124	TGME49_008070_17_11223	GTAAATGGGGATGTCAAGTTGTTGAGGATATGGAGAGGGCGTTTAAGAGCTATGCTGGAA	TTGAGGATATGGAGAGGGC	TGME49_208070	inositol polyphosphate kinase
125	TGME49_008070_29_10836	GTAAATGGGGATGTCAAGTTGCCCCGACAGTCGCCTCGCCGTTTAAGAGCTATGCTGGAA	CCCCGACAGTCGCCTCGCC	TGME49_208070	inositol polyphosphate kinase
126	TGME49_008070_33_10449	GTAAATGGGGATGTCAAGTTGGGGACTCAGACGGTCGCGAGTTTAAGAGCTATGCTGGAA	GGGACTCAGACGGTCGCGA	TGME49_208070	inositol polyphosphate kinase
127	TGME49_008070_44_10449	GTAAATGGGGATGTCAAGTTGACGCTCTCGAAGGTTCGAGGTTTAAGAGCTATGCTGGAA	ACGCTCTCGAAGGTTCGAG	TGME49_208070	inositol polyphosphate kinase
128	TGME49_008370_15_3081	GTAAATGGGGATGTCAAGTTGCGGTTGCGCATCTCCTCTAGTTTAAGAGCTATGCTGGAA	CGGTTGCGCATCTCCTCTA	TGME49_208370	GRA46
129	TGME49_008370_51_1027	GTAAATGGGGATGTCAAGTTGGCACGTTTTGCCTCGTACAGTTTAAGAGCTATGCTGGAA	GCACGTTTTGCCTCGTACA	TGME49_208370	GRA46
130	TGME49_008370_58_1027	GTAAATGGGGATGTCAAGTTGAAGTGAAGCTACGTTCAGAGTTTAAGAGCTATGCTGGAA	AAGTGAAGCTACGTTCAGA	TGME49_208370	GRA46
131	TGME49_008370_65_2054	GTAAATGGGGATGTCAAGTTGCAATTCTTTTCCTCGATCAGTTTAAGAGCTATGCTGGAA	CAATTCTTTTCCTCGATCA	TGME49_208370	GRA46
132	TGME49_008370_75_2054	GTAAATGGGGATGTCAAGTTGTCGTTGGACTGTGCAATGAGTTTAAGAGCTATGCTGGAA	TCGTTGGACTGTGCAATGA	TGME49_208370	GRA46
133	TGME49_008430_28_4288	GTAAATGGGGATGTCAAGTTGGCCGAAAGCCCGCGCATCCGTTTAAGAGCTATGCTGGAA	GCCGAAAGCCCGCGCATCC	TGME49_208430	TGME49_208430
134	TGME49_008430_31_4288	GTAAATGGGGATGTCAAGTTGACATGTGTGAGCTCGAGTGGTTTAAGAGCTATGCTGGAA	ACATGTGTGAGCTCGAGTG	TGME49_208430	TGME49_208430
135	TGME49_008430_36_4288	GTAAATGGGGATGTCAAGTTGCGACGTTACCGCACAGACGGTTTAAGAGCTATGCTGGAA	CGACGTTACCGCACAGACG	TGME49_208430	TGME49_208430
136	TGME49_008430_74_3216	GTAAATGGGGATGTCAAGTTGTTTGTGAGTTGGTCCAGGCGTTTAAGAGCTATGCTGGAA	TTTGTGAGTTGGTCCAGGC	TGME49_208430	TGME49_208430
137	TGME49_008430_78_3216	GTAAATGGGGATGTCAAGTTGCAGCTCCAGTCGGATGGAGGTTTAAGAGCTATGCTGGAA	CAGCTCCAGTCGGATGGAG	TGME49_208430	TGME49_208430
138	TGME49_008450_20_3260	GTAAATGGGGATGTCAAGTTGTCCGGGAGTGCCACGGCGTGTTTAAGAGCTATGCTGGAA	TCCGGGAGTGCCACGGCGT	TGME49_208450	PI-2
139	TGME49_008450_26_2608	GTAAATGGGGATGTCAAGTTGCCGCCAAAGGACGCCCCAAGTTTAAGAGCTATGCTGGAA	CCGCCAAAGGACGCCCCAA	TGME49_208450	PI-2
140	TGME49_008450_28_3260	GTAAATGGGGATGTCAAGTTGGCAATCTCGAATTAAACTGGTTTAAGAGCTATGCTGGAA	GCAATCTCGAATTAAACTG	TGME49_208450	PI-2
141	TGME49_008450_34_2608	GTAAATGGGGATGTCAAGTTGCAGCCCAGCATAACGCCATGTTTAAGAGCTATGCTGGAA	CAGCCCAGCATAACGCCAT	TGME49_208450	PI-2
142	TGME49_008450_38_2608	GTAAATGGGGATGTCAAGTTGTTGTATCGGCTACTTCGGAGTTTAAGAGCTATGCTGGAA	TTGTATCGGCTACTTCGGA	TGME49_208450	PI-2
143	TGME49_008730_0_2936	GTAAATGGGGATGTCAAGTTGGCGGAGAGGGAGGCGTCGTGTTTAAGAGCTATGCTGGAA	GCGGAGAGGGAGGCGTCGT	TGME49_208730	MCP4
144	TGME49_008730_17_3670	GTAAATGGGGATGTCAAGTTGTCTTTACTGCCTTGCCAGCGTTTAAGAGCTATGCTGGAA	TCTTTACTGCCTTGCCAGC	TGME49_208730	MCP4
145	TGME49_008730_27_2936	GTAAATGGGGATGTCAAGTTGGCTTTGGCACGCCGACAACGTTTAAGAGCTATGCTGGAA	GCTTTGGCACGCCGACAAC	TGME49_208730	MCP4
146	TGME49_008730_72_3670	GTAAATGGGGATGTCAAGTTGGGCACCGTGGCCTTCATCGGTTTAAGAGCTATGCTGGAA	GGCACCGTGGCCTTCATCG	TGME49_208730	MCP4
147	TGME49_008730_85_2936	GTAAATGGGGATGTCAAGTTGGCTTTGGCACGCTGACAACGTTTAAGAGCTATGCTGGAA	GCTTTGGCACGCTGACAAC	TGME49_208730	MCP4
148	TGME49_008740_15_3190	GTAAATGGGGATGTCAAGTTGTGCATCCGAGCGAAGTGTAGTTTAAGAGCTATGCTGGAA	TGCATCCGAGCGAAGTGTA	TGME49_208740	MCP3
149	TGME49_008740_17_2552	GTAAATGGGGATGTCAAGTTGTGATGCTTCAGGTTGCAGAGTTTAAGAGCTATGCTGGAA	TGATGCTTCAGGTTGCAGA	TGME49_208740	MCP3
150	TGME49_008740_21_2552	GTAAATGGGGATGTCAAGTTGTCAATCCATTCATCCATCCGTTTAAGAGCTATGCTGGAA	TCAATCCATTCATCCATCC	TGME49_208740	MCP3
151	TGME49_008740_35_2552	GTAAATGGGGATGTCAAGTTGCTTCACCTGTCTTTGACTGGTTTAAGAGCTATGCTGGAA	CTTCACCTGTCTTTGACTG	TGME49_208740	MCP3
152	TGME49_008740_6_3190	GTAAATGGGGATGTCAAGTTGGCTTCGATGTTCCTGGCTCGTTTAAGAGCTATGCTGGAA	GCTTCGATGTTCCTGGCTC	TGME49_208740	MCP3
153	TGME49_008830_29_1767	GTAAATGGGGATGTCAAGTTGGTTTGTGAATATTGAGGCCGTTTAAGAGCTATGCTGGAA	GTTTGTGAATATTGAGGCC	TGME49_208830	GRA16
154	TGME49_008830_42_1767	GTAAATGGGGATGTCAAGTTGCAACACCACTCCGTATTCGGTTTAAGAGCTATGCTGGAA	CAACACCACTCCGTATTCG	TGME49_208830	GRA16
155	TGME49_008830_59_1178	GTAAATGGGGATGTCAAGTTGTCCTATCTCGTACGTAAAGGTTTAAGAGCTATGCTGGAA	TCCTATCTCGTACGTAAAG	TGME49_208830	GRA16
156	TGME49_008830_59_1767	GTAAATGGGGATGTCAAGTTGGCCGACTGACTAATCCGTCGTTTAAGAGCTATGCTGGAA	GCCGACTGACTAATCCGTC	TGME49_208830	GRA16
157	TGME49_008830_69_1767	GTAAATGGGGATGTCAAGTTGCTCAATCCCGGCGACGAACGTTTAAGAGCTATGCTGGAA	CTCAATCCCGGCGACGAAC	TGME49_208830	GRA16
158	TGME49_009170_1_1143	GTAAATGGGGATGTCAAGTTGCCGCTGCCGCGAGTCTCGCGTTTAAGAGCTATGCTGGAA	CCGCTGCCGCGAGTCTCGC	TGME49_209170	TGME49_209170
159	TGME49_009170_11_1524	GTAAATGGGGATGTCAAGTTGTCCTGCTGCCAGTTCCGACGTTTAAGAGCTATGCTGGAA	TCCTGCTGCCAGTTCCGAC	TGME49_209170	TGME49_209170
160	TGME49_009170_20_1524	GTAAATGGGGATGTCAAGTTGCGTTGCCTGCTGCGTCGGAGTTTAAGAGCTATGCTGGAA	CGTTGCCTGCTGCGTCGGA	TGME49_209170	TGME49_209170
161	TGME49_009170_24_1143	GTAAATGGGGATGTCAAGTTGGCCCGCAGCTGCAGCCAGGGTTTAAGAGCTATGCTGGAA	GCCCGCAGCTGCAGCCAGG	TGME49_209170	TGME49_209170
162	TGME49_009170_43_1143	GTAAATGGGGATGTCAAGTTGTACATACCCACGGTGCTGTGTTTAAGAGCTATGCTGGAA	TACATACCCACGGTGCTGT	TGME49_209170	TGME49_209170
163	TGME49_009980_56_1940	GTAAATGGGGATGTCAAGTTGCGGCTCCGGCTCCCCAGGCGTTTAAGAGCTATGCTGGAA	CGGCTCCGGCTCCCCAGGC	TGME49_209985	ROP42
164	TGME49_009980_75_1940	GTAAATGGGGATGTCAAGTTGGGCTGTGAGGGTCCTGGGAGTTTAAGAGCTATGCTGGAA	GGCTGTGAGGGTCCTGGGA	TGME49_209985	ROP42
165	TGME49_009980_8_2425	GTAAATGGGGATGTCAAGTTGTGTGGAGGAACCCCTGTCGGTTTAAGAGCTATGCTGGAA	TGTGGAGGAACCCCTGTCG	TGME49_209985	ROP42
166	TGME49_010090_25_1371	GTAAATGGGGATGTCAAGTTGTCGGGGGCCGTAACTGTCAGTTTAAGAGCTATGCTGGAA	TCGGGGGCCGTAACTGTCA	TGME49_209985	ROP42
167	TGME49_010090_53_1828	GTAAATGGGGATGTCAAGTTGGGCCCAACGTTCCTTGCATGTTTAAGAGCTATGCTGGAA	GGCCCAACGTTCCTTGCAT	TGME49_210095	ROP43	TGME49_321700, TGME49_321710 (ROP42L1), TGME49_500317 , TGME49_500405 (ROP26)
168	TGME49_010090_57_1371	GTAAATGGGGATGTCAAGTTGTGTTGTCTCGGGGATCTAGGTTTAAGAGCTATGCTGGAA	TGTTGTCTCGGGGATCTAG	TGME49_210095	ROP43
169	TGME49_010110_45_2040	GTAAATGGGGATGTCAAGTTGTCGGCCCCGGGCCCCCAGGGTTTAAGAGCTATGCTGGAA	TCGGCCCCGGGCCCCCAGG	TGME49_210095	ROP43	TGME49_321700, TGME49_321710 (ROP42L1), TGME49_500317 , TGME49_500405 (ROP26)
170	TGME49_010110_47_2550	GTAAATGGGGATGTCAAGTTGGGAAGAACAGGAGGCTCACGTTTAAGAGCTATGCTGGAA	GGAAGAACAGGAGGCTCAC	TGME49_210095	ROP43	TGME49_321700, TGME49_321710 (ROP42L1), TGME49_500317 , TGME49_500405 (ROP26)
171	TGME49_010110_9_2550	GTAAATGGGGATGTCAAGTTGATTACTGTCGCCTCCTCGGGTTTAAGAGCTATGCTGGAA	ATTACTGTCGCCTCCTCGG	TGME49_321710	ROP42L1	TGME49_500317
172	TGME49_010370_10_2750	GTAAATGGGGATGTCAAGTTGAAACGCAAAAACGCTTGCCGTTTAAGAGCTATGCTGGAA	AAACGCAAAAACGCTTGCC	TGME49_210370	ROP54
173	TGME49_010370_31_2200	GTAAATGGGGATGTCAAGTTGGGCGTTGGCCAGTTCTGCTGTTTAAGAGCTATGCTGGAA	GGCGTTGGCCAGTTCTGCT	TGME49_210370	ROP54
174	TGME49_010370_44_2200	GTAAATGGGGATGTCAAGTTGGAGGTCCTTTGCCATCCCGGTTTAAGAGCTATGCTGGAA	GAGGTCCTTTGCCATCCCG	TGME49_210370	ROP54
175	TGME49_010370_5_2750	GTAAATGGGGATGTCAAGTTGGGCTCCCTCGAGTGGCGGTGTTTAAGAGCTATGCTGGAA	GGCTCCCTCGAGTGGCGGT	TGME49_210370	ROP54
176	TGME49_010370_52_2200	GTAAATGGGGATGTCAAGTTGCGCCAATGAGCTCGTGCCGGTTTAAGAGCTATGCTGGAA	CGCCAATGAGCTCGTGCCG	TGME49_210370	ROP54
177	TGME49_010820_10_3605	GTAAATGGGGATGTCAAGTTGGAATGAGCCTGACAAGATGGTTTAAGAGCTATGCTGGAA	GAATGAGCCTGACAAGATG	TGME49_210820	TGME49_210820
178	TGME49_010820_25_3605	GTAAATGGGGATGTCAAGTTGGGAACCGGAAATGTGGAGCGTTTAAGAGCTATGCTGGAA	GGAACCGGAAATGTGGAGC	TGME49_210820	TGME49_210820
179	TGME49_010820_33_3605	GTAAATGGGGATGTCAAGTTGCCTTCTCTTCAAGAGTCGGGTTTAAGAGCTATGCTGGAA	CCTTCTCTTCAAGAGTCGG	TGME49_210820	TGME49_210820
180	TGME49_010820_46_3605	GTAAATGGGGATGTCAAGTTGTCCAAGTGCTGCGCGACCGGTTTAAGAGCTATGCTGGAA	TCCAAGTGCTGCGCGACCG	TGME49_210820	TGME49_210820
181	TGME49_010820_61_2884	GTAAATGGGGATGTCAAGTTGCCTCCGTCCAGGGGAAAGTGTTTAAGAGCTATGCTGGAA	CCTCCGTCCAGGGGAAAGT	TGME49_210820	TGME49_210820
182	TGME49_011260_35_1806	GTAAATGGGGATGTCAAGTTGCGTCCTCGGGCAGTTAGCAGTTTAAGAGCTATGCTGGAA	CGTCCTCGGGCAGTTAGCA	TGME49_211260	ROP26
183	TGME49_011260_39_1806	GTAAATGGGGATGTCAAGTTGGATTCAGGTCCTCCTCTGAGTTTAAGAGCTATGCTGGAA	GATTCAGGTCCTCCTCTGA	TGME49_211260	ROP26
184	TGME49_011260_4_2408	GTAAATGGGGATGTCAAGTTGGTGGCAGATCAGATGGACGGTTTAAGAGCTATGCTGGAA	GTGGCAGATCAGATGGACG	TGME49_211260	ROP26
185	TGME49_011260_54_1806	GTAAATGGGGATGTCAAGTTGGCCTCTGTGAGGCAGCCGCGTTTAAGAGCTATGCTGGAA	GCCTCTGTGAGGCAGCCGC	TGME49_211260	ROP26
186	TGME49_011260_58_1806	GTAAATGGGGATGTCAAGTTGCTGCAATTCTCTATATAGTGTTTAAGAGCTATGCTGGAA	CTGCAATTCTCTATATAGT	TGME49_211260	ROP26
187	TGME49_011290_13_2468	GTAAATGGGGATGTCAAGTTGTCAGTGACTTTCTGCGGTCGTTTAAGAGCTATGCTGGAA	TCAGTGACTTTCTGCGGTC	TGME49_211290	ROP15
188	TGME49_011290_16_2468	GTAAATGGGGATGTCAAGTTGAGCGGCTCCCTGTCGCTTGGTTTAAGAGCTATGCTGGAA	AGCGGCTCCCTGTCGCTTG	TGME49_211290	ROP15
189	TGME49_011290_34_2468	GTAAATGGGGATGTCAAGTTGACAGCTACCAAAGCCGCTCGTTTAAGAGCTATGCTGGAA	ACAGCTACCAAAGCCGCTC	TGME49_211290	ROP15
190	TGME49_011290_41_2468	GTAAATGGGGATGTCAAGTTGGTTTCAATATGCTGCTGTCGTTTAAGAGCTATGCTGGAA	GTTTCAATATGCTGCTGTC	TGME49_211290	ROP15
191	TGME49_011290_45_2468	GTAAATGGGGATGTCAAGTTGGATACGAGCCCAAGTAGAGGTTTAAGAGCTATGCTGGAA	GATACGAGCCCAAGTAGAG	TGME49_211290	ROP15
192	TGME49_011460_10_1689	GTAAATGGGGATGTCAAGTTGGCCAGGCGCCATCAATCCAGTTTAAGAGCTATGCTGGAA	GCCAGGCGCCATCAATCCA	TGME49_211460	MYR4
193	TGME49_011460_14_1689	GTAAATGGGGATGTCAAGTTGCGTTTGACGGAACGCTCGAGTTTAAGAGCTATGCTGGAA	CGTTTGACGGAACGCTCGA	TGME49_211460	MYR4
194	TGME49_011460_58_1126	GTAAATGGGGATGTCAAGTTGCCACCACTGGGCTTACTGTGTTTAAGAGCTATGCTGGAA	CCACCACTGGGCTTACTGT	TGME49_211460	MYR4
195	TGME49_011460_6_563	GTAAATGGGGATGTCAAGTTGAACAGTCAACGGAGAAAACGTTTAAGAGCTATGCTGGAA	AACAGTCAACGGAGAAAAC	TGME49_211460	MYR4
196	TGME49_011460_64_1126	GTAAATGGGGATGTCAAGTTGCCGTTGCAGGTGCACTGTCGTTTAAGAGCTATGCTGGAA	CCGTTGCAGGTGCACTGTC	TGME49_211460	MYR4
197	TGME49_012300_11_3668	GTAAATGGGGATGTCAAGTTGGTCGTCATCATCCTCTCGAGTTTAAGAGCTATGCTGGAA	GTCGTCATCATCCTCTCGA	TGME49_212300	GRA32
198	TGME49_012300_12_2882	GTAAATGGGGATGTCAAGTTGATTTCACGTTGCTGAAAGAGTTTAAGAGCTATGCTGGAA	ATTTCACGTTGCTGAAAGA	TGME49_212300	GRA32
199	TGME49_012300_13_2882	GTAAATGGGGATGTCAAGTTGGCAAGAGTCTGTAGTTTGGGTTTAAGAGCTATGCTGGAA	GCAAGAGTCTGTAGTTTGG	TGME49_212300	GRA32
200	TGME49_012300_4_2882	GTAAATGGGGATGTCAAGTTGGCAATAAGCAGCTGACCTGGTTTAAGAGCTATGCTGGAA	GCAATAAGCAGCTGACCTG	TGME49_212300	GRA32
201	TGME49_012300_8_2358	GTAAATGGGGATGTCAAGTTGTCAGCCGCATCTACCGTGAGTTTAAGAGCTATGCTGGAA	TCAGCCGCATCTACCGTGA	TGME49_212300	GRA32
202	TGME49_012410_23_930	GTAAATGGGGATGTCAAGTTGGTCCCCGATTCTGAAGATGGTTTAAGAGCTATGCTGGAA	GTCCCCGATTCTGAAGATG	TGME49_212410	GRA11A
203	TGME49_012410_30_1395	GTAAATGGGGATGTCAAGTTGGGTCAAAGTCTTCGGGGGCGTTTAAGAGCTATGCTGGAA	GGTCAAAGTCTTCGGGGGC	TGME49_212410	GRA11A
204	TGME49_012410_40_930	GTAAATGGGGATGTCAAGTTGCTCGTGCGACGCATCAATGGTTTAAGAGCTATGCTGGAA	CTCGTGCGACGCATCAATG	TGME49_212410	GRA11A
205	TGME49_012410_49_465	GTAAATGGGGATGTCAAGTTGCAAAGCCAAAGCAGAAATGGTTTAAGAGCTATGCTGGAA	CAAAGCCAAAGCAGAAATG	TGME49_212410	GRA11A
206	TGME49_012410_9_1395	GTAAATGGGGATGTCAAGTTGTGCTAGCAGGGGGTGGCGCGTTTAAGAGCTATGCTGGAA	TGCTAGCAGGGGGTGGCGC	TGME49_212410	GRA11A
207	TGME49_013070_103_3624	GTAAATGGGGATGTCAAGTTGAAAACGTGACGACGAGAAAGTTTAAGAGCTATGCTGGAA	AAAACGTGACGACGAGAAA	TGME49_213069	TGME49_213069
208	TGME49_013070_104_3624	GTAAATGGGGATGTCAAGTTGGTGACGACGAGAAATGGAGGTTTAAGAGCTATGCTGGAA	GTGACGACGAGAAATGGAG	TGME49_213069	TGME49_213069
209	TGME49_013070_18_5436	GTAAATGGGGATGTCAAGTTGAAGTGACTAGGCAAATGCGGTTTAAGAGCTATGCTGGAA	AAGTGACTAGGCAAATGCG	TGME49_213069	TGME49_213069
210	TGME49_013070_74_3624	GTAAATGGGGATGTCAAGTTGGACGGGGAGGCGTTTGCAGGTTTAAGAGCTATGCTGGAA	GACGGGGAGGCGTTTGCAG	TGME49_213069	TGME49_213069
211	TGME49_013070_83_3624	GTAAATGGGGATGTCAAGTTGACACCCATCTCGACAGATTGTTTAAGAGCTATGCTGGAA	ACACCCATCTCGACAGATT	TGME49_213069	TGME49_213069
212	TGME49_013070_84_3624	GTAAATGGGGATGTCAAGTTGCACCCATCTCGACAGATTCGTTTAAGAGCTATGCTGGAA	CACCCATCTCGACAGATTC	TGME49_213069	TGME49_213069
213	TGME49_013070_88_3624	GTAAATGGGGATGTCAAGTTGCAGCAGAAGACTCAGCAAGGTTTAAGAGCTATGCTGGAA	CAGCAGAAGACTCAGCAAG	TGME49_213069	TGME49_213069
214	TGME49_013070_93_3624	GTAAATGGGGATGTCAAGTTGACCCCTGAGAATGTCAGCCGTTTAAGAGCTATGCTGGAA	ACCCCTGAGAATGTCAGCC	TGME49_213069	TGME49_213069
215	TGME49_014080_12_794	GTAAATGGGGATGTCAAGTTGCTTCATGCCTTCAGAAAGCGTTTAAGAGCTATGCTGGAA	CTTCATGCCTTCAGAAAGC	TGME49_214080	Toxofilin
216	TGME49_014080_18_794	GTAAATGGGGATGTCAAGTTGAATCTTCCCGTTTTCGGGCGTTTAAGAGCTATGCTGGAA	AATCTTCCCGTTTTCGGGC	TGME49_214080	Toxofilin
217	TGME49_014080_30_794	GTAAATGGGGATGTCAAGTTGGAGCAGCCCTAGTTCCTGTGTTTAAGAGCTATGCTGGAA	GAGCAGCCCTAGTTCCTGT	TGME49_214080	Toxofilin
218	TGME49_014080_37_794	GTAAATGGGGATGTCAAGTTGGTCTGTAGCGCCGCTGCTTGTTTAAGAGCTATGCTGGAA	GTCTGTAGCGCCGCTGCTT	TGME49_214080	Toxofilin
219	TGME49_014080_40_794	GTAAATGGGGATGTCAAGTTGGCGGCTTTAGCTTGCTCTGGTTTAAGAGCTATGCTGGAA	GCGGCTTTAGCTTGCTCTG	TGME49_214080	Toxofilin
220	TGME49_014410_2_1346	GTAAATGGGGATGTCAAGTTGCTGTCGCGAGGAATTAAAGGTTTAAGAGCTATGCTGGAA	CTGTCGCGAGGAATTAAAG	TGME49_214410	TGME49_214410
221	TGME49_014410_31_1346	GTAAATGGGGATGTCAAGTTGATCTGCCCGGAATCGTGCGGTTTAAGAGCTATGCTGGAA	ATCTGCCCGGAATCGTGCG	TGME49_214410	TGME49_214410
222	TGME49_014410_51_1346	GTAAATGGGGATGTCAAGTTGCGGCCTGTCCACCACGATGGTTTAAGAGCTATGCTGGAA	CGGCCTGTCCACCACGATG	TGME49_214410	TGME49_214410
223	TGME49_014410_60_1346	GTAAATGGGGATGTCAAGTTGCCTCTTGGTTTCCCCAAGAGTTTAAGAGCTATGCTGGAA	CCTCTTGGTTTCCCCAAGA	TGME49_214410	TGME49_214410
224	TGME49_014410_63_673	GTAAATGGGGATGTCAAGTTGCAGTGGAAGGAGCAGTGTGGTTTAAGAGCTATGCTGGAA	CAGTGGAAGGAGCAGTGTG	TGME49_214410	TGME49_214410
225	TGME49_015160_13_543	GTAAATGGGGATGTCAAGTTGATGCATCATTCACGCATAGGTTTAAGAGCTATGCTGGAA	ATGCATCATTCACGCATAG	TGME49_215160	TGME49_215160
226	TGME49_015160_6_1086	GTAAATGGGGATGTCAAGTTGAGATTGACGCAACGGGATAGTTTAAGAGCTATGCTGGAA	AGATTGACGCAACGGGATA	TGME49_215160	TGME49_215160
227	TGME49_015160_8_1086	GTAAATGGGGATGTCAAGTTGCTTTGTACGGCAAATTGTAGTTTAAGAGCTATGCTGGAA	CTTTGTACGGCAAATTGTA	TGME49_215160	TGME49_215160
228	TGME49_015220_11_628	GTAAATGGGGATGTCAAGTTGTCAGCAGTGTTCCCAAACAGTTTAAGAGCTATGCTGGAA	TCAGCAGTGTTCCCAAACA	TGME49_215220	GRA22
229	TGME49_015220_19_628	GTAAATGGGGATGTCAAGTTGTCAGTAGCCGAGGACGCCTGTTTAAGAGCTATGCTGGAA	TCAGTAGCCGAGGACGCCT	TGME49_215220	GRA22
230	TGME49_015220_35_1256	GTAAATGGGGATGTCAAGTTGAAGCTGCCATCTTCCTGCCGTTTAAGAGCTATGCTGGAA	AAGCTGCCATCTTCCTGCC	TGME49_215220	GRA22
231	TGME49_015220_40_1256	GTAAATGGGGATGTCAAGTTGTGCTGAGGTTCGTCCGTCGGTTTAAGAGCTATGCTGGAA	TGCTGAGGTTCGTCCGTCG	TGME49_215220	GRA22
232	TGME49_015220_41_1256	GTAAATGGGGATGTCAAGTTGTCTCTTCAGTCTTTTGCTGGTTTAAGAGCTATGCTGGAA	TCTCTTCAGTCTTTTGCTG	TGME49_215220	GRA22
233	TGME49_015220_7_628	GTAAATGGGGATGTCAAGTTGATTTTGTCCTGACACGGAAGTTTAAGAGCTATGCTGGAA	ATTTTGTCCTGACACGGAA	TGME49_215220	GRA22
234	TGME49_015220_9_1256	GTAAATGGGGATGTCAAGTTGTTTCCTTCCCTTCACCACTGTTTAAGAGCTATGCTGGAA	TTTCCTTCCCTTCACCACT	TGME49_215360	GRA62
235	TGME49_015360_0_1425	GTAAATGGGGATGTCAAGTTGGTTGAGTGTCGCCCGAGGGGTTTAAGAGCTATGCTGGAA	GTTGAGTGTCGCCCGAGGG	TGME49_215360	GRA62
236	TGME49_015360_17_950	GTAAATGGGGATGTCAAGTTGTCGTCTGTAGCCCGCTGACGTTTAAGAGCTATGCTGGAA	TCGTCTGTAGCCCGCTGAC	TGME49_215360	GRA62
237	TGME49_015360_2_950	GTAAATGGGGATGTCAAGTTGACTTCTCCACTAACTCTACGTTTAAGAGCTATGCTGGAA	ACTTCTCCACTAACTCTAC	TGME49_215360	GRA62
238	TGME49_015360_22_950	GTAAATGGGGATGTCAAGTTGAATGTCGCTTGCACGATCCGTTTAAGAGCTATGCTGGAA	AATGTCGCTTGCACGATCC	TGME49_215360	GRA62
239	TGME49_015360_29_950	GTAAATGGGGATGTCAAGTTGTTTCATCGACAGATTCATCGTTTAAGAGCTATGCTGGAA	TTTCATCGACAGATTCATC	TGME49_215360	GRA62
240	TGME49_015770_37_1172	GTAAATGGGGATGTCAAGTTGAGCTCCGACTCTACGCGGAGTTTAAGAGCTATGCTGGAA	AGCTCCGACTCTACGCGGA	TGME49_215775	ROP8
241	TGME49_015770_45_586	GTAAATGGGGATGTCAAGTTGGGACGCGCCTCCCGGCGACGTTTAAGAGCTATGCTGGAA	GGACGCGCCTCCCGGCGAC	TGME49_215775	ROP8
242	TGME49_015770_49_1172	GTAAATGGGGATGTCAAGTTGCGCCTCGAGATATGCATAAGTTTAAGAGCTATGCTGGAA	CGCCTCGAGATATGCATAA	TGME49_215775	ROP8
243	TGME49_015770_52_586	GTAAATGGGGATGTCAAGTTGAAATGCTACTGGCTCAATTGTTTAAGAGCTATGCTGGAA	AAATGCTACTGGCTCAATT	TGME49_215775	ROP8
244	TGME49_015780_17_2148	GTAAATGGGGATGTCAAGTTGTAGTCCGTACGTTTGCTTGGTTTAAGAGCTATGCTGGAA	TAGTCCGTACGTTTGCTTG	TGME49_215775	ROP8
245	TGME49_015780_18_2148	GTAAATGGGGATGTCAAGTTGGACACTAGACTGTCAGCTGGTTTAAGAGCTATGCTGGAA	GACACTAGACTGTCAGCTG	TGME49_215775	ROP8
246	TGME49_015780_26_2148	GTAAATGGGGATGTCAAGTTGGCCAAGCTCCGACTCTACGGTTTAAGAGCTATGCTGGAA	GCCAAGCTCCGACTCTACG	TGME49_215775	ROP8
247	TGME49_015780_36_1432	GTAAATGGGGATGTCAAGTTGTAGGGGACGCGCCTCCCGGGTTTAAGAGCTATGCTGGAA	TAGGGGACGCGCCTCCCGG	TGME49_215775	ROP8
248	TGME49_015910_23_2016	GTAAATGGGGATGTCAAGTTGCCTCGAGATCCGCTGGCCAGTTTAAGAGCTATGCTGGAA	CCTCGAGATCCGCTGGCCA	TGME49_215910	TGME49_215910
249	TGME49_015910_23_4032	GTAAATGGGGATGTCAAGTTGAAGTGCACTTTACTCTGCAGTTTAAGAGCTATGCTGGAA	AAGTGCACTTTACTCTGCA	TGME49_215910	TGME49_215910
250	TGME49_015910_50_5544	GTAAATGGGGATGTCAAGTTGAGACGGTCCGTGACGAAGAGTTTAAGAGCTATGCTGGAA	AGACGGTCCGTGACGAAGA	TGME49_215910	TGME49_215910
251	TGME49_015910_54_1512	GTAAATGGGGATGTCAAGTTGGGAACAGACTCTTGCTGCGGTTTAAGAGCTATGCTGGAA	GGAACAGACTCTTGCTGCG	TGME49_215910	TGME49_215910
252	TGME49_015910_75_5544	GTAAATGGGGATGTCAAGTTGCGTACCCCGCCAGCACGTTGTTTAAGAGCTATGCTGGAA	CGTACCCCGCCAGCACGTT	TGME49_215910	TGME49_215910
253	TGME49_015980_10_524	GTAAATGGGGATGTCAAGTTGGTATGAGGGAGACCGATATGTTTAAGAGCTATGCTGGAA	GTATGAGGGAGACCGATAT	TGME49_215980	TGME49_215980
254	TGME49_015980_16_524	GTAAATGGGGATGTCAAGTTGTTCGCCTGTCTCCGGCCACGTTTAAGAGCTATGCTGGAA	TTCGCCTGTCTCCGGCCAC	TGME49_215980	TGME49_215980
255	TGME49_015980_25_524	GTAAATGGGGATGTCAAGTTGAGCAAGCACGCTTTCGTACGTTTAAGAGCTATGCTGGAA	AGCAAGCACGCTTTCGTAC	TGME49_215980	TGME49_215980
256	TGME49_015980_29_524	GTAAATGGGGATGTCAAGTTGGCAGAGTATCGCACGGTGGGTTTAAGAGCTATGCTGGAA	GCAGAGTATCGCACGGTGG	TGME49_215980	TGME49_215980
257	TGME49_015980_7_524	GTAAATGGGGATGTCAAGTTGGCCACCGTGCTTGCCAATGGTTTAAGAGCTATGCTGGAA	GCCACCGTGCTTGCCAATG	TGME49_215980	TGME49_215980
258	TGME49_016070_1_11529	GTAAATGGGGATGTCAAGTTGCCGTTTCGCCACCGAGCTGGTTTAAGAGCTATGCTGGAA	CCGTTTCGCCACCGAGCTG	TGME49_216070	TGME49_216070
259	TGME49_016070_23_11102	GTAAATGGGGATGTCAAGTTGCTCCGCCTTGCTCGCTTAGGTTTAAGAGCTATGCTGGAA	CTCCGCCTTGCTCGCTTAG	TGME49_216070	TGME49_216070
260	TGME49_016070_37_12383	GTAAATGGGGATGTCAAGTTGTAACCTTCCGACGGACCGTGTTTAAGAGCTATGCTGGAA	TAACCTTCCGACGGACCGT	TGME49_216070	TGME49_216070
261	TGME49_016070_57_11529	GTAAATGGGGATGTCAAGTTGATGCGGAAGAAGCTAGGCGGTTTAAGAGCTATGCTGGAA	ATGCGGAAGAAGCTAGGCG	TGME49_216070	TGME49_216070
262	TGME49_016070_9_11529	GTAAATGGGGATGTCAAGTTGGCATGGCAGCGGACGTGCTGTTTAAGAGCTATGCTGGAA	GCATGGCAGCGGACGTGCT	TGME49_216070	TGME49_216070
263	TGME49_017400_20_2349	GTAAATGGGGATGTCAAGTTGGTTGTAGTCTTTAACCACAGTTTAAGAGCTATGCTGGAA	GTTGTAGTCTTTAACCACA	TGME49_217400	TGME49_217400
264	TGME49_017400_28_2349	GTAAATGGGGATGTCAAGTTGGCCATAGTGTCGTAGAAGCGTTTAAGAGCTATGCTGGAA	GCCATAGTGTCGTAGAAGC	TGME49_217400	TGME49_217400
265	TGME49_017400_34_2349	GTAAATGGGGATGTCAAGTTGTTCTCTTCGTCGTGCCTCAGTTTAAGAGCTATGCTGGAA	TTCTCTTCGTCGTGCCTCA	TGME49_217400	TGME49_217400
266	TGME49_017400_37_783	GTAAATGGGGATGTCAAGTTGGCGGCATTCTGATCTTTCAGTTTAAGAGCTATGCTGGAA	GCGGCATTCTGATCTTTCA	TGME49_217400	TGME49_217400
267	TGME49_017400_79_783	GTAAATGGGGATGTCAAGTTGGCTGAGACCACTTTCGCTTGTTTAAGAGCTATGCTGGAA	GCTGAGACCACTTTCGCTT	TGME49_217400	TGME49_217400
268	TGME49_017430_15_2800	GTAAATGGGGATGTCAAGTTGGGACAGCGCTGACGGCGTAGTTTAAGAGCTATGCTGGAA	GGACAGCGCTGACGGCGTA	TGME49_217430	PI-1
269	TGME49_017430_19_1680	GTAAATGGGGATGTCAAGTTGACAGACTGCTGCATTCACAGTTTAAGAGCTATGCTGGAA	ACAGACTGCTGCATTCACA	TGME49_217430	PI-1
270	TGME49_017430_2_2800	GTAAATGGGGATGTCAAGTTGTGACCGGCCGTCGAAATAGGTTTAAGAGCTATGCTGGAA	TGACCGGCCGTCGAAATAG	TGME49_217430	PI-1
271	TGME49_017430_32_1680	GTAAATGGGGATGTCAAGTTGAGGGTCGTTTCCGGAGTGAGTTTAAGAGCTATGCTGGAA	AGGGTCGTTTCCGGAGTGA	TGME49_217430	PI-1
272	TGME49_017430_8_2800	GTAAATGGGGATGTCAAGTTGTCCTCTCGCCCCGAAATACGTTTAAGAGCTATGCTGGAA	TCCTCTCGCCCCGAAATAC	TGME49_217430	PI-1
273	TGME49_017530_10_1522	GTAAATGGGGATGTCAAGTTGTGAGTTCTCTTTTATTGATGTTTAAGAGCTATGCTGGAA	TGAGTTCTCTTTTATTGAT	TGME49_217530	GRA63
274	TGME49_017530_13_1522	GTAAATGGGGATGTCAAGTTGTTCCTTCCGAAAATAAGGGGTTTAAGAGCTATGCTGGAA	TTCCTTCCGAAAATAAGGG	TGME49_217530	GRA63
275	TGME49_017530_23_1522	GTAAATGGGGATGTCAAGTTGGCGAGGCTTCGGTAGAAAGGTTTAAGAGCTATGCTGGAA	GCGAGGCTTCGGTAGAAAG	TGME49_217530	GRA63
276	TGME49_017530_59_761	GTAAATGGGGATGTCAAGTTGCATCCCCCGTCAAATTGTTGTTTAAGAGCTATGCTGGAA	CATCCCCCGTCAAATTGTT	TGME49_217530	GRA63
277	TGME49_017530_64_1522	GTAAATGGGGATGTCAAGTTGACTGCGGCAGAAAGTTGCTGTTTAAGAGCTATGCTGGAA	ACTGCGGCAGAAAGTTGCT	TGME49_217530	GRA63
278	TGME49_017680_14_13108	GTAAATGGGGATGTCAAGTTGACACGGCGGATATCAAACGGTTTAAGAGCTATGCTGGAA	ACACGGCGGATATCAAACG	TGME49_217680	GRA57
279	TGME49_017680_19_13108	GTAAATGGGGATGTCAAGTTGTCGCCTTTCCAGGGGCAGAGTTTAAGAGCTATGCTGGAA	TCGCCTTTCCAGGGGCAGA	TGME49_217680	GRA57
280	TGME49_017680_2_13108	GTAAATGGGGATGTCAAGTTGCTTGAGGCTCGTCAGCAACGTTTAAGAGCTATGCTGGAA	CTTGAGGCTCGTCAGCAAC	TGME49_217680	GRA57
281	TGME49_017680_4_13108	GTAAATGGGGATGTCAAGTTGATCGCTCGACGCTTCCTGCGTTTAAGAGCTATGCTGGAA	ATCGCTCGACGCTTCCTGC	TGME49_217680	GRA57
282	TGME49_017680_40_12656	GTAAATGGGGATGTCAAGTTGTGAAGCCAGTCGATGTCGCGTTTAAGAGCTATGCTGGAA	TGAAGCCAGTCGATGTCGC	TGME49_217680	GRA57
283	TGME49_018270_24_842	GTAAATGGGGATGTCAAGTTGCATCTGGCTTATGCAATCTGTTTAAGAGCTATGCTGGAA	CATCTGGCTTATGCAATCT	TGME49_218270	TGME49_218270
284	TGME49_018270_27_842	GTAAATGGGGATGTCAAGTTGCCTTCAAAGCCCGAGTTGCGTTTAAGAGCTATGCTGGAA	CCTTCAAAGCCCGAGTTGC	TGME49_218270	TGME49_218270
285	TGME49_018270_3_1263	GTAAATGGGGATGTCAAGTTGCGCAGGCCGACAGCTAAACGTTTAAGAGCTATGCTGGAA	CGCAGGCCGACAGCTAAAC	TGME49_218270	TGME49_218270
286	TGME49_018270_33_842	GTAAATGGGGATGTCAAGTTGATGCGAGAATAACAGCAGCGTTTAAGAGCTATGCTGGAA	ATGCGAGAATAACAGCAGC	TGME49_218270	TGME49_218270
287	TGME49_018270_9_1263	GTAAATGGGGATGTCAAGTTGCAGAGCGGCAGCTCCGGCGGTTTAAGAGCTATGCTGGAA	CAGAGCGGCAGCTCCGGCG	TGME49_218270	TGME49_218270
288	TGME49_019810_21_4132	GTAAATGGGGATGTCAAGTTGTGTCTTCCGCGGACAGCGAGTTTAAGAGCTATGCTGGAA	TGTCTTCCGCGGACAGCGA	TGME49_219810	GRA40
289	TGME49_019810_47_6198	GTAAATGGGGATGTCAAGTTGAGACTTCGGGGTCAGCCGCGTTTAAGAGCTATGCTGGAA	AGACTTCGGGGTCAGCCGC	TGME49_219810	GRA40
290	TGME49_019810_58_6198	GTAAATGGGGATGTCAAGTTGGAACGAGTTGGAGAAACGAGTTTAAGAGCTATGCTGGAA	GAACGAGTTGGAGAAACGA	TGME49_219810	GRA40
291	TGME49_019810_76_5165	GTAAATGGGGATGTCAAGTTGCCGGCTTGCCACGTGGAACGTTTAAGAGCTATGCTGGAA	CCGGCTTGCCACGTGGAAC	TGME49_219810	GRA40
292	TGME49_019810_84_4132	GTAAATGGGGATGTCAAGTTGAAGTAGACAAAAGAGTTCGGTTTAAGAGCTATGCTGGAA	AAGTAGACAAAAGAGTTCG	TGME49_219810	GRA40
293	TGME49_020240_25_2650	GTAAATGGGGATGTCAAGTTGTTTCCCCCGTTCCTCGCTCGTTTAAGAGCTATGCTGGAA	TTTCCCCCGTTCCTCGCTC	TGME49_220240	GRA31
294	TGME49_020240_35_2650	GTAAATGGGGATGTCAAGTTGCTTTGTCTATCCTCATCGGGTTTAAGAGCTATGCTGGAA	CTTTGTCTATCCTCATCGG	TGME49_220240	GRA31
295	TGME49_020240_45_2650	GTAAATGGGGATGTCAAGTTGATCCTGAGGACGCCTCCGGGTTTAAGAGCTATGCTGGAA	ATCCTGAGGACGCCTCCGG	TGME49_220240	GRA31
296	TGME49_020240_60_2120	GTAAATGGGGATGTCAAGTTGGGACTCCCCGTTGCAGGTGGTTTAAGAGCTATGCTGGAA	GGACTCCCCGTTGCAGGTG	TGME49_220240	GRA31
297	TGME49_020240_78_2120	GTAAATGGGGATGTCAAGTTGGGAGAAGGTGGTGATCTGGGTTTAAGAGCTATGCTGGAA	GGAGAAGGTGGTGATCTGG	TGME49_220240	GRA31
298	TGME49_020950_0_696	GTAAATGGGGATGTCAAGTTGTGTCGACGCGGTGGACCTAGTTTAAGAGCTATGCTGGAA	TGTCGACGCGGTGGACCTA	TGME49_220950	MAF1B
299	TGME49_020950_15_696	GTAAATGGGGATGTCAAGTTGCCAACTGCAGTGGCCATGAGTTTAAGAGCTATGCTGGAA	CCAACTGCAGTGGCCATGA	TGME49_220950	MAF1B
300	TGME49_020950_32_696	GTAAATGGGGATGTCAAGTTGCCTCCACAGGAGGCGGTGCGTTTAAGAGCTATGCTGGAA	CCTCCACAGGAGGCGGTGC	TGME49_220950	MAF1B
301	TGME49_020950_44_696	GTAAATGGGGATGTCAAGTTGGCGATGGTGGAGGCGGCGGGTTTAAGAGCTATGCTGGAA	GCGATGGTGGAGGCGGCGG	TGME49_220950	MAF1B
302	TGME49_020950_59_696	GTAAATGGGGATGTCAAGTTGGAACTTCGACGGGCGGCGGGTTTAAGAGCTATGCTGGAA	GAACTTCGACGGGCGGCGG	TGME49_220950	MAF1B
303	TGME49_021210_0_1419	GTAAATGGGGATGTCAAGTTGATTATCTTGGAGCTCCGTGGTTTAAGAGCTATGCTGGAA	ATTATCTTGGAGCTCCGTG	TGME49_221210	CYP18/C-18
304	TGME49_021210_2_1419	GTAAATGGGGATGTCAAGTTGTGAAGTTCTTGACAGTTTTGTTTAAGAGCTATGCTGGAA	TGAAGTTCTTGACAGTTTT	TGME49_221210	CYP18/C-18
305	TGME49_021210_6_1419	GTAAATGGGGATGTCAAGTTGGCCTTTTCGACAAGTACAAGTTTAAGAGCTATGCTGGAA	GCCTTTTCGACAAGTACAA	TGME49_221210	CYP18/C-18
306	TGME49_022100_14_3165	GTAAATGGGGATGTCAAGTTGGACGTTGCTGAGCTCTGACGTTTAAGAGCTATGCTGGAA	GACGTTGCTGAGCTCTGAC	TGME49_222100	SOS1
307	TGME49_022100_38_3165	GTAAATGGGGATGTCAAGTTGGTCAATGGTAAAGGAAGGAGTTTAAGAGCTATGCTGGAA	GTCAATGGTAAAGGAAGGA	TGME49_222100	SOS1
308	TGME49_022100_45_1899	GTAAATGGGGATGTCAAGTTGGGCTTTTCGATTCTACTCGGTTTAAGAGCTATGCTGGAA	GGCTTTTCGATTCTACTCG	TGME49_222100	SOS1
309	TGME49_022100_63_1899	GTAAATGGGGATGTCAAGTTGAAACCAAAGCGGGAAGCGTGTTTAAGAGCTATGCTGGAA	AAACCAAAGCGGGAAGCGT	TGME49_222100	SOS1
310	TGME49_022100_66_2532	GTAAATGGGGATGTCAAGTTGACGGCTTCACGTAGCGGGCGTTTAAGAGCTATGCTGGAA	ACGGCTTCACGTAGCGGGC	TGME49_222100	SOS1
311	TGME49_022170_15_1392	GTAAATGGGGATGTCAAGTTGACGCGCCACAGGGAGCAGCGTTTAAGAGCTATGCTGGAA	ACGCGCCACAGGGAGCAGC	TGME49_222170	GRA17
312	TGME49_022170_22_1392	GTAAATGGGGATGTCAAGTTGGAACGAATCGCTCGCATCGGTTTAAGAGCTATGCTGGAA	GAACGAATCGCTCGCATCG	TGME49_222170	GRA17
313	TGME49_022170_36_1392	GTAAATGGGGATGTCAAGTTGACGGGCAACACGGAGGAGTGTTTAAGAGCTATGCTGGAA	ACGGGCAACACGGAGGAGT	TGME49_222170	GRA17
314	TGME49_022170_55_1392	GTAAATGGGGATGTCAAGTTGTTGCCGCCATCGCCGTCAGGTTTAAGAGCTATGCTGGAA	TTGCCGCCATCGCCGTCAG	TGME49_222170	GRA17
315	TGME49_022170_62_1392	GTAAATGGGGATGTCAAGTTGTCCTTCACGAAGAGCTCAAGTTTAAGAGCTATGCTGGAA	TCCTTCACGAAGAGCTCAA	TGME49_222170	GRA17
316	TGME49_023920_12_5304	GTAAATGGGGATGTCAAGTTGCGCAAACGTCTCGGTGGTTGTTTAAGAGCTATGCTGGAA	CGCAAACGTCTCGGTGGTT	TGME49_223920	RON3
317	TGME49_023920_14_4488	GTAAATGGGGATGTCAAGTTGCGGCCCTGGTTCGCGTTGAGTTTAAGAGCTATGCTGGAA	CGGCCCTGGTTCGCGTTGA	TGME49_223920	RON3
318	TGME49_023920_23_5304	GTAAATGGGGATGTCAAGTTGATCAATGGAATCCTTCGCAGTTTAAGAGCTATGCTGGAA	ATCAATGGAATCCTTCGCA	TGME49_223920	RON3
319	TGME49_023920_30_3264	GTAAATGGGGATGTCAAGTTGGTTAATCAGCTGCGGGAGAGTTTAAGAGCTATGCTGGAA	GTTAATCAGCTGCGGGAGA	TGME49_223920	RON3
320	TGME49_023920_40_3264	GTAAATGGGGATGTCAAGTTGATGTCTTTGCGGAGAGAAAGTTTAAGAGCTATGCTGGAA	ATGTCTTTGCGGAGAGAAA	TGME49_223920	RON3
321	TGME49_025120_31_1032	GTAAATGGGGATGTCAAGTTGGAAAACAAGGACAGGCCCGGTTTAAGAGCTATGCTGGAA	GAAAACAAGGACAGGCCCG	TGME49_225120	TGME49_225120
322	TGME49_025120_42_1032	GTAAATGGGGATGTCAAGTTGTGGGGACCGTGGCTATTCTGTTTAAGAGCTATGCTGGAA	TGGGGACCGTGGCTATTCT	TGME49_225120	TGME49_225120
323	TGME49_025120_47_1032	GTAAATGGGGATGTCAAGTTGAGTTTCGCTGCTATCCCGAGTTTAAGAGCTATGCTGGAA	AGTTTCGCTGCTATCCCGA	TGME49_225120	TGME49_225120
324	TGME49_025150_36_886	GTAAATGGGGATGTCAAGTTGGCACGAACGCAACCGCATGGTTTAAGAGCTATGCTGGAA	GCACGAACGCAACCGCATG	TGME49_225150	TGME49_225150
325	TGME49_025150_51_886	GTAAATGGGGATGTCAAGTTGGAAATCCGCCGCTCTTTGTGTTTAAGAGCTATGCTGGAA	GAAATCCGCCGCTCTTTGT	TGME49_225150	TGME49_225150
326	TGME49_025150_54_1772	GTAAATGGGGATGTCAAGTTGATCTACCTGTGGCAGGTCAGTTTAAGAGCTATGCTGGAA	ATCTACCTGTGGCAGGTCA	TGME49_225150	TGME49_225150
327	TGME49_025150_75_886	GTAAATGGGGATGTCAAGTTGTCTTGCGAGTTCTCTCGCTGTTTAAGAGCTATGCTGGAA	TCTTGCGAGTTCTCTCGCT	TGME49_225150	TGME49_225150
328	TGME49_025150_80_886	GTAAATGGGGATGTCAAGTTGCTGATGAGCTGGCTTCCGCGTTTAAGAGCTATGCTGGAA	CTGATGAGCTGGCTTCCGC	TGME49_225150	TGME49_225150
329	TGME49_025160_14_1434	GTAAATGGGGATGTCAAGTTGGGCCCCTTCTCCAGAAGGCGTTTAAGAGCTATGCTGGAA	GGCCCCTTCTCCAGAAGGC	TGME49_225160	TGME49_225160
330	TGME49_025160_30_1434	GTAAATGGGGATGTCAAGTTGTTTCTGTCATCTCTTCTCGGTTTAAGAGCTATGCTGGAA	TTTCTGTCATCTCTTCTCG	TGME49_225160	TGME49_225160
331	TGME49_025160_34_1434	GTAAATGGGGATGTCAAGTTGAAGGCGGACAAGTTCCAAAGTTTAAGAGCTATGCTGGAA	AAGGCGGACAAGTTCCAAA	TGME49_225160	TGME49_225160
332	TGME49_025160_44_1434	GTAAATGGGGATGTCAAGTTGAGCACAGCCGTAGCAACACGTTTAAGAGCTATGCTGGAA	AGCACAGCCGTAGCAACAC	TGME49_225160	TGME49_225160
333	TGME49_025160_6_1434	GTAAATGGGGATGTCAAGTTGTCCATTCCGGCGACATTATGTTTAAGAGCTATGCTGGAA	TCCATTCCGGCGACATTAT	TGME49_225160	TGME49_225160
334	TGME49_025200_33_10881	GTAAATGGGGATGTCAAGTTGTGCGAAACGCCTTCCGGTCGTTTAAGAGCTATGCTGGAA	TGCGAAACGCCTTCCGGTC	TGME49_225200	TGME49_225200
335	TGME49_025200_40_10881	GTAAATGGGGATGTCAAGTTGTGTTCGGCGAATGACTGTTGTTTAAGAGCTATGCTGGAA	TGTTCGGCGAATGACTGTT	TGME49_225200	TGME49_225200
336	TGME49_025200_46_11718	GTAAATGGGGATGTCAAGTTGCGGCATGCGCTTTTTGGACGTTTAAGAGCTATGCTGGAA	CGGCATGCGCTTTTTGGAC	TGME49_225200	TGME49_225200
337	TGME49_025200_51_1674	GTAAATGGGGATGTCAAGTTGTCGCCAGCAGGCGGTGTCCGTTTAAGAGCTATGCTGGAA	TCGCCAGCAGGCGGTGTCC	TGME49_225200	TGME49_225200
338	TGME49_025200_82_837	GTAAATGGGGATGTCAAGTTGACTTGAACTCTGAGTAACCGTTTAAGAGCTATGCTGGAA	ACTTGAACTCTGAGTAACC	TGME49_225200	TGME49_225200
339	TGME49_025320_28_1246	GTAAATGGGGATGTCAAGTTGTAAATGCTTCGTGCCCTATGTTTAAGAGCTATGCTGGAA	TAAATGCTTCGTGCCCTAT	TGME49_225320	TGME49_225320
340	TGME49_025320_30_1246	GTAAATGGGGATGTCAAGTTGCATCAGCGTAGCCAACACGGTTTAAGAGCTATGCTGGAA	CATCAGCGTAGCCAACACG	TGME49_225320	TGME49_225320
341	TGME49_025320_4_1869	GTAAATGGGGATGTCAAGTTGCACGCTTGACATCGAGCTTGTTTAAGAGCTATGCTGGAA	CACGCTTGACATCGAGCTT	TGME49_225320	TGME49_225320
342	TGME49_025320_58_623	GTAAATGGGGATGTCAAGTTGAGCAAGCAGTGGCTCCGCCGTTTAAGAGCTATGCTGGAA	AGCAAGCAGTGGCTCCGCC	TGME49_225320	TGME49_225320
343	TGME49_025320_6_1246	GTAAATGGGGATGTCAAGTTGCTTTCACCAAGTTGAATCTGTTTAAGAGCTATGCTGGAA	CTTTCACCAAGTTGAATCT	TGME49_225320	TGME49_225320
344	TGME49_025330_16_768	GTAAATGGGGATGTCAAGTTGACGCTTCTTGCTTTTCGACGTTTAAGAGCTATGCTGGAA	ACGCTTCTTGCTTTTCGAC	TGME49_225330	TGME49_225330
345	TGME49_025330_19_768	GTAAATGGGGATGTCAAGTTGTGTGACTGAGACTCTTCACGTTTAAGAGCTATGCTGGAA	TGTGACTGAGACTCTTCAC	TGME49_225330	TGME49_225330
346	TGME49_025330_58_768	GTAAATGGGGATGTCAAGTTGCTCCTTCATCAGGCTCATTGTTTAAGAGCTATGCTGGAA	CTCCTTCATCAGGCTCATT	TGME49_225330	TGME49_225330
347	TGME49_025330_66_768	GTAAATGGGGATGTCAAGTTGCCCCCCTCCGCTTCATCAGGTTTAAGAGCTATGCTGGAA	CCCCCCTCCGCTTCATCAG	TGME49_225330	TGME49_225330
348	TGME49_025330_71_768	GTAAATGGGGATGTCAAGTTGGCCTTCTTCTTTCCAACTCGTTTAAGAGCTATGCTGGAA	GCCTTCTTCTTTCCAACTC	TGME49_225330	TGME49_225330
349	TGME49_025860_28_5208	GTAAATGGGGATGTCAAGTTGAGAGACTGCAGACGAACTAGTTTAAGAGCTATGCTGGAA	AGAGACTGCAGACGAACTA	TGME49_225860	TGME49_225860
350	TGME49_025860_7_5208	GTAAATGGGGATGTCAAGTTGCCAAAAGTAGGTAGAAGTGGTTTAAGAGCTATGCTGGAA	CCAAAAGTAGGTAGAAGTG	TGME49_225860	TGME49_225860
351	TGME49_025860_78_4340	GTAAATGGGGATGTCAAGTTGCGCGGATCTGATGGGAGGTGTTTAAGAGCTATGCTGGAA	CGCGGATCTGATGGGAGGT	TGME49_225860	TGME49_225860
352	TGME49_025860_87_4340	GTAAATGGGGATGTCAAGTTGGTGGAAAAGCCCTCTCAATGTTTAAGAGCTATGCTGGAA	GTGGAAAAGCCCTCTCAAT	TGME49_225860	TGME49_225860
353	TGME49_025860_94_4340	GTAAATGGGGATGTCAAGTTGTCAGAGCTTTTGTTCTCGGGTTTAAGAGCTATGCTGGAA	TCAGAGCTTTTGTTCTCGG	TGME49_225860	TGME49_225860
354	TGME49_026380_19_1138	GTAAATGGGGATGTCAAGTTGGGCCTCAGACTCTTCTTGCGTTTAAGAGCTATGCTGGAA	GGCCTCAGACTCTTCTTGC	TGME49_226380	GRA35
355	TGME49_026380_49_569	GTAAATGGGGATGTCAAGTTGTTCGGCCTGGGGCGATTAAGTTTAAGAGCTATGCTGGAA	TTCGGCCTGGGGCGATTAA	TGME49_226380	GRA35
356	TGME49_026380_55_569	GTAAATGGGGATGTCAAGTTGCACGTTTCGCATCACCTGAGTTTAAGAGCTATGCTGGAA	CACGTTTCGCATCACCTGA	TGME49_226380	GRA35
357	TGME49_026380_62_569	GTAAATGGGGATGTCAAGTTGGGAGGCTTCCCCGTATCGGGTTTAAGAGCTATGCTGGAA	GGAGGCTTCCCCGTATCGG	TGME49_226380	GRA35
358	TGME49_026380_9_1138	GTAAATGGGGATGTCAAGTTGTTCGAATACCAGGTTTTGAGTTTAAGAGCTATGCTGGAA	TTCGAATACCAGGTTTTGA	TGME49_226380	GRA35
359	TGME49_026420_1_4032	GTAAATGGGGATGTCAAGTTGGTTGTCCATAATGAACGCGGTTTAAGAGCTATGCTGGAA	GTTGTCCATAATGAACGCG	TGME49_226420	GRA69
360	TGME49_026420_19_2880	GTAAATGGGGATGTCAAGTTGCTTGAACTCTCGGGCCCTGGTTTAAGAGCTATGCTGGAA	CTTGAACTCTCGGGCCCTG	TGME49_226420	GRA69
361	TGME49_026420_28_2880	GTAAATGGGGATGTCAAGTTGTTGATGAGCGCCTCCAGAAGTTTAAGAGCTATGCTGGAA	TTGATGAGCGCCTCCAGAA	TGME49_226420	GRA69
362	TGME49_026420_32_2880	GTAAATGGGGATGTCAAGTTGGGTGTTCACTGCAGCGACAGTTTAAGAGCTATGCTGGAA	GGTGTTCACTGCAGCGACA	TGME49_226420	GRA69
363	TGME49_026420_7_2880	GTAAATGGGGATGTCAAGTTGGCGCTTCAGGTTGTACCGAGTTTAAGAGCTATGCTGGAA	GCGCTTCAGGTTGTACCGA	TGME49_226420	GRA69
364	TGME49_026690_10_562	GTAAATGGGGATGTCAAGTTGTCTGGCGCCGCCGGGTGAGGTTTAAGAGCTATGCTGGAA	TCTGGCGCCGCCGGGTGAG	TGME49_226690	TGME49_226690
365	TGME49_026690_14_843	GTAAATGGGGATGTCAAGTTGCGCAGGTCCTCGCTGGCGTGTTTAAGAGCTATGCTGGAA	CGCAGGTCCTCGCTGGCGT	TGME49_226690	TGME49_226690
366	TGME49_026690_24_843	GTAAATGGGGATGTCAAGTTGGCAGCGACTCCGCATCCGCGTTTAAGAGCTATGCTGGAA	GCAGCGACTCCGCATCCGC	TGME49_226690	TGME49_226690
367	TGME49_026690_25_1124	GTAAATGGGGATGTCAAGTTGACTGCGAGTGGGGTCGACGGTTTAAGAGCTATGCTGGAA	ACTGCGAGTGGGGTCGACG	TGME49_226690	TGME49_226690
368	TGME49_026690_4_562	GTAAATGGGGATGTCAAGTTGCGCGCAGGCAACGCTTCGAGTTTAAGAGCTATGCTGGAA	CGCGCAGGCAACGCTTCGA	TGME49_226690	TGME49_226690
369	TGME49_027010_11_872	GTAAATGGGGATGTCAAGTTGCGCCATAGTGGTAAACGGCGTTTAAGAGCTATGCTGGAA	CGCCATAGTGGTAAACGGC	TGME49_227010	ROP30
370	TGME49_027010_2_872	GTAAATGGGGATGTCAAGTTGCGCTCTCTGCGGAAACTCAGTTTAAGAGCTATGCTGGAA	CGCTCTCTGCGGAAACTCA	TGME49_227010	ROP30
371	TGME49_027010_25_436	GTAAATGGGGATGTCAAGTTGCATTGCAACCATCACGGAAGTTTAAGAGCTATGCTGGAA	CATTGCAACCATCACGGAA	TGME49_227010	ROP30
372	TGME49_027010_32_436	GTAAATGGGGATGTCAAGTTGCCGGTAGATTTTACGCACCGTTTAAGAGCTATGCTGGAA	CCGGTAGATTTTACGCACC	TGME49_227010	ROP30
373	TGME49_027010_6_872	GTAAATGGGGATGTCAAGTTGGACGAATTCGCGTCCTGGAGTTTAAGAGCTATGCTGGAA	GACGAATTCGCGTCCTGGA	TGME49_227010	ROP30
374	TGME49_027280_19_2260	GTAAATGGGGATGTCAAGTTGTCCGCCGCAAGGCCTCCCAGTTTAAGAGCTATGCTGGAA	TCCGCCGCAAGGCCTCCCA	TGME49_227280	GRA3
375	TGME49_027280_4_2260	GTAAATGGGGATGTCAAGTTGCTCACCAGCTTCGTTGACGGTTTAAGAGCTATGCTGGAA	CTCACCAGCTTCGTTGACG	TGME49_227280	GRA3
376	TGME49_027280_45_1808	GTAAATGGGGATGTCAAGTTGTTGTCCACCTTATCCGACTGTTTAAGAGCTATGCTGGAA	TTGTCCACCTTATCCGACT	TGME49_227280	GRA3
377	TGME49_027280_50_1808	GTAAATGGGGATGTCAAGTTGCTTCCAGGAGCACTGCACCGTTTAAGAGCTATGCTGGAA	CTTCCAGGAGCACTGCACC	TGME49_227280	GRA3
378	TGME49_027280_8_2260	GTAAATGGGGATGTCAAGTTGCTTCCCCCACACCCGTAACGTTTAAGAGCTATGCTGGAA	CTTCCCCCACACCCGTAAC	TGME49_227280	GRA3
379	TGME49_027620_0_1612	GTAAATGGGGATGTCAAGTTGAGGCACGTCGACTGGTCCCGTTTAAGAGCTATGCTGGAA	AGGCACGTCGACTGGTCCC	TGME49_227620	GRA2
380	TGME49_027620_4_1209	GTAAATGGGGATGTCAAGTTGTCCCAACGTGCATCCAGAGGTTTAAGAGCTATGCTGGAA	TCCCAACGTGCATCCAGAG	TGME49_227620	GRA2
381	TGME49_027620_8_1209	GTAAATGGGGATGTCAAGTTGGCCTCTCGTCTGGGAGTGGGTTTAAGAGCTATGCTGGAA	GCCTCTCGTCTGGGAGTGG	TGME49_227620	GRA2
382	TGME49_027810_19_968	GTAAATGGGGATGTCAAGTTGCAGTCCTGGCCACTTGCACGTTTAAGAGCTATGCTGGAA	CAGTCCTGGCCACTTGCAC	TGME49_227810	ROP11
383	TGME49_027810_24_968	GTAAATGGGGATGTCAAGTTGCGGTGTAACTCTCGCGACTGTTTAAGAGCTATGCTGGAA	CGGTGTAACTCTCGCGACT	TGME49_227810	ROP11
384	TGME49_027810_32_968	GTAAATGGGGATGTCAAGTTGGCAAGGTTTCAATCACGAAGTTTAAGAGCTATGCTGGAA	GCAAGGTTTCAATCACGAA	TGME49_227810	ROP11
385	TGME49_027810_44_968	GTAAATGGGGATGTCAAGTTGGCCCCGAGAATGCGCTCCAGTTTAAGAGCTATGCTGGAA	GCCCCGAGAATGCGCTCCA	TGME49_227810	ROP11
386	TGME49_027810_6_1452	GTAAATGGGGATGTCAAGTTGAATTCTGCCTCAGGCACTTGTTTAAGAGCTATGCTGGAA	AATTCTGCCTCAGGCACTT	TGME49_227810	ROP11
387	TGME49_028170_10_7128	GTAAATGGGGATGTCAAGTTGAGCCCTGGAGCAGCCAATTGTTTAAGAGCTATGCTGGAA	AGCCCTGGAGCAGCCAATT	TGME49_228170	GRA44/IMC2A
388	TGME49_028170_12_6600	GTAAATGGGGATGTCAAGTTGATTTGCCTGGCGGCAGCAGGTTTAAGAGCTATGCTGGAA	ATTTGCCTGGCGGCAGCAG	TGME49_228170	GRA44/IMC2A
389	TGME49_028170_13_7128	GTAAATGGGGATGTCAAGTTGGTTGAACCACCGCAACAACGTTTAAGAGCTATGCTGGAA	GTTGAACCACCGCAACAAC	TGME49_228170	GRA44/IMC2A
390	TGME49_028170_24_6072	GTAAATGGGGATGTCAAGTTGTTCGTCACGAGCTGAAAGAGTTTAAGAGCTATGCTGGAA	TTCGTCACGAGCTGAAAGA	TGME49_228170	GRA44/IMC2A
391	TGME49_028170_7_6864	GTAAATGGGGATGTCAAGTTGCGACACGGAGAACATTGTAGTTTAAGAGCTATGCTGGAA	CGACACGGAGAACATTGTA	TGME49_228170	GRA44/IMC2A
392	TGME49_028760_2_1737	GTAAATGGGGATGTCAAGTTGGACAATGCGGAGGTGAGACGTTTAAGAGCTATGCTGGAA	GACAATGCGGAGGTGAGAC	TGME49_228760	TGME49_228760
393	TGME49_028760_24_1737	GTAAATGGGGATGTCAAGTTGCTCGTTGGACGCGATGCTCGTTTAAGAGCTATGCTGGAA	CTCGTTGGACGCGATGCTC	TGME49_228760	TGME49_228760
394	TGME49_028760_30_1737	GTAAATGGGGATGTCAAGTTGGCGTTTCCACGTCTTCCCGGTTTAAGAGCTATGCTGGAA	GCGTTTCCACGTCTTCCCG	TGME49_228760	TGME49_228760
395	TGME49_028760_32_1737	GTAAATGGGGATGTCAAGTTGGCTCCCGTGCCGACGAGAGGTTTAAGAGCTATGCTGGAA	GCTCCCGTGCCGACGAGAG	TGME49_228760	TGME49_228760
396	TGME49_028760_59_1737	GTAAATGGGGATGTCAAGTTGACGGACAGACTTTCCTCGCGTTTAAGAGCTATGCTGGAA	ACGGACAGACTTTCCTCGC	TGME49_228760	TGME49_228760
397	TGME49_029010_15_2799	GTAAATGGGGATGTCAAGTTGCTCACCCTCGCCATTGGACGTTTAAGAGCTATGCTGGAA	CTCACCCTCGCCATTGGAC	TGME49_229010	RON4
398	TGME49_029010_20_2799	GTAAATGGGGATGTCAAGTTGAAGTCCGAGGAGCAGCAGTGTTTAAGAGCTATGCTGGAA	AAGTCCGAGGAGCAGCAGT	TGME49_229010	RON4
399	TGME49_029010_26_3732	GTAAATGGGGATGTCAAGTTGACACCGTCTGCACCTGCTTGTTTAAGAGCTATGCTGGAA	ACACCGTCTGCACCTGCTT	TGME49_229010	RON4
400	TGME49_029010_27_2799	GTAAATGGGGATGTCAAGTTGCTGGCGTCGCTCCCAGAACGTTTAAGAGCTATGCTGGAA	CTGGCGTCGCTCCCAGAAC	TGME49_229010	RON4
401	TGME49_029010_5_2799	GTAAATGGGGATGTCAAGTTGACTCACGAGATGCTGGAGTGTTTAAGAGCTATGCTGGAA	ACTCACGAGATGCTGGAGT	TGME49_229010	RON4
402	TGME49_029500_1_1086	GTAAATGGGGATGTCAAGTTGGTTGAAACCGAGAAAGACGGTTTAAGAGCTATGCTGGAA	GTTGAAACCGAGAAAGACG	TGME49_229500	TGME49_229500
403	TGME49_029500_28_1086	GTAAATGGGGATGTCAAGTTGGTGGAGGATTGTCAACATAGTTTAAGAGCTATGCTGGAA	GTGGAGGATTGTCAACATA	TGME49_229500	TGME49_229500
404	TGME49_029500_35_1086	GTAAATGGGGATGTCAAGTTGGGTACATGCGAGGGAGAGGGTTTAAGAGCTATGCTGGAA	GGTACATGCGAGGGAGAGG	TGME49_229500	TGME49_229500
405	TGME49_029500_4_1086	GTAAATGGGGATGTCAAGTTGAGAAAGAAGAGACGGATAAGTTTAAGAGCTATGCTGGAA	AGAAAGAAGAGACGGATAA	TGME49_229500	TGME49_229500
406	TGME49_029500_45_1086	GTAAATGGGGATGTCAAGTTGTGTAGATTTGCCACACAGCGTTTAAGAGCTATGCTGGAA	TGTAGATTTGCCACACAGC	TGME49_229500	TGME49_229500
407	TGME49_030180_105_5185	GTAAATGGGGATGTCAAGTTGCAGGAACGCCGGCCCCTGTGTTTAAGAGCTATGCTGGAA	CAGGAACGCCGGCCCCTGT	TGME49_230180	GRA24
408	TGME49_030180_4_6222	GTAAATGGGGATGTCAAGTTGTTCCTTCGGGTCATGGAGTGTTTAAGAGCTATGCTGGAA	TTCCTTCGGGTCATGGAGT	TGME49_230180	GRA24
409	TGME49_030180_51_5185	GTAAATGGGGATGTCAAGTTGTGGAGGCCTCCACGCGGCGGTTTAAGAGCTATGCTGGAA	TGGAGGCCTCCACGCGGCG	TGME49_230180	GRA24
410	TGME49_030180_89_5185	GTAAATGGGGATGTCAAGTTGGCGCCTTCCAGAGTGCCGTGTTTAAGAGCTATGCTGGAA	GCGCCTTCCAGAGTGCCGT	TGME49_230180	GRA24
411	TGME49_030180_96_4148	GTAAATGGGGATGTCAAGTTGGGTCGTTTCCTGCTAGCCAGTTTAAGAGCTATGCTGGAA	GGTCGTTTCCTGCTAGCCA	TGME49_230180	GRA24
412	TGME49_030190_21_2624	GTAAATGGGGATGTCAAGTTGTCTCCTCCGTCAGCGTCGGGTTTAAGAGCTATGCTGGAA	TCTCCTCCGTCAGCGTCGG	TGME49_230190	TGME49_230190
413	TGME49_030190_28_2624	GTAAATGGGGATGTCAAGTTGTGGCGGAGGAAGGGGTATCGTTTAAGAGCTATGCTGGAA	TGGCGGAGGAAGGGGTATC	TGME49_230190	TGME49_230190
414	TGME49_030190_36_1968	GTAAATGGGGATGTCAAGTTGCTTGGTACTGTTACGCGCTGTTTAAGAGCTATGCTGGAA	CTTGGTACTGTTACGCGCT	TGME49_230190	TGME49_230190
415	TGME49_030190_44_1968	GTAAATGGGGATGTCAAGTTGGCCTGAGCTTCTTCCACGAGTTTAAGAGCTATGCTGGAA	GCCTGAGCTTCTTCCACGA	TGME49_230190	TGME49_230190
416	TGME49_030190_49_1968	GTAAATGGGGATGTCAAGTTGCTGGAGCCCCAGGTCCAGTGTTTAAGAGCTATGCTGGAA	CTGGAGCCCCAGGTCCAGT	TGME49_230190	TGME49_230190
417	TGME49_030350_14_4155	GTAAATGGGGATGTCAAGTTGTTCGCTATCAGCGAGGGAGGTTTAAGAGCTATGCTGGAA	TTCGCTATCAGCGAGGGAG	TGME49_230350	RON11
418	TGME49_030350_20_3324	GTAAATGGGGATGTCAAGTTGTCAAGTTCCTCACGTCTCAGTTTAAGAGCTATGCTGGAA	TCAAGTTCCTCACGTCTCA	TGME49_230350	RON11
419	TGME49_030350_23_3324	GTAAATGGGGATGTCAAGTTGGCGCTAGACGAAGAGCATCGTTTAAGAGCTATGCTGGAA	GCGCTAGACGAAGAGCATC	TGME49_230350	RON11
420	TGME49_030350_23_4155	GTAAATGGGGATGTCAAGTTGGCGGAGAATGTCAGGCGAAGTTTAAGAGCTATGCTGGAA	GCGGAGAATGTCAGGCGAA	TGME49_230350	RON11
421	TGME49_030350_24_3324	GTAAATGGGGATGTCAAGTTGGAACAGCGACTGAGTTTGTGTTTAAGAGCTATGCTGGAA	GAACAGCGACTGAGTTTGT	TGME49_230350	RON11
422	TGME49_030470_0_1188	GTAAATGGGGATGTCAAGTTGCAGACGCAGGAAGCACACCGTTTAAGAGCTATGCTGGAA	CAGACGCAGGAAGCACACC	TGME49_230470	ROP46
423	TGME49_030470_13_792	GTAAATGGGGATGTCAAGTTGTTTCATCAGGATCGTGAGCGTTTAAGAGCTATGCTGGAA	TTTCATCAGGATCGTGAGC	TGME49_230470	ROP46
424	TGME49_030470_18_792	GTAAATGGGGATGTCAAGTTGACAATCTTCGGCAACCCGAGTTTAAGAGCTATGCTGGAA	ACAATCTTCGGCAACCCGA	TGME49_230470	ROP46
425	TGME49_030470_21_1188	GTAAATGGGGATGTCAAGTTGCACTGAGAAGGATGCTGAAGTTTAAGAGCTATGCTGGAA	CACTGAGAAGGATGCTGAA	TGME49_230470	ROP46
426	TGME49_030470_5_1188	GTAAATGGGGATGTCAAGTTGTTTTGGTGCGAGTTCTTTAGTTTAAGAGCTATGCTGGAA	TTTTGGTGCGAGTTCTTTA	TGME49_230470	ROP46
427	TGME49_031960_25_6846	GTAAATGGGGATGTCAAGTTGGTCAACCGTTGTTTTGGGCGTTTAAGAGCTATGCTGGAA	GTCAACCGTTGTTTTGGGC	TGME49_231960	GRA28
428	TGME49_031960_40_6846	GTAAATGGGGATGTCAAGTTGAGTCGAACCTTGTGGCAACGTTTAAGAGCTATGCTGGAA	AGTCGAACCTTGTGGCAAC	TGME49_231960	GRA28
429	TGME49_031960_46_6846	GTAAATGGGGATGTCAAGTTGCCTGGACTGTTCGACGACCGTTTAAGAGCTATGCTGGAA	CCTGGACTGTTCGACGACC	TGME49_231960	GRA28
430	TGME49_031960_51_6846	GTAAATGGGGATGTCAAGTTGGTTCCTCCTTTGTGCTAGTGTTTAAGAGCTATGCTGGAA	GTTCCTCCTTTGTGCTAGT	TGME49_231960	GRA28
431	TGME49_031960_63_6846	GTAAATGGGGATGTCAAGTTGAAACACGGAATCCAACAAGGTTTAAGAGCTATGCTGGAA	AAACACGGAATCCAACAAG	TGME49_231960	GRA28
432	TGME49_032000_11_1442	GTAAATGGGGATGTCAAGTTGCTCAATCTTGTAATATCCGGTTTAAGAGCTATGCTGGAA	CTCAATCTTGTAATATCCG	TGME49_232000	GRA30
433	TGME49_032000_11_2163	GTAAATGGGGATGTCAAGTTGGCAACTCCTGATCCGATGAGTTTAAGAGCTATGCTGGAA	GCAACTCCTGATCCGATGA	TGME49_232000	GRA30
434	TGME49_032000_15_2163	GTAAATGGGGATGTCAAGTTGGACGCGAGTCCAGCGATAAGTTTAAGAGCTATGCTGGAA	GACGCGAGTCCAGCGATAA	TGME49_232000	GRA30
435	TGME49_032000_69_1442	GTAAATGGGGATGTCAAGTTGGGGTCAGAGCCCTGGCGCCGTTTAAGAGCTATGCTGGAA	GGGTCAGAGCCCTGGCGCC	TGME49_232000	GRA30
436	TGME49_032000_75_721	GTAAATGGGGATGTCAAGTTGTCGGCGCCAGCGATGTCCAGTTTAAGAGCTATGCTGGAA	TCGGCGCCAGCGATGTCCA	TGME49_232000	GRA30
437	TGME49_032020_15_2816	GTAAATGGGGATGTCAAGTTGTTCTCGCCGAGAAACGAAAGTTTAAGAGCTATGCTGGAA	TTCTCGCCGAGAAACGAAA	TGME49_232020	RON12
438	TGME49_032020_47_2816	GTAAATGGGGATGTCAAGTTGAGCCTCGAGCGTTTCCCGTGTTTAAGAGCTATGCTGGAA	AGCCTCGAGCGTTTCCCGT	TGME49_232020	RON12
439	TGME49_032020_7_3520	GTAAATGGGGATGTCAAGTTGATGTGTTCGGATCGTTCGCGTTTAAGAGCTATGCTGGAA	ATGTGTTCGGATCGTTCGC	TGME49_232020	RON12
440	TGME49_032020_73_2112	GTAAATGGGGATGTCAAGTTGGCGGCCGACGTCACCCAAGGTTTAAGAGCTATGCTGGAA	GCGGCCGACGTCACCCAAG	TGME49_232020	RON12
441	TGME49_032020_95_2816	GTAAATGGGGATGTCAAGTTGTGTAGCGGAAAGGCATTGTGTTTAAGAGCTATGCTGGAA	TGTAGCGGAAAGGCATTGT	TGME49_232020	RON12
442	TGME49_032270_14_838	GTAAATGGGGATGTCAAGTTGGCCTCTCGAATGCCTCCAAGTTTAAGAGCTATGCTGGAA	GCCTCTCGAATGCCTCCAA	TGME49_232270	TGME49_232270
443	TGME49_032270_25_838	GTAAATGGGGATGTCAAGTTGGTCGGGCGGCCATACGCTTGTTTAAGAGCTATGCTGGAA	GTCGGGCGGCCATACGCTT	TGME49_232270	TGME49_232270
444	TGME49_032270_31_838	GTAAATGGGGATGTCAAGTTGAACTTCAGCAGCTGCCCGAGTTTAAGAGCTATGCTGGAA	AACTTCAGCAGCTGCCCGA	TGME49_232270	TGME49_232270
445	TGME49_032270_34_419	GTAAATGGGGATGTCAAGTTGTTGTCTCCAAATACTTCGGGTTTAAGAGCTATGCTGGAA	TTGTCTCCAAATACTTCGG	TGME49_232270	TGME49_232270
446	TGME49_032270_43_419	GTAAATGGGGATGTCAAGTTGAGTCGCTTAACTTCTTTAGGTTTAAGAGCTATGCTGGAA	AGTCGCTTAACTTCTTTAG	TGME49_232270	TGME49_232270
447	TGME49_033010_28_2955	GTAAATGGGGATGTCAAGTTGCGTCCACGTCTTCGGGACTGTTTAAGAGCTATGCTGGAA	CGTCCACGTCTTCGGGACT	TGME49_233010	ERK7
448	TGME49_033010_32_2955	GTAAATGGGGATGTCAAGTTGCCATCATGGTGGCGGCGAAGTTTAAGAGCTATGCTGGAA	CCATCATGGTGGCGGCGAA	TGME49_233010	ERK7
449	TGME49_033010_53_985	GTAAATGGGGATGTCAAGTTGAAAATCTTCTTTAAAGCAAGTTTAAGAGCTATGCTGGAA	AAAATCTTCTTTAAAGCAA	TGME49_233010	ERK7
450	TGME49_033010_58_985	GTAAATGGGGATGTCAAGTTGAGAAACATGATTTCTCGAAGTTTAAGAGCTATGCTGGAA	AGAAACATGATTTCTCGAA	TGME49_233010	ERK7
451	TGME49_033010_65_1970	GTAAATGGGGATGTCAAGTTGTCCACGCCCTTGGTGTAGCGTTTAAGAGCTATGCTGGAA	TCCACGCCCTTGGTGTAGC	TGME49_233010	ERK7
452	TGME49_034370_17_1233	GTAAATGGGGATGTCAAGTTGAGCTGGTTTGTGAGGGAAAGTTTAAGAGCTATGCTGGAA	AGCTGGTTTGTGAGGGAAA	TGME49_234370	SRS42
453	TGME49_034370_19_1233	GTAAATGGGGATGTCAAGTTGTGCAACAATGCCAAGAACTGTTTAAGAGCTATGCTGGAA	TGCAACAATGCCAAGAACT	TGME49_234370	SRS42
454	TGME49_034370_23_1233	GTAAATGGGGATGTCAAGTTGTATGTGTATCCTGGATGGAGTTTAAGAGCTATGCTGGAA	TATGTGTATCCTGGATGGA	TGME49_234370	SRS42
455	TGME49_034370_30_1233	GTAAATGGGGATGTCAAGTTGGTGGTTCAGTTCCATCCGCGTTTAAGAGCTATGCTGGAA	GTGGTTCAGTTCCATCCGC	TGME49_234370	SRS42
456	TGME49_034370_34_1233	GTAAATGGGGATGTCAAGTTGAGGAGCAGCAGTTTCCGTTGTTTAAGAGCTATGCTGGAA	AGGAGCAGCAGTTTCCGTT	TGME49_234370	SRS42
457	TGME49_034540_2_3640	GTAAATGGGGATGTCAAGTTGCCACAAGGTCGACAGCGCGGTTTAAGAGCTATGCTGGAA	CCACAAGGTCGACAGCGCG	TGME49_234540	TGME49_234540
458	TGME49_034540_20_3640	GTAAATGGGGATGTCAAGTTGCGACGCAACTGCCGAATGCGTTTAAGAGCTATGCTGGAA	CGACGCAACTGCCGAATGC	TGME49_234540	TGME49_234540
459	TGME49_034540_31_2912	GTAAATGGGGATGTCAAGTTGGTCCCGCTGGAAGGCATAAGTTTAAGAGCTATGCTGGAA	GTCCCGCTGGAAGGCATAA	TGME49_234540	TGME49_234540
460	TGME49_034540_5_3640	GTAAATGGGGATGTCAAGTTGCGATCAGCAATGCCGACGGGTTTAAGAGCTATGCTGGAA	CGATCAGCAATGCCGACGG	TGME49_234540	TGME49_234540
461	TGME49_034540_55_2184	GTAAATGGGGATGTCAAGTTGAGGATACGAGTGTCAGAAAGTTTAAGAGCTATGCTGGAA	AGGATACGAGTGTCAGAAA	TGME49_234540	TGME49_234540
462	TGME49_034950_10_1588	GTAAATGGGGATGTCAAGTTGTTGCTGTAGATATTTGACAGTTTAAGAGCTATGCTGGAA	TTGCTGTAGATATTTGACA	TGME49_234950	TGME49_234950
463	TGME49_034950_2_1588	GTAAATGGGGATGTCAAGTTGGTCGCCGAACGCATGCCGTGTTTAAGAGCTATGCTGGAA	GTCGCCGAACGCATGCCGT	TGME49_234950	TGME49_234950
464	TGME49_034950_21_1191	GTAAATGGGGATGTCAAGTTGCGCTGCAGCAATCTCGATGGTTTAAGAGCTATGCTGGAA	CGCTGCAGCAATCTCGATG	TGME49_234950	TGME49_234950
465	TGME49_034950_24_1191	GTAAATGGGGATGTCAAGTTGCGCTTCTCTCGGCCAATGTGTTTAAGAGCTATGCTGGAA	CGCTTCTCTCGGCCAATGT	TGME49_234950	TGME49_234950
466	TGME49_034950_7_1588	GTAAATGGGGATGTCAAGTTGTGCCGCAACCAGCATATTGGTTTAAGAGCTATGCTGGAA	TGCCGCAACCAGCATATTG	TGME49_234950	TGME49_234950
467	TGME49_035130_39_1586	GTAAATGGGGATGTCAAGTTGAGTGAGAGTCTTGTCTGCTGTTTAAGAGCTATGCTGGAA	AGTGAGAGTCTTGTCTGCT	TGME49_235130	RASP1
468	TGME49_035130_49_1586	GTAAATGGGGATGTCAAGTTGAAAAGAACGACTGTCGCTTGTTTAAGAGCTATGCTGGAA	AAAAGAACGACTGTCGCTT	TGME49_235130	RASP1
469	TGME49_035130_53_0	GTAAATGGGGATGTCAAGTTGCAATCAACGCGCATTCCGAGTTTAAGAGCTATGCTGGAA	CAATCAACGCGCATTCCGA	TGME49_235130	RASP1
470	TGME49_035130_56_0	GTAAATGGGGATGTCAAGTTGGAGCACGTCGAATTTGTCGGTTTAAGAGCTATGCTGGAA	GAGCACGTCGAATTTGTCG	TGME49_235130	RASP1
471	TGME49_035130_66_0	GTAAATGGGGATGTCAAGTTGGCCGGTTCTCTCTTCGGAGGTTTAAGAGCTATGCTGGAA	GCCGGTTCTCTCTTCGGAG	TGME49_235130	RASP1
472	TGME49_035140_17_885	GTAAATGGGGATGTCAAGTTGGACACCGAGCATCACCGTTGTTTAAGAGCTATGCTGGAA	GACACCGAGCATCACCGTT	TGME49_235140	NSM
473	TGME49_035140_3_1770	GTAAATGGGGATGTCAAGTTGTCCTGGTTAGGAGGAGCAGGTTTAAGAGCTATGCTGGAA	TCCTGGTTAGGAGGAGCAG	TGME49_235140	NSM
474	TGME49_035140_54_1770	GTAAATGGGGATGTCAAGTTGGGTGCTGCCCTAACCGCTCGTTTAAGAGCTATGCTGGAA	GGTGCTGCCCTAACCGCTC	TGME49_235140	NSM
475	TGME49_035140_64_1770	GTAAATGGGGATGTCAAGTTGCGTCGACTTGGTCGAGCAGGTTTAAGAGCTATGCTGGAA	CGTCGACTTGGTCGAGCAG	TGME49_235140	NSM
476	TGME49_035140_76_885	GTAAATGGGGATGTCAAGTTGGGTGCTGCCAAACCCGGTCGTTTAAGAGCTATGCTGGAA	GGTGCTGCCAAACCCGGTC	TGME49_235140	NSM
477	TGME49_036860_16_536	GTAAATGGGGATGTCAAGTTGAGACCGAAATCGCGAGGATGTTTAAGAGCTATGCTGGAA	AGACCGAAATCGCGAGGAT	TGME49_236860	TGME49_236860
478	TGME49_036860_18_2144	GTAAATGGGGATGTCAAGTTGTTCCTAACTGATACCCGCAGTTTAAGAGCTATGCTGGAA	TTCCTAACTGATACCCGCA	TGME49_236860	TGME49_236860
479	TGME49_036860_20_1608	GTAAATGGGGATGTCAAGTTGGTGAAACTGTAGTACCACAGTTTAAGAGCTATGCTGGAA	GTGAAACTGTAGTACCACA	TGME49_236860	TGME49_236860
480	TGME49_036860_32_536	GTAAATGGGGATGTCAAGTTGCAAGACGAAAGTTTGAAGGGTTTAAGAGCTATGCTGGAA	CAAGACGAAAGTTTGAAGG	TGME49_236860	TGME49_236860
481	TGME49_036860_34_1876	GTAAATGGGGATGTCAAGTTGACAGTCGAACGATGTCTGAGTTTAAGAGCTATGCTGGAA	ACAGTCGAACGATGTCTGA	TGME49_236860	TGME49_236860
482	TGME49_036870_1_822	GTAAATGGGGATGTCAAGTTGACCCTGCCGTCAAGTGAATGTTTAAGAGCTATGCTGGAA	ACCCTGCCGTCAAGTGAAT	TGME49_236870	GRA42
483	TGME49_036870_15_822	GTAAATGGGGATGTCAAGTTGACAGCATGGCACTGGACGCGTTTAAGAGCTATGCTGGAA	ACAGCATGGCACTGGACGC	TGME49_236870	GRA42
484	TGME49_036870_21_822	GTAAATGGGGATGTCAAGTTGTGCTCGTGTCTCTGTCTGCGTTTAAGAGCTATGCTGGAA	TGCTCGTGTCTCTGTCTGC	TGME49_236870	GRA42
485	TGME49_036870_23_822	GTAAATGGGGATGTCAAGTTGAGGAGCTGCAACTCCGACCGTTTAAGAGCTATGCTGGAA	AGGAGCTGCAACTCCGACC	TGME49_236870	GRA42
486	TGME49_036890_1_1712	GTAAATGGGGATGTCAAGTTGACGTATATTAGGGCGAGAAGTTTAAGAGCTATGCTGGAA	ACGTATATTAGGGCGAGAA	TGME49_236890	GRA37
487	TGME49_036890_2_1712	GTAAATGGGGATGTCAAGTTGGACTCAGATGTTCTGGCGGGTTTAAGAGCTATGCTGGAA	GACTCAGATGTTCTGGCGG	TGME49_236890	GRA37
488	TGME49_036890_44_1284	GTAAATGGGGATGTCAAGTTGGAGAAGGAGAGGTTGACACGTTTAAGAGCTATGCTGGAA	GAGAAGGAGAGGTTGACAC	TGME49_236890	GRA37
489	TGME49_036890_48_1284	GTAAATGGGGATGTCAAGTTGTTCGATTGTTTCCTCACTGGTTTAAGAGCTATGCTGGAA	TTCGATTGTTTCCTCACTG	TGME49_236890	GRA37
490	TGME49_037180_26_902	GTAAATGGGGATGTCAAGTTGCAGAATGGGCGAACTCAGCGTTTAAGAGCTATGCTGGAA	CAGAATGGGCGAACTCAGC	TGME49_237180	ROP24
491	TGME49_037180_30_902	GTAAATGGGGATGTCAAGTTGCAGCAGCAATTGGAAGCTAGTTTAAGAGCTATGCTGGAA	CAGCAGCAATTGGAAGCTA	TGME49_237180	ROP24
492	TGME49_037180_34_902	GTAAATGGGGATGTCAAGTTGGTAAAACAACAGAGATACAGTTTAAGAGCTATGCTGGAA	GTAAAACAACAGAGATACA	TGME49_237180	ROP24
493	TGME49_037180_36_902	GTAAATGGGGATGTCAAGTTGCTTCTGCGGGACTACAACGGTTTAAGAGCTATGCTGGAA	CTTCTGCGGGACTACAACG	TGME49_237180	ROP24
494	TGME49_037180_41_902	GTAAATGGGGATGTCAAGTTGAGCGTTCGTTGACATGTGGGTTTAAGAGCTATGCTGGAA	AGCGTTCGTTGACATGTGG	TGME49_237180	ROP24
495	TGME49_037230_36_3252	GTAAATGGGGATGTCAAGTTGATCCGACAACTATGGACCCGTTTAAGAGCTATGCTGGAA	ATCCGACAACTATGGACCC	TGME49_237230	MYR3
496	TGME49_037230_38_3252	GTAAATGGGGATGTCAAGTTGTTAGTTTCGAGAGCATCTGGTTTAAGAGCTATGCTGGAA	TTAGTTTCGAGAGCATCTG	TGME49_237230	MYR3
497	TGME49_037230_67_2439	GTAAATGGGGATGTCAAGTTGCCCACCACCAACTTGCTGTGTTTAAGAGCTATGCTGGAA	CCCACCACCAACTTGCTGT	TGME49_237230	MYR3
498	TGME49_037230_75_2439	GTAAATGGGGATGTCAAGTTGTCTTCGTTATGCTACCCCGGTTTAAGAGCTATGCTGGAA	TCTTCGTTATGCTACCCCG	TGME49_237230	MYR3
499	TGME49_037230_80_2439	GTAAATGGGGATGTCAAGTTGAGACCGAAAGACGTCAATAGTTTAAGAGCTATGCTGGAA	AGACCGAAAGACGTCAATA	TGME49_237230	MYR3
500	TGME49_037500_0_698	GTAAATGGGGATGTCAAGTTGGAAGAGTCCGTGGCCGGGAGTTTAAGAGCTATGCTGGAA	GAAGAGTCCGTGGCCGGGA	TGME49_237500	PPM3A
501	TGME49_037500_10_698	GTAAATGGGGATGTCAAGTTGTATCTGAAGAAGAGGACGAGTTTAAGAGCTATGCTGGAA	TATCTGAAGAAGAGGACGA	TGME49_237500	PPM3A
502	TGME49_037500_18_698	GTAAATGGGGATGTCAAGTTGCCGCGAGCGGCGCGTTCGCGTTTAAGAGCTATGCTGGAA	CCGCGAGCGGCGCGTTCGC	TGME49_237500	PPM3A
503	TGME49_037500_22_1745	GTAAATGGGGATGTCAAGTTGGAACAGCGAATTCAGTGCGGTTTAAGAGCTATGCTGGAA	GAACAGCGAATTCAGTGCG	TGME49_237500	PPM3A
504	TGME49_037500_9_1396	GTAAATGGGGATGTCAAGTTGCCTCCGCGAGACTCTTGCGGTTTAAGAGCTATGCTGGAA	CCTCCGCGAGACTCTTGCG	TGME49_237500	PPM3A
505	TGME49_037800_18_402	GTAAATGGGGATGTCAAGTTGACCGTGCTGGCGACGGTGAGTTTAAGAGCTATGCTGGAA	ACCGTGCTGGCGACGGTGA	TGME49_237800	GRA11B
506	TGME49_037800_2_804	GTAAATGGGGATGTCAAGTTGGGCTGCGGGAAGCAGAAGAGTTTAAGAGCTATGCTGGAA	GGCTGCGGGAAGCAGAAGA	TGME49_237800	GRA11B
507	TGME49_037800_26_402	GTAAATGGGGATGTCAAGTTGGACTCGACTTCCGAACTGCGTTTAAGAGCTATGCTGGAA	GACTCGACTTCCGAACTGC	TGME49_237800	GRA11B
508	TGME49_037800_34_804	GTAAATGGGGATGTCAAGTTGGCATCCTCATAGCCTGACAGTTTAAGAGCTATGCTGGAA	GCATCCTCATAGCCTGACA	TGME49_237800	GRA11B
509	TGME49_037800_7_804	GTAAATGGGGATGTCAAGTTGACTCAAAGCCAAAGCAGAAGTTTAAGAGCTATGCTGGAA	ACTCAAAGCCAAAGCAGAA	TGME49_237800	GRA11B
510	TGME49_037880_28_1437	GTAAATGGGGATGTCAAGTTGTGATTGAGGTCATGTCAACGTTTAAGAGCTATGCTGGAA	TGATTGAGGTCATGTCAAC	TGME49_237880	GRA13
511	TGME49_037880_32_1437	GTAAATGGGGATGTCAAGTTGATTGCCAACAACTTCTCCGGTTTAAGAGCTATGCTGGAA	ATTGCCAACAACTTCTCCG	TGME49_237880	GRA13
512	TGME49_037880_38_1437	GTAAATGGGGATGTCAAGTTGTCTGCAGACACACGGGACTGTTTAAGAGCTATGCTGGAA	TCTGCAGACACACGGGACT	TGME49_237880	GRA13
513	TGME49_037880_40_1437	GTAAATGGGGATGTCAAGTTGAGAGACTGCGGCTTGCGCCGTTTAAGAGCTATGCTGGAA	AGAGACTGCGGCTTGCGCC	TGME49_237880	GRA13
514	TGME49_037880_47_1437	GTAAATGGGGATGTCAAGTTGACGAAGGCACTTTCCTGCCGTTTAAGAGCTATGCTGGAA	ACGAAGGCACTTTCCTGCC	TGME49_237880	GRA13
515	TGME49_039010_13_3185	GTAAATGGGGATGTCAAGTTGCAACGGCGACAGTGGTCGCGTTTAAGAGCTATGCTGGAA	CAACGGCGACAGTGGTCGC	TGME49_239010	HCE1/TEEGR
516	TGME49_039010_49_2548	GTAAATGGGGATGTCAAGTTGCCTCTTCGTGAGACCCTGGGTTTAAGAGCTATGCTGGAA	CCTCTTCGTGAGACCCTGG	TGME49_239010	HCE1/TEEGR
517	TGME49_039010_62_2548	GTAAATGGGGATGTCAAGTTGTAGGTGTCAACGGCGACAGGTTTAAGAGCTATGCTGGAA	TAGGTGTCAACGGCGACAG	TGME49_239010	HCE1/TEEGR
518	TGME49_039010_70_2548	GTAAATGGGGATGTCAAGTTGAATCGCGACTCGATGATCCGTTTAAGAGCTATGCTGGAA	AATCGCGACTCGATGATCC	TGME49_239010	HCE1/TEEGR
519	TGME49_039010_77_2548	GTAAATGGGGATGTCAAGTTGTGGCGAAGCTGGGTCCTCGGTTTAAGAGCTATGCTGGAA	TGGCGAAGCTGGGTCCTCG	TGME49_239010	HCE1/TEEGR
520	TGME49_039600_18_2292	GTAAATGGGGATGTCAAGTTGCATTTTCCCCATGCTGCATGTTTAAGAGCTATGCTGGAA	CATTTTCCCCATGCTGCAT	TGME49_239600	ROP23
521	TGME49_039600_4_1719	GTAAATGGGGATGTCAAGTTGATGTCTCCTCGTCTGAACGGTTTAAGAGCTATGCTGGAA	ATGTCTCCTCGTCTGAACG	TGME49_239600	ROP23
522	TGME49_039600_48_1719	GTAAATGGGGATGTCAAGTTGACCAGACTGTTGGGCGTGTGTTTAAGAGCTATGCTGGAA	ACCAGACTGTTGGGCGTGT	TGME49_239600	ROP23
523	TGME49_039600_64_1719	GTAAATGGGGATGTCAAGTTGTTCAGCATTACACGACGCCGTTTAAGAGCTATGCTGGAA	TTCAGCATTACACGACGCC	TGME49_239600	ROP23
524	TGME49_039600_68_1719	GTAAATGGGGATGTCAAGTTGCAAAGGAGAGTGCTCTCGAGTTTAAGAGCTATGCTGGAA	CAAAGGAGAGTGCTCTCGA	TGME49_239600	ROP23
525	TGME49_039740_10_2308	GTAAATGGGGATGTCAAGTTGTGAGGAGTTGGGGCAGTCTGTTTAAGAGCTATGCTGGAA	TGAGGAGTTGGGGCAGTCT	TGME49_239740	GRA14
526	TGME49_039740_15_2308	GTAAATGGGGATGTCAAGTTGTTCCTGCTGCGGTTGATGTGTTTAAGAGCTATGCTGGAA	TTCCTGCTGCGGTTGATGT	TGME49_239740	GRA14
527	TGME49_039740_18_2308	GTAAATGGGGATGTCAAGTTGGAAATTGTCTGCTCCAAACGTTTAAGAGCTATGCTGGAA	GAAATTGTCTGCTCCAAAC	TGME49_239740	GRA14
528	TGME49_039740_39_1731	GTAAATGGGGATGTCAAGTTGTGCAGACGCAACAGAACCAGTTTAAGAGCTATGCTGGAA	TGCAGACGCAACAGAACCA	TGME49_239740	GRA14
529	TGME49_039740_48_1731	GTAAATGGGGATGTCAAGTTGCTGAAGGGATCGAGATAGCGTTTAAGAGCTATGCTGGAA	CTGAAGGGATCGAGATAGC	TGME49_239740	GRA14
530	TGME49_040060_25_664	GTAAATGGGGATGTCAAGTTGACAACTGCTTGTACTACTAGTTTAAGAGCTATGCTGGAA	ACAACTGCTTGTACTACTA	TGME49_240060	IST
531	TGME49_040060_57_1328	GTAAATGGGGATGTCAAGTTGGCCTCCTCGCTTGGCCGTTGTTTAAGAGCTATGCTGGAA	GCCTCCTCGCTTGGCCGTT	TGME49_240060	IST
532	TGME49_040060_59_664	GTAAATGGGGATGTCAAGTTGAAGCGCCTGGCCTGCATCGGTTTAAGAGCTATGCTGGAA	AAGCGCCTGGCCTGCATCG	TGME49_240060	IST
533	TGME49_040060_85_1328	GTAAATGGGGATGTCAAGTTGGATAGGCGACATTGGACGTGTTTAAGAGCTATGCTGGAA	GATAGGCGACATTGGACGT	TGME49_240060	IST
534	TGME49_040060_88_664	GTAAATGGGGATGTCAAGTTGGCCTGCAGGGCCGCAGACGGTTTAAGAGCTATGCTGGAA	GCCTGCAGGGCCGCAGACG	TGME49_240060	IST
535	TGME49_040090_62_1978	GTAAATGGGGATGTCAAGTTGACCGCGAGTCGCGAGTATCGTTTAAGAGCTATGCTGGAA	ACCGCGAGTCGCGAGTATC	TGME49_240090	ROP34/WNG2
536	TGME49_040090_64_1978	GTAAATGGGGATGTCAAGTTGGAAGGCGACAGTGAGAAAGGTTTAAGAGCTATGCTGGAA	GAAGGCGACAGTGAGAAAG	TGME49_240090	ROP34/WNG2
537	TGME49_040090_69_1978	GTAAATGGGGATGTCAAGTTGTGCTCTGCATGTGCAGCGAGTTTAAGAGCTATGCTGGAA	TGCTCTGCATGTGCAGCGA	TGME49_240090	ROP34/WNG2
538	TGME49_040090_73_1978	GTAAATGGGGATGTCAAGTTGGCGCAGCGCTGTCTTCCGGGTTTAAGAGCTATGCTGGAA	GCGCAGCGCTGTCTTCCGG	TGME49_240090	ROP34/WNG2
539	TGME49_040090_78_1978	GTAAATGGGGATGTCAAGTTGGCTCCACCGCTGCGGCTGGGTTTAAGAGCTATGCTGGAA	GCTCCACCGCTGCGGCTGG	TGME49_240090	ROP34/WNG2
540	TGME49_040830_0_1008	GTAAATGGGGATGTCAAGTTGGCCACTGAATCATTGCCCGGTTTAAGAGCTATGCTGGAA	GCCACTGAATCATTGCCCG	TGME49_240830	TGME49_240830
541	TGME49_040830_10_1008	GTAAATGGGGATGTCAAGTTGAGTTCGCTCCAGCTGACGCGTTTAAGAGCTATGCTGGAA	AGTTCGCTCCAGCTGACGC	TGME49_240830	TGME49_240830
542	TGME49_040830_15_1008	GTAAATGGGGATGTCAAGTTGCCACCGTCTGCGAACTGACGTTTAAGAGCTATGCTGGAA	CCACCGTCTGCGAACTGAC	TGME49_240830	TGME49_240830
543	TGME49_040830_2_1344	GTAAATGGGGATGTCAAGTTGGAAGAGGTCCGGTTTGGAGGTTTAAGAGCTATGCTGGAA	GAAGAGGTCCGGTTTGGAG	TGME49_240830	TGME49_240830
544	TGME49_040830_27_1008	GTAAATGGGGATGTCAAGTTGGACGAGACCTTTCACTCGCGTTTAAGAGCTATGCTGGAA	GACGAGACCTTTCACTCGC	TGME49_240830	TGME49_240830
545	TGME49_041000_1_912	GTAAATGGGGATGTCAAGTTGACGCTGCTGCTCTGTGCAGGTTTAAGAGCTATGCTGGAA	ACGCTGCTGCTCTGTGCAG	TGME49_241000	ROP51
546	TGME49_041000_12_912	GTAAATGGGGATGTCAAGTTGGTGCTGGATTTCAACATCCGTTTAAGAGCTATGCTGGAA	GTGCTGGATTTCAACATCC	TGME49_241000	ROP51
547	TGME49_041000_23_608	GTAAATGGGGATGTCAAGTTGCTTCAGATGGCTCTTGCGGGTTTAAGAGCTATGCTGGAA	CTTCAGATGGCTCTTGCGG	TGME49_241000	ROP51
548	TGME49_041000_28_608	GTAAATGGGGATGTCAAGTTGAAGGTAGACCATAATCTGAGTTTAAGAGCTATGCTGGAA	AAGGTAGACCATAATCTGA	TGME49_241000	ROP51
549	TGME49_041000_7_912	GTAAATGGGGATGTCAAGTTGAGGACAGCTCCTGAGGTGAGTTTAAGAGCTATGCTGGAA	AGGACAGCTCCTGAGGTGA	TGME49_241000	ROP51
550	TGME49_041610_21_910	GTAAATGGGGATGTCAAGTTGGTGTGACAGTGAAGGTGACGTTTAAGAGCTATGCTGGAA	GTGTGACAGTGAAGGTGAC	TGME49_241610	GRA21
551	TGME49_041610_31_910	GTAAATGGGGATGTCAAGTTGGCCTTCGGCAAGCCTCCGCGTTTAAGAGCTATGCTGGAA	GCCTTCGGCAAGCCTCCGC	TGME49_241610	GRA21
552	TGME49_041610_38_1365	GTAAATGGGGATGTCAAGTTGGCCTCAATTTTCTCACGGGGTTTAAGAGCTATGCTGGAA	GCCTCAATTTTCTCACGGG	TGME49_241610	GRA21
553	TGME49_041610_40_910	GTAAATGGGGATGTCAAGTTGGATCGAGCAATTCACGGACGTTTAAGAGCTATGCTGGAA	GATCGAGCAATTCACGGAC	TGME49_241610	GRA21
554	TGME49_041610_6_910	GTAAATGGGGATGTCAAGTTGAATCTCAGAAAGCACACAAGTTTAAGAGCTATGCTGGAA	AATCTCAGAAAGCACACAA	TGME49_241610	GRA21
555	TGME49_042100_0_854	GTAAATGGGGATGTCAAGTTGCGTGAGCTGGTCGCCGACGGTTTAAGAGCTATGCTGGAA	CGTGAGCTGGTCGCCGACG	TGME49_242090	TGME49_242090
556	TGME49_042100_11_427	GTAAATGGGGATGTCAAGTTGGTTCCTCATGAATTCATCTGTTTAAGAGCTATGCTGGAA	GTTCCTCATGAATTCATCT	TGME49_242090	TGME49_242090
557	TGME49_042100_15_854	GTAAATGGGGATGTCAAGTTGGCAAGACTCTTCTTCTGCAGTTTAAGAGCTATGCTGGAA	GCAAGACTCTTCTTCTGCA	TGME49_242090	TGME49_242090
558	TGME49_042100_22_854	GTAAATGGGGATGTCAAGTTGATGCAGGCGCAACACCGCCGTTTAAGAGCTATGCTGGAA	ATGCAGGCGCAACACCGCC	TGME49_242090	TGME49_242090
559	TGME49_042100_7_854	GTAAATGGGGATGTCAAGTTGAAAAGATGGCAGAGATGAAGTTTAAGAGCTATGCTGGAA	AAAAGATGGCAGAGATGAA	TGME49_242090	TGME49_242090
560	TGME49_042110_17_521	GTAAATGGGGATGTCAAGTTGCAGCGATCGACGGCGTTCGGTTTAAGAGCTATGCTGGAA	CAGCGATCGACGGCGTTCG	TGME49_242110	ROP38
561	TGME49_042110_20_521	GTAAATGGGGATGTCAAGTTGATGTCATCTCCAGGAAACGGTTTAAGAGCTATGCTGGAA	ATGTCATCTCCAGGAAACG	TGME49_242110	ROP38
562	TGME49_042110_28_1042	GTAAATGGGGATGTCAAGTTGGGCACAGCTTGACTGCCACGTTTAAGAGCTATGCTGGAA	GGCACAGCTTGACTGCCAC	TGME49_242110	ROP38
563	TGME49_042110_33_521	GTAAATGGGGATGTCAAGTTGGAAAACTTTCGGCGTTCTGGTTTAAGAGCTATGCTGGAA	GAAAACTTTCGGCGTTCTG	TGME49_242110	ROP38
564	TGME49_042110_46_521	GTAAATGGGGATGTCAAGTTGGTCGAAGGCGGTGCATGCGGTTTAAGAGCTATGCTGGAA	GTCGAAGGCGGTGCATGCG	TGME49_242110	ROP38
565	TGME49_042120_0_834	GTAAATGGGGATGTCAAGTTGTAGCAACACATTGATCTGAGTTTAAGAGCTATGCTGGAA	TAGCAACACATTGATCTGA	TGME49_242118	Myosin-light-chain kinase
566	TGME49_042120_1_1251	GTAAATGGGGATGTCAAGTTGGCAGGCGTGGCAAGAGAAGGTTTAAGAGCTATGCTGGAA	GCAGGCGTGGCAAGAGAAG	TGME49_242118	Myosin-light-chain kinase
567	TGME49_042120_12_834	GTAAATGGGGATGTCAAGTTGGACCCCTGTGGTGCTGAGTGTTTAAGAGCTATGCTGGAA	GACCCCTGTGGTGCTGAGT	TGME49_242118	Myosin-light-chain kinase
568	TGME49_042120_2_834	GTAAATGGGGATGTCAAGTTGCTTATGCTTGATTCATTTGGTTTAAGAGCTATGCTGGAA	CTTATGCTTGATTCATTTG	TGME49_242118	Myosin-light-chain kinase
569	TGME49_042120_27_834	GTAAATGGGGATGTCAAGTTGCGCCCCCTGGGCCATATTCGTTTAAGAGCTATGCTGGAA	CGCCCCCTGGGCCATATTC	TGME49_242118	Myosin-light-chain kinase
570	TGME49_042230_25_904	GTAAATGGGGATGTCAAGTTGTGCTCCGCCCACTTTCACGGTTTAAGAGCTATGCTGGAA	TGCTCCGCCCACTTTCACG	TGME49_242230	ROP29
571	TGME49_042230_27_904	GTAAATGGGGATGTCAAGTTGTCTTAGCTGCCAATTGTTGGTTTAAGAGCTATGCTGGAA	TCTTAGCTGCCAATTGTTG	TGME49_242230	ROP29
572	TGME49_042230_30_904	GTAAATGGGGATGTCAAGTTGGCCGTTTTTTTCTGAGACGGTTTAAGAGCTATGCTGGAA	GCCGTTTTTTTCTGAGACG	TGME49_242230	ROP29
573	TGME49_042230_47_452	GTAAATGGGGATGTCAAGTTGTGCTAGAAGCTGCAACAGGGTTTAAGAGCTATGCTGGAA	TGCTAGAAGCTGCAACAGG	TGME49_242230	ROP29
574	TGME49_042230_52_452	GTAAATGGGGATGTCAAGTTGGGTGTCAACCGGAGCGTTCGTTTAAGAGCTATGCTGGAA	GGTGTCAACCGGAGCGTTC	TGME49_242230	ROP29
575	TGME49_042240_15_1386	GTAAATGGGGATGTCAAGTTGATAAATCTGAGTCGGCGGGGTTTAAGAGCTATGCTGGAA	ATAAATCTGAGTCGGCGGG	TGME49_242240	ROP19A
576	TGME49_042240_17_924	GTAAATGGGGATGTCAAGTTGGACGCCCCGGGTACAAATTGTTTAAGAGCTATGCTGGAA	GACGCCCCGGGTACAAATT	TGME49_242240	ROP19A
577	TGME49_042240_2_1386	GTAAATGGGGATGTCAAGTTGGTAGGCGTGGCGCGCGAAGGTTTAAGAGCTATGCTGGAA	GTAGGCGTGGCGCGCGAAG	TGME49_242240	ROP19A
578	TGME49_042240_38_924	GTAAATGGGGATGTCAAGTTGATAAATATTGCTTTGCAGCGTTTAAGAGCTATGCTGGAA	ATAAATATTGCTTTGCAGC	TGME49_242240	ROP19A
579	TGME49_042240_6_1386	GTAAATGGGGATGTCAAGTTGAGGTCAATCGGAGCGTTCAGTTTAAGAGCTATGCTGGAA	AGGTCAATCGGAGCGTTCA	TGME49_242240	ROP19A
580	TGME49_042250_0_738	GTAAATGGGGATGTCAAGTTGTGCTTGAAGCTGCAACAGGGTTTAAGAGCTATGCTGGAA	TGCTTGAAGCTGCAACAGG	TGME49_322130	TGME49_322130	TGME49_242250, TGME49_500106 (ROP19B), TGME49_322020
581	TGME49_042250_18_492	GTAAATGGGGATGTCAAGTTGGTGCGTGAGGACCTTGCGCGTTTAAGAGCTATGCTGGAA	GTGCGTGAGGACCTTGCGC	TGME49_322130	TGME49_322130	TGME49_242250, TGME49_500106 (ROP19B), TGME49_322020
582	TGME49_042250_24_492	GTAAATGGGGATGTCAAGTTGGAGGAGTTCTGACAAAGAAGTTTAAGAGCTATGCTGGAA	GAGGAGTTCTGACAAAGAA	TGME49_322130	TGME49_322130	TGME49_242250, TGME49_500106 (ROP19B), TGME49_500167, TGME49_322020, TGME49_242230 (ROP29), TGME49_242118
583	TGME49_042250_27_492	GTAAATGGGGATGTCAAGTTGGACGTCGGAAGAACATTACGTTTAAGAGCTATGCTGGAA	GACGTCGGAAGAACATTAC	TGME49_322130	TGME49_322130	TGME49_242250, TGME49_500106 (ROP19B), TGME49_322020
584	TGME49_042250_31_492	GTAAATGGGGATGTCAAGTTGAAGGGATTGCCGACCACAAGTTTAAGAGCTATGCTGGAA	AAGGGATTGCCGACCACAA	TGME49_322130	TGME49_322130	TGME49_242250, TGME49_500106 (ROP19B), TGME49_322020
585	TGME49_042820_1_2528	GTAAATGGGGATGTCAAGTTGTTGCTCGTCCACCAGCCAGGTTTAAGAGCTATGCTGGAA	TTGCTCGTCCACCAGCCAG	TGME49_242820	TGME49_242820
586	TGME49_042820_13_2528	GTAAATGGGGATGTCAAGTTGAATCTGAGCAGCTTTGAACGTTTAAGAGCTATGCTGGAA	AATCTGAGCAGCTTTGAAC	TGME49_242820	TGME49_242820
587	TGME49_042820_3_2528	GTAAATGGGGATGTCAAGTTGGACCACCTGCAGCTTGTCCGTTTAAGAGCTATGCTGGAA	GACCACCTGCAGCTTGTCC	TGME49_242820	TGME49_242820
588	TGME49_042820_31_1896	GTAAATGGGGATGTCAAGTTGAGACGTTGTGAGAGCTGTAGTTTAAGAGCTATGCTGGAA	AGACGTTGTGAGAGCTGTA	TGME49_242820	TGME49_242820
589	TGME49_042820_9_2528	GTAAATGGGGATGTCAAGTTGCTAATGCTGCACAGCAGCTGTTTAAGAGCTATGCTGGAA	CTAATGCTGCACAGCAGCT	TGME49_242820	TGME49_242820
590	TGME49_043200_20_4480	GTAAATGGGGATGTCAAGTTGGACTGCAGCTGGTACTGTGGTTTAAGAGCTATGCTGGAA	GACTGCAGCTGGTACTGTG	TGME49_243200	IMC29
591	TGME49_043200_4_4480	GTAAATGGGGATGTCAAGTTGTTTTCTTCTGGCTGCTGCTGTTTAAGAGCTATGCTGGAA	TTTTCTTCTGGCTGCTGCT	TGME49_243200	IMC29
592	TGME49_043200_65_4480	GTAAATGGGGATGTCAAGTTGATTTTCTGTTACCTTCCGCGTTTAAGAGCTATGCTGGAA	ATTTTCTGTTACCTTCCGC	TGME49_243200	IMC29
593	TGME49_043200_71_3584	GTAAATGGGGATGTCAAGTTGCTCTCGTGATTTCCGGCCCGTTTAAGAGCTATGCTGGAA	CTCTCGTGATTTCCGGCCC	TGME49_243200	IMC29
594	TGME49_043200_75_3584	GTAAATGGGGATGTCAAGTTGCCAAACGTTGCTTCCATGAGTTTAAGAGCTATGCTGGAA	CCAAACGTTGCTTCCATGA	TGME49_243200	IMC29
595	TGME49_043690_24_2280	GTAAATGGGGATGTCAAGTTGGCCTGATGGTGAATCGATGGTTTAAGAGCTATGCTGGAA	GCCTGATGGTGAATCGATG	TGME49_243690	TGME49_243690
596	TGME49_043690_27_2280	GTAAATGGGGATGTCAAGTTGTGCGACTCCTTGAAAGAGTGTTTAAGAGCTATGCTGGAA	TGCGACTCCTTGAAAGAGT	TGME49_243690	TGME49_243690
597	TGME49_043690_31_2280	GTAAATGGGGATGTCAAGTTGCGTTACAGCATCGGCGTGAGTTTAAGAGCTATGCTGGAA	CGTTACAGCATCGGCGTGA	TGME49_243690	TGME49_243690
598	TGME49_043690_4_2280	GTAAATGGGGATGTCAAGTTGTAAAGTGGCTCGAAGCTGCGTTTAAGAGCTATGCTGGAA	TAAAGTGGCTCGAAGCTGC	TGME49_243690	TGME49_243690
599	TGME49_043690_50_1710	GTAAATGGGGATGTCAAGTTGGGAATTCTTCCGCAGTGGTGTTTAAGAGCTATGCTGGAA	GGAATTCTTCCGCAGTGGT	TGME49_243690	TGME49_243690
600	TGME49_043730_28_1586	GTAAATGGGGATGTCAAGTTGCGACGGTGCCTTGCGGTTTGTTTAAGAGCTATGCTGGAA	CGACGGTGCCTTGCGGTTT	TGME49_243730	ROP9 (P36)
601	TGME49_043730_34_2379	GTAAATGGGGATGTCAAGTTGTTTCAGCGTAGCCTCGACGGTTTAAGAGCTATGCTGGAA	TTTCAGCGTAGCCTCGACG	TGME49_243730	ROP9 (P36)
602	TGME49_043730_37_1586	GTAAATGGGGATGTCAAGTTGCGACCAACTTCCGCTGCTGGTTTAAGAGCTATGCTGGAA	CGACCAACTTCCGCTGCTG	TGME49_243730	ROP9 (P36)
603	TGME49_043730_50_1586	GTAAATGGGGATGTCAAGTTGAGCAAGGATGTCTCTTGGAGTTTAAGAGCTATGCTGGAA	AGCAAGGATGTCTCTTGGA	TGME49_243730	ROP9 (P36)
604	TGME49_043730_7_1586	GTAAATGGGGATGTCAAGTTGTTTTCCCAGCTGAATTGCGGTTTAAGAGCTATGCTGGAA	TTTTCCCAGCTGAATTGCG	TGME49_243730	ROP9 (P36)
605	TGME49_044250_39_3345	GTAAATGGGGATGTCAAGTTGTCCCGCACTGCTGCCCGCAGTTTAAGAGCTATGCTGGAA	TCCCGCACTGCTGCCCGCA	TGME49_244250	TGME49_244250
606	TGME49_044250_41_2676	GTAAATGGGGATGTCAAGTTGGCACCAAGTGCGCACGCTGGTTTAAGAGCTATGCTGGAA	GCACCAAGTGCGCACGCTG	TGME49_244250	TGME49_244250
607	TGME49_044250_51_3345	GTAAATGGGGATGTCAAGTTGGCCATCGAGAACAGAAGCAGTTTAAGAGCTATGCTGGAA	GCCATCGAGAACAGAAGCA	TGME49_244250	TGME49_244250
608	TGME49_044250_53_3345	GTAAATGGGGATGTCAAGTTGGACAAATGTGAGTGAAAAGGTTTAAGAGCTATGCTGGAA	GACAAATGTGAGTGAAAAG	TGME49_244250	TGME49_244250
609	TGME49_044250_54_3345	GTAAATGGGGATGTCAAGTTGAAACTCCTAGACAAGTGTAGTTTAAGAGCTATGCTGGAA	AAACTCCTAGACAAGTGTA	TGME49_244250	TGME49_244250
610	TGME49_044280_14_696	GTAAATGGGGATGTCAAGTTGCTGTGGGGAACGGATCCTCGTTTAAGAGCTATGCTGGAA	CTGTGGGGAACGGATCCTC	TGME49_244280	TGME49_244280
611	TGME49_044280_18_696	GTAAATGGGGATGTCAAGTTGGGGGTAGCGCGCTGCTCTGGTTTAAGAGCTATGCTGGAA	GGGGTAGCGCGCTGCTCTG	TGME49_244280	TGME49_244280
612	TGME49_044280_22_696	GTAAATGGGGATGTCAAGTTGTCTGACTCTGAACAAGAAAGTTTAAGAGCTATGCTGGAA	TCTGACTCTGAACAAGAAA	TGME49_244280	TGME49_244280
613	TGME49_044280_24_696	GTAAATGGGGATGTCAAGTTGCATCCTCCGAAGAAGACGCGTTTAAGAGCTATGCTGGAA	CATCCTCCGAAGAAGACGC	TGME49_244280	TGME49_244280
614	TGME49_044280_27_696	GTAAATGGGGATGTCAAGTTGCAGCGACTTCGGGGGCGACGTTTAAGAGCTATGCTGGAA	CAGCGACTTCGGGGGCGAC	TGME49_244280	TGME49_244280
615	TGME49_044530_1_2480	GTAAATGGGGATGTCAAGTTGCGCTTTTGAGAGTCGAAAGGTTTAAGAGCTATGCTGGAA	CGCTTTTGAGAGTCGAAAG	TGME49_244530	GRA47
616	TGME49_044530_11_2480	GTAAATGGGGATGTCAAGTTGCGCTGCCTCACGAACGTCCGTTTAAGAGCTATGCTGGAA	CGCTGCCTCACGAACGTCC	TGME49_244530	GRA47
617	TGME49_044530_32_2480	GTAAATGGGGATGTCAAGTTGCCAGCCCAGAGGCACCCAAGTTTAAGAGCTATGCTGGAA	CCAGCCCAGAGGCACCCAA	TGME49_244530	GRA47
618	TGME49_044530_38_1984	GTAAATGGGGATGTCAAGTTGTTCTACCCCATTTTCGTCCGTTTAAGAGCTATGCTGGAA	TTCTACCCCATTTTCGTCC	TGME49_244530	GRA47
619	TGME49_044530_53_1984	GTAAATGGGGATGTCAAGTTGTCAGAACCATGCACAGACAGTTTAAGAGCTATGCTGGAA	TCAGAACCATGCACAGACA	TGME49_244530	GRA47
620	TGME49_046130_0_1449	GTAAATGGGGATGTCAAGTTGTCTGAATAGGGCAGCGCAAGTTTAAGAGCTATGCTGGAA	TCTGAATAGGGCAGCGCAA	TGME49_246130	TGME49_246130
621	TGME49_046130_2_966	GTAAATGGGGATGTCAAGTTGAGCTTCGGGACGGCAGGCAGTTTAAGAGCTATGCTGGAA	AGCTTCGGGACGGCAGGCA	TGME49_246130	TGME49_246130
622	TGME49_046130_24_966	GTAAATGGGGATGTCAAGTTGCGGGTTGCCTTCGAAGTCCGTTTAAGAGCTATGCTGGAA	CGGGTTGCCTTCGAAGTCC	TGME49_246130	TGME49_246130
623	TGME49_046130_45_966	GTAAATGGGGATGTCAAGTTGCAGTGTCAGTTCGGTGCTTGTTTAAGAGCTATGCTGGAA	CAGTGTCAGTTCGGTGCTT	TGME49_246130	TGME49_246130
624	TGME49_046130_9_1449	GTAAATGGGGATGTCAAGTTGGGCGAGGTGGTGCGAGTCTGTTTAAGAGCTATGCTGGAA	GGCGAGGTGGTGCGAGTCT	TGME49_246130	TGME49_246130
625	TGME49_046180_22_2068	GTAAATGGGGATGTCAAGTTGCCTCTGCGCGTAGTTTTGTGTTTAAGAGCTATGCTGGAA	CCTCTGCGCGTAGTTTTGT	TGME49_246178	TGME49_246178
626	TGME49_046180_27_2068	GTAAATGGGGATGTCAAGTTGCAGCTGATGATCTGAATGTGTTTAAGAGCTATGCTGGAA	CAGCTGATGATCTGAATGT	TGME49_246178	TGME49_246178
627	TGME49_046180_40_2068	GTAAATGGGGATGTCAAGTTGTTTTCGGCCCAAATTGAAGGTTTAAGAGCTATGCTGGAA	TTTTCGGCCCAAATTGAAG	TGME49_246182	TGME49_246182
628	TGME49_046180_47_2068	GTAAATGGGGATGTCAAGTTGAAAATCGTGACTTTCGACAGTTTAAGAGCTATGCTGGAA	AAAATCGTGACTTTCGACA	TGME49_246182	TGME49_246182
629	TGME49_046180_49_2068	GTAAATGGGGATGTCAAGTTGTTCAGAGCCACTACGTACCGTTTAAGAGCTATGCTGGAA	TTCAGAGCCACTACGTACC	TGME49_246182	TGME49_246182
630	TGME49_046550_13_997	GTAAATGGGGATGTCAAGTTGGCTTCCTCTGAAGGCTGAGGTTTAAGAGCTATGCTGGAA	GCTTCCTCTGAAGGCTGAG	TGME49_246550	ASP3
631	TGME49_046550_27_997	GTAAATGGGGATGTCAAGTTGCTGACTTCAGGTGCAGAGCGTTTAAGAGCTATGCTGGAA	CTGACTTCAGGTGCAGAGC	TGME49_246550	ASP3
632	TGME49_046550_28_2991	GTAAATGGGGATGTCAAGTTGAGATAGGCTGGACGAACTGGTTTAAGAGCTATGCTGGAA	AGATAGGCTGGACGAACTG	TGME49_246550	ASP3
633	TGME49_046550_48_997	GTAAATGGGGATGTCAAGTTGCTCGCCGTGGACACACAAGGTTTAAGAGCTATGCTGGAA	CTCGCCGTGGACACACAAG	TGME49_246550	ASP3
634	TGME49_046550_68_1994	GTAAATGGGGATGTCAAGTTGCAATCGCTGCATCCAGCCCGTTTAAGAGCTATGCTGGAA	CAATCGCTGCATCCAGCCC	TGME49_246550	ASP3
635	TGME49_046710_11_1724	GTAAATGGGGATGTCAAGTTGCGAAAGGCTGCAGCGGTGTGTTTAAGAGCTATGCTGGAA	CGAAAGGCTGCAGCGGTGT	TGME49_246710	TGME49_246710
636	TGME49_046710_14_2155	GTAAATGGGGATGTCAAGTTGAAAAGCCTCTGTTCCAAAAGTTTAAGAGCTATGCTGGAA	AAAAGCCTCTGTTCCAAAA	TGME49_246710	TGME49_246710
637	TGME49_046710_15_1724	GTAAATGGGGATGTCAAGTTGGAGAGAAGATGTATGTCGGGTTTAAGAGCTATGCTGGAA	GAGAGAAGATGTATGTCGG	TGME49_246710	TGME49_246710
638	TGME49_046710_19_1724	GTAAATGGGGATGTCAAGTTGAAAGAGAGCACCCGCAAGGGTTTAAGAGCTATGCTGGAA	AAAGAGAGCACCCGCAAGG	TGME49_246710	TGME49_246710
639	TGME49_046710_8_2155	GTAAATGGGGATGTCAAGTTGCAAGGATGCGCCGAACCGCGTTTAAGAGCTATGCTGGAA	CAAGGATGCGCCGAACCGC	TGME49_246710	TGME49_246710
640	TGME49_047050_26_966	GTAAATGGGGATGTCAAGTTGGAACATGTGCATCCGACACGTTTAAGAGCTATGCTGGAA	GAACATGTGCATCCGACAC	TGME49_247050	TGME49_247050
641	TGME49_047050_30_483	GTAAATGGGGATGTCAAGTTGACGAAGAAAGAGAGGGAATGTTTAAGAGCTATGCTGGAA	ACGAAGAAAGAGAGGGAAT	TGME49_247050	TGME49_247050
642	TGME49_047050_53_966	GTAAATGGGGATGTCAAGTTGCCAACTCACTCAGCAACAGGTTTAAGAGCTATGCTGGAA	CCAACTCACTCAGCAACAG	TGME49_247050	TGME49_247050
643	TGME49_047050_58_483	GTAAATGGGGATGTCAAGTTGTGGAGGAGGTCGGTCGCGGGTTTAAGAGCTATGCTGGAA	TGGAGGAGGTCGGTCGCGG	TGME49_247050	TGME49_247050
644	TGME49_047050_60_966	GTAAATGGGGATGTCAAGTTGCTTGTTCATCCGGACCAAGGTTTAAGAGCTATGCTGGAA	CTTGTTCATCCGGACCAAG	TGME49_247050	TGME49_247050
645	TGME49_047220_35_3480	GTAAATGGGGATGTCAAGTTGCCAGAATTTTCTTGTAAGCGTTTAAGAGCTATGCTGGAA	CCAGAATTTTCTTGTAAGC	TGME49_247220	TGME49_247220
646	TGME49_047220_42_3480	GTAAATGGGGATGTCAAGTTGGCGTGGTGTCCAGTGACTTGTTTAAGAGCTATGCTGGAA	GCGTGGTGTCCAGTGACTT	TGME49_247220	TGME49_247220
647	TGME49_047220_47_3480	GTAAATGGGGATGTCAAGTTGCTTCCTTGCATAGAAAATCGTTTAAGAGCTATGCTGGAA	CTTCCTTGCATAGAAAATC	TGME49_247220	TGME49_247220
648	TGME49_047220_55_3480	GTAAATGGGGATGTCAAGTTGCTTCTGCATAGTCTTCAACGTTTAAGAGCTATGCTGGAA	CTTCTGCATAGTCTTCAAC	TGME49_247220	TGME49_247220
649	TGME49_047220_68_3480	GTAAATGGGGATGTCAAGTTGGAATACCGAGGGAAACCATGTTTAAGAGCTATGCTGGAA	GAATACCGAGGGAAACCAT	TGME49_247220	TGME49_247220
650	TGME49_047520_22_2305	GTAAATGGGGATGTCAAGTTGTGATCTGAGGCTGTCACGAGTTTAAGAGCTATGCTGGAA	TGATCTGAGGCTGTCACGA	TGME49_247520	WIP
651	TGME49_047520_3_2305	GTAAATGGGGATGTCAAGTTGACCTCGTTGCCGACCTCTGGTTTAAGAGCTATGCTGGAA	ACCTCGTTGCCGACCTCTG	TGME49_247520	WIP
652	TGME49_047520_49_1844	GTAAATGGGGATGTCAAGTTGGAGGGGAAGAACTCCGTAGGTTTAAGAGCTATGCTGGAA	GAGGGGAAGAACTCCGTAG	TGME49_247520	WIP
653	TGME49_047520_56_1844	GTAAATGGGGATGTCAAGTTGGCCGTGGAGGAACTGGCGGGTTTAAGAGCTATGCTGGAA	GCCGTGGAGGAACTGGCGG	TGME49_247520	WIP
654	TGME49_047520_77_1844	GTAAATGGGGATGTCAAGTTGTTGGTTCTTCCTCAGGAGAGTTTAAGAGCTATGCTGGAA	TTGGTTCTTCCTCAGGAGA	TGME49_247520	WIP
655	TGME49_047530_21_1266	GTAAATGGGGATGTCAAGTTGTGCTTCGGATCACTCCCATGTTTAAGAGCTATGCTGGAA	TGCTTCGGATCACTCCCAT	TGME49_247530	TGME49_247530
656	TGME49_047530_28_1266	GTAAATGGGGATGTCAAGTTGGTCCATGCACCTACGTCGAGTTTAAGAGCTATGCTGGAA	GTCCATGCACCTACGTCGA	TGME49_247530	TGME49_247530
657	TGME49_047530_33_1266	GTAAATGGGGATGTCAAGTTGTGCCTTCACCCTCCCTCAGGTTTAAGAGCTATGCTGGAA	TGCCTTCACCCTCCCTCAG	TGME49_247530	TGME49_247530
658	TGME49_047530_42_1266	GTAAATGGGGATGTCAAGTTGTGTCAAGAATCTGTGGTGAGTTTAAGAGCTATGCTGGAA	TGTCAAGAATCTGTGGTGA	TGME49_247530	TGME49_247530
659	TGME49_047530_49_1266	GTAAATGGGGATGTCAAGTTGAAATTCTTATTTTCCTGAGGTTTAAGAGCTATGCTGGAA	AAATTCTTATTTTCCTGAG	TGME49_247530	TGME49_247530
660	TGME49_048500_17_1470	GTAAATGGGGATGTCAAGTTGCGCCACTTGGCAAGGAGGGGTTTAAGAGCTATGCTGGAA	CGCCACTTGGCAAGGAGGG	TGME49_248500	NUP37
661	TGME49_048500_29_1470	GTAAATGGGGATGTCAAGTTGGCTCCTGGACGCCTTGAACGTTTAAGAGCTATGCTGGAA	GCTCCTGGACGCCTTGAAC	TGME49_248500	NUP37
662	TGME49_048500_7_1470	GTAAATGGGGATGTCAAGTTGGTGCGTCGCTGCATGCGCCGTTTAAGAGCTATGCTGGAA	GTGCGTCGCTGCATGCGCC	TGME49_248500	NUP37
663	TGME49_048500_74_735	GTAAATGGGGATGTCAAGTTGCGACAGATGCAGAAGACGCGTTTAAGAGCTATGCTGGAA	CGACAGATGCAGAAGACGC	TGME49_248500	NUP37
664	TGME49_048500_8_2205	GTAAATGGGGATGTCAAGTTGATGAATTCGTGGCCGAGGGGTTTAAGAGCTATGCTGGAA	ATGAATTCGTGGCCGAGGG	TGME49_248500	NUP37
665	TGME49_048510_125_19995	GTAAATGGGGATGTCAAGTTGGACACTGCCGACGAAGAAGGTTTAAGAGCTATGCTGGAA	GACACTGCCGACGAAGAAG	TGME49_248510	TGME49_248510
666	TGME49_048510_132_34658	GTAAATGGGGATGTCAAGTTGGAGAGACACGCAGGAGAATGTTTAAGAGCTATGCTGGAA	GAGAGACACGCAGGAGAAT	TGME49_248510	TGME49_248510
667	TGME49_048510_154_25327	GTAAATGGGGATGTCAAGTTGGAGAGGACTCCAGATAGTGGTTTAAGAGCTATGCTGGAA	GAGAGGACTCCAGATAGTG	TGME49_248510	TGME49_248510
668	TGME49_048510_21_21328	GTAAATGGGGATGTCAAGTTGGGACGGAAAAAGAAGGCCTGTTTAAGAGCTATGCTGGAA	GGACGGAAAAAGAAGGCCT	TGME49_248510	TGME49_248510
669	TGME49_048510_29_37324	GTAAATGGGGATGTCAAGTTGCCTCCTGTCTCGTGCGTGAGTTTAAGAGCTATGCTGGAA	CCTCCTGTCTCGTGCGTGA	TGME49_248510	TGME49_248510
670	TGME49_048640_21_800	GTAAATGGGGATGTCAAGTTGGTTTTTAGGATACCCCAGCGTTTAAGAGCTATGCTGGAA	GTTTTTAGGATACCCCAGC	TGME49_248640	ND6
671	TGME49_048640_42_400	GTAAATGGGGATGTCAAGTTGGCCTTTGAGGCCGACCACGGTTTAAGAGCTATGCTGGAA	GCCTTTGAGGCCGACCACG	TGME49_248640	ND6
672	TGME49_048640_50_400	GTAAATGGGGATGTCAAGTTGTCCCCCACCCAAACAGTTGGTTTAAGAGCTATGCTGGAA	TCCCCCACCCAAACAGTTG	TGME49_248640	ND6
673	TGME49_048640_57_400	GTAAATGGGGATGTCAAGTTGAATCTCCACCCCCATGCCTGTTTAAGAGCTATGCTGGAA	AATCTCCACCCCCATGCCT	TGME49_248640	ND6
674	TGME49_048640_6_1200	GTAAATGGGGATGTCAAGTTGAGCAGCAAGTGACGATAACGTTTAAGAGCTATGCTGGAA	AGCAGCAAGTGACGATAAC	TGME49_248640	ND6
675	TGME49_048990_10_1683	GTAAATGGGGATGTCAAGTTGCACTTCCATGCTCGAAATCGTTTAAGAGCTATGCTGGAA	CACTTCCATGCTCGAAATC	TGME49_248990	TGME49_248990
676	TGME49_048990_18_1683	GTAAATGGGGATGTCAAGTTGTCCACCATTTCTAACCCTGGTTTAAGAGCTATGCTGGAA	TCCACCATTTCTAACCCTG	TGME49_248990	TGME49_248990
677	TGME49_048990_20_1683	GTAAATGGGGATGTCAAGTTGCAAACGTCTTCTCTGTTAGGTTTAAGAGCTATGCTGGAA	CAAACGTCTTCTCTGTTAG	TGME49_248990	TGME49_248990
678	TGME49_048990_23_1683	GTAAATGGGGATGTCAAGTTGCAGGCCGGTTTCTGCCGCTGTTTAAGAGCTATGCTGGAA	CAGGCCGGTTTCTGCCGCT	TGME49_248990	TGME49_248990
679	TGME49_048990_45_1122	GTAAATGGGGATGTCAAGTTGGTTTCCGTTCTCGGAAATAGTTTAAGAGCTATGCTGGAA	GTTTCCGTTCTCGGAAATA	TGME49_248990	TGME49_248990
680	TGME49_049470_38_2476	GTAAATGGGGATGTCAAGTTGAGGACTCCTGGTGACGCGGGTTTAAGAGCTATGCTGGAA	AGGACTCCTGGTGACGCGG	TGME49_249470	ROP50
681	TGME49_049470_40_3095	GTAAATGGGGATGTCAAGTTGACCCTATGTCTTCCTCGAAGTTTAAGAGCTATGCTGGAA	ACCCTATGTCTTCCTCGAA	TGME49_249470	ROP50
682	TGME49_049470_42_2476	GTAAATGGGGATGTCAAGTTGGAAGCTTCGAGGAAAGGTGGTTTAAGAGCTATGCTGGAA	GAAGCTTCGAGGAAAGGTG	TGME49_249470	ROP50
683	TGME49_049470_45_3095	GTAAATGGGGATGTCAAGTTGTCACACTGGTCAGCTCGTCGTTTAAGAGCTATGCTGGAA	TCACACTGGTCAGCTCGTC	TGME49_249470	ROP50
684	TGME49_049470_59_3095	GTAAATGGGGATGTCAAGTTGAACGGTCATTCTGCTCCGCGTTTAAGAGCTATGCTGGAA	AACGGTCATTCTGCTCCGC	TGME49_249470	ROP50
685	TGME49_049670_13_6026	GTAAATGGGGATGTCAAGTTGCGCCTTCTTCAGGTCGCCGGTTTAAGAGCTATGCTGGAA	CGCCTTCTTCAGGTCGCCG	TGME49_249670	Cathepsin Protease B
686	TGME49_049670_13_6288	GTAAATGGGGATGTCAAGTTGGCGCGGAATCGCGGTCCCGGTTTAAGAGCTATGCTGGAA	GCGCGGAATCGCGGTCCCG	TGME49_249670	Cathepsin Protease B
687	TGME49_049670_2_4978	GTAAATGGGGATGTCAAGTTGACCATCTCCACGCCATGCCGTTTAAGAGCTATGCTGGAA	ACCATCTCCACGCCATGCC	TGME49_249670	Cathepsin Protease B
688	TGME49_049670_23_6026	GTAAATGGGGATGTCAAGTTGCACGATGTGACGCATGCTGGTTTAAGAGCTATGCTGGAA	CACGATGTGACGCATGCTG	TGME49_249670	Cathepsin Protease B
689	TGME49_049670_24_6288	GTAAATGGGGATGTCAAGTTGTGGAGAAACAAACGCGTTCGTTTAAGAGCTATGCTGGAA	TGGAGAAACAAACGCGTTC	TGME49_249670	Cathepsin Protease B
690	TGME49_049730_1_12064	GTAAATGGGGATGTCAAGTTGTGATGGTCGTGACTGTGATGTTTAAGAGCTATGCTGGAA	TGATGGTCGTGACTGTGAT	TGME49_249730	ND9
691	TGME49_049730_15_10816	GTAAATGGGGATGTCAAGTTGTCTCCACGCCACAGCCACAGTTTAAGAGCTATGCTGGAA	TCTCCACGCCACAGCCACA	TGME49_249730	ND9
692	TGME49_049730_3_9568	GTAAATGGGGATGTCAAGTTGGTAGCTGATTCTGAAAAGGGTTTAAGAGCTATGCTGGAA	GTAGCTGATTCTGAAAAGG	TGME49_249730	ND9
693	TGME49_049730_6_12064	GTAAATGGGGATGTCAAGTTGGCGAGTTCCTCGGCGTCGAGTTTAAGAGCTATGCTGGAA	GCGAGTTCCTCGGCGTCGA	TGME49_249730	ND9
694	TGME49_049730_9_12064	GTAAATGGGGATGTCAAGTTGGCTCTTGATCATGCCGTAAGTTTAAGAGCTATGCTGGAA	GCTCTTGATCATGCCGTAA	TGME49_249730	ND9
695	TGME49_049990_38_5445	GTAAATGGGGATGTCAAGTTGATGGATTCGCATCGAAGCCGTTTAAGAGCTATGCTGGAA	ATGGATTCGCATCGAAGCC	TGME49_249990	GRA70
696	TGME49_049990_48_5445	GTAAATGGGGATGTCAAGTTGTCACTCTCTCCTCCCGGGAGTTTAAGAGCTATGCTGGAA	TCACTCTCTCCTCCCGGGA	TGME49_249990	GRA70
697	TGME49_049990_58_5445	GTAAATGGGGATGTCAAGTTGGTCGCAGATTTGTTTGAGAGTTTAAGAGCTATGCTGGAA	GTCGCAGATTTGTTTGAGA	TGME49_249990	GRA70
698	TGME49_049990_64_5445	GTAAATGGGGATGTCAAGTTGCCAGTCTCTGCGGGGCCGAGTTTAAGAGCTATGCTGGAA	CCAGTCTCTGCGGGGCCGA	TGME49_249990	GRA70
699	TGME49_049990_80_5445	GTAAATGGGGATGTCAAGTTGAGGTGAAAGAGGACGAAAAGTTTAAGAGCTATGCTGGAA	AGGTGAAAGAGGACGAAAA	TGME49_249990	GRA70
700	TGME49_051540_34_580	GTAAATGGGGATGTCAAGTTGGCTTCTCGGGTTCACGGCGGTTTAAGAGCTATGCTGGAA	GCTTCTCGGGTTCACGGCG	TGME49_251540	GRA9
701	TGME49_051540_40_580	GTAAATGGGGATGTCAAGTTGTTTCCAGTCTTCGCCGAAGGTTTAAGAGCTATGCTGGAA	TTTCCAGTCTTCGCCGAAG	TGME49_251540	GRA9
702	TGME49_051540_45_580	GTAAATGGGGATGTCAAGTTGTTCGAGAAATCTCCGAATCGTTTAAGAGCTATGCTGGAA	TTCGAGAAATCTCCGAATC	TGME49_251540	GRA9
703	TGME49_051540_52_580	GTAAATGGGGATGTCAAGTTGATCCACACCTCGTCCCATAGTTTAAGAGCTATGCTGGAA	ATCCACACCTCGTCCCATA	TGME49_251540	GRA9
704	TGME49_051540_59_580	GTAAATGGGGATGTCAAGTTGGGCGGGGGAAGTGGAAACCGTTTAAGAGCTATGCTGGAA	GGCGGGGGAAGTGGAAACC	TGME49_251540	GRA9
705	TGME49_052360_12_477	GTAAATGGGGATGTCAAGTTGCACCTCTGTACGGTTCTAGGTTTAAGAGCTATGCTGGAA	CACCTCTGTACGGTTCTAG	TGME49_252360	ROP20
706	TGME49_052360_15_954	GTAAATGGGGATGTCAAGTTGGTCACTATCGATGCCACTTGTTTAAGAGCTATGCTGGAA	GTCACTATCGATGCCACTT	TGME49_252360	ROP20
707	TGME49_052360_21_954	GTAAATGGGGATGTCAAGTTGATTGGTCCGTTGTTGCAGGGTTTAAGAGCTATGCTGGAA	ATTGGTCCGTTGTTGCAGG	TGME49_252360	ROP20
708	TGME49_052360_40_954	GTAAATGGGGATGTCAAGTTGATCCATCACGCGCAAGACAGTTTAAGAGCTATGCTGGAA	ATCCATCACGCGCAAGACA	TGME49_252360	ROP20
709	TGME49_052360_51_954	GTAAATGGGGATGTCAAGTTGTGTGAACCTGTGGTGGAGTGTTTAAGAGCTATGCTGGAA	TGTGAACCTGTGGTGGAGT	TGME49_252360	ROP20
710	TGME49_052500_1_1852	GTAAATGGGGATGTCAAGTTGGGTTTCGATAAACTACAGCGTTTAAGAGCTATGCTGGAA	GGTTTCGATAAACTACAGC	TGME49_252500	ROP47
711	TGME49_052500_15_1852	GTAAATGGGGATGTCAAGTTGGGGAGCCAATGACATCCCGGTTTAAGAGCTATGCTGGAA	GGGAGCCAATGACATCCCG	TGME49_252500	ROP47
712	TGME49_052500_39_1389	GTAAATGGGGATGTCAAGTTGAAAACTCACATTCGCGGCCGTTTAAGAGCTATGCTGGAA	AAAACTCACATTCGCGGCC	TGME49_252500	ROP47
713	TGME49_052500_5_1852	GTAAATGGGGATGTCAAGTTGCCTCGCTGATTGCGTCCCAGTTTAAGAGCTATGCTGGAA	CCTCGCTGATTGCGTCCCA	TGME49_252500	ROP47
714	TGME49_052500_51_1389	GTAAATGGGGATGTCAAGTTGCAGAGAACCTTGAGCTATTGTTTAAGAGCTATGCTGGAA	CAGAGAACCTTGAGCTATT	TGME49_252500	ROP47
715	TGME49_053100_12_1704	GTAAATGGGGATGTCAAGTTGTTTGCAGGGTAGACATGGGGTTTAAGAGCTATGCTGGAA	TTTGCAGGGTAGACATGGG	TGME49_253100	TGME49_253100
716	TGME49_053100_28_1278	GTAAATGGGGATGTCAAGTTGACTCGAGGTGTGGTGCTGCGTTTAAGAGCTATGCTGGAA	ACTCGAGGTGTGGTGCTGC	TGME49_253100	TGME49_253100
717	TGME49_053100_35_1278	GTAAATGGGGATGTCAAGTTGGGAGTGACAGTATTTTCATGTTTAAGAGCTATGCTGGAA	GGAGTGACAGTATTTTCAT	TGME49_253100	TGME49_253100
718	TGME49_053100_49_1278	GTAAATGGGGATGTCAAGTTGTGGGGACGATAATTCGAGGGTTTAAGAGCTATGCTGGAA	TGGGGACGATAATTCGAGG	TGME49_253100	TGME49_253100
719	TGME49_053100_7_1278	GTAAATGGGGATGTCAAGTTGGACGTTTGCTGTGTAACGAGTTTAAGAGCTATGCTGGAA	GACGTTTGCTGTGTAACGA	TGME49_253100	TGME49_253100
720	TGME49_053130_10_546	GTAAATGGGGATGTCAAGTTGAACCTGGCGGCAGTTATACGTTTAAGAGCTATGCTGGAA	AACCTGGCGGCAGTTATAC	TGME49_253130	TGME49_253130
721	TGME49_053130_16_546	GTAAATGGGGATGTCAAGTTGTCGTCGGTATATGCGTCGTGTTTAAGAGCTATGCTGGAA	TCGTCGGTATATGCGTCGT	TGME49_253130	TGME49_253130
722	TGME49_053130_18_546	GTAAATGGGGATGTCAAGTTGGTCTGCACAGTTCACACAGGTTTAAGAGCTATGCTGGAA	GTCTGCACAGTTCACACAG	TGME49_253130	TGME49_253130
723	TGME49_053130_4_546	GTAAATGGGGATGTCAAGTTGCGATCTTGTCTGAAACAGAGTTTAAGAGCTATGCTGGAA	CGATCTTGTCTGAAACAGA	TGME49_253130	TGME49_253130
724	TGME49_053130_6_546	GTAAATGGGGATGTCAAGTTGTCAGGAAAGTGCTCAGCGGGTTTAAGAGCTATGCTGGAA	TCAGGAAAGTGCTCAGCGG	TGME49_253130	TGME49_253130
725	TGME49_053140_10_3264	GTAAATGGGGATGTCAAGTTGAATTCGACGCCCTTCCAGAGTTTAAGAGCTATGCTGGAA	AATTCGACGCCCTTCCAGA	TGME49_253140	TGME49_253140
726	TGME49_053140_26_3264	GTAAATGGGGATGTCAAGTTGGCACGCGCCGACGGGTGACGTTTAAGAGCTATGCTGGAA	GCACGCGCCGACGGGTGAC	TGME49_253140	TGME49_253140
727	TGME49_053140_26_4080	GTAAATGGGGATGTCAAGTTGAGGTTCTCCGGGCTTCGGAGTTTAAGAGCTATGCTGGAA	AGGTTCTCCGGGCTTCGGA	TGME49_253140	TGME49_253140
728	TGME49_053140_67_2448	GTAAATGGGGATGTCAAGTTGTTGGCGATGGCAACCCCGCGTTTAAGAGCTATGCTGGAA	TTGGCGATGGCAACCCCGC	TGME49_253140	TGME49_253140
729	TGME49_053140_78_2448	GTAAATGGGGATGTCAAGTTGTCGCGCCTTTTAAGTGCAAGTTTAAGAGCTATGCTGGAA	TCGCGCCTTTTAAGTGCAA	TGME49_253140	TGME49_253140
730	TGME49_053330_16_2370	GTAAATGGGGATGTCAAGTTGTTTGACCCGTCAATGGGATGTTTAAGAGCTATGCTGGAA	TTTGACCCGTCAATGGGAT	TGME49_253330	BPK1
731	TGME49_053330_17_2370	GTAAATGGGGATGTCAAGTTGTTGACCCGTCAATGGGATTGTTTAAGAGCTATGCTGGAA	TTGACCCGTCAATGGGATT	TGME49_253330	BPK1
732	TGME49_053330_2_1896	GTAAATGGGGATGTCAAGTTGTCAGCAGGCGCTTCAAAATGTTTAAGAGCTATGCTGGAA	TCAGCAGGCGCTTCAAAAT	TGME49_253330	BPK1
733	TGME49_053330_3_1896	GTAAATGGGGATGTCAAGTTGTCCTGCTCTCGTCAATGTCGTTTAAGAGCTATGCTGGAA	TCCTGCTCTCGTCAATGTC	TGME49_253330	BPK1
734	TGME49_053330_44_1422	GTAAATGGGGATGTCAAGTTGACCTCACTAACTCTCTGGCGTTTAAGAGCTATGCTGGAA	ACCTCACTAACTCTCTGGC	TGME49_253330	BPK1
735	TGME49_053330_47_1422	GTAAATGGGGATGTCAAGTTGGACAGTTGTAGACCCATCCGTTTAAGAGCTATGCTGGAA	GACAGTTGTAGACCCATCC	TGME49_253330	BPK1
736	TGME49_053330_8_2370	GTAAATGGGGATGTCAAGTTGGCGGTACACACTCCCTCTGGTTTAAGAGCTATGCTGGAA	GCGGTACACACTCCCTCTG	TGME49_253330	BPK1
737	TGME49_053370_29_10318	GTAAATGGGGATGTCAAGTTGTCGTCGTTCCATTTCATCCGTTTAAGAGCTATGCTGGAA	TCGTCGTTCCATTTCATCC	TGME49_253370	RON4L1
738	TGME49_053370_31_3685	GTAAATGGGGATGTCAAGTTGGGCGTCTCGCAAGTAGCCAGTTTAAGAGCTATGCTGGAA	GGCGTCTCGCAAGTAGCCA	TGME49_253370	RON4L1
739	TGME49_053370_31_5896	GTAAATGGGGATGTCAAGTTGCGTTTGAAAAGCTGGTAAAGTTTAAGAGCTATGCTGGAA	CGTTTGAAAAGCTGGTAAA	TGME49_253370	RON4L1
740	TGME49_053370_37_1474	GTAAATGGGGATGTCAAGTTGGCCATCTCTGAAGGCAAACGTTTAAGAGCTATGCTGGAA	GCCATCTCTGAAGGCAAAC	TGME49_253370	RON4L1
741	TGME49_053370_57_3685	GTAAATGGGGATGTCAAGTTGTGCGGCGTGAATGAGGTCCGTTTAAGAGCTATGCTGGAA	TGCGGCGTGAATGAGGTCC	TGME49_253370	RON4L1
742	TGME49_054000_23_2455	GTAAATGGGGATGTCAAGTTGGCCCCCCGCGACCGCTTGCGTTTAAGAGCTATGCTGGAA	GCCCCCCGCGACCGCTTGC	TGME49_254000	TGME49_254000
743	TGME49_054000_49_2455	GTAAATGGGGATGTCAAGTTGAGGCGGCGAAACTCGCGTTGTTTAAGAGCTATGCTGGAA	AGGCGGCGAAACTCGCGTT	TGME49_254000	TGME49_254000
744	TGME49_054000_58_2455	GTAAATGGGGATGTCAAGTTGACGGAGGTGACAGCGACGGGTTTAAGAGCTATGCTGGAA	ACGGAGGTGACAGCGACGG	TGME49_254000	TGME49_254000
745	TGME49_054000_63_2455	GTAAATGGGGATGTCAAGTTGGGCGAGCATGCGAGCGCGAGTTTAAGAGCTATGCTGGAA	GGCGAGCATGCGAGCGCGA	TGME49_254000	TGME49_254000
746	TGME49_054000_7_2455	GTAAATGGGGATGTCAAGTTGGCCGACCGGTCGACTGGCCGTTTAAGAGCTATGCTGGAA	GCCGACCGGTCGACTGGCC	TGME49_254000	TGME49_254000
747	TGME49_054070_10_996	GTAAATGGGGATGTCAAGTTGATGCTCACTGCCTCGTGAGGTTTAAGAGCTATGCTGGAA	ATGCTCACTGCCTCGTGAG	TGME49_254070	TGME49_254070
748	TGME49_054070_21_664	GTAAATGGGGATGTCAAGTTGTGATGTCGCTGCAGCTCCAGTTTAAGAGCTATGCTGGAA	TGATGTCGCTGCAGCTCCA	TGME49_254070	TGME49_254070
749	TGME49_054070_29_664	GTAAATGGGGATGTCAAGTTGACGAATCGCAGCCTCATTGGTTTAAGAGCTATGCTGGAA	ACGAATCGCAGCCTCATTG	TGME49_254070	TGME49_254070
750	TGME49_054070_3_996	GTAAATGGGGATGTCAAGTTGTTTCACCACCGGGTGCGCTGTTTAAGAGCTATGCTGGAA	TTTCACCACCGGGTGCGCT	TGME49_254070	TGME49_254070
751	TGME49_054070_6_996	GTAAATGGGGATGTCAAGTTGTAAGACAGGCGATGTATGTGTTTAAGAGCTATGCTGGAA	TAAGACAGGCGATGTATGT	TGME49_254070	TGME49_254070
752	TGME49_054080_18_461	GTAAATGGGGATGTCAAGTTGGAGGCGCCTATTCAACTTGGTTTAAGAGCTATGCTGGAA	GAGGCGCCTATTCAACTTG	TGME49_254080	TGME49_254080
753	TGME49_054080_20_461	GTAAATGGGGATGTCAAGTTGATTAGCGAGCCTGCCCCCAGTTTAAGAGCTATGCTGGAA	ATTAGCGAGCCTGCCCCCA	TGME49_254080	TGME49_254080
754	TGME49_054080_29_922	GTAAATGGGGATGTCAAGTTGCCGACGGTGCTTTGAGTGCGTTTAAGAGCTATGCTGGAA	CCGACGGTGCTTTGAGTGC	TGME49_254080	TGME49_254080
755	TGME49_054080_36_461	GTAAATGGGGATGTCAAGTTGTCACTCGACCAATTATGTAGTTTAAGAGCTATGCTGGAA	TCACTCGACCAATTATGTA	TGME49_254080	TGME49_254080
756	TGME49_054080_5_922	GTAAATGGGGATGTCAAGTTGGGGGGAATTGTCCTCGCATGTTTAAGAGCTATGCTGGAA	GGGGGAATTGTCCTCGCAT	TGME49_254080	TGME49_254080
757	TGME49_054470_4_899	GTAAATGGGGATGTCAAGTTGAATCACGGTCTGAGAAGGTGTTTAAGAGCTATGCTGGAA	AATCACGGTCTGAGAAGGT	TGME49_254470	MYR1
758	TGME49_054470_42_1798	GTAAATGGGGATGTCAAGTTGCGCCGAACACCTCCCGTAAGTTTAAGAGCTATGCTGGAA	CGCCGAACACCTCCCGTAA	TGME49_254470	MYR1
759	TGME49_054470_56_1798	GTAAATGGGGATGTCAAGTTGCTGTCGGGACTGCGAAGTAGTTTAAGAGCTATGCTGGAA	CTGTCGGGACTGCGAAGTA	TGME49_254470	MYR1
760	TGME49_054470_89_0	GTAAATGGGGATGTCAAGTTGTGCCCTTGAAGTCACCGTCGTTTAAGAGCTATGCTGGAA	TGCCCTTGAAGTCACCGTC	TGME49_254470	MYR1
761	TGME49_054470_91_1798	GTAAATGGGGATGTCAAGTTGGGAGCATCCGTACGGCTTGGTTTAAGAGCTATGCTGGAA	GGAGCATCCGTACGGCTTG	TGME49_254470	MYR1
762	TGME49_054720_25_842	GTAAATGGGGATGTCAAGTTGATTGGGAATAACGCTTGGAGTTTAAGAGCTATGCTGGAA	ATTGGGAATAACGCTTGGA	TGME49_254720	GRA8
763	TGME49_054720_38_842	GTAAATGGGGATGTCAAGTTGCTGGCTGTGGCATGCCCGCGTTTAAGAGCTATGCTGGAA	CTGGCTGTGGCATGCCCGC	TGME49_254720	GRA8
764	TGME49_054720_53_842	GTAAATGGGGATGTCAAGTTGCTGGGGAGCTGCCGCGGGAGTTTAAGAGCTATGCTGGAA	CTGGGGAGCTGCCGCGGGA	TGME49_254720	GRA8
765	TGME49_054720_72_842	GTAAATGGGGATGTCAAGTTGCGGGACGGAAACCCGGAGGGTTTAAGAGCTATGCTGGAA	CGGGACGGAAACCCGGAGG	TGME49_254720	GRA8
766	TGME49_054720_9_842	GTAAATGGGGATGTCAAGTTGACGACGCTCCGTAACTGCTGTTTAAGAGCTATGCTGGAA	ACGACGCTCCGTAACTGCT	TGME49_254720	GRA8
767	TGME49_054880_1_1360	GTAAATGGGGATGTCAAGTTGTTTCCTGTTTGGTGTTGGAGTTTAAGAGCTATGCTGGAA	TTTCCTGTTTGGTGTTGGA	TGME49_254880	alpha-galactosidase
768	TGME49_054880_21_3060	GTAAATGGGGATGTCAAGTTGACCAGCTACAGACCAGTTGGTTTAAGAGCTATGCTGGAA	ACCAGCTACAGACCAGTTG	TGME49_254880	alpha-galactosidase
769	TGME49_054880_25_4080	GTAAATGGGGATGTCAAGTTGTTCTTCATGCTGTCCCACGGTTTAAGAGCTATGCTGGAA	TTCTTCATGCTGTCCCACG	TGME49_254880	alpha-galactosidase
770	TGME49_054880_29_1020	GTAAATGGGGATGTCAAGTTGGAACGGATCACCCGGCTCGGTTTAAGAGCTATGCTGGAA	GAACGGATCACCCGGCTCG	TGME49_254880	alpha-galactosidase
771	TGME49_054880_33_1020	GTAAATGGGGATGTCAAGTTGGGACCGTCTCTTTTAGCAGGTTTAAGAGCTATGCTGGAA	GGACCGTCTCTTTTAGCAG	TGME49_254880	alpha-galactosidase
772	TGME49_058230_2_1960	GTAAATGGGGATGTCAAGTTGCCGAAACCGTAGAGTTCTAGTTTAAGAGCTATGCTGGAA	CCGAAACCGTAGAGTTCTA	TGME49_258230	ROP20
773	TGME49_058230_35_980	GTAAATGGGGATGTCAAGTTGACCTCACAGCTGGAACGGGGTTTAAGAGCTATGCTGGAA	ACCTCACAGCTGGAACGGG	TGME49_258230	ROP20
774	TGME49_058230_38_1470	GTAAATGGGGATGTCAAGTTGCTGGAGAAGAAATTGGAGAGTTTAAGAGCTATGCTGGAA	CTGGAGAAGAAATTGGAGA	TGME49_258230	ROP20
775	TGME49_058230_47_1470	GTAAATGGGGATGTCAAGTTGTACATGGTGCGTGCTCGCGGTTTAAGAGCTATGCTGGAA	TACATGGTGCGTGCTCGCG	TGME49_258230	ROP20
776	TGME49_058230_8_1470	GTAAATGGGGATGTCAAGTTGTTGGCAACGGGACTGGAACGTTTAAGAGCTATGCTGGAA	TTGGCAACGGGACTGGAAC	TGME49_258230	ROP20
777	TGME49_058360_18_3340	GTAAATGGGGATGTCAAGTTGGCACTTTCCGAACTGTTGCGTTTAAGAGCTATGCTGGAA	GCACTTTCCGAACTGTTGC	TGME49_258360	TGME49_258360
778	TGME49_058360_3_3340	GTAAATGGGGATGTCAAGTTGCCCAAGAGAGCGTGTCCGCGTTTAAGAGCTATGCTGGAA	CCCAAGAGAGCGTGTCCGC	TGME49_258360	TGME49_258360
779	TGME49_058360_3_4008	GTAAATGGGGATGTCAAGTTGGGCGTACCGATACCGCAAGGTTTAAGAGCTATGCTGGAA	GGCGTACCGATACCGCAAG	TGME49_258360	TGME49_258360
780	TGME49_058360_55_3340	GTAAATGGGGATGTCAAGTTGTCTTCTTCGTCTGCCTCAGGTTTAAGAGCTATGCTGGAA	TCTTCTTCGTCTGCCTCAG	TGME49_258360	TGME49_258360
781	TGME49_058360_9_3340	GTAAATGGGGATGTCAAGTTGTCTCACGGTCCTGGTCGTTGTTTAAGAGCTATGCTGGAA	TCTCACGGTCCTGGTCGTT	TGME49_258360	TGME49_258360
782	TGME49_058370_1_2200	GTAAATGGGGATGTCAAGTTGCACGAAATTGTAGGGTGACGTTTAAGAGCTATGCTGGAA	CACGAAATTGTAGGGTGAC	TGME49_258370	ROP28
783	TGME49_058370_12_1760	GTAAATGGGGATGTCAAGTTGTCATCTCCCCCTGCATGTTGTTTAAGAGCTATGCTGGAA	TCATCTCCCCCTGCATGTT	TGME49_258370	ROP28
784	TGME49_058370_13_2200	GTAAATGGGGATGTCAAGTTGTCTGAGGATCTGCTGATTAGTTTAAGAGCTATGCTGGAA	TCTGAGGATCTGCTGATTA	TGME49_258370	ROP28
785	TGME49_058370_25_2200	GTAAATGGGGATGTCAAGTTGGGTTCCGCCTCTCCAAATGGTTTAAGAGCTATGCTGGAA	GGTTCCGCCTCTCCAAATG	TGME49_258370	ROP28
786	TGME49_058370_44_1760	GTAAATGGGGATGTCAAGTTGAGCGGAACGTACACCCGGTGTTTAAGAGCTATGCTGGAA	AGCGGAACGTACACCCGGT	TGME49_258370	ROP28
787	TGME49_058460_10_1455	GTAAATGGGGATGTCAAGTTGACCTGCCGCTACCGCTAAAGTTTAAGAGCTATGCTGGAA	ACCTGCCGCTACCGCTAAA	TGME49_258462	TGME49_258462
788	TGME49_058460_22_1455	GTAAATGGGGATGTCAAGTTGCCCCACTATCGTCCGAGTCGTTTAAGAGCTATGCTGGAA	CCCCACTATCGTCCGAGTC	TGME49_258462	TGME49_258462
789	TGME49_058460_29_1455	GTAAATGGGGATGTCAAGTTGCCGCCTTTCGGCAAGCCATGTTTAAGAGCTATGCTGGAA	CCGCCTTTCGGCAAGCCAT	TGME49_258462	TGME49_258462
790	TGME49_058460_36_1455	GTAAATGGGGATGTCAAGTTGCCGCCGTGTTTCGCAGGCGGTTTAAGAGCTATGCTGGAA	CCGCCGTGTTTCGCAGGCG	TGME49_258462	TGME49_258462
791	TGME49_058460_4_1455	GTAAATGGGGATGTCAAGTTGCCGGTCCAAAGTTGGGCAAGTTTAAGAGCTATGCTGGAA	CCGGTCCAAAGTTGGGCAA	TGME49_258462	TGME49_258462
792	TGME49_058580_21_2284	GTAAATGGGGATGTCAAGTTGAAACCGTAGCCTCCGCAGCGTTTAAGAGCTATGCTGGAA	AAACCGTAGCCTCCGCAGC	TGME49_258580	ROP17
793	TGME49_058580_39_1713	GTAAATGGGGATGTCAAGTTGCGAATGGTTGCCCTGTGGTGTTTAAGAGCTATGCTGGAA	CGAATGGTTGCCCTGTGGT	TGME49_258580	ROP17
794	TGME49_058580_52_1713	GTAAATGGGGATGTCAAGTTGGTATGTCCCGACCGCTTGTGTTTAAGAGCTATGCTGGAA	GTATGTCCCGACCGCTTGT	TGME49_258580	ROP17
795	TGME49_058580_59_2284	GTAAATGGGGATGTCAAGTTGAACCTCCCATCACGGTAATGTTTAAGAGCTATGCTGGAA	AACCTCCCATCACGGTAAT	TGME49_258580	ROP17
796	TGME49_058580_66_2284	GTAAATGGGGATGTCAAGTTGATGACTGGCAGGTCTTCGTGTTTAAGAGCTATGCTGGAA	ATGACTGGCAGGTCTTCGT	TGME49_258580	ROP17
797	TGME49_058660_3_2895	GTAAATGGGGATGTCAAGTTGTCACTCGCATTTTCGATGAGTTTAAGAGCTATGCTGGAA	TCACTCGCATTTTCGATGA	TGME49_258660	ROP6
798	TGME49_058660_31_2316	GTAAATGGGGATGTCAAGTTGTCGAGAAGTTCGTCCTCGAGTTTAAGAGCTATGCTGGAA	TCGAGAAGTTCGTCCTCGA	TGME49_258660	ROP6
799	TGME49_058660_39_2316	GTAAATGGGGATGTCAAGTTGCGCATGCGCGAATCTTTCGGTTTAAGAGCTATGCTGGAA	CGCATGCGCGAATCTTTCG	TGME49_258660	ROP6
800	TGME49_058660_48_2316	GTAAATGGGGATGTCAAGTTGATCTGGACAAACGAAGCAGGTTTAAGAGCTATGCTGGAA	ATCTGGACAAACGAAGCAG	TGME49_258660	ROP6
801	TGME49_058660_64_2316	GTAAATGGGGATGTCAAGTTGTCGCCCTCCTGCTGGAGAAGTTTAAGAGCTATGCTGGAA	TCGCCCTCCTGCTGGAGAA	TGME49_258660	ROP6
802	TGME49_058800_13_704	GTAAATGGGGATGTCAAGTTGTCTTGATTGCCTAGAAGCTGTTTAAGAGCTATGCTGGAA	TCTTGATTGCCTAGAAGCT	TGME49_258800	ROP31
803	TGME49_058800_15_704	GTAAATGGGGATGTCAAGTTGGTCGCTGGGGACTAGTAGCGTTTAAGAGCTATGCTGGAA	GTCGCTGGGGACTAGTAGC	TGME49_258800	ROP31
804	TGME49_058800_24_704	GTAAATGGGGATGTCAAGTTGATATCACCGTTGACTGTTCGTTTAAGAGCTATGCTGGAA	ATATCACCGTTGACTGTTC	TGME49_258800	ROP31
805	TGME49_058800_32_352	GTAAATGGGGATGTCAAGTTGTAAGGTTGACTCTCGATCCGTTTAAGAGCTATGCTGGAA	TAAGGTTGACTCTCGATCC	TGME49_258800	ROP31
806	TGME49_058800_8_704	GTAAATGGGGATGTCAAGTTGTCTCGGCGCATAATTTTCAGTTTAAGAGCTATGCTGGAA	TCTCGGCGCATAATTTTCA	TGME49_258800	ROP31
807	TGME49_058870_1_5466	GTAAATGGGGATGTCAAGTTGAATAACAGAAGATAATGTCGTTTAAGAGCTATGCTGGAA	AATAACAGAAGATAATGTC	TGME49_258870	CST7
808	TGME49_058870_10_5466	GTAAATGGGGATGTCAAGTTGGGGATCCCACTTCTCCCAAGTTTAAGAGCTATGCTGGAA	GGGATCCCACTTCTCCCAA	TGME49_258870	CST7
809	TGME49_058870_17_5466	GTAAATGGGGATGTCAAGTTGAACGCATAACAATACAGATGTTTAAGAGCTATGCTGGAA	AACGCATAACAATACAGAT	TGME49_258870	CST7
810	TGME49_058870_22_5466	GTAAATGGGGATGTCAAGTTGTAGTCCACGTGCATCGAGGGTTTAAGAGCTATGCTGGAA	TAGTCCACGTGCATCGAGG	TGME49_258870	CST7
811	TGME49_058870_38_4555	GTAAATGGGGATGTCAAGTTGTTGTCTTCTCTTCTATTCGGTTTAAGAGCTATGCTGGAA	TTGTCTTCTCTTCTATTCG	TGME49_258870	CST7
812	TGME49_059700_18_1455	GTAAATGGGGATGTCAAGTTGGGCCCCTGCTCCGATGGCGGTTTAAGAGCTATGCTGGAA	GGCCCCTGCTCCGATGGCG	TGME49_259700	TGME49_259700
813	TGME49_059700_25_1455	GTAAATGGGGATGTCAAGTTGGAAGACTGCTTGAGCAATCGTTTAAGAGCTATGCTGGAA	GAAGACTGCTTGAGCAATC	TGME49_259700	TGME49_259700
814	TGME49_059700_27_1455	GTAAATGGGGATGTCAAGTTGGCACAAAGAGCGATCATTAGTTTAAGAGCTATGCTGGAA	GCACAAAGAGCGATCATTA	TGME49_259700	TGME49_259700
815	TGME49_059700_31_1455	GTAAATGGGGATGTCAAGTTGCGAGAAGACCAGAATGAAGGTTTAAGAGCTATGCTGGAA	CGAGAAGACCAGAATGAAG	TGME49_259700	TGME49_259700
816	TGME49_059700_5_1455	GTAAATGGGGATGTCAAGTTGCCCCGGTAGGTCAGAGTTGGTTTAAGAGCTATGCTGGAA	CCCCGGTAGGTCAGAGTTG	TGME49_259700	TGME49_259700
817	TGME49_059830_33_818	GTAAATGGGGATGTCAAGTTGCACAAAGAGGAAGACGAATGTTTAAGAGCTATGCTGGAA	CACAAAGAGGAAGACGAAT	TGME49_259830	DGK2
818	TGME49_059830_52_1636	GTAAATGGGGATGTCAAGTTGAAGTAGCCCCCGTCGTAGGGTTTAAGAGCTATGCTGGAA	AAGTAGCCCCCGTCGTAGG	TGME49_259830	DGK2
819	TGME49_059830_54_818	GTAAATGGGGATGTCAAGTTGTACAGTTTCTCTGAGGAACGTTTAAGAGCTATGCTGGAA	TACAGTTTCTCTGAGGAAC	TGME49_259830	DGK2
820	TGME49_059830_83_0	GTAAATGGGGATGTCAAGTTGGCGTCAACAGGGGATCCGTGTTTAAGAGCTATGCTGGAA	GCGTCAACAGGGGATCCGT	TGME49_259830	DGK2
821	TGME49_059830_96_0	GTAAATGGGGATGTCAAGTTGCGTCGTGTCCACCTCGCCGGTTTAAGAGCTATGCTGGAA	CGTCGTGTCCACCTCGCCG	TGME49_259830	DGK2
822	TGME49_060520_1_1748	GTAAATGGGGATGTCAAGTTGTTGACAACTGAGTTCGCACGTTTAAGAGCTATGCTGGAA	TTGACAACTGAGTTCGCAC	TGME49_260520	CST6 (GRA53)
823	TGME49_060520_20_1748	GTAAATGGGGATGTCAAGTTGAGATGCCCGCGGAAGTCATGTTTAAGAGCTATGCTGGAA	AGATGCCCGCGGAAGTCAT	TGME49_260520	CST6 (GRA53)
824	TGME49_060520_33_1748	GTAAATGGGGATGTCAAGTTGAACAGGTCGACCAGCGCAGGTTTAAGAGCTATGCTGGAA	AACAGGTCGACCAGCGCAG	TGME49_260520	CST6 (GRA53)
825	TGME49_060520_38_1311	GTAAATGGGGATGTCAAGTTGGTGGGCTCGAAATTCCGCTGTTTAAGAGCTATGCTGGAA	GTGGGCTCGAAATTCCGCT	TGME49_260520	CST6 (GRA53)
826	TGME49_060520_44_1311	GTAAATGGGGATGTCAAGTTGGCTGAGAACTTTGTCGGTAGTTTAAGAGCTATGCTGGAA	GCTGAGAACTTTGTCGGTA	TGME49_260520	CST6 (GRA53)
827	TGME49_061440_13_3091	GTAAATGGGGATGTCAAGTTGTACGACAACAACGATATTGGTTTAAGAGCTATGCTGGAA	TACGACAACAACGATATTG	TGME49_261440	Armadillo Repeats-Only (ARO)
828	TGME49_061440_4_2529	GTAAATGGGGATGTCAAGTTGGGCACAGGAAAACGAGTATGTTTAAGAGCTATGCTGGAA	GGCACAGGAAAACGAGTAT	TGME49_261440	Armadillo Repeats-Only (ARO)
829	TGME49_061440_4_4215	GTAAATGGGGATGTCAAGTTGACGAAATCCGAGAAGCAGGGTTTAAGAGCTATGCTGGAA	ACGAAATCCGAGAAGCAGG	TGME49_261440	Armadillo Repeats-Only (ARO)
830	TGME49_061440_7_2529	GTAAATGGGGATGTCAAGTTGCATATGACGGAAGGACCCGGTTTAAGAGCTATGCTGGAA	CATATGACGGAAGGACCCG	TGME49_261440	Armadillo Repeats-Only (ARO)
831	TGME49_061440_9_3653	GTAAATGGGGATGTCAAGTTGGCCAGCTGCGTCGCAGCAAGTTTAAGAGCTATGCTGGAA	GCCAGCTGCGTCGCAGCAA	TGME49_261440	Armadillo Repeats-Only (ARO)
832	TGME49_061650_120_5265	GTAAATGGGGATGTCAAGTTGTTTATGTGTTGTGGAGTTGGTTTAAGAGCTATGCTGGAA	TTTATGTGTTGTGGAGTTG	TGME49_261650	CST4
833	TGME49_061650_128_5265	GTAAATGGGGATGTCAAGTTGAAATTAGAATTCCTTCCGTGTTTAAGAGCTATGCTGGAA	AAATTAGAATTCCTTCCGT	TGME49_261650	CST4
834	TGME49_061650_16_6318	GTAAATGGGGATGTCAAGTTGGAGGATAGCATCCTCAACGGTTTAAGAGCTATGCTGGAA	GAGGATAGCATCCTCAACG	TGME49_261650	CST4
835	TGME49_061650_5_6318	GTAAATGGGGATGTCAAGTTGAACACGTCAGCGTTTGGGGGTTTAAGAGCTATGCTGGAA	AACACGTCAGCGTTTGGGG	TGME49_261650	CST4
836	TGME49_061650_97_5265	GTAAATGGGGATGTCAAGTTGTCGTGAGTATTGTCTTCGGGTTTAAGAGCTATGCTGGAA	TCGTGAGTATTGTCTTCGG	TGME49_261650	CST4
837	TGME49_061740_14_1308	GTAAATGGGGATGTCAAGTTGGCCGACGCACTTCGGATAAGTTTAAGAGCTATGCTGGAA	GCCGACGCACTTCGGATAA	TGME49_261740	ROP47
838	TGME49_061740_2_1308	GTAAATGGGGATGTCAAGTTGGGCGACCGTGACAGGGAGGGTTTAAGAGCTATGCTGGAA	GGCGACCGTGACAGGGAGG	TGME49_261740	ROP47
839	TGME49_061740_22_1308	GTAAATGGGGATGTCAAGTTGCGGTACACTCCGGGCTTACGTTTAAGAGCTATGCTGGAA	CGGTACACTCCGGGCTTAC	TGME49_261740	ROP47
840	TGME49_061740_7_1308	GTAAATGGGGATGTCAAGTTGAAGACAAGAGCTCTGAAGAGTTTAAGAGCTATGCTGGAA	AAGACAAGAGCTCTGAAGA	TGME49_261740	ROP47
841	TGME49_061740_8_1308	GTAAATGGGGATGTCAAGTTGAAAGGTGAAGAAGGTGACGGTTTAAGAGCTATGCTGGAA	AAAGGTGAAGAAGGTGACG	TGME49_261740	ROP47
842	TGME49_061750_14_4200	GTAAATGGGGATGTCAAGTTGCCGACTCCTTTGCTTCTTGGTTTAAGAGCTATGCTGGAA	CCGACTCCTTTGCTTCTTG	TGME49_261750	RON10
843	TGME49_061750_18_4200	GTAAATGGGGATGTCAAGTTGCAGTGGCACCTTCCTGCGAGTTTAAGAGCTATGCTGGAA	CAGTGGCACCTTCCTGCGA	TGME49_261750	RON10
844	TGME49_061750_26_3360	GTAAATGGGGATGTCAAGTTGGACTCGCCTTCCAAAAGGCGTTTAAGAGCTATGCTGGAA	GACTCGCCTTCCAAAAGGC	TGME49_261750	RON10
845	TGME49_061750_30_4200	GTAAATGGGGATGTCAAGTTGGCCCAGATGCCTCCGCTGGGTTTAAGAGCTATGCTGGAA	GCCCAGATGCCTCCGCTGG	TGME49_261750	RON10
846	TGME49_061750_31_5040	GTAAATGGGGATGTCAAGTTGAGAAGAGTCAAGACAAAGAGTTTAAGAGCTATGCTGGAA	AGAAGAGTCAAGACAAAGA	TGME49_261750	RON10
847	TGME49_062050_11_1575	GTAAATGGGGATGTCAAGTTGTCGTTCGCCACTTGACAATGTTTAAGAGCTATGCTGGAA	TCGTTCGCCACTTGACAAT	TGME49_262050	ROP39
848	TGME49_062050_14_1050	GTAAATGGGGATGTCAAGTTGCTAACCGACTGGCAAGAAGGTTTAAGAGCTATGCTGGAA	CTAACCGACTGGCAAGAAG	TGME49_262050	ROP39
849	TGME49_062050_24_1050	GTAAATGGGGATGTCAAGTTGCGTGTAACTCTCGATAGAGGTTTAAGAGCTATGCTGGAA	CGTGTAACTCTCGATAGAG	TGME49_262050	ROP39
850	TGME49_062050_29_1050	GTAAATGGGGATGTCAAGTTGCAGCGTGATACGAGGGCTGGTTTAAGAGCTATGCTGGAA	CAGCGTGATACGAGGGCTG	TGME49_262050	ROP39
851	TGME49_062050_46_525	GTAAATGGGGATGTCAAGTTGGGCCACAACAGACGCCACCGTTTAAGAGCTATGCTGGAA	GGCCACAACAGACGCCACC	TGME49_262050	ROP39
852	TGME49_062400_10_7406	GTAAATGGGGATGTCAAGTTGGGGCTTCCAGCAACCACCCGTTTAAGAGCTATGCTGGAA	GGGCTTCCAGCAACCACCC	TGME49_262400	TGME49_262400
853	TGME49_062400_10_8694	GTAAATGGGGATGTCAAGTTGCGCTTCCGGAGGATAGAAAGTTTAAGAGCTATGCTGGAA	CGCTTCCGGAGGATAGAAA	TGME49_262400	TGME49_262400
854	TGME49_062400_22_8372	GTAAATGGGGATGTCAAGTTGGGCTCTAGCCATTCATCGTGTTTAAGAGCTATGCTGGAA	GGCTCTAGCCATTCATCGT	TGME49_262400	TGME49_262400
855	TGME49_062400_28_7406	GTAAATGGGGATGTCAAGTTGTGGTTTGGGCTCGAAGGACGTTTAAGAGCTATGCTGGAA	TGGTTTGGGCTCGAAGGAC	TGME49_262400	TGME49_262400
856	TGME49_062400_8_8050	GTAAATGGGGATGTCAAGTTGTCCGACGCCACCACAGACTGTTTAAGAGCTATGCTGGAA	TCCGACGCCACCACAGACT	TGME49_262400	TGME49_262400
857	TGME49_062730_15_2865	GTAAATGGGGATGTCAAGTTGTTCGTTGTGTCAATGGTTGGTTTAAGAGCTATGCTGGAA	TTCGTTGTGTCAATGGTTG	TGME49_262730	ROP16
858	TGME49_062730_27_2865	GTAAATGGGGATGTCAAGTTGAGATGCGAGGGTGAAAGCTGTTTAAGAGCTATGCTGGAA	AGATGCGAGGGTGAAAGCT	TGME49_262730	ROP16
859	TGME49_062730_35_2292	GTAAATGGGGATGTCAAGTTGACCGCTACGAGAAGCTGTGGTTTAAGAGCTATGCTGGAA	ACCGCTACGAGAAGCTGTG	TGME49_262730	ROP16
860	TGME49_062730_52_2292	GTAAATGGGGATGTCAAGTTGATCGCAATCTGTCTTTGAGGTTTAAGAGCTATGCTGGAA	ATCGCAATCTGTCTTTGAG	TGME49_262730	ROP16
861	TGME49_062730_75_2865	GTAAATGGGGATGTCAAGTTGGAAAGAGTAGAATCTGGAGGTTTAAGAGCTATGCTGGAA	GAAAGAGTAGAATCTGGAG	TGME49_262730	ROP16
862	TGME49_062920_1_676	GTAAATGGGGATGTCAAGTTGCTGATGTAGCAACAGCGGCGTTTAAGAGCTATGCTGGAA	CTGATGTAGCAACAGCGGC	TGME49_262920	DegP
863	TGME49_062920_15_676	GTAAATGGGGATGTCAAGTTGTTGGCCTGCCGCGCTGACTGTTTAAGAGCTATGCTGGAA	TTGGCCTGCCGCGCTGACT	TGME49_262920	DegP
864	TGME49_062920_33_338	GTAAATGGGGATGTCAAGTTGGAAGGTCTCGAGAAGGTTCGTTTAAGAGCTATGCTGGAA	GAAGGTCTCGAGAAGGTTC	TGME49_262920	DegP
865	TGME49_062920_37_676	GTAAATGGGGATGTCAAGTTGATTTTCACAACGCTGCTCAGTTTAAGAGCTATGCTGGAA	ATTTTCACAACGCTGCTCA	TGME49_262920	DegP
866	TGME49_062920_5_676	GTAAATGGGGATGTCAAGTTGTTTCTCTCTCAGGTGGCAAGTTTAAGAGCTATGCTGGAA	TTTCTCTCTCAGGTGGCAA	TGME49_262920	DegP
867	TGME49_063220_2_932	GTAAATGGGGATGTCAAGTTGCACGCGCAGTGCGGTTCGTGTTTAAGAGCTATGCTGGAA	CACGCGCAGTGCGGTTCGT	TGME49_263220	ROP21
868	TGME49_063220_42_1864	GTAAATGGGGATGTCAAGTTGGTGTGGAGCGAACTTGAATGTTTAAGAGCTATGCTGGAA	GTGTGGAGCGAACTTGAAT	TGME49_263220	ROP21
869	TGME49_063220_50_1864	GTAAATGGGGATGTCAAGTTGTCCGTAGCCACCTGCGCCGGTTTAAGAGCTATGCTGGAA	TCCGTAGCCACCTGCGCCG	TGME49_263220	ROP21
870	TGME49_063220_70_932	GTAAATGGGGATGTCAAGTTGGTGACTAGACTCTTCAAGGGTTTAAGAGCTATGCTGGAA	GTGACTAGACTCTTCAAGG	TGME49_263220	ROP21
871	TGME49_063220_99_0	GTAAATGGGGATGTCAAGTTGTCAGCGTCGCCGTCCTCATGTTTAAGAGCTATGCTGGAA	TCAGCGTCGCCGTCCTCAT	TGME49_263220	ROP21
872	TGME49_064600_22_1311	GTAAATGGGGATGTCAAGTTGGAGATGCCCAGCACAGGATGTTTAAGAGCTATGCTGGAA	GAGATGCCCAGCACAGGAT	TGME49_264600	TGME49_264600
873	TGME49_064600_28_1311	GTAAATGGGGATGTCAAGTTGCAAATCCCGGATAAAGAGGGTTTAAGAGCTATGCTGGAA	CAAATCCCGGATAAAGAGG	TGME49_264600	TGME49_264600
874	TGME49_064600_35_874	GTAAATGGGGATGTCAAGTTGAGATGAAGACGCCTTCGACGTTTAAGAGCTATGCTGGAA	AGATGAAGACGCCTTCGAC	TGME49_264600	TGME49_264600
875	TGME49_064600_36_1311	GTAAATGGGGATGTCAAGTTGCCGCTGGAAGGTTCCACCGGTTTAAGAGCTATGCTGGAA	CCGCTGGAAGGTTCCACCG	TGME49_264600	TGME49_264600
876	TGME49_064600_5_1311	GTAAATGGGGATGTCAAGTTGTGAAGGCATTCCGGATGAAGTTTAAGAGCTATGCTGGAA	TGAAGGCATTCCGGATGAA	TGME49_264600	TGME49_264600
877	TGME49_064660_13_2432	GTAAATGGGGATGTCAAGTTGAGCCTCGTCATAGAGTTGCGTTTAAGAGCTATGCTGGAA	AGCCTCGTCATAGAGTTGC	TGME49_264660	CST1
878	TGME49_064660_21_2736	GTAAATGGGGATGTCAAGTTGACAACACCTCCGTCCACGAGTTTAAGAGCTATGCTGGAA	ACAACACCTCCGTCCACGA	TGME49_264660	CST1
879	TGME49_064660_24_1824	GTAAATGGGGATGTCAAGTTGTAACATAACTTTGTTTCTGGTTTAAGAGCTATGCTGGAA	TAACATAACTTTGTTTCTG	TGME49_264660	CST1
880	TGME49_064660_25_3952	GTAAATGGGGATGTCAAGTTGGTAGTACTGCAGAGCCATCGTTTAAGAGCTATGCTGGAA	GTAGTACTGCAGAGCCATC	TGME49_264660	CST1
881	TGME49_064660_30_2128	GTAAATGGGGATGTCAAGTTGGGGTTTTCCCACACGTCGCGTTTAAGAGCTATGCTGGAA	GGGTTTTCCCACACGTCGC	TGME49_264660	CST1
882	TGME49_065120_14_442	GTAAATGGGGATGTCAAGTTGTCGGTCACGGAACAATGAGGTTTAAGAGCTATGCTGGAA	TCGGTCACGGAACAATGAG	TGME49_265120	sporoRON2
883	TGME49_065120_26_442	GTAAATGGGGATGTCAAGTTGAAATCAGCTTCGAGAACGTGTTTAAGAGCTATGCTGGAA	AAATCAGCTTCGAGAACGT	TGME49_265120	sporoRON2
884	TGME49_065120_3_1326	GTAAATGGGGATGTCAAGTTGGTCTGCACACATTGACAGCGTTTAAGAGCTATGCTGGAA	GTCTGCACACATTGACAGC	TGME49_265120	sporoRON2
885	TGME49_065120_41_884	GTAAATGGGGATGTCAAGTTGCACAAATGCCTCGTCCAGCGTTTAAGAGCTATGCTGGAA	CACAAATGCCTCGTCCAGC	TGME49_265120	sporoRON2
886	TGME49_065120_48_884	GTAAATGGGGATGTCAAGTTGTGTTTCTGAGGGTTGTAGGGTTTAAGAGCTATGCTGGAA	TGTTTCTGAGGGTTGTAGG	TGME49_265120	sporoRON2
887	TGME49_066050_1_842	GTAAATGGGGATGTCAAGTTGACTGTGTTTCCTGAAAGTAGTTTAAGAGCTATGCTGGAA	ACTGTGTTTCCTGAAAGTA	TGME49_266050	TGME49_266050
888	TGME49_066050_23_842	GTAAATGGGGATGTCAAGTTGCGGAGTCCAACAGAGCAGGGTTTAAGAGCTATGCTGGAA	CGGAGTCCAACAGAGCAGG	TGME49_266050	TGME49_266050
889	TGME49_066050_30_842	GTAAATGGGGATGTCAAGTTGTCCGTGTCCTGTTCAAAACGTTTAAGAGCTATGCTGGAA	TCCGTGTCCTGTTCAAAAC	TGME49_266050	TGME49_266050
890	TGME49_066050_33_842	GTAAATGGGGATGTCAAGTTGGTGGTCCCTTTGATGACGAGTTTAAGAGCTATGCTGGAA	GTGGTCCCTTTGATGACGA	TGME49_266050	TGME49_266050
891	TGME49_066050_6_842	GTAAATGGGGATGTCAAGTTGTAATTATCCCAGTTTACCGGTTTAAGAGCTATGCTGGAA	TAATTATCCCAGTTTACCG	TGME49_266050	TGME49_266050
892	TGME49_066100_18_1590	GTAAATGGGGATGTCAAGTTGACGAGGCTGTCAACTGCAAGTTTAAGAGCTATGCTGGAA	ACGAGGCTGTCAACTGCAA	TGME49_266100	ROP41
893	TGME49_066100_33_1590	GTAAATGGGGATGTCAAGTTGTGCAGTGTAGAAAAAACCCGTTTAAGAGCTATGCTGGAA	TGCAGTGTAGAAAAAACCC	TGME49_266100	ROP41
894	TGME49_066100_42_1590	GTAAATGGGGATGTCAAGTTGTCCGTGAGGTGTTCGACACGTTTAAGAGCTATGCTGGAA	TCCGTGAGGTGTTCGACAC	TGME49_266100	ROP41
895	TGME49_066100_48_1590	GTAAATGGGGATGTCAAGTTGCTTGATTGTCCGCATGCGTGTTTAAGAGCTATGCTGGAA	CTTGATTGTCCGCATGCGT	TGME49_266100	ROP41
896	TGME49_066100_49_1060	GTAAATGGGGATGTCAAGTTGGTCGAGGAACAGTAGTTTGGTTTAAGAGCTATGCTGGAA	GTCGAGGAACAGTAGTTTG	TGME49_266100	ROP41
897	TGME49_066410_19_2240	GTAAATGGGGATGTCAAGTTGAAACACAGTCGTCCCCACCGTTTAAGAGCTATGCTGGAA	AAACACAGTCGTCCCCACC	TGME49_266410	TGME49_266410
898	TGME49_066410_33_1792	GTAAATGGGGATGTCAAGTTGCTCTGACTTCAACAGATGCGTTTAAGAGCTATGCTGGAA	CTCTGACTTCAACAGATGC	TGME49_266410	TGME49_266410
899	TGME49_066410_42_1792	GTAAATGGGGATGTCAAGTTGCTGCGGCGCCCCGAGAAACGTTTAAGAGCTATGCTGGAA	CTGCGGCGCCCCGAGAAAC	TGME49_266410	TGME49_266410
900	TGME49_066410_47_1792	GTAAATGGGGATGTCAAGTTGACAGCCAAACTCACGACTGGTTTAAGAGCTATGCTGGAA	ACAGCCAAACTCACGACTG	TGME49_266410	TGME49_266410
901	TGME49_066410_8_1792	GTAAATGGGGATGTCAAGTTGGACACCGACGCCTTCAGTTGTTTAAGAGCTATGCTGGAA	GACACCGACGCCTTCAGTT	TGME49_266410	TGME49_266410
902	TGME49_066430_0_720	GTAAATGGGGATGTCAAGTTGAAGAAGCTTGGCAATTTCTGTTTAAGAGCTATGCTGGAA	AAGAAGCTTGGCAATTTCT	TGME49_266435	TGME49_266435
903	TGME49_066430_16_480	GTAAATGGGGATGTCAAGTTGCTAACAATTCGGAGACAAAGTTTAAGAGCTATGCTGGAA	CTAACAATTCGGAGACAAA	TGME49_266435	TGME49_266435
904	TGME49_066430_21_480	GTAAATGGGGATGTCAAGTTGATTTGTGAAGAACCCTGAGGTTTAAGAGCTATGCTGGAA	ATTTGTGAAGAACCCTGAG	TGME49_266435	TGME49_266435
905	TGME49_066430_26_480	GTAAATGGGGATGTCAAGTTGGTAGATGTAAGGCACCATCGTTTAAGAGCTATGCTGGAA	GTAGATGTAAGGCACCATC	TGME49_266435	TGME49_266435
906	TGME49_066440_10_1138	GTAAATGGGGATGTCAAGTTGAGAGGTCCCCGAAAGACAAGTTTAAGAGCTATGCTGGAA	AGAGGTCCCCGAAAGACAA	TGME49_266435	TGME49_266435
907	TGME49_066440_12_2276	GTAAATGGGGATGTCAAGTTGCGTGGATACTGCAGGACGCGTTTAAGAGCTATGCTGGAA	CGTGGATACTGCAGGACGC	TGME49_266435	TGME49_266435
908	TGME49_066440_15_1138	GTAAATGGGGATGTCAAGTTGCTGAGAAGAATATCGAAGGGTTTAAGAGCTATGCTGGAA	CTGAGAAGAATATCGAAGG	TGME49_266435	TGME49_266435
909	TGME49_066440_23_1138	GTAAATGGGGATGTCAAGTTGTTGCACCAGAGCCGAGGCCGTTTAAGAGCTATGCTGGAA	TTGCACCAGAGCCGAGGCC	TGME49_266435	TGME49_266435
910	TGME49_066440_67_2276	GTAAATGGGGATGTCAAGTTGCGGCAGTTTCCCTGAACAAGTTTAAGAGCTATGCTGGAA	CGGCAGTTTCCCTGAACAA	TGME49_266435	TGME49_266435
911	TGME49_067740_3_1100	GTAAATGGGGATGTCAAGTTGTCTGTAATAATCGCGTCCGGTTTAAGAGCTATGCTGGAA	TCTGTAATAATCGCGTCCG	TGME49_267740	GRA49
912	TGME49_067740_39_550	GTAAATGGGGATGTCAAGTTGGGTCCCAGCCTGAGACACTGTTTAAGAGCTATGCTGGAA	GGTCCCAGCCTGAGACACT	TGME49_267740	GRA49
913	TGME49_067740_49_550	GTAAATGGGGATGTCAAGTTGTTGCCGTTGAATCCGCCATGTTTAAGAGCTATGCTGGAA	TTGCCGTTGAATCCGCCAT	TGME49_267740	GRA49
914	TGME49_068760_12_2152	GTAAATGGGGATGTCAAGTTGCCAAAAACTTCTCCTCTGTGTTTAAGAGCTATGCTGGAA	CCAAAAACTTCTCCTCTGT	TGME49_268760	TGME49_268760
915	TGME49_068760_23_2152	GTAAATGGGGATGTCAAGTTGCTGCACTGACGGTTCCTCGGTTTAAGAGCTATGCTGGAA	CTGCACTGACGGTTCCTCG	TGME49_268760	TGME49_268760
916	TGME49_068760_28_2152	GTAAATGGGGATGTCAAGTTGGAGAATGCTGCGTTCGATCGTTTAAGAGCTATGCTGGAA	GAGAATGCTGCGTTCGATC	TGME49_268760	TGME49_268760
917	TGME49_068760_41_2152	GTAAATGGGGATGTCAAGTTGGACGAGACTTGGAAAAAAAGTTTAAGAGCTATGCTGGAA	GACGAGACTTGGAAAAAAA	TGME49_268760	TGME49_268760
918	TGME49_068760_7_2152	GTAAATGGGGATGTCAAGTTGTCAATCATGCCGTGAAGCAGTTTAAGAGCTATGCTGGAA	TCAATCATGCCGTGAAGCA	TGME49_268760	TGME49_268760
919	TGME49_068790_17_942	GTAAATGGGGATGTCAAGTTGAAGACATCGCGGGCAGCCTGTTTAAGAGCTATGCTGGAA	AAGACATCGCGGGCAGCCT	TGME49_268790	GRA58
920	TGME49_068790_20_942	GTAAATGGGGATGTCAAGTTGTTTACTTCTTGCAACCACGGTTTAAGAGCTATGCTGGAA	TTTACTTCTTGCAACCACG	TGME49_268790	GRA58
921	TGME49_068790_25_942	GTAAATGGGGATGTCAAGTTGTGCGAACGACGTGGTTGATGTTTAAGAGCTATGCTGGAA	TGCGAACGACGTGGTTGAT	TGME49_268790	GRA58
922	TGME49_068790_29_942	GTAAATGGGGATGTCAAGTTGCATCGTTGAGGAGGCTCTAGTTTAAGAGCTATGCTGGAA	CATCGTTGAGGAGGCTCTA	TGME49_268790	GRA58
923	TGME49_068790_9_942	GTAAATGGGGATGTCAAGTTGGTCCCCTGTGGTCGCCATAGTTTAAGAGCTATGCTGGAA	GTCCCCTGTGGTCGCCATA	TGME49_268790	GRA58
924	TGME49_068900_1_4644	GTAAATGGGGATGTCAAGTTGACCCGCTGCAACACGACCTGTTTAAGAGCTATGCTGGAA	ACCCGCTGCAACACGACCT	TGME49_268900	GRA10
925	TGME49_068900_18_3096	GTAAATGGGGATGTCAAGTTGTTGGCCAATCCCGCCGACGGTTTAAGAGCTATGCTGGAA	TTGGCCAATCCCGCCGACG	TGME49_268900	GRA10
926	TGME49_068900_2_3096	GTAAATGGGGATGTCAAGTTGATTCCCCCACACTGCCCGGGTTTAAGAGCTATGCTGGAA	ATTCCCCCACACTGCCCGG	TGME49_268900	GRA10
927	TGME49_068900_27_3870	GTAAATGGGGATGTCAAGTTGACCCGCCCCCGTTGCACTGGTTTAAGAGCTATGCTGGAA	ACCCGCCCCCGTTGCACTG	TGME49_268900	GRA10
928	TGME49_068900_76_3870	GTAAATGGGGATGTCAAGTTGGTCGCGCATCTGACCAGCAGTTTAAGAGCTATGCTGGAA	GTCGCGCATCTGACCAGCA	TGME49_268900	GRA10
929	TGME49_068970_13_1269	GTAAATGGGGATGTCAAGTTGTTTCGGGAGTTCCAAACGAGTTTAAGAGCTATGCTGGAA	TTTCGGGAGTTCCAAACGA	TGME49_268970	TGME49_268970
930	TGME49_068970_17_1269	GTAAATGGGGATGTCAAGTTGCGGTGTCCGCACAAACTGGGTTTAAGAGCTATGCTGGAA	CGGTGTCCGCACAAACTGG	TGME49_268970	TGME49_268970
931	TGME49_068970_20_1269	GTAAATGGGGATGTCAAGTTGTGAAGGTAAGAGACAATATGTTTAAGAGCTATGCTGGAA	TGAAGGTAAGAGACAATAT	TGME49_268970	TGME49_268970
932	TGME49_068970_44_846	GTAAATGGGGATGTCAAGTTGTTGCATCACTGCTTCGTCCGTTTAAGAGCTATGCTGGAA	TTGCATCACTGCTTCGTCC	TGME49_268970	TGME49_268970
933	TGME49_068970_9_1269	GTAAATGGGGATGTCAAGTTGCCTATAGCCATCGCCTTTGGTTTAAGAGCTATGCTGGAA	CCTATAGCCATCGCCTTTG	TGME49_268970	TGME49_268970
934	TGME49_069460_14_1728	GTAAATGGGGATGTCAAGTTGCTGGCGATGTCGCAGTTGCGTTTAAGAGCTATGCTGGAA	CTGGCGATGTCGCAGTTGC	TGME49_269460	EFPP
935	TGME49_069460_21_3456	GTAAATGGGGATGTCAAGTTGGTGTGCCTCTGGCAGACAAGTTTAAGAGCTATGCTGGAA	GTGTGCCTCTGGCAGACAA	TGME49_269460	EFPP
936	TGME49_069460_41_6048	GTAAATGGGGATGTCAAGTTGGCAGCGACGAGGCTGCACAGTTTAAGAGCTATGCTGGAA	GCAGCGACGAGGCTGCACA	TGME49_269460	EFPP
937	TGME49_069460_5_5184	GTAAATGGGGATGTCAAGTTGCTTCCTTTTTGACCAGATCGTTTAAGAGCTATGCTGGAA	CTTCCTTTTTGACCAGATC	TGME49_269460	EFPP
938	TGME49_069460_6_864	GTAAATGGGGATGTCAAGTTGCCTCTCTGTCTCCAGCACCGTTTAAGAGCTATGCTGGAA	CCTCTCTGTCTCCAGCACC	TGME49_269460	EFPP
939	TGME49_069690_1_1502	GTAAATGGGGATGTCAAGTTGGAGGATCGCGCAAATGCTGGTTTAAGAGCTATGCTGGAA	GAGGATCGCGCAAATGCTG	TGME49_269690	GRA29/SFP2
940	TGME49_069690_14_2253	GTAAATGGGGATGTCAAGTTGTTCAAAATCTCCTGAACTCGTTTAAGAGCTATGCTGGAA	TTCAAAATCTCCTGAACTC	TGME49_269690	GRA29/SFP2
941	TGME49_069690_18_1502	GTAAATGGGGATGTCAAGTTGCTTCGAAAGGAGGAGCCAGGTTTAAGAGCTATGCTGGAA	CTTCGAAAGGAGGAGCCAG	TGME49_269690	GRA29/SFP2
942	TGME49_069690_40_2253	GTAAATGGGGATGTCAAGTTGCGTGCGGACCTCGTCTCCGGTTTAAGAGCTATGCTGGAA	CGTGCGGACCTCGTCTCCG	TGME49_269690	GRA29/SFP2
943	TGME49_069690_9_2253	GTAAATGGGGATGTCAAGTTGTTGGTAGATCGCGACAATCGTTTAAGAGCTATGCTGGAA	TTGGTAGATCGCGACAATC	TGME49_269690	GRA29/SFP2
944	TGME49_069880_13_771	GTAAATGGGGATGTCAAGTTGCCCTGATGATCTTCCAACAGTTTAAGAGCTATGCTGGAA	CCCTGATGATCTTCCAACA	TGME49_269885	Toxolysin 1 (TLN1)
945	TGME49_069880_18_771	GTAAATGGGGATGTCAAGTTGCTTGTTGGAAGATCATCAGGTTTAAGAGCTATGCTGGAA	CTTGTTGGAAGATCATCAG	TGME49_269885	Toxolysin 1 (TLN1)
946	TGME49_069880_21_771	GTAAATGGGGATGTCAAGTTGTTGGGAGATCATCAGGGTAGTTTAAGAGCTATGCTGGAA	TTGGGAGATCATCAGGGTA	TGME49_269885	Toxolysin 1 (TLN1)
947	TGME49_069880_3_771	GTAAATGGGGATGTCAAGTTGGGTATGGTGTACCGCTTGTGTTTAAGAGCTATGCTGGAA	GGTATGGTGTACCGCTTGT	TGME49_269885	Toxolysin 1 (TLN1)
948	TGME49_069880_7_771	GTAAATGGGGATGTCAAGTTGGGTATGGTGTACTGCTTGTGTTTAAGAGCTATGCTGGAA	GGTATGGTGTACTGCTTGT	TGME49_269885	Toxolysin 1 (TLN1)
949	TGME49_069890_23_810	GTAAATGGGGATGTCAAGTTGGGCGTTGACTTCTTTGAGCGTTTAAGAGCTATGCTGGAA	GGCGTTGACTTCTTTGAGC	TGME49_269885	Toxolysin 1 (TLN1)
950	TGME49_069890_28_810	GTAAATGGGGATGTCAAGTTGCCTACGGCCGTCATCGGTGGTTTAAGAGCTATGCTGGAA	CCTACGGCCGTCATCGGTG	TGME49_269885	Toxolysin 1 (TLN1)
951	TGME49_069890_55_0	GTAAATGGGGATGTCAAGTTGGTTTGGCAGCTCGATGTAGGTTTAAGAGCTATGCTGGAA	GTTTGGCAGCTCGATGTAG	TGME49_269885	Toxolysin 1 (TLN1)
952	TGME49_069890_59_0	GTAAATGGGGATGTCAAGTTGTTCCGGATCTGAAACGAGGGTTTAAGAGCTATGCTGGAA	TTCCGGATCTGAAACGAGG	TGME49_269885	Toxolysin 1 (TLN1)
953	TGME49_069890_73_0	GTAAATGGGGATGTCAAGTTGCTGTAAAATGGGCCAGGCCGTTTAAGAGCTATGCTGGAA	CTGTAAAATGGGCCAGGCC	TGME49_269885	Toxolysin 1 (TLN1)
954	TGME49_069920_0_6762	GTAAATGGGGATGTCAAGTTGCCGAAAATCTGCTGCAGAGGTTTAAGAGCTATGCTGGAA	CCGAAAATCTGCTGCAGAG	TGME49_269920	TGME49_269920
955	TGME49_069920_20_8232	GTAAATGGGGATGTCAAGTTGAGTTTGTGTGTCTGAGATCGTTTAAGAGCTATGCTGGAA	AGTTTGTGTGTCTGAGATC	TGME49_269920	TGME49_269920
956	TGME49_069920_25_8232	GTAAATGGGGATGTCAAGTTGAGACGCGGAGACCGGAATTGTTTAAGAGCTATGCTGGAA	AGACGCGGAGACCGGAATT	TGME49_269920	TGME49_269920
957	TGME49_069920_4_8232	GTAAATGGGGATGTCAAGTTGGCTGTAGGAGGACGACCGTGTTTAAGAGCTATGCTGGAA	GCTGTAGGAGGACGACCGT	TGME49_269920	TGME49_269920
958	TGME49_069920_5_5880	GTAAATGGGGATGTCAAGTTGTAACGAAGAGGCGGTTTGAGTTTAAGAGCTATGCTGGAA	TAACGAAGAGGCGGTTTGA	TGME49_269920	TGME49_269920
959	TGME49_069950_24_4930	GTAAATGGGGATGTCAAGTTGATCCGCCGCGCTCCTAACTGTTTAAGAGCTATGCTGGAA	ATCCGCCGCGCTCCTAACT	TGME49_269950	GRA61
960	TGME49_069950_44_4930	GTAAATGGGGATGTCAAGTTGTCCTGGTCAGTGACTTGTGGTTTAAGAGCTATGCTGGAA	TCCTGGTCAGTGACTTGTG	TGME49_269950	GRA61
961	TGME49_069950_76_4930	GTAAATGGGGATGTCAAGTTGGGACGTCGCCATATGGACGGTTTAAGAGCTATGCTGGAA	GGACGTCGCCATATGGACG	TGME49_269950	GRA61
962	TGME49_069950_82_4930	GTAAATGGGGATGTCAAGTTGGTGCTCAGAAATGACCGCAGTTTAAGAGCTATGCTGGAA	GTGCTCAGAAATGACCGCA	TGME49_269950	GRA61
963	TGME49_069950_9_4930	GTAAATGGGGATGTCAAGTTGTCATGGTGGCTGACTTGAAGTTTAAGAGCTATGCTGGAA	TCATGGTGGCTGACTTGAA	TGME49_269950	GRA61
964	TGME49_070200_27_2950	GTAAATGGGGATGTCAAGTTGCGGACATCAGCGCCTGCAGGTTTAAGAGCTATGCTGGAA	CGGACATCAGCGCCTGCAG	TGME49_270200	TGME49_270200
965	TGME49_070200_52_2360	GTAAATGGGGATGTCAAGTTGCGGAGAAGCTGCAGGGGGAGTTTAAGAGCTATGCTGGAA	CGGAGAAGCTGCAGGGGGA	TGME49_270200	TGME49_270200
966	TGME49_070200_53_2950	GTAAATGGGGATGTCAAGTTGACATCAGAGTCGGGGTCAAGTTTAAGAGCTATGCTGGAA	ACATCAGAGTCGGGGTCAA	TGME49_270200	TGME49_270200
967	TGME49_070200_63_2360	GTAAATGGGGATGTCAAGTTGTCCGGGTAAAGGGACACCAGTTTAAGAGCTATGCTGGAA	TCCGGGTAAAGGGACACCA	TGME49_270200	TGME49_270200
968	TGME49_070200_70_1770	GTAAATGGGGATGTCAAGTTGCTGAAACACGCACCCCAACGTTTAAGAGCTATGCTGGAA	CTGAAACACGCACCCCAAC	TGME49_270200	TGME49_270200
969	TGME49_070240_1_1659	GTAAATGGGGATGTCAAGTTGCGGCTTCCACACTAGCACTGTTTAAGAGCTATGCTGGAA	CGGCTTCCACACTAGCACT	TGME49_270240	MAG1
970	TGME49_070240_10_1659	GTAAATGGGGATGTCAAGTTGCCTGTTGTTCTTCACAGTCGTTTAAGAGCTATGCTGGAA	CCTGTTGTTCTTCACAGTC	TGME49_270240	MAG1
971	TGME49_070240_14_1659	GTAAATGGGGATGTCAAGTTGCCTGAATGGAAATCGTGATGTTTAAGAGCTATGCTGGAA	CCTGAATGGAAATCGTGAT	TGME49_270240	MAG1
972	TGME49_070240_45_1659	GTAAATGGGGATGTCAAGTTGATACACAACCTGATCCGGGGTTTAAGAGCTATGCTGGAA	ATACACAACCTGATCCGGG	TGME49_270240	MAG1
973	TGME49_070240_57_1106	GTAAATGGGGATGTCAAGTTGGATGCTGAATCACTCGGAAGTTTAAGAGCTATGCTGGAA	GATGCTGAATCACTCGGAA	TGME49_270240	MAG1
974	TGME49_070250_10_1868	GTAAATGGGGATGTCAAGTTGATCGGAGAATCTGTAGAGCGTTTAAGAGCTATGCTGGAA	ATCGGAGAATCTGTAGAGC	TGME49_270250	GRA1
975	TGME49_070250_14_1868	GTAAATGGGGATGTCAAGTTGCTGAGTGGAGGGACAGGGCGTTTAAGAGCTATGCTGGAA	CTGAGTGGAGGGACAGGGC	TGME49_270250	GRA1
976	TGME49_070250_21_1868	GTAAATGGGGATGTCAAGTTGCAGATCGGGCGTCTCTCCTGTTTAAGAGCTATGCTGGAA	CAGATCGGGCGTCTCTCCT	TGME49_270250	GRA1
977	TGME49_070250_22_1401	GTAAATGGGGATGTCAAGTTGGGCAATGTTAACATGGAGGGTTTAAGAGCTATGCTGGAA	GGCAATGTTAACATGGAGG	TGME49_270250	GRA1
978	TGME49_070250_6_1868	GTAAATGGGGATGTCAAGTTGATGGGGAACACGTATCGTGGTTTAAGAGCTATGCTGGAA	ATGGGGAACACGTATCGTG	TGME49_270250	GRA1
979	TGME49_070320_105_1065	GTAAATGGGGATGTCAAGTTGCGCCTGCCGAGCATCGTGGGTTTAAGAGCTATGCTGGAA	CGCCTGCCGAGCATCGTGG	TGME49_270320	PPM3C
980	TGME49_070320_34_2130	GTAAATGGGGATGTCAAGTTGAGCTTTTATGCGAACGTTTGTTTAAGAGCTATGCTGGAA	AGCTTTTATGCGAACGTTT	TGME49_270320	PPM3C
981	TGME49_070320_48_1065	GTAAATGGGGATGTCAAGTTGGCAGACTCGCCCGCGAGCGGTTTAAGAGCTATGCTGGAA	GCAGACTCGCCCGCGAGCG	TGME49_270320	PPM3C
982	TGME49_070320_62_1065	GTAAATGGGGATGTCAAGTTGATCGAGAGCCTCTTGGGTCGTTTAAGAGCTATGCTGGAA	ATCGAGAGCCTCTTGGGTC	TGME49_270320	PPM3C
983	TGME49_070320_68_3195	GTAAATGGGGATGTCAAGTTGCTGCACGTCGGGGACGCGGGTTTAAGAGCTATGCTGGAA	CTGCACGTCGGGGACGCGG	TGME49_270320	PPM3C
984	TGME49_070700_19_2584	GTAAATGGGGATGTCAAGTTGTGACTTCCAGAGTCAACGCGTTTAAGAGCTATGCTGGAA	TGACTTCCAGAGTCAACGC	TGME49_270700	MYR2
985	TGME49_070700_2_2584	GTAAATGGGGATGTCAAGTTGCGCTGGTCCCCGTCCCTCAGTTTAAGAGCTATGCTGGAA	CGCTGGTCCCCGTCCCTCA	TGME49_270700	MYR2
986	TGME49_070700_26_2584	GTAAATGGGGATGTCAAGTTGCACGGTCCGCCGGTCCGCCGTTTAAGAGCTATGCTGGAA	CACGGTCCGCCGGTCCGCC	TGME49_270700	MYR2
987	TGME49_070700_43_2584	GTAAATGGGGATGTCAAGTTGAGCACGAACGAGCCTAGCCGTTTAAGAGCTATGCTGGAA	AGCACGAACGAGCCTAGCC	TGME49_270700	MYR2
988	TGME49_070700_65_1938	GTAAATGGGGATGTCAAGTTGAATAACGGCTTGTCCGGGGGTTTAAGAGCTATGCTGGAA	AATAACGGCTTGTCCGGGG	TGME49_270700	MYR2
989	TGME49_070920_14_1040	GTAAATGGGGATGTCAAGTTGTTCCTCCCACACCCAGAAGGTTTAAGAGCTATGCTGGAA	TTCCTCCCACACCCAGAAG	TGME49_270920	ROP32
990	TGME49_070920_27_1040	GTAAATGGGGATGTCAAGTTGCCTCCAGGCATCGTGGCTGGTTTAAGAGCTATGCTGGAA	CCTCCAGGCATCGTGGCTG	TGME49_270920	ROP32
991	TGME49_070920_28_520	GTAAATGGGGATGTCAAGTTGCGCTGCCCCCCGCCGACTCGTTTAAGAGCTATGCTGGAA	CGCTGCCCCCCGCCGACTC	TGME49_270920	ROP32
992	TGME49_070920_38_520	GTAAATGGGGATGTCAAGTTGCCACGAAGGTCGTGGTGATGTTTAAGAGCTATGCTGGAA	CCACGAAGGTCGTGGTGAT	TGME49_270920	ROP32
993	TGME49_070920_9_520	GTAAATGGGGATGTCAAGTTGGACTGTGAATAGACCCGACGTTTAAGAGCTATGCTGGAA	GACTGTGAATAGACCCGAC	TGME49_270920	ROP32
994	TGME49_071270_2_5028	GTAAATGGGGATGTCAAGTTGCTTGGCTTTCGTTGAATCCGTTTAAGAGCTATGCTGGAA	CTTGGCTTTCGTTGAATCC	TGME49_271270	TGME49_271270
995	TGME49_071270_24_5028	GTAAATGGGGATGTCAAGTTGCTGGCACTGGCAAGACCATGTTTAAGAGCTATGCTGGAA	CTGGCACTGGCAAGACCAT	TGME49_271270	TGME49_271270
996	TGME49_071270_6_5028	GTAAATGGGGATGTCAAGTTGTGCTGTGTACCGTACGCAGGTTTAAGAGCTATGCTGGAA	TGCTGTGTACCGTACGCAG	TGME49_271270	TGME49_271270
997	TGME49_071270_71_4190	GTAAATGGGGATGTCAAGTTGAGGTCTCGTTGCTGCGTTCGTTTAAGAGCTATGCTGGAA	AGGTCTCGTTGCTGCGTTC	TGME49_271270	TGME49_271270
998	TGME49_071270_9_5028	GTAAATGGGGATGTCAAGTTGATGCTTCCCTCCCCACGTCGTTTAAGAGCTATGCTGGAA	ATGCTTCCCTCCCCACGTC	TGME49_271270	TGME49_271270
999	TGME49_072350_12_5808	GTAAATGGGGATGTCAAGTTGGTCGCAGCACCCCACAAACGTTTAAGAGCTATGCTGGAA	GTCGCAGCACCCCACAAAC	TGME49_272350	TGME49_272350
1000	TGME49_072350_14_7128	GTAAATGGGGATGTCAAGTTGTGGTGTCTCGGGGGCCGTTGTTTAAGAGCTATGCTGGAA	TGGTGTCTCGGGGGCCGTT	TGME49_272350	TGME49_272350
1001	TGME49_072350_15_6336	GTAAATGGGGATGTCAAGTTGCGAACCGTGTTATCCCAGCGTTTAAGAGCTATGCTGGAA	CGAACCGTGTTATCCCAGC	TGME49_272350	TGME49_272350
1002	TGME49_072350_17_3960	GTAAATGGGGATGTCAAGTTGGTGAACAGAGTGTTCAGATGTTTAAGAGCTATGCTGGAA	GTGAACAGAGTGTTCAGAT	TGME49_272350	TGME49_272350
1003	TGME49_072350_5_6336	GTAAATGGGGATGTCAAGTTGGGAGCACAGGAGTGGCGCCGTTTAAGAGCTATGCTGGAA	GGAGCACAGGAGTGGCGCC	TGME49_272350	TGME49_272350
1004	TGME49_072420_113_5300	GTAAATGGGGATGTCAAGTTGTCTTGAGCGGAAGCAGAAGGTTTAAGAGCTATGCTGGAA	TCTTGAGCGGAAGCAGAAG	TGME49_272420	LCAT
1005	TGME49_072420_124_5300	GTAAATGGGGATGTCAAGTTGACGCAACGTCCGTCTTGAAGTTTAAGAGCTATGCTGGAA	ACGCAACGTCCGTCTTGAA	TGME49_272420	LCAT
1006	TGME49_072420_32_4240	GTAAATGGGGATGTCAAGTTGGTTGTTCATTTCCGTGTATGTTTAAGAGCTATGCTGGAA	GTTGTTCATTTCCGTGTAT	TGME49_272420	LCAT
1007	TGME49_072420_67_3180	GTAAATGGGGATGTCAAGTTGAGTCTCTCAAGAGACCTGCGTTTAAGAGCTATGCTGGAA	AGTCTCTCAAGAGACCTGC	TGME49_272420	LCAT
1008	TGME49_072420_95_5300	GTAAATGGGGATGTCAAGTTGGGGTCACGCGAGGGAAAGGGTTTAAGAGCTATGCTGGAA	GGGTCACGCGAGGGAAAGG	TGME49_272420	LCAT
1009	TGME49_072460_0_2550	GTAAATGGGGATGTCAAGTTGCGAGGCAGTGCTGCGCTATGTTTAAGAGCTATGCTGGAA	CGAGGCAGTGCTGCGCTAT	TGME49_272460	GRA72
1010	TGME49_072460_12_2550	GTAAATGGGGATGTCAAGTTGATTCCCCAGAATGGACAAAGTTTAAGAGCTATGCTGGAA	ATTCCCCAGAATGGACAAA	TGME49_272460	GRA72
1011	TGME49_072460_21_2550	GTAAATGGGGATGTCAAGTTGGGTTCACAACGCGGTATTCGTTTAAGAGCTATGCTGGAA	GGTTCACAACGCGGTATTC	TGME49_272460	GRA72
1012	TGME49_072460_45_2040	GTAAATGGGGATGTCAAGTTGATATAGTCGAAACACATCCGTTTAAGAGCTATGCTGGAA	ATATAGTCGAAACACATCC	TGME49_272460	GRA72
1013	TGME49_072460_46_2550	GTAAATGGGGATGTCAAGTTGGCTGTCCCACCCGAGCATGGTTTAAGAGCTATGCTGGAA	GCTGTCCCACCCGAGCATG	TGME49_272460	GRA72
1014	TGME49_073860_21_950	GTAAATGGGGATGTCAAGTTGAATCGATGTCGCATCGCCTGTTTAAGAGCTATGCTGGAA	AATCGATGTCGCATCGCCT	TGME49_273860	TGME49_273860
1015	TGME49_073860_29_950	GTAAATGGGGATGTCAAGTTGAGGACATAGTACATTCTGCGTTTAAGAGCTATGCTGGAA	AGGACATAGTACATTCTGC	TGME49_273860	TGME49_273860
1016	TGME49_073860_3_1425	GTAAATGGGGATGTCAAGTTGTCCAGAAAAGACGAATAGTGTTTAAGAGCTATGCTGGAA	TCCAGAAAAGACGAATAGT	TGME49_273860	TGME49_273860
1017	TGME49_073860_32_950	GTAAATGGGGATGTCAAGTTGCATCAGCAGATTTCCCACAGTTTAAGAGCTATGCTGGAA	CATCAGCAGATTTCCCACA	TGME49_273860	TGME49_273860
1018	TGME49_073860_34_950	GTAAATGGGGATGTCAAGTTGCGAGAGAGTCAGACTTTATGTTTAAGAGCTATGCTGGAA	CGAGAGAGTCAGACTTTAT	TGME49_273860	TGME49_273860
1019	TGME49_073980_1_882	GTAAATGGGGATGTCAAGTTGCCGAGAGCGGCGAGGATAGGTTTAAGAGCTATGCTGGAA	CCGAGAGCGGCGAGGATAG	TGME49_273980	GRA80
1020	TGME49_073980_18_588	GTAAATGGGGATGTCAAGTTGTGTGACAGCCGTTGCGACCGTTTAAGAGCTATGCTGGAA	TGTGACAGCCGTTGCGACC	TGME49_273980	GRA80
1021	TGME49_073980_39_588	GTAAATGGGGATGTCAAGTTGGCGGTGGCCCTTCCTGGACGTTTAAGAGCTATGCTGGAA	GCGGTGGCCCTTCCTGGAC	TGME49_273980	GRA80
1022	TGME49_073980_6_882	GTAAATGGGGATGTCAAGTTGGGCTACTACATGATGAATAGTTTAAGAGCTATGCTGGAA	GGCTACTACATGATGAATA	TGME49_273980	GRA80
1023	TGME49_073980_8_882	GTAAATGGGGATGTCAAGTTGCTGGTGATGAGCAGTCTGCGTTTAAGAGCTATGCTGGAA	CTGGTGATGAGCAGTCTGC	TGME49_273980	GRA80
1024	TGME49_074170_28_1278	GTAAATGGGGATGTCAAGTTGGTTGCTGTGACCGAAGGCGGTTTAAGAGCTATGCTGGAA	GTTGCTGTGACCGAAGGCG	TGME49_274170	ROP49
1025	TGME49_074170_30_1278	GTAAATGGGGATGTCAAGTTGGGGGCAAGCGTCTGGTTCGGTTTAAGAGCTATGCTGGAA	GGGGCAAGCGTCTGGTTCG	TGME49_274170	ROP49
1026	TGME49_074170_39_1278	GTAAATGGGGATGTCAAGTTGCCTTTGGGCAGCGTTCTTGGTTTAAGAGCTATGCTGGAA	CCTTTGGGCAGCGTTCTTG	TGME49_274170	ROP49
1027	TGME49_074170_44_1278	GTAAATGGGGATGTCAAGTTGTTTGAGCGCGAGCTGCACAGTTTAAGAGCTATGCTGGAA	TTTGAGCGCGAGCTGCACA	TGME49_274170	ROP49
1028	TGME49_074170_46_1278	GTAAATGGGGATGTCAAGTTGTGCGTATATCCCGAAACTGGTTTAAGAGCTATGCTGGAA	TGCGTATATCCCGAAACTG	TGME49_274170	ROP49
1029	TGME49_075440_1_2500	GTAAATGGGGATGTCAAGTTGTCGCCCTCCGCCGCATCGGGTTTAAGAGCTATGCTGGAA	TCGCCCTCCGCCGCATCGG	TGME49_275440	GRA6
1030	TGME49_075440_24_2500	GTAAATGGGGATGTCAAGTTGAGCAGACAGCGGTGGTGTTGTTTAAGAGCTATGCTGGAA	AGCAGACAGCGGTGGTGTT	TGME49_275440	GRA6
1031	TGME49_075440_27_2500	GTAAATGGGGATGTCAAGTTGTACTCGTCAATTCGTTGGGGTTTAAGAGCTATGCTGGAA	TACTCGTCAATTCGTTGGG	TGME49_275440	GRA6
1032	TGME49_075440_7_2500	GTAAATGGGGATGTCAAGTTGCGGCGATGGGCGGTGGCCAGTTTAAGAGCTATGCTGGAA	CGGCGATGGGCGGTGGCCA	TGME49_275440	GRA6
1033	TGME49_075440_79_1875	GTAAATGGGGATGTCAAGTTGTCCCGCGCTGGCGAATGAGGTTTAAGAGCTATGCTGGAA	TCCCGCGCTGGCGAATGAG	TGME49_275440	GRA6
1034	TGME49_075460_19_1034	GTAAATGGGGATGTCAAGTTGCAGCCACAGTAACTAACTGGTTTAAGAGCTATGCTGGAA	CAGCCACAGTAACTAACTG	TGME49_275460	TGME49_275460
1035	TGME49_075460_25_1034	GTAAATGGGGATGTCAAGTTGCGCTTTGCGCCCAGAAATGGTTTAAGAGCTATGCTGGAA	CGCTTTGCGCCCAGAAATG	TGME49_275460	TGME49_275460
1036	TGME49_075460_29_1034	GTAAATGGGGATGTCAAGTTGTATAAAACGGCTGAAACGTGTTTAAGAGCTATGCTGGAA	TATAAAACGGCTGAAACGT	TGME49_275460	TGME49_275460
1037	TGME49_075460_34_1034	GTAAATGGGGATGTCAAGTTGTCACTAACGAAACCATCAAGTTTAAGAGCTATGCTGGAA	TCACTAACGAAACCATCAA	TGME49_275460	TGME49_275460
1038	TGME49_075460_47_1034	GTAAATGGGGATGTCAAGTTGATGTGGGTCAAGGCCTTCAGTTTAAGAGCTATGCTGGAA	ATGTGGGTCAAGGCCTTCA	TGME49_275460	TGME49_275460
1039	TGME49_075470_21_1480	GTAAATGGGGATGTCAAGTTGCTGAGCATCCGGAGTGTGCGTTTAAGAGCTATGCTGGAA	CTGAGCATCCGGAGTGTGC	TGME49_275470	GRA15
1040	TGME49_075470_28_740	GTAAATGGGGATGTCAAGTTGAGCGACTTCTAAACACGTGGTTTAAGAGCTATGCTGGAA	AGCGACTTCTAAACACGTG	TGME49_275470	GRA15
1041	TGME49_075470_35_1480	GTAAATGGGGATGTCAAGTTGTGCATGTGGTTGCTAGTGGGTTTAAGAGCTATGCTGGAA	TGCATGTGGTTGCTAGTGG	TGME49_275470	GRA15
1042	TGME49_075470_4_1480	GTAAATGGGGATGTCAAGTTGGTCGACGACGTGGGGAGTTGTTTAAGAGCTATGCTGGAA	GTCGACGACGTGGGGAGTT	TGME49_275470	GRA15
1043	TGME49_075470_40_740	GTAAATGGGGATGTCAAGTTGTACGCTCCTAGCAAAATGAGTTTAAGAGCTATGCTGGAA	TACGCTCCTAGCAAAATGA	TGME49_275470	GRA15
1044	TGME49_075850_11_1437	GTAAATGGGGATGTCAAGTTGCACAGCGAAGACGCGATTCGTTTAAGAGCTATGCTGGAA	CACAGCGAAGACGCGATTC	TGME49_275850	GRA12C
1045	TGME49_075850_18_1437	GTAAATGGGGATGTCAAGTTGAAAGAATACGAGTTGCGCCGTTTAAGAGCTATGCTGGAA	AAAGAATACGAGTTGCGCC	TGME49_275850	GRA12C
1046	TGME49_075850_34_1437	GTAAATGGGGATGTCAAGTTGCCCGTTCCGCCGATGAAGCGTTTAAGAGCTATGCTGGAA	CCCGTTCCGCCGATGAAGC	TGME49_275850	GRA12C
1047	TGME49_075850_39_1437	GTAAATGGGGATGTCAAGTTGCGGCGCATGTGCGACACCGGTTTAAGAGCTATGCTGGAA	CGGCGCATGTGCGACACCG	TGME49_275850	GRA12C
1048	TGME49_075850_46_958	GTAAATGGGGATGTCAAGTTGGTTCGACTCGATCTCCACTGTTTAAGAGCTATGCTGGAA	GTTCGACTCGATCTCCACT	TGME49_275850	GRA12C
1049	TGME49_075860_26_674	GTAAATGGGGATGTCAAGTTGCTAAGCTCTACCTCAAATTGTTTAAGAGCTATGCTGGAA	CTAAGCTCTACCTCAAATT	TGME49_275860	GRA12B
1050	TGME49_075860_39_1348	GTAAATGGGGATGTCAAGTTGCTTCCCCACCATTCCCAGAGTTTAAGAGCTATGCTGGAA	CTTCCCCACCATTCCCAGA	TGME49_275860	GRA12B
1051	TGME49_075860_41_1348	GTAAATGGGGATGTCAAGTTGTATCCTCACTGTGAACTCGGTTTAAGAGCTATGCTGGAA	TATCCTCACTGTGAACTCG	TGME49_275860	GRA12B
1052	TGME49_075860_46_674	GTAAATGGGGATGTCAAGTTGGCAGAGCTCCGGGCCCGTCGTTTAAGAGCTATGCTGGAA	GCAGAGCTCCGGGCCCGTC	TGME49_275860	GRA12B
1053	TGME49_075860_55_1348	GTAAATGGGGATGTCAAGTTGTGAGCGTACTCGAATGTCGGTTTAAGAGCTATGCTGGAA	TGAGCGTACTCGAATGTCG	TGME49_275860	GRA12B
1054	TGME49_076130_1_5616	GTAAATGGGGATGTCAAGTTGATCCCAGCGAGCAAATGAAGTTTAAGAGCTATGCTGGAA	ATCCCAGCGAGCAAATGAA	TGME49_276130	Cathepsin CPC2
1055	TGME49_076130_10_8736	GTAAATGGGGATGTCAAGTTGGGATGCCGTATCCGCAGTAGTTTAAGAGCTATGCTGGAA	GGATGCCGTATCCGCAGTA	TGME49_276130	Cathepsin CPC2
1056	TGME49_076130_22_6864	GTAAATGGGGATGTCAAGTTGAGGGACTTCCAGAGGGGTGGTTTAAGAGCTATGCTGGAA	AGGGACTTCCAGAGGGGTG	TGME49_276130	Cathepsin CPC2
1057	TGME49_076130_43_6864	GTAAATGGGGATGTCAAGTTGCAGCAGTATCGGGGGCAATGTTTAAGAGCTATGCTGGAA	CAGCAGTATCGGGGGCAAT	TGME49_276130	Cathepsin CPC2
1058	TGME49_076130_6_5616	GTAAATGGGGATGTCAAGTTGTTTGCCTGGAAATCAACAGGTTTAAGAGCTATGCTGGAA	TTTGCCTGGAAATCAACAG	TGME49_276130	Cathepsin CPC2
1059	TGME49_076210_23_433	GTAAATGGGGATGTCAAGTTGCACTCGTTGAACTCGGACTGTTTAAGAGCTATGCTGGAA	CACTCGTTGAACTCGGACT	TGME49_276210	TGME49_276210
1060	TGME49_076210_26_433	GTAAATGGGGATGTCAAGTTGGAGAAGGGATTCTTTCAGAGTTTAAGAGCTATGCTGGAA	GAGAAGGGATTCTTTCAGA	TGME49_276210	TGME49_276210
1061	TGME49_076210_3_1299	GTAAATGGGGATGTCAAGTTGTCTGGATGGCCCGACTGAGGTTTAAGAGCTATGCTGGAA	TCTGGATGGCCCGACTGAG	TGME49_276210	TGME49_276210
1062	TGME49_076210_33_866	GTAAATGGGGATGTCAAGTTGGGTCGGTCAGACAAACATCGTTTAAGAGCTATGCTGGAA	GGTCGGTCAGACAAACATC	TGME49_276210	TGME49_276210
1063	TGME49_076210_37_866	GTAAATGGGGATGTCAAGTTGGCTGCAAGATTTTACGCGCGTTTAAGAGCTATGCTGGAA	GCTGCAAGATTTTACGCGC	TGME49_276210	TGME49_276210
1064	TGME49_077230_19_489	GTAAATGGGGATGTCAAGTTGCGCCGCCAGGGGCCGGGTAGTTTAAGAGCTATGCTGGAA	CGCCGCCAGGGGCCGGGTA	TGME49_277230	GRA82
1065	TGME49_077230_2_978	GTAAATGGGGATGTCAAGTTGAGCGTGTCGTTGAATTCGTGTTTAAGAGCTATGCTGGAA	AGCGTGTCGTTGAATTCGT	TGME49_277230	GRA82
1066	TGME49_077230_21_978	GTAAATGGGGATGTCAAGTTGTCATGTCCAGGAACAACTTGTTTAAGAGCTATGCTGGAA	TCATGTCCAGGAACAACTT	TGME49_277230	GRA82
1067	TGME49_077230_5_489	GTAAATGGGGATGTCAAGTTGTAGAGGTGAAGTAGTGTAGGTTTAAGAGCTATGCTGGAA	TAGAGGTGAAGTAGTGTAG	TGME49_277230	GRA82
1068	TGME49_077230_50_489	GTAAATGGGGATGTCAAGTTGCCTGCCTCGTTCACGTCGTGTTTAAGAGCTATGCTGGAA	CCTGCCTCGTTCACGTCGT	TGME49_277230	GRA82
1069	TGME49_077240_18_3250	GTAAATGGGGATGTCAAGTTGTCGCCCCCTCGTGCATCTGGTTTAAGAGCTATGCTGGAA	TCGCCCCCTCGTGCATCTG	TGME49_277240	NTPase I
1070	TGME49_077240_39_3250	GTAAATGGGGATGTCAAGTTGGATGAGTTGAATACTGTCTGTTTAAGAGCTATGCTGGAA	GATGAGTTGAATACTGTCT	TGME49_277240	NTPase I
1071	TGME49_077240_43_3250	GTAAATGGGGATGTCAAGTTGGCCTTTATTTGGGCATGACGTTTAAGAGCTATGCTGGAA	GCCTTTATTTGGGCATGAC	TGME49_277240	NTPase I
1072	TGME49_077240_7_3250	GTAAATGGGGATGTCAAGTTGCTGTGCTGCAAAGCATTACGTTTAAGAGCTATGCTGGAA	CTGTGCTGCAAAGCATTAC	TGME49_277240	NTPase I
1073	TGME49_077240_72_2600	GTAAATGGGGATGTCAAGTTGGGTCGTGTCCAGAAAGGATGTTTAAGAGCTATGCTGGAA	GGTCGTGTCCAGAAAGGAT	TGME49_277240	NTPase I
1074	TGME49_077270_12_930	GTAAATGGGGATGTCAAGTTGGCACCGAGTTTCCAGATTTGTTTAAGAGCTATGCTGGAA	GCACCGAGTTTCCAGATTT	TGME49_277270	NTPase II
1075	TGME49_077270_29_930	GTAAATGGGGATGTCAAGTTGTGTGAACCGTTTACCCTCGGTTTAAGAGCTATGCTGGAA	TGTGAACCGTTTACCCTCG	TGME49_277270	NTPase II
1076	TGME49_077270_39_930	GTAAATGGGGATGTCAAGTTGAAGAGAAGTCTGGCATCAAGTTTAAGAGCTATGCTGGAA	AAGAGAAGTCTGGCATCAA	TGME49_277270	NTPase II
1077	TGME49_077270_51_930	GTAAATGGGGATGTCAAGTTGTTGAGCTGTGAGTCCAAAAGTTTAAGAGCTATGCTGGAA	TTGAGCTGTGAGTCCAAAA	TGME49_277270	NTPase II
1078	TGME49_077270_7_1395	GTAAATGGGGATGTCAAGTTGGTTGATGAGGTGACGCAAAGTTTAAGAGCTATGCTGGAA	GTTGATGAGGTGACGCAAA	TGME49_277270	NTPase II
1079	TGME49_077720_11_1432	GTAAATGGGGATGTCAAGTTGGGCGCCTGTTCCATCAGCGGTTTAAGAGCTATGCTGGAA	GGCGCCTGTTCCATCAGCG	TGME49_277720	GDA1/CD39 (nucleoside phosphatase) family protein
1080	TGME49_077720_32_1432	GTAAATGGGGATGTCAAGTTGCCTTCCTGCGGACAAGACTGTTTAAGAGCTATGCTGGAA	CCTTCCTGCGGACAAGACT	TGME49_277720	GDA1/CD39 (nucleoside phosphatase) family protein
1081	TGME49_077720_67_716	GTAAATGGGGATGTCAAGTTGTGAGCATGGGGGTGAGATGGTTTAAGAGCTATGCTGGAA	TGAGCATGGGGGTGAGATG	TGME49_277720	GDA1/CD39 (nucleoside phosphatase) family protein
1082	TGME49_077720_73_1432	GTAAATGGGGATGTCAAGTTGCGTCGTATGGAAGAAGACGGTTTAAGAGCTATGCTGGAA	CGTCGTATGGAAGAAGACG	TGME49_277720	GDA1/CD39 (nucleoside phosphatase) family protein
1083	TGME49_077720_89_1432	GTAAATGGGGATGTCAAGTTGAGCCACAAACATCCCGTCTGTTTAAGAGCTATGCTGGAA	AGCCACAAACATCCCGTCT	TGME49_277720	GDA1/CD39 (nucleoside phosphatase) family protein
1084	TGME49_078510_3_2826	GTAAATGGGGATGTCAAGTTGATCGAACAGCGCTTGAATAGTTTAAGAGCTATGCTGGAA	ATCGAACAGCGCTTGAATA	TGME49_278510	PPM3F
1085	TGME49_078510_44_2826	GTAAATGGGGATGTCAAGTTGGAGTTCCTCATCCAAGGCGGTTTAAGAGCTATGCTGGAA	GAGTTCCTCATCCAAGGCG	TGME49_278510	PPM3F
1086	TGME49_078510_57_1884	GTAAATGGGGATGTCAAGTTGCTGGGGCCGAGGTCGGAGAGTTTAAGAGCTATGCTGGAA	CTGGGGCCGAGGTCGGAGA	TGME49_278510	PPM3F
1087	TGME49_078510_67_1884	GTAAATGGGGATGTCAAGTTGCTGTTCCAAATAAACGCCAGTTTAAGAGCTATGCTGGAA	CTGTTCCAAATAAACGCCA	TGME49_278510	PPM3F
1088	TGME49_078510_7_2826	GTAAATGGGGATGTCAAGTTGAGCGAATTGGGCGACGTTCGTTTAAGAGCTATGCTGGAA	AGCGAATTGGGCGACGTTC	TGME49_278510	PPM3F
1089	TGME49_079350_24_972	GTAAATGGGGATGTCAAGTTGTGCAGCTCGGACAAAATTCGTTTAAGAGCTATGCTGGAA	TGCAGCTCGGACAAAATTC	TGME49_279350	TGME49_279350
1090	TGME49_079350_31_972	GTAAATGGGGATGTCAAGTTGGCTTATCATGCACTGTGCAGTTTAAGAGCTATGCTGGAA	GCTTATCATGCACTGTGCA	TGME49_279350	TGME49_279350
1091	TGME49_079350_35_972	GTAAATGGGGATGTCAAGTTGAAGCAATAGGAAGAGGTACGTTTAAGAGCTATGCTGGAA	AAGCAATAGGAAGAGGTAC	TGME49_279350	TGME49_279350
1092	TGME49_079350_45_972	GTAAATGGGGATGTCAAGTTGGCGATGGTAGTTGGACTGAGTTTAAGAGCTATGCTGGAA	GCGATGGTAGTTGGACTGA	TGME49_279350	TGME49_279350
1093	TGME49_079350_7_972	GTAAATGGGGATGTCAAGTTGTTGTTCATTTGAGTTGCCCGTTTAAGAGCTATGCTGGAA	TTGTTCATTTGAGTTGCCC	TGME49_279350	TGME49_279350
1094	TGME49_079420_24_507	GTAAATGGGGATGTCAAGTTGAGCGTGACCGCCAGTGAAGGTTTAAGAGCTATGCTGGAA	AGCGTGACCGCCAGTGAAG	TGME49_279420	TGME49_279420
1095	TGME49_079420_25_507	GTAAATGGGGATGTCAAGTTGACACGATTCTCAAAATGTTGTTTAAGAGCTATGCTGGAA	ACACGATTCTCAAAATGTT	TGME49_279420	TGME49_279420
1096	TGME49_079420_28_1014	GTAAATGGGGATGTCAAGTTGTAGGAAACCGAGAGGGTTCGTTTAAGAGCTATGCTGGAA	TAGGAAACCGAGAGGGTTC	TGME49_279420	TGME49_279420
1097	TGME49_079420_30_507	GTAAATGGGGATGTCAAGTTGGCCCCAAGTGCACTTTTCGGTTTAAGAGCTATGCTGGAA	GCCCCAAGTGCACTTTTCG	TGME49_279420	TGME49_279420
1098	TGME49_079420_54_1014	GTAAATGGGGATGTCAAGTTGACGGGACACGCTTGACGAGGTTTAAGAGCTATGCTGGAA	ACGGGACACGCTTGACGAG	TGME49_279420	TGME49_279420
1099	TGME49_080380_14_1140	GTAAATGGGGATGTCAAGTTGTCACCAGCGTCGCCATGAAGTTTAAGAGCTATGCTGGAA	TCACCAGCGTCGCCATGAA	TGME49_280380	TGME49_280380
1100	TGME49_080380_31_570	GTAAATGGGGATGTCAAGTTGAAAACAGGGGCCAGTATGAGTTTAAGAGCTATGCTGGAA	AAAACAGGGGCCAGTATGA	TGME49_280380	TGME49_280380
1101	TGME49_080380_41_1140	GTAAATGGGGATGTCAAGTTGATTAACACCGACTGAAATTGTTTAAGAGCTATGCTGGAA	ATTAACACCGACTGAAATT	TGME49_280380	TGME49_280380
1102	TGME49_080380_43_570	GTAAATGGGGATGTCAAGTTGTTCCCCAATCTTCTTCCACGTTTAAGAGCTATGCTGGAA	TTCCCCAATCTTCTTCCAC	TGME49_280380	TGME49_280380
1103	TGME49_080380_7_1710	GTAAATGGGGATGTCAAGTTGGAAACGCTTTCTTCGAGAGGTTTAAGAGCTATGCTGGAA	GAAACGCTTTCTTCGAGAG	TGME49_280380	TGME49_280380
1104	TGME49_080480_1_942	GTAAATGGGGATGTCAAGTTGTGAATGTAGAAGTGGATCAGTTTAAGAGCTATGCTGGAA	TGAATGTAGAAGTGGATCA	TGME49_280480	TGME49_280480
1105	TGME49_080480_18_942	GTAAATGGGGATGTCAAGTTGACTCACCCAGGTAAGAAAGGTTTAAGAGCTATGCTGGAA	ACTCACCCAGGTAAGAAAG	TGME49_280480	TGME49_280480
1106	TGME49_080480_2_1256	GTAAATGGGGATGTCAAGTTGTGATCTGCTGAGCCCTTGAGTTTAAGAGCTATGCTGGAA	TGATCTGCTGAGCCCTTGA	TGME49_280480	TGME49_280480
1107	TGME49_080480_4_942	GTAAATGGGGATGTCAAGTTGGCACTGATTCTCGAAAATTGTTTAAGAGCTATGCTGGAA	GCACTGATTCTCGAAAATT	TGME49_280480	TGME49_280480
1108	TGME49_080480_8_942	GTAAATGGGGATGTCAAGTTGTATCTGCCAATACATCCATGTTTAAGAGCTATGCTGGAA	TATCTGCCAATACATCCAT	TGME49_280480	TGME49_280480
1109	TGME49_080670_1_1872	GTAAATGGGGATGTCAAGTTGATTCCGACTCTGGAAATGGGTTTAAGAGCTATGCTGGAA	ATTCCGACTCTGGAAATGG	TGME49_280670	TGME49_280670
1110	TGME49_080670_1_2496	GTAAATGGGGATGTCAAGTTGAAGGAGAAGGCCACAGGCGGTTTAAGAGCTATGCTGGAA	AAGGAGAAGGCCACAGGCG	TGME49_280670	TGME49_280670
1111	TGME49_080670_33_1248	GTAAATGGGGATGTCAAGTTGATACCGCATCTTCGAGAGGGTTTAAGAGCTATGCTGGAA	ATACCGCATCTTCGAGAGG	TGME49_280670	TGME49_280670
1112	TGME49_080670_42_1248	GTAAATGGGGATGTCAAGTTGGGGTAGCAATCCACAAGCTGTTTAAGAGCTATGCTGGAA	GGGTAGCAATCCACAAGCT	TGME49_280670	TGME49_280670
1113	TGME49_080670_9_2496	GTAAATGGGGATGTCAAGTTGTCTGGAGGGACGAAGGACAGTTTAAGAGCTATGCTGGAA	TCTGGAGGGACGAAGGACA	TGME49_280670	TGME49_280670
1114	TGME49_081670_10_963	GTAAATGGGGATGTCAAGTTGACGCGATGCGACAACAAAAGTTTAAGAGCTATGCTGGAA	ACGCGATGCGACAACAAAA	TGME49_281675	ROP45
1115	TGME49_081670_19_963	GTAAATGGGGATGTCAAGTTGAGAAAGGCAATCGGGAGGCGTTTAAGAGCTATGCTGGAA	AGAAAGGCAATCGGGAGGC	TGME49_281675	ROP45
1116	TGME49_081670_27_642	GTAAATGGGGATGTCAAGTTGGCAACGACAAGAGGGAAGAGTTTAAGAGCTATGCTGGAA	GCAACGACAAGAGGGAAGA	TGME49_281675	ROP45
1117	TGME49_081670_36_642	GTAAATGGGGATGTCAAGTTGATCGGGAGGCGGGTGCGAAGTTTAAGAGCTATGCTGGAA	ATCGGGAGGCGGGTGCGAA	TGME49_281675	ROP45
1118	TGME49_081780_1_753	GTAAATGGGGATGTCAAGTTGATCGGGAGGCAGGAGCGAAGTTTAAGAGCTATGCTGGAA	ATCGGGAGGCAGGAGCGAA	TGME49_281675	ROP45
1119	TGME49_081780_14_753	GTAAATGGGGATGTCAAGTTGAACGCGATGCAACAAGAAAGTTTAAGAGCTATGCTGGAA	AACGCGATGCAACAAGAAA	TGME49_281675	ROP45
1120	TGME49_081780_17_753	GTAAATGGGGATGTCAAGTTGGAGTAAGAGGAGCAGGAGCGTTTAAGAGCTATGCTGGAA	GAGTAAGAGGAGCAGGAGC	TGME49_281675	ROP45
1121	TGME49_081790_105_1832	GTAAATGGGGATGTCAAGTTGGTCGGGACTGGCTTCGACTGTTTAAGAGCTATGCTGGAA	GTCGGGACTGGCTTCGACT	TGME49_281675	ROP45
1122	TGME49_081790_14_1832	GTAAATGGGGATGTCAAGTTGCGGCCCTGTTCGGCCGATTGTTTAAGAGCTATGCTGGAA	CGGCCCTGTTCGGCCGATT	TGME49_281675	ROP45
1123	TGME49_081790_30_1832	GTAAATGGGGATGTCAAGTTGCGGAGTCTCGGAAGACAGGGTTTAAGAGCTATGCTGGAA	CGGAGTCTCGGAAGACAGG	TGME49_281675	ROP45
1124	TGME49_081790_42_1832	GTAAATGGGGATGTCAAGTTGCGAGAACCGCTGAGATGGCGTTTAAGAGCTATGCTGGAA	CGAGAACCGCTGAGATGGC	TGME49_281675	ROP45
1125	TGME49_081790_76_1832	GTAAATGGGGATGTCAAGTTGTGGTGTTATCCGCCTCGTCGTTTAAGAGCTATGCTGGAA	TGGTGTTATCCGCCTCGTC	TGME49_281675	ROP45
1126	TGME49_082060_21_1644	GTAAATGGGGATGTCAAGTTGCAGGATTCACTCCACCGTCGTTTAAGAGCTATGCTGGAA	CAGGATTCACTCCACCGTC	TGME49_282055	PP2C-hn (protein phosphatase 2C-hn)
1127	TGME49_082060_22_2740	GTAAATGGGGATGTCAAGTTGCATGGAGCACTGCGAAGAGGTTTAAGAGCTATGCTGGAA	CATGGAGCACTGCGAAGAG	TGME49_282055	PP2C-hn (protein phosphatase 2C-hn)
1128	TGME49_082060_24_2740	GTAAATGGGGATGTCAAGTTGTCGTTAAGAGTGTTGGCGCGTTTAAGAGCTATGCTGGAA	TCGTTAAGAGTGTTGGCGC	TGME49_282055	PP2C-hn (protein phosphatase 2C-hn)
1129	TGME49_082060_25_1644	GTAAATGGGGATGTCAAGTTGAAGCCGAAATACACAGCGAGTTTAAGAGCTATGCTGGAA	AAGCCGAAATACACAGCGA	TGME49_282055	PP2C-hn (protein phosphatase 2C-hn)
1130	TGME49_082060_28_2740	GTAAATGGGGATGTCAAGTTGGCCATGGCTGCGGTAGCTTGTTTAAGAGCTATGCTGGAA	GCCATGGCTGCGGTAGCTT	TGME49_282055	PP2C-hn (protein phosphatase 2C-hn)
1131	TGME49_082170_15_2175	GTAAATGGGGATGTCAAGTTGGACGTGGCTGCCGTCGAGAGTTTAAGAGCTATGCTGGAA	GACGTGGCTGCCGTCGAGA	TGME49_282170	TGME49_282170
1132	TGME49_082170_22_2175	GTAAATGGGGATGTCAAGTTGGTGGAGAAACGTAGGGTACGTTTAAGAGCTATGCTGGAA	GTGGAGAAACGTAGGGTAC	TGME49_282170	TGME49_282170
1133	TGME49_082170_30_1305	GTAAATGGGGATGTCAAGTTGAGTTGACGAAACCCAGCAGGTTTAAGAGCTATGCTGGAA	AGTTGACGAAACCCAGCAG	TGME49_282170	TGME49_282170
1134	TGME49_082170_42_1305	GTAAATGGGGATGTCAAGTTGCCTTGATGAAGGAACTGATGTTTAAGAGCTATGCTGGAA	CCTTGATGAAGGAACTGAT	TGME49_282170	TGME49_282170
1135	TGME49_082170_45_1305	GTAAATGGGGATGTCAAGTTGCAATGACCAGAAGAAAACGGTTTAAGAGCTATGCTGGAA	CAATGACCAGAAGAAAACG	TGME49_282170	TGME49_282170
1136	TGME49_085150_44_667	GTAAATGGGGATGTCAAGTTGCCCGGTGGGACGTACACGGGTTTAAGAGCTATGCTGGAA	CCCGGTGGGACGTACACGG	TGME49_285150	ICMAP3
1137	TGME49_085150_53_667	GTAAATGGGGATGTCAAGTTGCGTCTGACAAACTGGTGGCGTTTAAGAGCTATGCTGGAA	CGTCTGACAAACTGGTGGC	TGME49_285150	ICMAP3
1138	TGME49_085150_64_667	GTAAATGGGGATGTCAAGTTGGTGGTTGCTGATCGACCAGGTTTAAGAGCTATGCTGGAA	GTGGTTGCTGATCGACCAG	TGME49_285150	ICMAP3
1139	TGME49_085150_66_0	GTAAATGGGGATGTCAAGTTGGGTTCATTGCCGACATCACGTTTAAGAGCTATGCTGGAA	GGTTCATTGCCGACATCAC	TGME49_285150	ICMAP3
1140	TGME49_085150_66_1334	GTAAATGGGGATGTCAAGTTGGCTGCATCAAGCTGCTAAGGTTTAAGAGCTATGCTGGAA	GCTGCATCAAGCTGCTAAG	TGME49_285150	ICMAP3
1141	TGME49_085290_10_930	GTAAATGGGGATGTCAAGTTGTGTCTCAACAGAAAACTTGGTTTAAGAGCTATGCTGGAA	TGTCTCAACAGAAAACTTG	TGME49_285290	TGME49_285290
1142	TGME49_085290_17_930	GTAAATGGGGATGTCAAGTTGAATGCGTGGTCCTGCTGAAGTTTAAGAGCTATGCTGGAA	AATGCGTGGTCCTGCTGAA	TGME49_285290	TGME49_285290
1143	TGME49_085290_27_930	GTAAATGGGGATGTCAAGTTGCGGTAGAGAAGAGAGCGGCGTTTAAGAGCTATGCTGGAA	CGGTAGAGAAGAGAGCGGC	TGME49_285290	TGME49_285290
1144	TGME49_085290_30_930	GTAAATGGGGATGTCAAGTTGACCAGTGTGCCGCGAAGCGGTTTAAGAGCTATGCTGGAA	ACCAGTGTGCCGCGAAGCG	TGME49_285290	TGME49_285290
1145	TGME49_085290_48_930	GTAAATGGGGATGTCAAGTTGGACGATTGACAAAGGGCGAGTTTAAGAGCTATGCTGGAA	GACGATTGACAAAGGGCGA	TGME49_285290	TGME49_285290
1146	TGME49_086450_14_872	GTAAATGGGGATGTCAAGTTGCGCGTGACACAGGGTCAGGGTTTAAGAGCTATGCTGGAA	CGCGTGACACAGGGTCAGG	TGME49_286450	GRA5
1147	TGME49_086450_20_872	GTAAATGGGGATGTCAAGTTGATGACTCCGAAGGTGCTTGGTTTAAGAGCTATGCTGGAA	ATGACTCCGAAGGTGCTTG	TGME49_286450	GRA5
1148	TGME49_086450_26_872	GTAAATGGGGATGTCAAGTTGAACAACAGGTACAACAACAGTTTAAGAGCTATGCTGGAA	AACAACAGGTACAACAACA	TGME49_286450	GRA5
1149	TGME49_086450_27_872	GTAAATGGGGATGTCAAGTTGAGACCGATCGTTATTCGAAGTTTAAGAGCTATGCTGGAA	AGACCGATCGTTATTCGAA	TGME49_286450	GRA5
1150	TGME49_086450_34_872	GTAAATGGGGATGTCAAGTTGCATCCAGTGAGGACTGCAGGTTTAAGAGCTATGCTGGAA	CATCCAGTGAGGACTGCAG	TGME49_286450	GRA5
1151	TGME49_088000_2_1910	GTAAATGGGGATGTCAAGTTGTTCGTCGCGCTGCCGATGTGTTTAAGAGCTATGCTGGAA	TTCGTCGCGCTGCCGATGT	TGME49_288000	TGME49_288000
1152	TGME49_088000_23_1528	GTAAATGGGGATGTCAAGTTGATGTGAGACAGCGAGTAACGTTTAAGAGCTATGCTGGAA	ATGTGAGACAGCGAGTAAC	TGME49_288000	TGME49_288000
1153	TGME49_088000_29_1528	GTAAATGGGGATGTCAAGTTGCTGCGTTCCTCCACCCGAAGTTTAAGAGCTATGCTGGAA	CTGCGTTCCTCCACCCGAA	TGME49_288000	TGME49_288000
1154	TGME49_088000_32_1528	GTAAATGGGGATGTCAAGTTGGTAATCCACGTAGTAGTGCGTTTAAGAGCTATGCTGGAA	GTAATCCACGTAGTAGTGC	TGME49_288000	TGME49_288000
1155	TGME49_088000_8_1910	GTAAATGGGGATGTCAAGTTGACTCCTGGCCAGACTTCAGGTTTAAGAGCTATGCTGGAA	ACTCCTGGCCAGACTTCAG	TGME49_288000	TGME49_288000
1156	TGME49_088650_13_1395	GTAAATGGGGATGTCAAGTTGCCGCACTGAACCACGGAAGGTTTAAGAGCTATGCTGGAA	CCGCACTGAACCACGGAAG	TGME49_288650	GRA12
1157	TGME49_088650_13_1860	GTAAATGGGGATGTCAAGTTGCGAGCGGCTGAGGCCCCTGGTTTAAGAGCTATGCTGGAA	CGAGCGGCTGAGGCCCCTG	TGME49_288650	GRA12
1158	TGME49_088650_18_1395	GTAAATGGGGATGTCAAGTTGGTCGTCGTTCCACAGATCGGTTTAAGAGCTATGCTGGAA	GTCGTCGTTCCACAGATCG	TGME49_288650	GRA12
1159	TGME49_088650_31_1860	GTAAATGGGGATGTCAAGTTGTTCGCAGAGTCATGGGAAAGTTTAAGAGCTATGCTGGAA	TTCGCAGAGTCATGGGAAA	TGME49_288650	GRA12
1160	TGME49_088650_6_1395	GTAAATGGGGATGTCAAGTTGAGACTGCAGTTTGTCGAAGGTTTAAGAGCTATGCTGGAA	AGACTGCAGTTTGTCGAAG	TGME49_288650	GRA12
1161	TGME49_088840_22_1344	GTAAATGGGGATGTCAAGTTGCGGGCACCTAGCTCAGGAGGTTTAAGAGCTATGCTGGAA	CGGGCACCTAGCTCAGGAG	TGME49_288840	GRA18
1162	TGME49_088840_33_1344	GTAAATGGGGATGTCAAGTTGCAGCACATGTCCATCCTATGTTTAAGAGCTATGCTGGAA	CAGCACATGTCCATCCTAT	TGME49_288840	GRA18
1163	TGME49_088840_5_1344	GTAAATGGGGATGTCAAGTTGGACTCGGCGCCCCCACTGGGTTTAAGAGCTATGCTGGAA	GACTCGGCGCCCCCACTGG	TGME49_288840	GRA18
1164	TGME49_088840_72_672	GTAAATGGGGATGTCAAGTTGGTATCGCTTTTCGAAGACAGTTTAAGAGCTATGCTGGAA	GTATCGCTTTTCGAAGACA	TGME49_288840	GRA18
1165	TGME49_088840_9_1344	GTAAATGGGGATGTCAAGTTGAAGCGGTCGATCTCCGAGGGTTTAAGAGCTATGCTGGAA	AAGCGGTCGATCTCCGAGG	TGME49_288840	GRA18
1166	TGME49_089380_0_896	GTAAATGGGGATGTCAAGTTGATGCGGTCCGAGAGCGAGGGTTTAAGAGCTATGCTGGAA	ATGCGGTCCGAGAGCGAGG	TGME49_289380	GRA39
1167	TGME49_089380_14_896	GTAAATGGGGATGTCAAGTTGGATGTCGCATGAGGTTTGGGTTTAAGAGCTATGCTGGAA	GATGTCGCATGAGGTTTGG	TGME49_289380	GRA39
1168	TGME49_089380_15_2688	GTAAATGGGGATGTCAAGTTGAACTGATTTTCTTGTTTGTGTTTAAGAGCTATGCTGGAA	AACTGATTTTCTTGTTTGT	TGME49_289380	GRA39
1169	TGME49_089380_29_896	GTAAATGGGGATGTCAAGTTGGAGAGCCGACGCCCCACTCGTTTAAGAGCTATGCTGGAA	GAGAGCCGACGCCCCACTC	TGME49_289380	GRA39
1170	TGME49_089380_80_1792	GTAAATGGGGATGTCAAGTTGGTCTGGAACCATCGCCGAGGTTTAAGAGCTATGCTGGAA	GTCTGGAACCATCGCCGAG	TGME49_289380	GRA39
1171	TGME49_089540_43_2577	GTAAATGGGGATGTCAAGTTGGCCACCACATCCGCTATCTGTTTAAGAGCTATGCTGGAA	GCCACCACATCCGCTATCT	TGME49_289540	SFP1
1172	TGME49_089540_48_1718	GTAAATGGGGATGTCAAGTTGAGCTGCCTCGACGAGCTGGGTTTAAGAGCTATGCTGGAA	AGCTGCCTCGACGAGCTGG	TGME49_289540	SFP1
1173	TGME49_089540_49_2577	GTAAATGGGGATGTCAAGTTGTTTCAAACAGTGAACCGACGTTTAAGAGCTATGCTGGAA	TTTCAAACAGTGAACCGAC	TGME49_289540	SFP1
1174	TGME49_089540_5_2577	GTAAATGGGGATGTCAAGTTGCTGCAACTCACGCAGCGCCGTTTAAGAGCTATGCTGGAA	CTGCAACTCACGCAGCGCC	TGME49_289540	SFP1
1175	TGME49_089540_93_1718	GTAAATGGGGATGTCAAGTTGTTTCGACGCCTCCTTCGCCGTTTAAGAGCTATGCTGGAA	TTTCGACGCCTCCTTCGCC	TGME49_289540	SFP1
1176	TGME49_090300_16_980	GTAAATGGGGATGTCAAGTTGGCACCTTCATGACGAGGGGGTTTAAGAGCTATGCTGGAA	GCACCTTCATGACGAGGGG	TGME49_290300	TGME49_290300
1177	TGME49_090300_30_980	GTAAATGGGGATGTCAAGTTGACTGCGTGGAGATGGGAGAGTTTAAGAGCTATGCTGGAA	ACTGCGTGGAGATGGGAGA	TGME49_290300	TGME49_290300
1178	TGME49_090300_36_490	GTAAATGGGGATGTCAAGTTGTCTTTGTCTTGGCGATGTAGTTTAAGAGCTATGCTGGAA	TCTTTGTCTTGGCGATGTA	TGME49_290300	TGME49_290300
1179	TGME49_090300_48_490	GTAAATGGGGATGTCAAGTTGCACCGAGACGCCTCCGCCAGTTTAAGAGCTATGCTGGAA	CACCGAGACGCCTCCGCCA	TGME49_290300	TGME49_290300
1180	TGME49_090300_60_490	GTAAATGGGGATGTCAAGTTGGGACTGAGGCTGCTGTCGCGTTTAAGAGCTATGCTGGAA	GGACTGAGGCTGCTGTCGC	TGME49_290300	TGME49_290300
1181	TGME49_090700_16_1905	GTAAATGGGGATGTCAAGTTGCTATTCCCCCCATAAGTAGGTTTAAGAGCTATGCTGGAA	CTATTCCCCCCATAAGTAG	TGME49_290700	GRA25
1182	TGME49_090700_2_1905	GTAAATGGGGATGTCAAGTTGGCCCAATCCCCCGGAGAGGGTTTAAGAGCTATGCTGGAA	GCCCAATCCCCCGGAGAGG	TGME49_290700	GRA25
1183	TGME49_090700_32_1270	GTAAATGGGGATGTCAAGTTGCTTCTGCGACCTGGAAAGAGTTTAAGAGCTATGCTGGAA	CTTCTGCGACCTGGAAAGA	TGME49_290700	GRA25
1184	TGME49_090700_44_1270	GTAAATGGGGATGTCAAGTTGCAGCGTCATCGTCCGCTACGTTTAAGAGCTATGCTGGAA	CAGCGTCATCGTCCGCTAC	TGME49_290700	GRA25
1185	TGME49_090700_56_1270	GTAAATGGGGATGTCAAGTTGCAGACGCCCTCAGGCTTCGGTTTAAGAGCTATGCTGGAA	CAGACGCCCTCAGGCTTCG	TGME49_290700	GRA25
1186	TGME49_091630_16_867	GTAAATGGGGATGTCAAGTTGGGCCTCCGTCGCAGACACAGTTTAAGAGCTATGCTGGAA	GGCCTCCGTCGCAGACACA	TGME49_291630	TGME49_291630
1187	TGME49_091630_20_867	GTAAATGGGGATGTCAAGTTGCGTGCCGCCGACGCGATGTGTTTAAGAGCTATGCTGGAA	CGTGCCGCCGACGCGATGT	TGME49_291630	TGME49_291630
1188	TGME49_091630_43_578	GTAAATGGGGATGTCAAGTTGGCGGTGGCGTCAGCCTTTGGTTTAAGAGCTATGCTGGAA	GCGGTGGCGTCAGCCTTTG	TGME49_291630	TGME49_291630
1189	TGME49_091630_5_867	GTAAATGGGGATGTCAAGTTGACGCAGTCGCCAGAGCGTCGTTTAAGAGCTATGCTGGAA	ACGCAGTCGCCAGAGCGTC	TGME49_291630	TGME49_291630
1190	TGME49_091630_9_867	GTAAATGGGGATGTCAAGTTGATCCTCCAATGATTCATCGGTTTAAGAGCTATGCTGGAA	ATCCTCCAATGATTCATCG	TGME49_291630	TGME49_291630
1191	TGME49_091960_12_1010	GTAAATGGGGATGTCAAGTTGGCGAGCCCCAGTGCCTGGAGTTTAAGAGCTATGCTGGAA	GCGAGCCCCAGTGCCTGGA	TGME49_291960	ROP40
1192	TGME49_091960_23_1515	GTAAATGGGGATGTCAAGTTGTATCCTCATATTGAAAGGCGTTTAAGAGCTATGCTGGAA	TATCCTCATATTGAAAGGC	TGME49_291960	ROP40
1193	TGME49_091960_3_1515	GTAAATGGGGATGTCAAGTTGCCTGCCGGGAGGCATAACTGTTTAAGAGCTATGCTGGAA	CCTGCCGGGAGGCATAACT	TGME49_291960	ROP40
1194	TGME49_091960_32_1010	GTAAATGGGGATGTCAAGTTGATCCCCTTTGCCTCTGCCTGTTTAAGAGCTATGCTGGAA	ATCCCCTTTGCCTCTGCCT	TGME49_291960	ROP40
1195	TGME49_091960_9_1515	GTAAATGGGGATGTCAAGTTGGGGTGGTTCGTTTCGAGGAGTTTAAGAGCTATGCTGGAA	GGGTGGTTCGTTTCGAGGA	TGME49_291960	ROP40
1196	TGME49_094200_1_3924	GTAAATGGGGATGTCAAGTTGCCGGAGCGAAAATATGAGGGTTTAAGAGCTATGCTGGAA	CCGGAGCGAAAATATGAGG	TGME49_294200	TGME49_294200
1197	TGME49_094200_16_2943	GTAAATGGGGATGTCAAGTTGCGGAAGTCGACCAAGCTCAGTTTAAGAGCTATGCTGGAA	CGGAAGTCGACCAAGCTCA	TGME49_294200	TGME49_294200
1198	TGME49_094200_22_3597	GTAAATGGGGATGTCAAGTTGTTCCATTCTCGATATATTGGTTTAAGAGCTATGCTGGAA	TTCCATTCTCGATATATTG	TGME49_294200	TGME49_294200
1199	TGME49_094200_5_3270	GTAAATGGGGATGTCAAGTTGACTGATTCAGTAGCCTCGCGTTTAAGAGCTATGCTGGAA	ACTGATTCAGTAGCCTCGC	TGME49_294200	TGME49_294200
1200	TGME49_094200_6_4905	GTAAATGGGGATGTCAAGTTGAGTTCGTGAATCGCAGCGGGTTTAAGAGCTATGCTGGAA	AGTTCGTGAATCGCAGCGG	TGME49_294200	TGME49_294200
1201	TGME49_094400_0_11016	GTAAATGGGGATGTCAAGTTGTAGATATCAGCAGGCCAAAGTTTAAGAGCTATGCTGGAA	TAGATATCAGCAGGCCAAA	TGME49_294400	RON2L1
1202	TGME49_094400_1_7344	GTAAATGGGGATGTCAAGTTGGCAAAGAGCATCTTCTGTGGTTTAAGAGCTATGCTGGAA	GCAAAGAGCATCTTCTGTG	TGME49_294400	RON2L1
1203	TGME49_094400_2_12852	GTAAATGGGGATGTCAAGTTGATACTCTTTTATCCCCGGGGTTTAAGAGCTATGCTGGAA	ATACTCTTTTATCCCCGGG	TGME49_294400	RON2L1
1204	TGME49_094400_42_11475	GTAAATGGGGATGTCAAGTTGCGGGAGCAATGACCTTGCAGTTTAAGAGCTATGCTGGAA	CGGGAGCAATGACCTTGCA	TGME49_294400	RON2L1
1205	TGME49_094400_44_8262	GTAAATGGGGATGTCAAGTTGAAGGAGCACGAGAGGAGGTGTTTAAGAGCTATGCTGGAA	AAGGAGCACGAGAGGAGGT	TGME49_294400	RON2L1
1206	TGME49_094560_1_1269	GTAAATGGGGATGTCAAGTTGGACTTGTGCGGCCGTCGTAGTTTAAGAGCTATGCTGGAA	GACTTGTGCGGCCGTCGTA	TGME49_294560	ROP37
1207	TGME49_094560_22_846	GTAAATGGGGATGTCAAGTTGCTAGCCTGGGACCCATCAAGTTTAAGAGCTATGCTGGAA	CTAGCCTGGGACCCATCAA	TGME49_294560	ROP37
1208	TGME49_094560_28_846	GTAAATGGGGATGTCAAGTTGATCGCTGAGGACCATAAGCGTTTAAGAGCTATGCTGGAA	ATCGCTGAGGACCATAAGC	TGME49_294560	ROP37
1209	TGME49_094560_41_1269	GTAAATGGGGATGTCAAGTTGTGTGCGCTCGACGCAGAAGGTTTAAGAGCTATGCTGGAA	TGTGCGCTCGACGCAGAAG	TGME49_294560	ROP37
1210	TGME49_094560_9_1269	GTAAATGGGGATGTCAAGTTGGCGGCCTGAAAAGCAGCCGGTTTAAGAGCTATGCTGGAA	GCGGCCTGAAAAGCAGCCG	TGME49_294560	ROP37
1211	TGME49_094630_22_1276	GTAAATGGGGATGTCAAGTTGCTTGGATGCATCGCAGGCGGTTTAAGAGCTATGCTGGAA	CTTGGATGCATCGCAGGCG	TGME49_294630	TGME49_294630
1212	TGME49_094630_25_957	GTAAATGGGGATGTCAAGTTGGCAGACGAGAACCTGTCGCGTTTAAGAGCTATGCTGGAA	GCAGACGAGAACCTGTCGC	TGME49_294630	TGME49_294630
1213	TGME49_094630_4_1276	GTAAATGGGGATGTCAAGTTGAGGAGCGACTCCGCGCGTCGTTTAAGAGCTATGCTGGAA	AGGAGCGACTCCGCGCGTC	TGME49_294630	TGME49_294630
1214	TGME49_094630_4_957	GTAAATGGGGATGTCAAGTTGACGGTGCAGCGAAGGACGGGTTTAAGAGCTATGCTGGAA	ACGGTGCAGCGAAGGACGG	TGME49_294630	TGME49_294630
1215	TGME49_094630_8_638	GTAAATGGGGATGTCAAGTTGTTCTCTGGAGTCCGTCTGCGTTTAAGAGCTATGCTGGAA	TTCTCTGGAGTCCGTCTGC	TGME49_294630	TGME49_294630
1216	TGME49_094790_1_1473	GTAAATGGGGATGTCAAGTTGTTCAGGGCTTTCTCCGAGGGTTTAAGAGCTATGCTGGAA	TTCAGGGCTTTCTCCGAGG	TGME49_294790	MIC19
1217	TGME49_094790_19_1473	GTAAATGGGGATGTCAAGTTGAGCGTCGAAAAGCTGAGACGTTTAAGAGCTATGCTGGAA	AGCGTCGAAAAGCTGAGAC	TGME49_294790	MIC19
1218	TGME49_094790_20_1473	GTAAATGGGGATGTCAAGTTGAAAAGTACATTTCTGAACCGTTTAAGAGCTATGCTGGAA	AAAAGTACATTTCTGAACC	TGME49_294790	MIC19
1219	TGME49_094790_29_1473	GTAAATGGGGATGTCAAGTTGTACGGGGCGACCTGGCAGGGTTTAAGAGCTATGCTGGAA	TACGGGGCGACCTGGCAGG	TGME49_294790	MIC19
1220	TGME49_094790_39_982	GTAAATGGGGATGTCAAGTTGTCAGAGTCCTCTGCTTTTGGTTTAAGAGCTATGCTGGAA	TCAGAGTCCTCTGCTTTTG	TGME49_294790	MIC19
1221	TGME49_094970_62_853	GTAAATGGGGATGTCAAGTTGGGCAGACACCTCCAAAATGGTTTAAGAGCTATGCTGGAA	GGCAGACACCTCCAAAATG	TGME49_294970	GRA84
1222	TGME49_094970_78_853	GTAAATGGGGATGTCAAGTTGAAGGACCTTGAGTCGTACGGTTTAAGAGCTATGCTGGAA	AAGGACCTTGAGTCGTACG	TGME49_294970	GRA84
1223	TGME49_094970_86_853	GTAAATGGGGATGTCAAGTTGACAACGGCAACCGGTGCAGGTTTAAGAGCTATGCTGGAA	ACAACGGCAACCGGTGCAG	TGME49_294970	GRA84
1224	TGME49_094970_90_0	GTAAATGGGGATGTCAAGTTGCTGTCCCCCATCCCACGCAGTTTAAGAGCTATGCTGGAA	CTGTCCCCCATCCCACGCA	TGME49_294970	GRA84
1225	TGME49_094970_94_0	GTAAATGGGGATGTCAAGTTGCACGCTCTTCAGGCGGTCCGTTTAAGAGCTATGCTGGAA	CACGCTCTTCAGGCGGTCC	TGME49_294970	GRA84
1226	TGME49_094980_21_406	GTAAATGGGGATGTCAAGTTGCACACAAAATGCGAGACACGTTTAAGAGCTATGCTGGAA	CACACAAAATGCGAGACAC	TGME49_294980	TGME49_294980
1227	TGME49_094980_24_406	GTAAATGGGGATGTCAAGTTGATTGCCGATACAGAGCAACGTTTAAGAGCTATGCTGGAA	ATTGCCGATACAGAGCAAC	TGME49_294980	TGME49_294980
1228	TGME49_094980_25_406	GTAAATGGGGATGTCAAGTTGGCAGAATGATGTAGCTCTGGTTTAAGAGCTATGCTGGAA	GCAGAATGATGTAGCTCTG	TGME49_294980	TGME49_294980
1229	TGME49_094980_26_406	GTAAATGGGGATGTCAAGTTGATTCAAGGCGCAATGTCGTGTTTAAGAGCTATGCTGGAA	ATTCAAGGCGCAATGTCGT	TGME49_294980	TGME49_294980
1230	TGME49_094980_3_812	GTAAATGGGGATGTCAAGTTGTCGAAGCCGTCGATGCAGGGTTTAAGAGCTATGCTGGAA	TCGAAGCCGTCGATGCAGG	TGME49_294980	TGME49_294980
1231	TGME49_095110_11_7668	GTAAATGGGGATGTCAAGTTGGATCGTCACCAAATCGAACGTTTAAGAGCTATGCTGGAA	GATCGTCACCAAATCGAAC	TGME49_295110	ROP7	TGME49_295125 (ROP4)
1232	TGME49_095110_16_7384	GTAAATGGGGATGTCAAGTTGGTGCACCACTCCTTCGTCTGTTTAAGAGCTATGCTGGAA	GTGCACCACTCCTTCGTCT	TGME49_295110	ROP7	TGME49_295125 (ROP4)
1233	TGME49_095110_19_4544	GTAAATGGGGATGTCAAGTTGCCGAGCTCTTCCACTGGTGGTTTAAGAGCTATGCTGGAA	CCGAGCTCTTCCACTGGTG	TGME49_295110	ROP7	TGME49_295110, TGME49_295105, TGME49_295125 (ROP4)
1234	TGME49_095110_25_4260	GTAAATGGGGATGTCAAGTTGGGAACCTTCTGAAGCCTGTGTTTAAGAGCTATGCTGGAA	GGAACCTTCTGAAGCCTGT	TGME49_295110	ROP7
1235	TGME49_095110_27_7384	GTAAATGGGGATGTCAAGTTGATCGAGCGGCATCAGCTAGGTTTAAGAGCTATGCTGGAA	ATCGAGCGGCATCAGCTAG	TGME49_295110	ROP7	TGME49_295125 (ROP4)
1236	TGME49_097070_11_2712	GTAAATGGGGATGTCAAGTTGCTGGCAACGCGGAGAAGTGGTTTAAGAGCTATGCTGGAA	CTGGCAACGCGGAGAAGTG	TGME49_297070	CA_RP
1237	TGME49_097070_22_2034	GTAAATGGGGATGTCAAGTTGTCAGAGCCTCCTCGACGTCGTTTAAGAGCTATGCTGGAA	TCAGAGCCTCCTCGACGTC	TGME49_297070	CA_RP
1238	TGME49_097070_30_2712	GTAAATGGGGATGTCAAGTTGCTGGAACGCAGCCCTACGTGTTTAAGAGCTATGCTGGAA	CTGGAACGCAGCCCTACGT	TGME49_297070	CA_RP
1239	TGME49_097070_35_2034	GTAAATGGGGATGTCAAGTTGTTGAAAGGTGTGTTCAGAGGTTTAAGAGCTATGCTGGAA	TTGAAAGGTGTGTTCAGAG	TGME49_297070	CA_RP
1240	TGME49_097070_55_2034	GTAAATGGGGATGTCAAGTTGAAGGCTTAAGCGTTCGAGAGTTTAAGAGCTATGCTGGAA	AAGGCTTAAGCGTTCGAGA	TGME49_297070	CA_RP
1241	TGME49_097880_23_1392	GTAAATGGGGATGTCAAGTTGGGCGACACCGTCGGCCAGGGTTTAAGAGCTATGCTGGAA	GGCGACACCGTCGGCCAGG	TGME49_297880	GRA23
1242	TGME49_097880_24_1856	GTAAATGGGGATGTCAAGTTGGAGGCCTTGCTTGACAATGGTTTAAGAGCTATGCTGGAA	GAGGCCTTGCTTGACAATG	TGME49_297880	GRA23
1243	TGME49_097880_32_1856	GTAAATGGGGATGTCAAGTTGCATTCAGGACAAGGTCAACGTTTAAGAGCTATGCTGGAA	CATTCAGGACAAGGTCAAC	TGME49_297880	GRA23
1244	TGME49_097880_35_1856	GTAAATGGGGATGTCAAGTTGGTGTCGGTGAACATATCGGGTTTAAGAGCTATGCTGGAA	GTGTCGGTGAACATATCGG	TGME49_297880	GRA23
1245	TGME49_097880_38_1856	GTAAATGGGGATGTCAAGTTGTCATAGACAATGTGAAGAAGTTTAAGAGCTATGCTGGAA	TCATAGACAATGTGAAGAA	TGME49_297880	GRA23
1246	TGME49_097900_11_813	GTAAATGGGGATGTCAAGTTGCGTTGCTGGTGAGTCTGATGTTTAAGAGCTATGCTGGAA	CGTTGCTGGTGAGTCTGAT	TGME49_297900	GRA83
1247	TGME49_097900_21_1626	GTAAATGGGGATGTCAAGTTGCCACCAATGCTTCGAAACGGTTTAAGAGCTATGCTGGAA	CCACCAATGCTTCGAAACG	TGME49_297900	GRA83
1248	TGME49_097900_21_813	GTAAATGGGGATGTCAAGTTGCAACGCTGCCGCCATTGTTGTTTAAGAGCTATGCTGGAA	CAACGCTGCCGCCATTGTT	TGME49_297900	GRA83
1249	TGME49_097900_52_813	GTAAATGGGGATGTCAAGTTGTCCACCTGCATTCTCTTGTGTTTAAGAGCTATGCTGGAA	TCCACCTGCATTCTCTTGT	TGME49_297900	GRA83
1250	TGME49_097900_83_0	GTAAATGGGGATGTCAAGTTGTGCTGTTGTGAGACACGGCGTTTAAGAGCTATGCTGGAA	TGCTGTTGTGAGACACGGC	TGME49_297900	GRA83
1251	TGME49_097960_10_9548	GTAAATGGGGATGTCAAGTTGAAATTCCCTCGCATCCTGCGTTTAAGAGCTATGCTGGAA	AAATTCCCTCGCATCCTGC	TGME49_297960	RON6
1252	TGME49_097960_21_7843	GTAAATGGGGATGTCAAGTTGCTCCTGTGCATTGTTTTCGGTTTAAGAGCTATGCTGGAA	CTCCTGTGCATTGTTTTCG	TGME49_297960	RON6
1253	TGME49_097960_24_7161	GTAAATGGGGATGTCAAGTTGTGTGCGCGCCCCTCGAGGGGTTTAAGAGCTATGCTGGAA	TGTGCGCGCCCCTCGAGGG	TGME49_297960	RON6
1254	TGME49_097960_3_7843	GTAAATGGGGATGTCAAGTTGGCTTCATTGCCTTCCGCCTGTTTAAGAGCTATGCTGGAA	GCTTCATTGCCTTCCGCCT	TGME49_297960	RON6
1255	TGME49_097960_8_7161	GTAAATGGGGATGTCAAGTTGGGTCCCTGTGTGTTGGAGGGTTTAAGAGCTATGCTGGAA	GGTCCCTGTGTGTTGGAGG	TGME49_297960	RON6
1256	TGME49_099060_10_1139	GTAAATGGGGATGTCAAGTTGAAGGAGCGCGAAGAAGATGGTTTAAGAGCTATGCTGGAA	AAGGAGCGCGAAGAAGATG	TGME49_299060	NHE2
1257	TGME49_099060_14_1139	GTAAATGGGGATGTCAAGTTGGAAAGCGGAACTTTCGTAAGTTTAAGAGCTATGCTGGAA	GAAAGCGGAACTTTCGTAA	TGME49_299060	NHE2
1258	TGME49_099060_64_0	GTAAATGGGGATGTCAAGTTGAGATAGATGAAGGAAATGCGTTTAAGAGCTATGCTGGAA	AGATAGATGAAGGAAATGC	TGME49_299060	NHE2
1259	TGME49_099060_67_1139	GTAAATGGGGATGTCAAGTTGGACAATAGATGCAGTCATCGTTTAAGAGCTATGCTGGAA	GACAATAGATGCAGTCATC	TGME49_299060	NHE2
1260	TGME49_099060_74_1139	GTAAATGGGGATGTCAAGTTGAGGGAAGAAAGCTTTTCAGGTTTAAGAGCTATGCTGGAA	AGGGAAGAAAGCTTTTCAG	TGME49_299060	NHE2
1261	TGME49_099780_29_2598	GTAAATGGGGATGTCAAGTTGACGGGTTGAGAAAAAAGACGTTTAAGAGCTATGCTGGAA	ACGGGTTGAGAAAAAAGAC	TGME49_299780	GRA76
1262	TGME49_099780_40_3464	GTAAATGGGGATGTCAAGTTGGGCGCAATGCCGTGCCACGGTTTAAGAGCTATGCTGGAA	GGCGCAATGCCGTGCCACG	TGME49_299780	GRA76
1263	TGME49_099780_42_2598	GTAAATGGGGATGTCAAGTTGGATGGCCAAAGACGTTGGAGTTTAAGAGCTATGCTGGAA	GATGGCCAAAGACGTTGGA	TGME49_299780	GRA76
1264	TGME49_099780_47_2598	GTAAATGGGGATGTCAAGTTGTGGGCTGAAATTTCCAGCTGTTTAAGAGCTATGCTGGAA	TGGGCTGAAATTTCCAGCT	TGME49_299780	GRA76
1265	TGME49_099780_52_2598	GTAAATGGGGATGTCAAGTTGGTGCGAAATGGTACGCAGTGTTTAAGAGCTATGCTGGAA	GTGCGAAATGGTACGCAGT	TGME49_299780	GRA76
1266	TGME49_100100_14_9936	GTAAATGGGGATGTCAAGTTGGTTTCTGTCCACGTCGCTTGTTTAAGAGCTATGCTGGAA	GTTTCTGTCCACGTCGCTT	TGME49_300100	RON2
1267	TGME49_100100_22_10764	GTAAATGGGGATGTCAAGTTGTTCGATGGCTGCAAGCAGCGTTTAAGAGCTATGCTGGAA	TTCGATGGCTGCAAGCAGC	TGME49_300100	RON2
1268	TGME49_100100_27_11178	GTAAATGGGGATGTCAAGTTGGTTTCCAGAAAGGACGGGAGTTTAAGAGCTATGCTGGAA	GTTTCCAGAAAGGACGGGA	TGME49_300100	RON2
1269	TGME49_100100_27_11592	GTAAATGGGGATGTCAAGTTGGCGAAGCATTCTCTTCAACGTTTAAGAGCTATGCTGGAA	GCGAAGCATTCTCTTCAAC	TGME49_300100	RON2
1270	TGME49_100100_47_11178	GTAAATGGGGATGTCAAGTTGGCGGCTCTCGTACTCCTCGGTTTAAGAGCTATGCTGGAA	GCGGCTCTCGTACTCCTCG	TGME49_300100	RON2
1271	TGME49_100220_106_5305	GTAAATGGGGATGTCAAGTTGATCAGCGAGCCAGTTCAACGTTTAAGAGCTATGCTGGAA	ATCAGCGAGCCAGTTCAAC	TGME49_300220	TGME49_300220
1272	TGME49_100220_111_5305	GTAAATGGGGATGTCAAGTTGTTCATTTGTGAGCGTTGGGGTTTAAGAGCTATGCTGGAA	TTCATTTGTGAGCGTTGGG	TGME49_300220	TGME49_300220
1273	TGME49_100220_112_5305	GTAAATGGGGATGTCAAGTTGATACGCCTGAATTCGACGCGTTTAAGAGCTATGCTGGAA	ATACGCCTGAATTCGACGC	TGME49_300220	TGME49_300220
1274	TGME49_100220_45_6366	GTAAATGGGGATGTCAAGTTGGAAAGAAAGTGTTCTGGAAGTTTAAGAGCTATGCTGGAA	GAAAGAAAGTGTTCTGGAA	TGME49_300220	TGME49_300220
1275	TGME49_100220_55_6366	GTAAATGGGGATGTCAAGTTGGCCTCCGGGGAATTTGTTCGTTTAAGAGCTATGCTGGAA	GCCTCCGGGGAATTTGTTC	TGME49_300220	TGME49_300220
1276	TGME49_104720_3_726	GTAAATGGGGATGTCAAGTTGACAGGGAAGGTATTCTGGCGTTTAAGAGCTATGCTGGAA	ACAGGGAAGGTATTCTGGC	TGME49_304720	TGME49_304720
1277	TGME49_104720_31_726	GTAAATGGGGATGTCAAGTTGGTGGGGAAGAAGTCGCAGGGTTTAAGAGCTATGCTGGAA	GTGGGGAAGAAGTCGCAGG	TGME49_304720	TGME49_304720
1278	TGME49_104720_44_726	GTAAATGGGGATGTCAAGTTGACTGTCGCCACGAGGGCGGGTTTAAGAGCTATGCTGGAA	ACTGTCGCCACGAGGGCGG	TGME49_304720	TGME49_304720
1279	TGME49_104720_73_0	GTAAATGGGGATGTCAAGTTGGGCTGAGAAAGGTGAATTGGTTTAAGAGCTATGCTGGAA	GGCTGAGAAAGGTGAATTG	TGME49_304720	TGME49_304720
1280	TGME49_104720_8_1452	GTAAATGGGGATGTCAAGTTGTTCGTCTTCTTCGGTTGCAGTTTAAGAGCTATGCTGGAA	TTCGTCTTCTTCGGTTGCA	TGME49_304720	TGME49_304720
1281	TGME49_104740_10_4482	GTAAATGGGGATGTCAAGTTGGAGGCATGCGTCACTTCTGGTTTAAGAGCTATGCTGGAA	GAGGCATGCGTCACTTCTG	TGME49_304740	ROP35/WNG1
1282	TGME49_104740_14_4482	GTAAATGGGGATGTCAAGTTGAAGAGGCCCTGTCTCAACCGTTTAAGAGCTATGCTGGAA	AAGAGGCCCTGTCTCAACC	TGME49_304740	ROP35/WNG1
1283	TGME49_104740_3_4482	GTAAATGGGGATGTCAAGTTGAGACTGGATTCGAATTGAGGTTTAAGAGCTATGCTGGAA	AGACTGGATTCGAATTGAG	TGME49_304740	ROP35/WNG1
1284	TGME49_104740_43_3735	GTAAATGGGGATGTCAAGTTGGGAAACATGTCCGGGTGGCGTTTAAGAGCTATGCTGGAA	GGAAACATGTCCGGGTGGC	TGME49_304740	ROP35/WNG1
1285	TGME49_104740_76_3735	GTAAATGGGGATGTCAAGTTGGTGGCGCCTCGGAAGAGACGTTTAAGAGCTATGCTGGAA	GTGGCGCCTCGGAAGAGAC	TGME49_304740	ROP35/WNG1
1286	TGME49_104950_18_2400	GTAAATGGGGATGTCAAGTTGAACTTCCTCGTTGAAGAAGGTTTAAGAGCTATGCTGGAA	AACTTCCTCGTTGAAGAAG	TGME49_304955	PPM11C/serine/threonine specific protein phosphatase
1287	TGME49_104950_20_3200	GTAAATGGGGATGTCAAGTTGACCGTGCACGAAGCTACCAGTTTAAGAGCTATGCTGGAA	ACCGTGCACGAAGCTACCA	TGME49_304955	PPM11C/serine/threonine specific protein phosphatase
1288	TGME49_104950_25_3200	GTAAATGGGGATGTCAAGTTGGTGTGCTTCGCCTGAGTGAGTTTAAGAGCTATGCTGGAA	GTGTGCTTCGCCTGAGTGA	TGME49_304955	PPM11C/serine/threonine specific protein phosphatase
1289	TGME49_104950_37_3200	GTAAATGGGGATGTCAAGTTGTGTCGGTGTGCCCAACAGAGTTTAAGAGCTATGCTGGAA	TGTCGGTGTGCCCAACAGA	TGME49_304955	PPM11C/serine/threonine specific protein phosphatase
1290	TGME49_104950_5_3200	GTAAATGGGGATGTCAAGTTGTCCGAGCAAGAGCCGTCACGTTTAAGAGCTATGCTGGAA	TCCGAGCAAGAGCCGTCAC	TGME49_304955	PPM11C/serine/threonine specific protein phosphatase
1291	TGME49_104960_1_10276	GTAAATGGGGATGTCAAGTTGTGTGTCTGCATGAAACGCGGTTTAAGAGCTATGCTGGAA	TGTGTCTGCATGAAACGCG	TGME49_304955	PPM11C/serine/threonine specific protein phosphatase
1292	TGME49_104960_16_10276	GTAAATGGGGATGTCAAGTTGCCCGGTCCCGAAGTCCCAAGTTTAAGAGCTATGCTGGAA	CCCGGTCCCGAAGTCCCAA	TGME49_304955	PPM11C/serine/threonine specific protein phosphatase
1293	TGME49_104960_27_7707	GTAAATGGGGATGTCAAGTTGTGGCAGACGTCGCGGAGCTGTTTAAGAGCTATGCTGGAA	TGGCAGACGTCGCGGAGCT	TGME49_304955	PPM11C/serine/threonine specific protein phosphatase
1294	TGME49_104960_52_6973	GTAAATGGGGATGTCAAGTTGCGGGGACATGAAGGGGCGCGTTTAAGAGCTATGCTGGAA	CGGGGACATGAAGGGGCGC	TGME49_304955	PPM11C/serine/threonine specific protein phosphatase
1295	TGME49_104960_52_8441	GTAAATGGGGATGTCAAGTTGAGAAAAAAGGGAGTCGTCAGTTTAAGAGCTATGCTGGAA	AGAAAAAAGGGAGTCGTCA	TGME49_304955	PPM11C/serine/threonine specific protein phosphatase
1296	TGME49_105250_2_2274	GTAAATGGGGATGTCAAGTTGGAGCGTGTTCTCCGTGGCCGTTTAAGAGCTATGCTGGAA	GAGCGTGTTCTCCGTGGCC	TGME49_305250	TGME49_305250
1297	TGME49_105250_3_1516	GTAAATGGGGATGTCAAGTTGAGCACGGCGGAAATGATGAGTTTAAGAGCTATGCTGGAA	AGCACGGCGGAAATGATGA	TGME49_305250	TGME49_305250
1298	TGME49_105250_64_758	GTAAATGGGGATGTCAAGTTGCCAGCGAAGTGGCTCTGCTGTTTAAGAGCTATGCTGGAA	CCAGCGAAGTGGCTCTGCT	TGME49_305250	TGME49_305250
1299	TGME49_105250_70_758	GTAAATGGGGATGTCAAGTTGGAGGAACACTTTTCTCATCGTTTAAGAGCTATGCTGGAA	GAGGAACACTTTTCTCATC	TGME49_305250	TGME49_305250
1300	TGME49_105250_8_2274	GTAAATGGGGATGTCAAGTTGGCAAAGCGCCATACGAGACGTTTAAGAGCTATGCTGGAA	GCAAAGCGCCATACGAGAC	TGME49_305250	TGME49_305250
1301	TGME49_105270_11_1676	GTAAATGGGGATGTCAAGTTGTTGCGGATTGTGTCCAGCTGTTTAAGAGCTATGCTGGAA	TTGCGGATTGTGTCCAGCT	TGME49_305270	TGME49_305270
1302	TGME49_105270_11_838	GTAAATGGGGATGTCAAGTTGTCGAGGCGGCACGGCAACTGTTTAAGAGCTATGCTGGAA	TCGAGGCGGCACGGCAACT	TGME49_305270	TGME49_305270
1303	TGME49_105270_112_0	GTAAATGGGGATGTCAAGTTGCGTGCAGGTCGCCGATCGCGTTTAAGAGCTATGCTGGAA	CGTGCAGGTCGCCGATCGC	TGME49_305270	TGME49_305270
1304	TGME49_105270_16_1676	GTAAATGGGGATGTCAAGTTGATTTAGCATCACGGCGACGGTTTAAGAGCTATGCTGGAA	ATTTAGCATCACGGCGACG	TGME49_305270	TGME49_305270
1305	TGME49_105270_80_0	GTAAATGGGGATGTCAAGTTGGGAAGCGACGCTGGAGGCGGTTTAAGAGCTATGCTGGAA	GGAAGCGACGCTGGAGGCG	TGME49_305270	TGME49_305270
1306	TGME49_105590_12_744	GTAAATGGGGATGTCAAGTTGTACGTATTGAGGACCCCCAGTTTAAGAGCTATGCTGGAA	TACGTATTGAGGACCCCCA	TGME49_305590	TGME49_305590
1307	TGME49_105590_14_744	GTAAATGGGGATGTCAAGTTGCAGTTGAAGCAGTCTCTTGGTTTAAGAGCTATGCTGGAA	CAGTTGAAGCAGTCTCTTG	TGME49_305590	TGME49_305590
1308	TGME49_105590_35_372	GTAAATGGGGATGTCAAGTTGAAGAGCTTCCCAAAGACCCGTTTAAGAGCTATGCTGGAA	AAGAGCTTCCCAAAGACCC	TGME49_305590	TGME49_305590
1309	TGME49_105590_45_372	GTAAATGGGGATGTCAAGTTGGACCAGTAGCTCACATCGTGTTTAAGAGCTATGCTGGAA	GACCAGTAGCTCACATCGT	TGME49_305590	TGME49_305590
1310	TGME49_105590_6_744	GTAAATGGGGATGTCAAGTTGTCCTCTGAACACGCGCCAGGTTTAAGAGCTATGCTGGAA	TCCTCTGAACACGCGCCAG	TGME49_305590	TGME49_305590
1311	TGME49_106060_30_10479	GTAAATGGGGATGTCAAGTTGTCCTCTTGGGCTTGGCCAGGTTTAAGAGCTATGCTGGAA	TCCTCTTGGGCTTGGCCAG	TGME49_306060	RON8
1312	TGME49_106060_31_12974	GTAAATGGGGATGTCAAGTTGCCGTTCCGCGCGGTGAAAGGTTTAAGAGCTATGCTGGAA	CCGTTCCGCGCGGTGAAAG	TGME49_306060	RON8
1313	TGME49_106060_34_14471	GTAAATGGGGATGTCAAGTTGACCCGATTCCGCATTCTGGGTTTAAGAGCTATGCTGGAA	ACCCGATTCCGCATTCTGG	TGME49_306060	RON8
1314	TGME49_106060_48_9481	GTAAATGGGGATGTCAAGTTGAATTCCAGAAAACCGACTTGTTTAAGAGCTATGCTGGAA	AATTCCAGAAAACCGACTT	TGME49_306060	RON8
1315	TGME49_106060_55_12475	GTAAATGGGGATGTCAAGTTGACTGCACAGTAGCCGTCACGTTTAAGAGCTATGCTGGAA	ACTGCACAGTAGCCGTCAC	TGME49_306060	RON8
1316	TGME49_106560_118_0	GTAAATGGGGATGTCAAGTTGGCCTCCAGCTGTCCCCGCGGTTTAAGAGCTATGCTGGAA	GCCTCCAGCTGTCCCCGCG	TGME49_306560	NUP67 (proposed name)
1317	TGME49_106560_126_0	GTAAATGGGGATGTCAAGTTGCGCCTGCGAATTCCCGAAAGTTTAAGAGCTATGCTGGAA	CGCCTGCGAATTCCCGAAA	TGME49_306560	NUP67 (proposed name)
1318	TGME49_106560_77_0	GTAAATGGGGATGTCAAGTTGTCCAGAGGCGGCTCCGAAGGTTTAAGAGCTATGCTGGAA	TCCAGAGGCGGCTCCGAAG	TGME49_306560	NUP67 (proposed name)
1319	TGME49_106560_81_910	GTAAATGGGGATGTCAAGTTGTGGTGCGTCGAGAGCGATGGTTTAAGAGCTATGCTGGAA	TGGTGCGTCGAGAGCGATG	TGME49_306560	NUP67 (proposed name)
1320	TGME49_106560_92_0	GTAAATGGGGATGTCAAGTTGCTCCAAAGAGGCCCCCGCCGTTTAAGAGCTATGCTGGAA	CTCCAAAGAGGCCCCCGCC	TGME49_306560	NUP67 (proposed name)
1321	TGME49_106890_21_736	GTAAATGGGGATGTCAAGTTGTCCTCATTTCCTGTCGCGCGTTTAAGAGCTATGCTGGAA	TCCTCATTTCCTGTCGCGC	TGME49_306890	TGME49_306890
1322	TGME49_106890_64_1472	GTAAATGGGGATGTCAAGTTGTCTCCTGTTGTGCGTGAAAGTTTAAGAGCTATGCTGGAA	TCTCCTGTTGTGCGTGAAA	TGME49_306890	TGME49_306890
1323	TGME49_106890_73_736	GTAAATGGGGATGTCAAGTTGGGTTTTCCAGCGCGAAGTGGTTTAAGAGCTATGCTGGAA	GGTTTTCCAGCGCGAAGTG	TGME49_306890	TGME49_306890
1324	TGME49_106890_74_1472	GTAAATGGGGATGTCAAGTTGAAGCTTGCTTCATGAGAGGGTTTAAGAGCTATGCTGGAA	AAGCTTGCTTCATGAGAGG	TGME49_306890	TGME49_306890
1325	TGME49_106890_91_736	GTAAATGGGGATGTCAAGTTGAACGGCTGTCGGATAGATCGTTTAAGAGCTATGCTGGAA	AACGGCTGTCGGATAGATC	TGME49_306890	TGME49_306890
1326	TGME49_108950_0_1554	GTAAATGGGGATGTCAAGTTGTGAATGGCACATGGATGCAGTTTAAGAGCTATGCTGGAA	TGAATGGCACATGGATGCA	TGME49_308950	TGME49_308950
1327	TGME49_108950_28_518	GTAAATGGGGATGTCAAGTTGGTGGCAAGCACGCCAGTATGTTTAAGAGCTATGCTGGAA	GTGGCAAGCACGCCAGTAT	TGME49_308950	TGME49_308950
1328	TGME49_108950_3_1036	GTAAATGGGGATGTCAAGTTGCTTGAACCGACAATTGGCTGTTTAAGAGCTATGCTGGAA	CTTGAACCGACAATTGGCT	TGME49_308950	TGME49_308950
1329	TGME49_108950_30_1036	GTAAATGGGGATGTCAAGTTGTTCGTAGTTTCTGTTAGTGGTTTAAGAGCTATGCTGGAA	TTCGTAGTTTCTGTTAGTG	TGME49_308950	TGME49_308950
1330	TGME49_108950_42_518	GTAAATGGGGATGTCAAGTTGAAACTGAAGCTCGGCACCAGTTTAAGAGCTATGCTGGAA	AAACTGAAGCTCGGCACCA	TGME49_308950	TGME49_308950
1331	TGME49_108970_2_2644	GTAAATGGGGATGTCAAGTTGCATCGCCGAAGTCATGTGTGTTTAAGAGCTATGCTGGAA	CATCGCCGAAGTCATGTGT	TGME49_308970	GRA12D
1332	TGME49_108970_29_1983	GTAAATGGGGATGTCAAGTTGGCAGGTAGCCCTTGCCGAAGTTTAAGAGCTATGCTGGAA	GCAGGTAGCCCTTGCCGAA	TGME49_308970	GRA12D
1333	TGME49_108970_41_1983	GTAAATGGGGATGTCAAGTTGCGACGATATTCGGGAAAGCGTTTAAGAGCTATGCTGGAA	CGACGATATTCGGGAAAGC	TGME49_308970	GRA12D
1334	TGME49_108970_49_1983	GTAAATGGGGATGTCAAGTTGGTTGACCGCCGATGAAGTCGTTTAAGAGCTATGCTGGAA	GTTGACCGCCGATGAAGTC	TGME49_308970	GRA12D
1335	TGME49_108970_59_1983	GTAAATGGGGATGTCAAGTTGCTCCAGAGAGTCTTCAAAGGTTTAAGAGCTATGCTGGAA	CTCCAGAGAGTCTTCAAAG	TGME49_308970	GRA12D
1336	TGME49_109190_19_890	GTAAATGGGGATGTCAAGTTGGGGACCCCGCTCTGCCTGCGTTTAAGAGCTATGCTGGAA	GGGACCCCGCTCTGCCTGC	TGME49_309190	AIP
1337	TGME49_109190_21_445	GTAAATGGGGATGTCAAGTTGACTTCACGGTGGACAGCTGGTTTAAGAGCTATGCTGGAA	ACTTCACGGTGGACAGCTG	TGME49_309190	AIP
1338	TGME49_109190_53_445	GTAAATGGGGATGTCAAGTTGTCCAGACCCAGAAACCGTGGTTTAAGAGCTATGCTGGAA	TCCAGACCCAGAAACCGTG	TGME49_309190	AIP
1339	TGME49_109190_61_445	GTAAATGGGGATGTCAAGTTGTCGACTCCAAGCCGCAGCCGTTTAAGAGCTATGCTGGAA	TCGACTCCAAGCCGCAGCC	TGME49_309190	AIP
1340	TGME49_109190_9_890	GTAAATGGGGATGTCAAGTTGGGAAAAGACGCCCCCTCACGTTTAAGAGCTATGCTGGAA	GGAAAAGACGCCCCCTCAC	TGME49_309190	AIP
1341	TGME49_109560_15_2391	GTAAATGGGGATGTCAAGTTGCAGCTGATCCTTACAGCGGGTTTAAGAGCTATGCTGGAA	CAGCTGATCCTTACAGCGG	TGME49_309560	nmda receptor glutamate-binding chain
1342	TGME49_109560_20_2391	GTAAATGGGGATGTCAAGTTGGTACTTGGTTTCTGCTCCAGTTTAAGAGCTATGCTGGAA	GTACTTGGTTTCTGCTCCA	TGME49_309560	nmda receptor glutamate-binding chain
1343	TGME49_109560_38_1594	GTAAATGGGGATGTCAAGTTGCGCGGCTCCGCCAATCTCTGTTTAAGAGCTATGCTGGAA	CGCGGCTCCGCCAATCTCT	TGME49_309560	nmda receptor glutamate-binding chain
1344	TGME49_109560_42_1594	GTAAATGGGGATGTCAAGTTGCTCTCGTCAATCTCCTCTTGTTTAAGAGCTATGCTGGAA	CTCTCGTCAATCTCCTCTT	TGME49_309560	nmda receptor glutamate-binding chain
1345	TGME49_109590_17_1935	GTAAATGGGGATGTCAAGTTGGCGATGCCTGTGCATACGAGTTTAAGAGCTATGCTGGAA	GCGATGCCTGTGCATACGA	TGME49_309590	ROP1
1346	TGME49_109590_41_1935	GTAAATGGGGATGTCAAGTTGCCACCGGCGGCTGTTGTCCGTTTAAGAGCTATGCTGGAA	CCACCGGCGGCTGTTGTCC	TGME49_309590	ROP1
1347	TGME49_109590_51_1935	GTAAATGGGGATGTCAAGTTGGAGGCGGATTCATTAGTGGGTTTAAGAGCTATGCTGGAA	GAGGCGGATTCATTAGTGG	TGME49_309590	ROP1
1348	TGME49_109590_58_1935	GTAAATGGGGATGTCAAGTTGATCCTCTGGAAGCTCTTGGGTTTAAGAGCTATGCTGGAA	ATCCTCTGGAAGCTCTTGG	TGME49_309590	ROP1
1349	TGME49_109590_85_1935	GTAAATGGGGATGTCAAGTTGGCAGCTCCTGTGAATTTGGGTTTAAGAGCTATGCTGGAA	GCAGCTCCTGTGAATTTGG	TGME49_309590	ROP1
1350	TGME49_109600_17_1485	GTAAATGGGGATGTCAAGTTGAATTTGAGCGATTCGCGACGTTTAAGAGCTATGCTGGAA	AATTTGAGCGATTCGCGAC	TGME49_309600	GRA71
1351	TGME49_109600_24_1188	GTAAATGGGGATGTCAAGTTGGCCTCATCTTCCTTAGACTGTTTAAGAGCTATGCTGGAA	GCCTCATCTTCCTTAGACT	TGME49_309600	GRA71
1352	TGME49_109600_26_891	GTAAATGGGGATGTCAAGTTGGGGGGAGGAGGTACAGAAAGTTTAAGAGCTATGCTGGAA	GGGGGAGGAGGTACAGAAA	TGME49_309600	GRA71
1353	TGME49_109600_6_1485	GTAAATGGGGATGTCAAGTTGCGCTTCCTGGTTCCACAACGTTTAAGAGCTATGCTGGAA	CGCTTCCTGGTTCCACAAC	TGME49_309600	GRA71
1354	TGME49_109600_7_1188	GTAAATGGGGATGTCAAGTTGCGGTAGATCAAAGACGGAGGTTTAAGAGCTATGCTGGAA	CGGTAGATCAAAGACGGAG	TGME49_309600	GRA71
1355	TGME49_109760_0_1796	GTAAATGGGGATGTCAAGTTGTCGGCCACTCCCCACACGAGTTTAAGAGCTATGCTGGAA	TCGGCCACTCCCCACACGA	TGME49_309760	GRA55
1356	TGME49_109760_15_1796	GTAAATGGGGATGTCAAGTTGTTCTGCGAATGGTGCATTTGTTTAAGAGCTATGCTGGAA	TTCTGCGAATGGTGCATTT	TGME49_309760	GRA55
1357	TGME49_109760_16_1796	GTAAATGGGGATGTCAAGTTGTCCAAAGAAGAGTAGCCACGTTTAAGAGCTATGCTGGAA	TCCAAAGAAGAGTAGCCAC	TGME49_309760	GRA55
1358	TGME49_109760_32_1347	GTAAATGGGGATGTCAAGTTGTGGAGTAGCCCTCCAAAACGTTTAAGAGCTATGCTGGAA	TGGAGTAGCCCTCCAAAAC	TGME49_309760	GRA55
1359	TGME49_109760_38_1347	GTAAATGGGGATGTCAAGTTGCAGCACATACTGAATACGGGTTTAAGAGCTATGCTGGAA	CAGCACATACTGAATACGG	TGME49_309760	GRA55
1360	TGME49_109930_10_5525	GTAAATGGGGATGTCAAGTTGGCTGCAGGAAGTGGTCAGGGTTTAAGAGCTATGCTGGAA	GCTGCAGGAAGTGGTCAGG	TGME49_309930	GRA56
1361	TGME49_109930_115_5525	GTAAATGGGGATGTCAAGTTGCTCGCTGCCATGTCTCGCAGTTTAAGAGCTATGCTGGAA	CTCGCTGCCATGTCTCGCA	TGME49_309930	GRA56
1362	TGME49_109930_41_5525	GTAAATGGGGATGTCAAGTTGAAGTCTTCGTCCTCGGGATGTTTAAGAGCTATGCTGGAA	AAGTCTTCGTCCTCGGGAT	TGME49_309930	GRA56
1363	TGME49_109930_69_5525	GTAAATGGGGATGTCAAGTTGGTGCGACTCGCCAACTGTAGTTTAAGAGCTATGCTGGAA	GTGCGACTCGCCAACTGTA	TGME49_309930	GRA56
1364	TGME49_109930_81_5525	GTAAATGGGGATGTCAAGTTGCTCCTCTGAACCCTCTGCCGTTTAAGAGCTATGCTGGAA	CTCCTCTGAACCCTCTGCC	TGME49_309930	GRA56
1365	TGME49_110010_29_1894	GTAAATGGGGATGTCAAGTTGCTTCCTCGTGGTCCTCCACGTTTAAGAGCTATGCTGGAA	CTTCCTCGTGGTCCTCCAC	TGME49_310010	RON1
1366	TGME49_110010_37_1894	GTAAATGGGGATGTCAAGTTGGCGTTTGCTGCCTAGTTCGGTTTAAGAGCTATGCTGGAA	GCGTTTGCTGCCTAGTTCG	TGME49_310010	RON1
1367	TGME49_110010_72_947	GTAAATGGGGATGTCAAGTTGAACTGAGGGGTCCGGACAGGTTTAAGAGCTATGCTGGAA	AACTGAGGGGTCCGGACAG	TGME49_310010	RON1
1368	TGME49_110010_93_0	GTAAATGGGGATGTCAAGTTGGGCTCTTCGATGAGGCAGGGTTTAAGAGCTATGCTGGAA	GGCTCTTCGATGAGGCAGG	TGME49_310010	RON1
1369	TGME49_110010_99_0	GTAAATGGGGATGTCAAGTTGTGGAGTTGGGGCAGGGCTTGTTTAAGAGCTATGCTGGAA	TGGAGTTGGGGCAGGGCTT	TGME49_310010	RON1
1370	TGME49_110740_13_1084	GTAAATGGGGATGTCAAGTTGCTGCCTCCGTGAGGACGAGGTTTAAGAGCTATGCTGGAA	CTGCCTCCGTGAGGACGAG	TGME49_310740	TGME49_310740
1371	TGME49_110740_28_542	GTAAATGGGGATGTCAAGTTGGCACGCTGGCAGCACGAGTGTTTAAGAGCTATGCTGGAA	GCACGCTGGCAGCACGAGT	TGME49_310740	TGME49_310740
1372	TGME49_110740_37_542	GTAAATGGGGATGTCAAGTTGGCTCGTGAAAGTTCCTAGAGTTTAAGAGCTATGCTGGAA	GCTCGTGAAAGTTCCTAGA	TGME49_310740	TGME49_310740
1373	TGME49_110740_40_542	GTAAATGGGGATGTCAAGTTGAGTTCCAACCTTGAAAACGGTTTAAGAGCTATGCTGGAA	AGTTCCAACCTTGAAAACG	TGME49_310740	TGME49_310740
1374	TGME49_110740_41_542	GTAAATGGGGATGTCAAGTTGGAATGGACTGTAAGTAGAGGTTTAAGAGCTATGCTGGAA	GAATGGACTGTAAGTAGAG	TGME49_310740	TGME49_310740
1375	TGME49_110780_13_1732	GTAAATGGGGATGTCAAGTTGCCCGGTTGAACAGAGGATGGTTTAAGAGCTATGCTGGAA	CCCGGTTGAACAGAGGATG	TGME49_310780	GRA4
1376	TGME49_110780_18_1732	GTAAATGGGGATGTCAAGTTGAGACAAAAACTGAAGGACCGTTTAAGAGCTATGCTGGAA	AGACAAAAACTGAAGGACC	TGME49_310780	GRA4
1377	TGME49_110780_24_1732	GTAAATGGGGATGTCAAGTTGGCTGCCGGGTGATAATAGGGTTTAAGAGCTATGCTGGAA	GCTGCCGGGTGATAATAGG	TGME49_310780	GRA4
1378	TGME49_110780_29_1732	GTAAATGGGGATGTCAAGTTGTGCTGCGGAATCGCCTGTAGTTTAAGAGCTATGCTGGAA	TGCTGCGGAATCGCCTGTA	TGME49_310780	GRA4
1379	TGME49_110780_3_2165	GTAAATGGGGATGTCAAGTTGTTTGTCTTCCCGCCCCGTGGTTTAAGAGCTATGCTGGAA	TTTGTCTTCCCGCCCCGTG	TGME49_310780	GRA4
1380	TGME49_110790_19_1214	GTAAATGGGGATGTCAAGTTGCGTTGCTGCGACCGAACAGGTTTAAGAGCTATGCTGGAA	CGTTGCTGCGACCGAACAG	TGME49_310790	CST9
1381	TGME49_110790_24_1214	GTAAATGGGGATGTCAAGTTGGTGGCTTCATCCACTTCCGGTTTAAGAGCTATGCTGGAA	GTGGCTTCATCCACTTCCG	TGME49_310790	CST9
1382	TGME49_110790_27_1214	GTAAATGGGGATGTCAAGTTGCATGTCTTTGCTCATCATCGTTTAAGAGCTATGCTGGAA	CATGTCTTTGCTCATCATC	TGME49_310790	CST9
1383	TGME49_110790_30_1214	GTAAATGGGGATGTCAAGTTGGATTTGGCGAACAACAATAGTTTAAGAGCTATGCTGGAA	GATTTGGCGAACAACAATA	TGME49_310790	CST9
1384	TGME49_110790_33_1214	GTAAATGGGGATGTCAAGTTGGGTGTCGCCAAAGTTCTCAGTTTAAGAGCTATGCTGGAA	GGTGTCGCCAAAGTTCTCA	TGME49_310790	CST9
1385	TGME49_111470_14_5460	GTAAATGGGGATGTCAAGTTGCCCATCCATCCAGTCGCACGTTTAAGAGCTATGCTGGAA	CCCATCCATCCAGTCGCAC	TGME49_311470	RON5
1386	TGME49_111470_19_7371	GTAAATGGGGATGTCAAGTTGTCTTGCTCGCTCAAGTCAAGTTTAAGAGCTATGCTGGAA	TCTTGCTCGCTCAAGTCAA	TGME49_311470	RON5
1387	TGME49_111470_21_7371	GTAAATGGGGATGTCAAGTTGTCCGCTTCGACAAAAGACAGTTTAAGAGCTATGCTGGAA	TCCGCTTCGACAAAAGACA	TGME49_311470	RON5
1388	TGME49_111470_30_6006	GTAAATGGGGATGTCAAGTTGCAGCACTAGCATCGACGTCGTTTAAGAGCTATGCTGGAA	CAGCACTAGCATCGACGTC	TGME49_311470	RON5
1389	TGME49_111470_7_7644	GTAAATGGGGATGTCAAGTTGACCCTGGCAGGCCCTCTCAGTTTAAGAGCTATGCTGGAA	ACCCTGGCAGGCCCTCTCA	TGME49_311470	RON5
1390	TGME49_112150_56_828	GTAAATGGGGATGTCAAGTTGGCCGCGAAATCACCGAGTCGTTTAAGAGCTATGCTGGAA	GCCGCGAAATCACCGAGTC	TGME49_312150	TGME49_312150
1391	TGME49_112150_69_828	GTAAATGGGGATGTCAAGTTGGCCGGAGGCGGGACCGGTGGTTTAAGAGCTATGCTGGAA	GCCGGAGGCGGGACCGGTG	TGME49_312150	TGME49_312150
1392	TGME49_112150_76_828	GTAAATGGGGATGTCAAGTTGAACTCTAAGTTTTTTCCACGTTTAAGAGCTATGCTGGAA	AACTCTAAGTTTTTTCCAC	TGME49_312150	TGME49_312150
1393	TGME49_112150_81_828	GTAAATGGGGATGTCAAGTTGCGAGAAAGATCCTGGCGGCGTTTAAGAGCTATGCTGGAA	CGAGAAAGATCCTGGCGGC	TGME49_312150	TGME49_312150
1394	TGME49_112150_85_828	GTAAATGGGGATGTCAAGTTGTCGTCTTCGGGAGAGTCCAGTTTAAGAGCTATGCTGGAA	TCGTCTTCGGGAGAGTCCA	TGME49_312150	TGME49_312150
1395	TGME49_112270_12_1101	GTAAATGGGGATGTCAAGTTGACCTGCAGTCATCAGGTTCGTTTAAGAGCTATGCTGGAA	ACCTGCAGTCATCAGGTTC	TGME49_312270	ROP13
1396	TGME49_112270_13_1468	GTAAATGGGGATGTCAAGTTGGGACGCGTCCAGGTGGCCGGTTTAAGAGCTATGCTGGAA	GGACGCGTCCAGGTGGCCG	TGME49_312270	ROP13
1397	TGME49_112270_24_1101	GTAAATGGGGATGTCAAGTTGGTGATGGAAATGAAGTTGCGTTTAAGAGCTATGCTGGAA	GTGATGGAAATGAAGTTGC	TGME49_312270	ROP13
1398	TGME49_112270_31_1101	GTAAATGGGGATGTCAAGTTGGTGAGTGCAGAGCGTCGACGTTTAAGAGCTATGCTGGAA	GTGAGTGCAGAGCGTCGAC	TGME49_312270	ROP13
1399	TGME49_112270_8_1468	GTAAATGGGGATGTCAAGTTGGCTCCACATCCGAATTGAGGTTTAAGAGCTATGCTGGAA	GCTCCACATCCGAATTGAG	TGME49_312270	ROP13
1400	TGME49_112420_21_3552	GTAAATGGGGATGTCAAGTTGCCCCCAATGCCGTTCTGTAGTTTAAGAGCTATGCTGGAA	CCCCCAATGCCGTTCTGTA	TGME49_312420	GRA38
1401	TGME49_112420_27_4440	GTAAATGGGGATGTCAAGTTGGAAATTTGAGGAAAAAGATGTTTAAGAGCTATGCTGGAA	GAAATTTGAGGAAAAAGAT	TGME49_312420	GRA38
1402	TGME49_112420_30_3552	GTAAATGGGGATGTCAAGTTGCTGACGCCTAACTCGTCAGGTTTAAGAGCTATGCTGGAA	CTGACGCCTAACTCGTCAG	TGME49_312420	GRA38
1403	TGME49_112420_50_4440	GTAAATGGGGATGTCAAGTTGGACGTCGTATGCCAGCTGCGTTTAAGAGCTATGCTGGAA	GACGTCGTATGCCAGCTGC	TGME49_312420	GRA38
1404	TGME49_113330_12_6696	GTAAATGGGGATGTCAAGTTGTGCCCGTCAGAGAGGAAGAGTTTAAGAGCTATGCTGGAA	TGCCCGTCAGAGAGGAAGA	TGME49_313330	ROP27
1405	TGME49_113330_19_6696	GTAAATGGGGATGTCAAGTTGCCTCGGAGTGGCTCGGTGCGTTTAAGAGCTATGCTGGAA	CCTCGGAGTGGCTCGGTGC	TGME49_313330	ROP27
1406	TGME49_113330_26_5580	GTAAATGGGGATGTCAAGTTGCTCTGCAGCTCGCGTCGCGGTTTAAGAGCTATGCTGGAA	CTCTGCAGCTCGCGTCGCG	TGME49_313330	ROP27
1407	TGME49_113330_29_6696	GTAAATGGGGATGTCAAGTTGTCTGGAGAGAGCGGAGACGGTTTAAGAGCTATGCTGGAA	TCTGGAGAGAGCGGAGACG	TGME49_313330	ROP27
1408	TGME49_113330_51_6696	GTAAATGGGGATGTCAAGTTGAATGTTGGAGAGGAGACGAGTTTAAGAGCTATGCTGGAA	AATGTTGGAGAGGAGACGA	TGME49_313330	ROP27
1409	TGME49_113440_28_2396	GTAAATGGGGATGTCAAGTTGTCCTGTTTGAAGGAGACGGGTTTAAGAGCTATGCTGGAA	TCCTGTTTGAAGGAGACGG	TGME49_313440	GRA59
1410	TGME49_113440_35_2396	GTAAATGGGGATGTCAAGTTGTCGGTTAAGAGTATCCGAGGTTTAAGAGCTATGCTGGAA	TCGGTTAAGAGTATCCGAG	TGME49_313440	GRA59
1411	TGME49_113440_41_2396	GTAAATGGGGATGTCAAGTTGGGGGAAATCCATTCTTCTGGTTTAAGAGCTATGCTGGAA	GGGGAAATCCATTCTTCTG	TGME49_313440	GRA59
1412	TGME49_113440_53_2396	GTAAATGGGGATGTCAAGTTGGAGGAGAGTCATTTTCGGGGTTTAAGAGCTATGCTGGAA	GAGGAGAGTCATTTTCGGG	TGME49_313440	GRA59
1413	TGME49_113440_61_2396	GTAAATGGGGATGTCAAGTTGGGAGCGAAGTGAGAGTCATGTTTAAGAGCTATGCTGGAA	GGAGCGAAGTGAGAGTCAT	TGME49_313440	GRA59
1414	TGME49_114250_14_648	GTAAATGGGGATGTCAAGTTGCTACCTCTCTGCGGCTGAGGTTTAAGAGCTATGCTGGAA	CTACCTCTCTGCGGCTGAG	TGME49_314250	BRP1 (Bradyzoite specific Rhoptry Protein 1)
1415	TGME49_114250_17_648	GTAAATGGGGATGTCAAGTTGATCCTGCAGAGTGAATTTGGTTTAAGAGCTATGCTGGAA	ATCCTGCAGAGTGAATTTG	TGME49_314250	BRP1 (Bradyzoite specific Rhoptry Protein 1)
1416	TGME49_114250_21_648	GTAAATGGGGATGTCAAGTTGCCGTCTTTCGCGTCTTTGAGTTTAAGAGCTATGCTGGAA	CCGTCTTTCGCGTCTTTGA	TGME49_314250	BRP1 (Bradyzoite specific Rhoptry Protein 1)
1417	TGME49_114250_26_648	GTAAATGGGGATGTCAAGTTGGCTGAGGATTCCGCCAAGAGTTTAAGAGCTATGCTGGAA	GCTGAGGATTCCGCCAAGA	TGME49_314250	BRP1 (Bradyzoite specific Rhoptry Protein 1)
1418	TGME49_114250_30_648	GTAAATGGGGATGTCAAGTTGAAGAAAGACAAGCTACAGAGTTTAAGAGCTATGCTGGAA	AAGAAAGACAAGCTACAGA	TGME49_314250	BRP1 (Bradyzoite specific Rhoptry Protein 1)
1419	TGME49_114260_20_1581	GTAAATGGGGATGTCAAGTTGTCCTTTGACAAGTCCTTGAGTTTAAGAGCTATGCTGGAA	TCCTTTGACAAGTCCTTGA	TGME49_314260	TGME49_314260
1420	TGME49_114260_25_1581	GTAAATGGGGATGTCAAGTTGCTTCGAGACATCGTCATGCGTTTAAGAGCTATGCTGGAA	CTTCGAGACATCGTCATGC	TGME49_314260	TGME49_314260
1421	TGME49_114260_27_1581	GTAAATGGGGATGTCAAGTTGTACTTCTTCACCTTCGTTTGTTTAAGAGCTATGCTGGAA	TACTTCTTCACCTTCGTTT	TGME49_314260	TGME49_314260
1422	TGME49_114260_4_1581	GTAAATGGGGATGTCAAGTTGAAAGTAGAGGCCGGTGTCGGTTTAAGAGCTATGCTGGAA	AAAGTAGAGGCCGGTGTCG	TGME49_314260	TGME49_314260
1423	TGME49_114260_9_1581	GTAAATGGGGATGTCAAGTTGACCACTAAACTGACAACGGGTTTAAGAGCTATGCTGGAA	ACCACTAAACTGACAACGG	TGME49_314260	TGME49_314260
1424	TGME49_114500_16_8760	GTAAATGGGGATGTCAAGTTGGCAGGTGCGGGAGATTCAAGTTTAAGAGCTATGCTGGAA	GCAGGTGCGGGAGATTCAA	TGME49_314500	SUB2
1425	TGME49_114500_18_6935	GTAAATGGGGATGTCAAGTTGGGCATACTTGCCTCAAACGGTTTAAGAGCTATGCTGGAA	GGCATACTTGCCTCAAACG	TGME49_314500	SUB2
1426	TGME49_114500_25_7300	GTAAATGGGGATGTCAAGTTGTGGCAGCCATCTGGGCACGGTTTAAGAGCTATGCTGGAA	TGGCAGCCATCTGGGCACG	TGME49_314500	SUB2
1427	TGME49_114500_25_8395	GTAAATGGGGATGTCAAGTTGGGACCTGAACAGACGTGGAGTTTAAGAGCTATGCTGGAA	GGACCTGAACAGACGTGGA	TGME49_314500	SUB2
1428	TGME49_114500_35_9490	GTAAATGGGGATGTCAAGTTGCCTTCGTAAACGCCTGACCGTTTAAGAGCTATGCTGGAA	CCTTCGTAAACGCCTGACC	TGME49_314500	SUB2
1429	TGME49_115160_16_7800	GTAAATGGGGATGTCAAGTTGTTGACTTTTAACACGAGGTGTTTAAGAGCTATGCTGGAA	TTGACTTTTAACACGAGGT	TGME49_315160	RASP2
1430	TGME49_115160_4_5525	GTAAATGGGGATGTCAAGTTGTTGCATTGAGTCTCTCCAGGTTTAAGAGCTATGCTGGAA	TTGCATTGAGTCTCTCCAG	TGME49_315160	RASP2
1431	TGME49_115160_4_6500	GTAAATGGGGATGTCAAGTTGAATCAACATAGCCTGCTGTGTTTAAGAGCTATGCTGGAA	AATCAACATAGCCTGCTGT	TGME49_315160	RASP2
1432	TGME49_115160_4_8775	GTAAATGGGGATGTCAAGTTGGGGGACGCGATCGAGCTCGGTTTAAGAGCTATGCTGGAA	GGGGACGCGATCGAGCTCG	TGME49_315160	RASP2
1433	TGME49_115160_8_8775	GTAAATGGGGATGTCAAGTTGGTTGAACTTTTGGTGGTCGGTTTAAGAGCTATGCTGGAA	GTTGAACTTTTGGTGGTCG	TGME49_315160	RASP2
1434	TGME49_115210_13_6509	GTAAATGGGGATGTCAAGTTGATTTTCGGCGTGGGCCATGGTTTAAGAGCTATGCTGGAA	ATTTTCGGCGTGGGCCATG	TGME49_315210	TGME49_315210
1435	TGME49_115210_14_6226	GTAAATGGGGATGTCAAGTTGGCACTGGCGAAAAGGAATGGTTTAAGAGCTATGCTGGAA	GCACTGGCGAAAAGGAATG	TGME49_315210	TGME49_315210
1436	TGME49_115210_2_5094	GTAAATGGGGATGTCAAGTTGCAAGGACACTCAACAGAGAGTTTAAGAGCTATGCTGGAA	CAAGGACACTCAACAGAGA	TGME49_315210	TGME49_315210
1437	TGME49_115210_27_5943	GTAAATGGGGATGTCAAGTTGAGCTCCTAAGCATCCCTGAGTTTAAGAGCTATGCTGGAA	AGCTCCTAAGCATCCCTGA	TGME49_315210	TGME49_315210
1438	TGME49_115210_8_6226	GTAAATGGGGATGTCAAGTTGTTGTGTGACGCCACCGACAGTTTAAGAGCTATGCTGGAA	TTGTGTGACGCCACCGACA	TGME49_315210	TGME49_315210
1439	TGME49_115220_1_2682	GTAAATGGGGATGTCAAGTTGGATCCAGAGGAGGAACAGAGTTTAAGAGCTATGCTGGAA	GATCCAGAGGAGGAACAGA	TGME49_315220	ROP14
1440	TGME49_115220_11_3278	GTAAATGGGGATGTCAAGTTGCAGGAAACAGTTGTGGGAAGTTTAAGAGCTATGCTGGAA	CAGGAAACAGTTGTGGGAA	TGME49_315220	ROP14
1441	TGME49_115220_2_2980	GTAAATGGGGATGTCAAGTTGAGTACCAGGACAATGGGTTGTTTAAGAGCTATGCTGGAA	AGTACCAGGACAATGGGTT	TGME49_315220	ROP14
1442	TGME49_115220_21_4172	GTAAATGGGGATGTCAAGTTGGGAAAGAGCGGCGATGAGGGTTTAAGAGCTATGCTGGAA	GGAAAGAGCGGCGATGAGG	TGME49_315220	ROP14
1443	TGME49_115220_24_2682	GTAAATGGGGATGTCAAGTTGACGCGAGAAACTCCAGAAGGTTTAAGAGCTATGCTGGAA	ACGCGAGAAACTCCAGAAG	TGME49_315220	ROP14
1444	TGME49_115470_22_3230	GTAAATGGGGATGTCAAGTTGCTTCTACACCCTCTGGTTGGTTTAAGAGCTATGCTGGAA	CTTCTACACCCTCTGGTTG	TGME49_315470	TGME49_315470
1445	TGME49_115470_36_3230	GTAAATGGGGATGTCAAGTTGACTGCTGCCGTGGAGCAAAGTTTAAGAGCTATGCTGGAA	ACTGCTGCCGTGGAGCAAA	TGME49_315470	TGME49_315470
1446	TGME49_115470_44_3230	GTAAATGGGGATGTCAAGTTGTAGGATCCGCAACTGGCCAGTTTAAGAGCTATGCTGGAA	TAGGATCCGCAACTGGCCA	TGME49_315470	TGME49_315470
1447	TGME49_115470_65_3230	GTAAATGGGGATGTCAAGTTGGGGATGGCGCGGTCCTTGGGTTTAAGAGCTATGCTGGAA	GGGATGGCGCGGTCCTTGG	TGME49_315470	TGME49_315470
1448	TGME49_115470_73_3230	GTAAATGGGGATGTCAAGTTGCTGCCGTTCTTGCCGGTGAGTTTAAGAGCTATGCTGGAA	CTGCCGTTCTTGCCGGTGA	TGME49_315470	TGME49_315470
1449	TGME49_115490_13_3035	GTAAATGGGGATGTCAAGTTGTCATCGTCCCCGGCGTCACGTTTAAGAGCTATGCTGGAA	TCATCGTCCCCGGCGTCAC	TGME49_315490	ROP10
1450	TGME49_115490_15_2428	GTAAATGGGGATGTCAAGTTGGGGTGCCCGGGAGATCAGTGTTTAAGAGCTATGCTGGAA	GGGTGCCCGGGAGATCAGT	TGME49_315490	ROP10
1451	TGME49_115490_20_3035	GTAAATGGGGATGTCAAGTTGTGTGGTGCATGCGCTTCAAGTTTAAGAGCTATGCTGGAA	TGTGGTGCATGCGCTTCAA	TGME49_315490	ROP10
1452	TGME49_115490_4_3035	GTAAATGGGGATGTCAAGTTGGTACAGGCAGCGCCGCGGGGTTTAAGAGCTATGCTGGAA	GTACAGGCAGCGCCGCGGG	TGME49_315490	ROP10
1453	TGME49_115490_45_2428	GTAAATGGGGATGTCAAGTTGGAGGCGTCCGTCCCCTGTGGTTTAAGAGCTATGCTGGAA	GAGGCGTCCGTCCCCTGTG	TGME49_315490	ROP10
1454	TGME49_115910_18_888	GTAAATGGGGATGTCAAGTTGTTTGCCAGTGATACCCAAGGTTTAAGAGCTATGCTGGAA	TTTGCCAGTGATACCCAAG	TGME49_315910	TGME49_315910
1455	TGME49_115910_24_444	GTAAATGGGGATGTCAAGTTGTCGAAGTCACCGAATTGCGGTTTAAGAGCTATGCTGGAA	TCGAAGTCACCGAATTGCG	TGME49_315910	TGME49_315910
1456	TGME49_115910_26_888	GTAAATGGGGATGTCAAGTTGCGACGTCCATCAGTTGGTCGTTTAAGAGCTATGCTGGAA	CGACGTCCATCAGTTGGTC	TGME49_315910	TGME49_315910
1457	TGME49_115910_45_444	GTAAATGGGGATGTCAAGTTGGCACTGAAGCCGGCGACGGGTTTAAGAGCTATGCTGGAA	GCACTGAAGCCGGCGACGG	TGME49_315910	TGME49_315910
1458	TGME49_115910_50_444	GTAAATGGGGATGTCAAGTTGATTTTCATCGCGTCCATGAGTTTAAGAGCTATGCTGGAA	ATTTTCATCGCGTCCATGA	TGME49_315910	TGME49_315910
1459	TGME49_116250_10_2324	GTAAATGGGGATGTCAAGTTGCCGCCCGAGGTAGCAGGGCGTTTAAGAGCTATGCTGGAA	CCGCCCGAGGTAGCAGGGC	TGME49_316250	GRA45
1460	TGME49_116250_15_2324	GTAAATGGGGATGTCAAGTTGCGGCAATATCCTACCCAGTGTTTAAGAGCTATGCTGGAA	CGGCAATATCCTACCCAGT	TGME49_316250	GRA45
1461	TGME49_116250_22_2324	GTAAATGGGGATGTCAAGTTGGTCTGCAACGCACCCTTTGGTTTAAGAGCTATGCTGGAA	GTCTGCAACGCACCCTTTG	TGME49_316250	GRA45
1462	TGME49_116250_30_2324	GTAAATGGGGATGTCAAGTTGGTCGAGCACGCCCTGGTGCGTTTAAGAGCTATGCTGGAA	GTCGAGCACGCCCTGGTGC	TGME49_316250	GRA45
1463	TGME49_116250_40_2324	GTAAATGGGGATGTCAAGTTGGGCGACGACGCAGTTTTGCGTTTAAGAGCTATGCTGGAA	GGCGACGACGCAGTTTTGC	TGME49_316250	GRA45
1464	TGME49_116280_12_1796	GTAAATGGGGATGTCAAGTTGATAGATACCAGTCCACACAGTTTAAGAGCTATGCTGGAA	ATAGATACCAGTCCACACA	TGME49_316280	TFP3
1465	TGME49_116280_19_1796	GTAAATGGGGATGTCAAGTTGAAGCCAGAGACAGAAGTTGGTTTAAGAGCTATGCTGGAA	AAGCCAGAGACAGAAGTTG	TGME49_316280	TFP3
1466	TGME49_116280_22_1796	GTAAATGGGGATGTCAAGTTGAAAGATATGATTCGCCCCAGTTTAAGAGCTATGCTGGAA	AAAGATATGATTCGCCCCA	TGME49_316280	TFP3
1467	TGME49_116280_29_1796	GTAAATGGGGATGTCAAGTTGCTCGTTCCACGACTCTCGGGTTTAAGAGCTATGCTGGAA	CTCGTTCCACGACTCTCGG	TGME49_316280	TFP3
1468	TGME49_116280_6_1796	GTAAATGGGGATGTCAAGTTGTCTTCTGTTCTGCAGAATCGTTTAAGAGCTATGCTGGAA	TCTTCTGTTCTGCAGAATC	TGME49_316280	TFP3
1469	TGME49_118520_19_1944	GTAAATGGGGATGTCAAGTTGTTACCGGATCTCGGTCGTGGTTTAAGAGCTATGCTGGAA	TTACCGGATCTCGGTCGTG	TGME49_318525	TGME49_318525
1470	TGME49_118520_43_2430	GTAAATGGGGATGTCAAGTTGTCCCTGGTTTCAGCCACACGTTTAAGAGCTATGCTGGAA	TCCCTGGTTTCAGCCACAC	TGME49_318525	TGME49_318525
1471	TGME49_118520_47_1458	GTAAATGGGGATGTCAAGTTGCTACCGGATCGCGCTCCTGGTTTAAGAGCTATGCTGGAA	CTACCGGATCGCGCTCCTG	TGME49_318525	TGME49_318525
1472	TGME49_118520_53_2430	GTAAATGGGGATGTCAAGTTGTCCTTCGTATCTGAAGCACGTTTAAGAGCTATGCTGGAA	TCCTTCGTATCTGAAGCAC	TGME49_318525	TGME49_318525
1473	TGME49_118520_65_1458	GTAAATGGGGATGTCAAGTTGTACCGGATCGCGCTCCTGCGTTTAAGAGCTATGCTGGAA	TACCGGATCGCGCTCCTGC	TGME49_318525	TGME49_318525
1474	TGME49_118530_11_6342	GTAAATGGGGATGTCAAGTTGTTGGACCAGCCGTCTCATTGTTTAAGAGCTATGCTGGAA	TTGGACCAGCCGTCTCATT	TGME49_318525	TGME49_318525
1475	TGME49_118530_21_6342	GTAAATGGGGATGTCAAGTTGCAGGGAACTTTCGGTGAACGTTTAAGAGCTATGCTGGAA	CAGGGAACTTTCGGTGAAC	TGME49_318525	TGME49_318525
1476	TGME49_118530_30_6342	GTAAATGGGGATGTCAAGTTGGCAGAGAGTGATTCCTTGTGTTTAAGAGCTATGCTGGAA	GCAGAGAGTGATTCCTTGT	TGME49_318525	TGME49_318525
1477	TGME49_118530_37_6342	GTAAATGGGGATGTCAAGTTGACGAGATAACATAAGCATAGTTTAAGAGCTATGCTGGAA	ACGAGATAACATAAGCATA	TGME49_318525	TGME49_318525
1478	TGME49_118530_44_6342	GTAAATGGGGATGTCAAGTTGCACCCGTACGGCAGGCAGGGTTTAAGAGCTATGCTGGAA	CACCCGTACGGCAGGCAGG	TGME49_318525	TGME49_318525
1479	TGME49_119340_13_1400	GTAAATGGGGATGTCAAGTTGCGGCCCTTGATGCCCGAGAGTTTAAGAGCTATGCTGGAA	CGGCCCTTGATGCCCGAGA	TGME49_319340	CST5 (GRA49)
1480	TGME49_119340_15_2800	GTAAATGGGGATGTCAAGTTGCTCGCATACTCAATCTGAAGTTTAAGAGCTATGCTGGAA	CTCGCATACTCAATCTGAA	TGME49_319340	CST5 (GRA49)
1481	TGME49_119340_21_1680	GTAAATGGGGATGTCAAGTTGCATGTAAAGGACTTCCAGGGTTTAAGAGCTATGCTGGAA	CATGTAAAGGACTTCCAGG	TGME49_319340	CST5 (GRA49)
1482	TGME49_119340_30_1400	GTAAATGGGGATGTCAAGTTGGCATCAGAACCTCCCACATGTTTAAGAGCTATGCTGGAA	GCATCAGAACCTCCCACAT	TGME49_319340	CST5 (GRA49)
1483	TGME49_119340_6_2800	GTAAATGGGGATGTCAAGTTGAGACTGGCGACGGCTTCGTGTTTAAGAGCTATGCTGGAA	AGACTGGCGACGGCTTCGT	TGME49_319340	CST5 (GRA49)
1484	TGME49_120490_110_4325	GTAAATGGGGATGTCAAGTTGGGGGTTGTTCGGTTTATCGGTTTAAGAGCTATGCTGGAA	GGGGTTGTTCGGTTTATCG	TGME49_320490	GRA66
1485	TGME49_120490_23_5190	GTAAATGGGGATGTCAAGTTGGTGTCGGTCGCAGAGACTGGTTTAAGAGCTATGCTGGAA	GTGTCGGTCGCAGAGACTG	TGME49_320490	GRA66
1486	TGME49_120490_55_3460	GTAAATGGGGATGTCAAGTTGGCTGTGAAAGTGAATTTGAGTTTAAGAGCTATGCTGGAA	GCTGTGAAAGTGAATTTGA	TGME49_320490	GRA66
1487	TGME49_120490_9_4325	GTAAATGGGGATGTCAAGTTGGTGGTTCTTCACCCACTTGGTTTAAGAGCTATGCTGGAA	GTGGTTCTTCACCCACTTG	TGME49_320490	GRA66
1488	TGME49_120490_94_3460	GTAAATGGGGATGTCAAGTTGTTCGTCGTACTCGCACGGTGTTTAAGAGCTATGCTGGAA	TTCGTCGTACTCGCACGGT	TGME49_320490	GRA66
1489	TGME49_120630_1_1088	GTAAATGGGGATGTCAAGTTGAAATGCGTCGGCGCGACAGGTTTAAGAGCTATGCTGGAA	AAATGCGTCGGCGCGACAG	TGME49_320630	TGME49_320630
1490	TGME49_120630_18_1088	GTAAATGGGGATGTCAAGTTGATTCAGATGCGGGTCACCAGTTTAAGAGCTATGCTGGAA	ATTCAGATGCGGGTCACCA	TGME49_320630	TGME49_320630
1491	TGME49_120630_32_1088	GTAAATGGGGATGTCAAGTTGCTGAGGCCGCCAGAGAGAAGTTTAAGAGCTATGCTGGAA	CTGAGGCCGCCAGAGAGAA	TGME49_320630	TGME49_320630
1492	TGME49_120630_68_2176	GTAAATGGGGATGTCAAGTTGAGAACGCAAAGTCGCAACGGTTTAAGAGCTATGCTGGAA	AGAACGCAAAGTCGCAACG	TGME49_320630	TGME49_320630
1493	TGME49_120630_89_2176	GTAAATGGGGATGTCAAGTTGTCCGCGGGAGACAACAGCGGTTTAAGAGCTATGCTGGAA	TCCGCGGGAGACAACAGCG	TGME49_320630	TGME49_320630
1494	TGME49_121650_13_5642	GTAAATGGGGATGTCAAGTTGCGTCTTGCTCGCGAACCGCGTTTAAGAGCTATGCTGGAA	CGTCTTGCTCGCGAACCGC	TGME49_321650	RON13
1495	TGME49_121650_20_1736	GTAAATGGGGATGTCAAGTTGCGCGGAGGATTCAACTCAGGTTTAAGAGCTATGCTGGAA	CGCGGAGGATTCAACTCAG	TGME49_321650	RON13
1496	TGME49_121650_32_4774	GTAAATGGGGATGTCAAGTTGGGTTCTGCATCACCACGAAGTTTAAGAGCTATGCTGGAA	GGTTCTGCATCACCACGAA	TGME49_321650	RON13
1497	TGME49_121650_35_5642	GTAAATGGGGATGTCAAGTTGGCGTGCCGCATGCTGACACGTTTAAGAGCTATGCTGGAA	GCGTGCCGCATGCTGACAC	TGME49_321650	RON13
1498	TGME49_121650_9_5642	GTAAATGGGGATGTCAAGTTGCCTTCATCTTCTTCAGCGTGTTTAAGAGCTATGCTGGAA	CCTTCATCTTCTTCAGCGT	TGME49_321650	RON13
1499	TGME49_213067_14_0	GTAAATGGGGATGTCAAGTTGCACATATAGTTCTCTCAGAGTTTAAGAGCTATGCTGGAA	CACATATAGTTCTCTCAGA	TGME49_213067	GRA36
1500	TGME49_213067_16_0	GTAAATGGGGATGTCAAGTTGAGAGCAGAACCTGGCTCCGGTTTAAGAGCTATGCTGGAA	AGAGCAGAACCTGGCTCCG	TGME49_213067	GRA36
1501	TGME49_213067_3_0	GTAAATGGGGATGTCAAGTTGCCAGCGTCTCCGGAAGCCAGTTTAAGAGCTATGCTGGAA	CCAGCGTCTCCGGAAGCCA	TGME49_213067	GRA36
1502	TGME49_213067_6_0	GTAAATGGGGATGTCAAGTTGCCTGACTCGGCCGGCGTGCGTTTAAGAGCTATGCTGGAA	CCTGACTCGGCCGGCGTGC	TGME49_213067	GRA36
1503	TGME49_213067_8_0	GTAAATGGGGATGTCAAGTTGGCCGGCGTGCAGGCGACTGGTTTAAGAGCTATGCTGGAA	GCCGGCGTGCAGGCGACTG	TGME49_213067	GRA36
1504	TGME49_213388_11_0	GTAAATGGGGATGTCAAGTTGAGGCAGGCACACTTCGGCTGTTTAAGAGCTATGCTGGAA	AGGCAGGCACACTTCGGCT	TGME49_213388	TGME49_213388
1505	TGME49_213388_12_0	GTAAATGGGGATGTCAAGTTGCACTCCTGCCACCTGCGTGGTTTAAGAGCTATGCTGGAA	CACTCCTGCCACCTGCGTG	TGME49_213388	TGME49_213388
1506	TGME49_213388_2_0	GTAAATGGGGATGTCAAGTTGACATCTTCGAGGAGACGCGGTTTAAGAGCTATGCTGGAA	ACATCTTCGAGGAGACGCG	TGME49_213388	TGME49_213388
1507	TGME49_213388_21_0	GTAAATGGGGATGTCAAGTTGACAGGAGCGATTCTTGCCGGTTTAAGAGCTATGCTGGAA	ACAGGAGCGATTCTTGCCG	TGME49_213388	TGME49_213388
1508	TGME49_213388_26_0	GTAAATGGGGATGTCAAGTTGATGTCAGGAGAACTCCAGAGTTTAAGAGCTATGCTGGAA	ATGTCAGGAGAACTCCAGA	TGME49_213388	TGME49_213388
1509	TGME49_225120_0_0	GTAAATGGGGATGTCAAGTTGACGCCCTCGGAAGAGGACGGTTTAAGAGCTATGCTGGAA	ACGCCCTCGGAAGAGGACG	TGME49_225120	TGME49_225120
1510	TGME49_225120_3_0	GTAAATGGGGATGTCAAGTTGGCTCTCAAAGTGGGGACCGGTTTAAGAGCTATGCTGGAA	GCTCTCAAAGTGGGGACCG	TGME49_225120	TGME49_225120
1511	TGME49_229390_1_0	GTAAATGGGGATGTCAAGTTGCAGCAGTGTGTGCTCCGGCGTTTAAGAGCTATGCTGGAA	CAGCAGTGTGTGCTCCGGC	TGME49_229390	TGME49_229390
1512	TGME49_229390_23_0	GTAAATGGGGATGTCAAGTTGGTCAGCAGGAACCGACCACGTTTAAGAGCTATGCTGGAA	GTCAGCAGGAACCGACCAC	TGME49_229390	TGME49_229390
1513	TGME49_229390_4_0	GTAAATGGGGATGTCAAGTTGTTAACGCGCAACAGCGACAGTTTAAGAGCTATGCTGGAA	TTAACGCGCAACAGCGACA	TGME49_229390	TGME49_229390
1514	TGME49_229390_5_0	GTAAATGGGGATGTCAAGTTGGACGGTGACACACAACGCAGTTTAAGAGCTATGCTGGAA	GACGGTGACACACAACGCA	TGME49_229390	TGME49_229390
1515	TGME49_229390_7_0	GTAAATGGGGATGTCAAGTTGGTTGCGCTGCCTAACGCTGGTTTAAGAGCTATGCTGGAA	GTTGCGCTGCCTAACGCTG	TGME49_229390	TGME49_229390
1516	TGME49_230470_1_0	GTAAATGGGGATGTCAAGTTGCTGAAGGTTCTCCATGATGGTTTAAGAGCTATGCTGGAA	CTGAAGGTTCTCCATGATG	TGME49_230470	TGME49_230470
1517	TGME49_230470_2_0	GTAAATGGGGATGTCAAGTTGCTCCGGTGCAATGTAGCCTGTTTAAGAGCTATGCTGGAA	CTCCGGTGCAATGTAGCCT	TGME49_230470	TGME49_230470
1518	TGME49_230470_3_0	GTAAATGGGGATGTCAAGTTGCGCTACAGTCCGAGCAGACGTTTAAGAGCTATGCTGGAA	CGCTACAGTCCGAGCAGAC	TGME49_230470	TGME49_230470
1519	TGME49_230470_4_0	GTAAATGGGGATGTCAAGTTGAGTGAACGGTGCAACATCGGTTTAAGAGCTATGCTGGAA	AGTGAACGGTGCAACATCG	TGME49_230470	TGME49_230470
1520	TGME49_230705_0_0	GTAAATGGGGATGTCAAGTTGAGGAGTGCGAATGCAGCGAGTTTAAGAGCTATGCTGGAA	AGGAGTGCGAATGCAGCGA	TGME49_230705	TGME49_230705
1521	TGME49_230705_1_0	GTAAATGGGGATGTCAAGTTGCTTGCTGATGTGACTGTTGGTTTAAGAGCTATGCTGGAA	CTTGCTGATGTGACTGTTG	TGME49_230705	TGME49_230705
1522	TGME49_230705_2_0	GTAAATGGGGATGTCAAGTTGCAACAGTCACATCAGCAAGGTTTAAGAGCTATGCTGGAA	CAACAGTCACATCAGCAAG	TGME49_230705	TGME49_230705
1523	TGME49_230705_3_0	GTAAATGGGGATGTCAAGTTGCTCACCGGCTGCGGTCCGCGTTTAAGAGCTATGCTGGAA	CTCACCGGCTGCGGTCCGC	TGME49_230705	TGME49_230705
1524	TGME49_230705_4_0	GTAAATGGGGATGTCAAGTTGTCCGCTGGAGAGACGAAGAGTTTAAGAGCTATGCTGGAA	TCCGCTGGAGAGACGAAGA	TGME49_230705	TGME49_230705
1525	TGME49_235635_11_0	GTAAATGGGGATGTCAAGTTGCAGAACATAGTCGAGCTCGGTTTAAGAGCTATGCTGGAA	CAGAACATAGTCGAGCTCG	TGME49_235635	TGME49_235635
1526	TGME49_235635_12_0	GTAAATGGGGATGTCAAGTTGTATCAGGAAGCGCGCAACCGTTTAAGAGCTATGCTGGAA	TATCAGGAAGCGCGCAACC	TGME49_235635	TGME49_235635
1527	TGME49_235635_13_0	GTAAATGGGGATGTCAAGTTGGTCTCGTGGAGGTCGTTCGGTTTAAGAGCTATGCTGGAA	GTCTCGTGGAGGTCGTTCG	TGME49_235635	TGME49_235635
1528	TGME49_235635_15_0	GTAAATGGGGATGTCAAGTTGGCCTTCCTGCGGCGAGACAGTTTAAGAGCTATGCTGGAA	GCCTTCCTGCGGCGAGACA	TGME49_235635	TGME49_235635
1529	TGME49_235635_16_0	GTAAATGGGGATGTCAAGTTGGCCTTGTCTCGCCGCAGGAGTTTAAGAGCTATGCTGGAA	GCCTTGTCTCGCCGCAGGA	TGME49_235635	TGME49_235635
1530	TGME49_237015_1_0	GTAAATGGGGATGTCAAGTTGCTTGTTGAGGATATAGCACGTTTAAGAGCTATGCTGGAA	CTTGTTGAGGATATAGCAC	TGME49_237015	GRA43
1531	TGME49_237015_2_0	GTAAATGGGGATGTCAAGTTGGCTTGTCTCCGTTGCCTACGTTTAAGAGCTATGCTGGAA	GCTTGTCTCCGTTGCCTAC	TGME49_237015	GRA43
1532	TGME49_237015_3_0	GTAAATGGGGATGTCAAGTTGCTCAGGAGCATCTCTCCATGTTTAAGAGCTATGCTGGAA	CTCAGGAGCATCTCTCCAT	TGME49_237015	GRA43
1533	TGME49_237015_4_0	GTAAATGGGGATGTCAAGTTGCGCAGGATCATGGCAGGCCGTTTAAGAGCTATGCTGGAA	CGCAGGATCATGGCAGGCC	TGME49_237015	GRA43
1534	TGME49_237015_5_0	GTAAATGGGGATGTCAAGTTGGTGGTAGGCGTGGAACCATGTTTAAGAGCTATGCTGGAA	GTGGTAGGCGTGGAACCAT	TGME49_237015	GRA43
1535	TGME49_241240_11_0	GTAAATGGGGATGTCAAGTTGCCGCATACACGGCAGAGCAGTTTAAGAGCTATGCTGGAA	CCGCATACACGGCAGAGCA	TGME49_241240	TGME49_241240
1536	TGME49_241240_2_0	GTAAATGGGGATGTCAAGTTGTTGGTCCTGCACCGCCAGGGTTTAAGAGCTATGCTGGAA	TTGGTCCTGCACCGCCAGG	TGME49_241240	TGME49_241240
1537	TGME49_241240_3_0	GTAAATGGGGATGTCAAGTTGGCGGTGCAGGACCAACGCGGTTTAAGAGCTATGCTGGAA	GCGGTGCAGGACCAACGCG	TGME49_241240	TGME49_241240
1538	TGME49_241240_6_0	GTAAATGGGGATGTCAAGTTGCATACTGCACCATCTCCGAGTTTAAGAGCTATGCTGGAA	CATACTGCACCATCTCCGA	TGME49_241240	TGME49_241240
1539	TGME49_241240_8_0	GTAAATGGGGATGTCAAGTTGGTGCAGGCGTATCATCCGTGTTTAAGAGCTATGCTGGAA	GTGCAGGCGTATCATCCGT	TGME49_241240	TGME49_241240
1540	TGME49_242100_0_0	GTAAATGGGGATGTCAAGTTGATGGACACAACGACGTTCAGTTTAAGAGCTATGCTGGAA	ATGGACACAACGACGTTCA	TGME49_242100	TGME49_242100
1541	TGME49_242100_1_0	GTAAATGGGGATGTCAAGTTGTTGTGTCCATCTACAGACGGTTTAAGAGCTATGCTGGAA	TTGTGTCCATCTACAGACG	TGME49_242100	TGME49_242100
1542	TGME49_242100_2_0	GTAAATGGGGATGTCAAGTTGATCGAGCCACGTCTGTAGAGTTTAAGAGCTATGCTGGAA	ATCGAGCCACGTCTGTAGA	TGME49_242100	TGME49_242100
1543	TGME49_242100_3_0	GTAAATGGGGATGTCAAGTTGCTCGGCTGATGTGATATTAGTTTAAGAGCTATGCTGGAA	CTCGGCTGATGTGATATTA	TGME49_242100	TGME49_242100
1544	TGME49_242100_4_0	GTAAATGGGGATGTCAAGTTGGATGGAGCGTCAGGCAACGGTTTAAGAGCTATGCTGGAA	GATGGAGCGTCAGGCAACG	TGME49_242100	TGME49_242100
1545	TGME49_242250_0_0	GTAAATGGGGATGTCAAGTTGTTGTTGTCGCTGTACTTATGTTTAAGAGCTATGCTGGAA	TTGTTGTCGCTGTACTTAT	TGME49_242250	TGME49_242250
1546	TGME49_242250_1_0	GTAAATGGGGATGTCAAGTTGCTCTATTAATGAATCACAAGTTTAAGAGCTATGCTGGAA	CTCTATTAATGAATCACAA	TGME49_242250	TGME49_242250
1547	TGME49_242250_2_0	GTAAATGGGGATGTCAAGTTGGTATACCGACAGTGGTCCTGTTTAAGAGCTATGCTGGAA	GTATACCGACAGTGGTCCT	TGME49_242250	TGME49_242250
1548	TGME49_242250_3_0	GTAAATGGGGATGTCAAGTTGGACGTCCGAGGACCACTGTGTTTAAGAGCTATGCTGGAA	GACGTCCGAGGACCACTGT	TGME49_242250	TGME49_242250
1549	TGME49_242250_4_0	GTAAATGGGGATGTCAAGTTGTGGTCCTCGGACGTCCAGCGTTTAAGAGCTATGCTGGAA	TGGTCCTCGGACGTCCAGC	TGME49_242250	TGME49_242250
1550	TGME49_245432_10_0	GTAAATGGGGATGTCAAGTTGCTCATGGACGTACTCTCACGTTTAAGAGCTATGCTGGAA	CTCATGGACGTACTCTCAC	TGME49_245432	GRA19
1551	TGME49_245432_11_0	GTAAATGGGGATGTCAAGTTGGCCTTAGTCGCAGAAGGCGGTTTAAGAGCTATGCTGGAA	GCCTTAGTCGCAGAAGGCG	TGME49_245432	GRA19
1552	TGME49_245432_12_0	GTAAATGGGGATGTCAAGTTGCAACTCCAGGACCTGGACGGTTTAAGAGCTATGCTGGAA	CAACTCCAGGACCTGGACG	TGME49_245432	GRA19
1553	TGME49_245432_6_0	GTAAATGGGGATGTCAAGTTGCTCTTGCCTCTCACGCTCGGTTTAAGAGCTATGCTGGAA	CTCTTGCCTCTCACGCTCG	TGME49_245432	GRA19
1554	TGME49_245432_7_0	GTAAATGGGGATGTCAAGTTGAAGTCATGACCTTCACAAGGTTTAAGAGCTATGCTGGAA	AAGTCATGACCTTCACAAG	TGME49_245432	GRA19
1555	TGME49_246590_0_0	GTAAATGGGGATGTCAAGTTGCTTCGTCTACCGCGTACGGGTTTAAGAGCTATGCTGGAA	CTTCGTCTACCGCGTACGG	TGME49_246590	TGME49_246590
1556	TGME49_246590_2_0	GTAAATGGGGATGTCAAGTTGGAGCGTCGAGTCTGCAGTGGTTTAAGAGCTATGCTGGAA	GAGCGTCGAGTCTGCAGTG	TGME49_246590	TGME49_246590
1557	TGME49_246590_3_0	GTAAATGGGGATGTCAAGTTGAGCACTCCAGACACTGACAGTTTAAGAGCTATGCTGGAA	AGCACTCCAGACACTGACA	TGME49_246590	TGME49_246590
1558	TGME49_246590_6_0	GTAAATGGGGATGTCAAGTTGAGCCAGATTCGCTGCATCCGTTTAAGAGCTATGCTGGAA	AGCCAGATTCGCTGCATCC	TGME49_246590	TGME49_246590
1559	TGME49_246590_9_0	GTAAATGGGGATGTCAAGTTGTTGTGTAGACGCTCTCCGGGTTTAAGAGCTATGCTGGAA	TTGTGTAGACGCTCTCCGG	TGME49_246590	TGME49_246590
1560	TGME49_247440_1_0	GTAAATGGGGATGTCAAGTTGCTGGAATTCGAGCTACAGAGTTTAAGAGCTATGCTGGAA	CTGGAATTCGAGCTACAGA	TGME49_247440	GRA33
1561	TGME49_247440_2_0	GTAAATGGGGATGTCAAGTTGAAGGTGAAGTATTCGCTGGGTTTAAGAGCTATGCTGGAA	AAGGTGAAGTATTCGCTGG	TGME49_247440	GRA33
1562	TGME49_247440_4_0	GTAAATGGGGATGTCAAGTTGTGCCAGTCGTCCGAGTGGCGTTTAAGAGCTATGCTGGAA	TGCCAGTCGTCCGAGTGGC	TGME49_247440	GRA33
1563	TGME49_247440_5_0	GTAAATGGGGATGTCAAGTTGCGCCTGCCACTCGGACGACGTTTAAGAGCTATGCTGGAA	CGCCTGCCACTCGGACGAC	TGME49_247440	GRA33
1564	TGME49_247440_6_0	GTAAATGGGGATGTCAAGTTGGACTTGTATTCACTGCTGGGTTTAAGAGCTATGCTGGAA	GACTTGTATTCACTGCTGG	TGME49_247440	GRA33
1565	TGME49_247580_0_0	GTAAATGGGGATGTCAAGTTGTATGAACTGGTGTCAGCGGGTTTAAGAGCTATGCTGGAA	TATGAACTGGTGTCAGCGG	TGME49_247580	GRX3
1566	TGME49_247580_10_0	GTAAATGGGGATGTCAAGTTGCAAGGATCTTCCGACAGAGGTTTAAGAGCTATGCTGGAA	CAAGGATCTTCCGACAGAG	TGME49_247580	GRX3
1567	TGME49_247580_11_0	GTAAATGGGGATGTCAAGTTGGATCTTCCGACAGAGGGGGGTTTAAGAGCTATGCTGGAA	GATCTTCCGACAGAGGGGG	TGME49_247580	GRX3
1568	TGME49_247580_12_0	GTAAATGGGGATGTCAAGTTGTTCATGAAGGGGACTCCAAGTTTAAGAGCTATGCTGGAA	TTCATGAAGGGGACTCCAA	TGME49_247580	GRX3
1569	TGME49_247580_8_0	GTAAATGGGGATGTCAAGTTGTTGCCACGGACCATTTCTCGTTTAAGAGCTATGCTGGAA	TTGCCACGGACCATTTCTC	TGME49_247580	GRX3
1570	TGME49_247960_0_0	GTAAATGGGGATGTCAAGTTGCTCAGTCACCAGTCTGTCGGTTTAAGAGCTATGCTGGAA	CTCAGTCACCAGTCTGTCG	TGME49_247960	TGME49_247960
1571	TGME49_247960_1_0	GTAAATGGGGATGTCAAGTTGCTCTCTGAGGAAGAGGACAGTTTAAGAGCTATGCTGGAA	CTCTCTGAGGAAGAGGACA	TGME49_247960	TGME49_247960
1572	TGME49_247960_2_0	GTAAATGGGGATGTCAAGTTGCAGCGCCTCCTCGTAGCACGTTTAAGAGCTATGCTGGAA	CAGCGCCTCCTCGTAGCAC	TGME49_247960	TGME49_247960
1573	TGME49_247960_3_0	GTAAATGGGGATGTCAAGTTGGAGGCGCTGCGCTTCAAGGGTTTAAGAGCTATGCTGGAA	GAGGCGCTGCGCTTCAAGG	TGME49_247960	TGME49_247960
1574	TGME49_247960_4_0	GTAAATGGGGATGTCAAGTTGGCTTGCTCGAAGATGCTAGGTTTAAGAGCTATGCTGGAA	GCTTGCTCGAAGATGCTAG	TGME49_247960	TGME49_247960
1575	TGME49_250955_1_0	GTAAATGGGGATGTCAAGTTGATTGAGAATCTGCGACTCGGTTTAAGAGCTATGCTGGAA	ATTGAGAATCTGCGACTCG	TGME49_250955	TGME49_250955
1576	TGME49_250955_2_0	GTAAATGGGGATGTCAAGTTGTACATCGAGCAACACGCTGGTTTAAGAGCTATGCTGGAA	TACATCGAGCAACACGCTG	TGME49_250955	TGME49_250955
1577	TGME49_250955_3_0	GTAAATGGGGATGTCAAGTTGCAACACGCTGCGGAGAGCTGTTTAAGAGCTATGCTGGAA	CAACACGCTGCGGAGAGCT	TGME49_250955	TGME49_250955
1578	TGME49_250955_4_0	GTAAATGGGGATGTCAAGTTGTATGCTCGAAGAGAACACTGTTTAAGAGCTATGCTGGAA	TATGCTCGAAGAGAACACT	TGME49_250955	TGME49_250955
1579	TGME49_250955_6_0	GTAAATGGGGATGTCAAGTTGAGTGATCTAGAACGGAAGGGTTTAAGAGCTATGCTGGAA	AGTGATCTAGAACGGAAGG	TGME49_250955	TGME49_250955
1580	TGME49_258458_0_0	GTAAATGGGGATGTCAAGTTGAAGTAGTACGACGAGCTGCGTTTAAGAGCTATGCTGGAA	AAGTAGTACGACGAGCTGC	TGME49_500284	TGME49_500284
1581	TGME49_258458_1_0	GTAAATGGGGATGTCAAGTTGAGCGAAGCCTTCATAATTGGTTTAAGAGCTATGCTGGAA	AGCGAAGCCTTCATAATTG	TGME49_500284	TGME49_500284
1582	TGME49_258458_2_0	GTAAATGGGGATGTCAAGTTGCCATGTGTTGACTCATCACGTTTAAGAGCTATGCTGGAA	CCATGTGTTGACTCATCAC	TGME49_500284	TGME49_500284
1583	TGME49_258458_3_0	GTAAATGGGGATGTCAAGTTGGTCGCGCCTTCTTACATTAGTTTAAGAGCTATGCTGGAA	GTCGCGCCTTCTTACATTA	TGME49_500284	TGME49_500284
1584	TGME49_258458_4_0	GTAAATGGGGATGTCAAGTTGTTGTTACCATAATGTAAGAGTTTAAGAGCTATGCTGGAA	TTGTTACCATAATGTAAGA	TGME49_500284	TGME49_500284
1585	TGME49_259020_0_0	GTAAATGGGGATGTCAAGTTGCCGTCAGCATCGCATCCGCGTTTAAGAGCTATGCTGGAA	CCGTCAGCATCGCATCCGC	TGME49_259020	BAG1
1586	TGME49_259020_1_0	GTAAATGGGGATGTCAAGTTGTAACCATAGAAGTCGACAAGTTTAAGAGCTATGCTGGAA	TAACCATAGAAGTCGACAA	TGME49_259020	BAG1
1587	TGME49_259020_2_0	GTAAATGGGGATGTCAAGTTGTCGAACTCCACGTCGACTCGTTTAAGAGCTATGCTGGAA	TCGAACTCCACGTCGACTC	TGME49_259020	BAG1
1588	TGME49_259020_3_0	GTAAATGGGGATGTCAAGTTGGCTCCGTTGTCGACTTCTAGTTTAAGAGCTATGCTGGAA	GCTCCGTTGTCGACTTCTA	TGME49_259020	BAG1
1589	TGME49_259020_4_0	GTAAATGGGGATGTCAAGTTGGATGCTTGGTACATCCCGGGTTTAAGAGCTATGCTGGAA	GATGCTTGGTACATCCCGG	TGME49_259020	BAG1
1590	TGME49_259172_10_0	GTAAATGGGGATGTCAAGTTGGAGTATGCGAGACAACGCAGTTTAAGAGCTATGCTGGAA	GAGTATGCGAGACAACGCA	TGME49_259172	TGME49_259172
1591	TGME49_259172_4_0	GTAAATGGGGATGTCAAGTTGGATCGAAGCGGAACACACGGTTTAAGAGCTATGCTGGAA	GATCGAAGCGGAACACACG	TGME49_259172	TGME49_259172
1592	TGME49_259172_7_0	GTAAATGGGGATGTCAAGTTGAGGAACGCGAGACTCGGATGTTTAAGAGCTATGCTGGAA	AGGAACGCGAGACTCGGAT	TGME49_259172	TGME49_259172
1593	TGME49_259172_8_0	GTAAATGGGGATGTCAAGTTGATGGCGAAGGAGCCGGAGAGTTTAAGAGCTATGCTGGAA	ATGGCGAAGGAGCCGGAGA	TGME49_259172	TGME49_259172
1594	TGME49_259172_9_0	GTAAATGGGGATGTCAAGTTGTACGTACACAAGAGACGCGGTTTAAGAGCTATGCTGGAA	TACGTACACAAGAGACGCG	TGME49_259172	TGME49_259172
1595	TGME49_279100_20_0	GTAAATGGGGATGTCAAGTTGCGGGAGTTCCGATGACGCCGTTTAAGAGCTATGCTGGAA	CGGGAGTTCCGATGACGCC	TGME49_279100	TGME49_279100
1596	TGME49_279100_38_0	GTAAATGGGGATGTCAAGTTGAGACGACCGGGGACACTGGGTTTAAGAGCTATGCTGGAA	AGACGACCGGGGACACTGG	TGME49_279100	TGME49_279100
1597	TGME49_279100_41_0	GTAAATGGGGATGTCAAGTTGATTGTCCCCAATACAGTTTGTTTAAGAGCTATGCTGGAA	ATTGTCCCCAATACAGTTT	TGME49_279100	TGME49_279100
1598	TGME49_279100_8_0	GTAAATGGGGATGTCAAGTTGTCTCTCTGCATCGCGAAGGGTTTAAGAGCTATGCTGGAA	TCTCTCTGCATCGCGAAGG	TGME49_279100	TGME49_279100
1599	TGME49_279100_9_0	GTAAATGGGGATGTCAAGTTGTCGTCTCTCTGCATCGCGAGTTTAAGAGCTATGCTGGAA	TCGTCTCTCTGCATCGCGA	TGME49_279100	TGME49_279100
1600	TGME49_295110_10_0	GTAAATGGGGATGTCAAGTTGAACCGATGACTGTACTGGTGTTTAAGAGCTATGCTGGAA	AACCGATGACTGTACTGGT	TGME49_295110	TGME49_295110
1601	TGME49_295110_11_0	GTAAATGGGGATGTCAAGTTGGAAGGACTTAGATAAGCTGGTTTAAGAGCTATGCTGGAA	GAAGGACTTAGATAAGCTG	TGME49_295110	TGME49_295110
1602	TGME49_295110_13_0	GTAAATGGGGATGTCAAGTTGCTGTACGAGCTTCCAACAGGTTTAAGAGCTATGCTGGAA	CTGTACGAGCTTCCAACAG	TGME49_295110	TGME49_295110
1603	TGME49_295110_7_0	GTAAATGGGGATGTCAAGTTGAGGAACCTTCTGAAGCCTGGTTTAAGAGCTATGCTGGAA	AGGAACCTTCTGAAGCCTG	TGME49_295110	TGME49_295110
1604	TGME49_295110_9_0	GTAAATGGGGATGTCAAGTTGGAGGTTCTTGGCAAGGTGGGTTTAAGAGCTATGCTGGAA	GAGGTTCTTGGCAAGGTGG	TGME49_295110	TGME49_295110
1605	TGME49_295125_3_0	GTAAATGGGGATGTCAAGTTGCTGTCTGCCAGCGCCTTGCGTTTAAGAGCTATGCTGGAA	CTGTCTGCCAGCGCCTTGC	TGME49_295125	ROP4
1606	TGME49_295125_4_0	GTAAATGGGGATGTCAAGTTGATGAGTATACGCCGCCAGAGTTTAAGAGCTATGCTGGAA	ATGAGTATACGCCGCCAGA	TGME49_295125	ROP4
1607	TGME49_295125_5_0	GTAAATGGGGATGTCAAGTTGCGGCCGCACGACCTTCTGGGTTTAAGAGCTATGCTGGAA	CGGCCGCACGACCTTCTGG	TGME49_295125	ROP4
1608	TGME49_295125_6_0	GTAAATGGGGATGTCAAGTTGTCGAATGCGTACGTCATCGGTTTAAGAGCTATGCTGGAA	TCGAATGCGTACGTCATCG	TGME49_295125	ROP4
1609	TGME49_295125_7_0	GTAAATGGGGATGTCAAGTTGAGTAACCTTCTGAAGCCTGGTTTAAGAGCTATGCTGGAA	AGTAACCTTCTGAAGCCTG	TGME49_295125	ROP4
1610	TGME49_296015_0_0	GTAAATGGGGATGTCAAGTTGAAGCGACAGACAAAGTGACGTTTAAGAGCTATGCTGGAA	AAGCGACAGACAAAGTGAC	TGME49_296015	TGME49_296015
1611	TGME49_296015_1_0	GTAAATGGGGATGTCAAGTTGTTGACCATACTTCAACCAAGTTTAAGAGCTATGCTGGAA	TTGACCATACTTCAACCAA	TGME49_296015	TGME49_296015
1612	TGME49_296015_3_0	GTAAATGGGGATGTCAAGTTGAAAGGACATGGATAAGCAGGTTTAAGAGCTATGCTGGAA	AAAGGACATGGATAAGCAG	TGME49_296015	TGME49_296015
1613	TGME49_296015_5_0	GTAAATGGGGATGTCAAGTTGGAGAGACCAATAACTCAGGGTTTAAGAGCTATGCTGGAA	GAGAGACCAATAACTCAGG	TGME49_296015	TGME49_296015
1614	TGME49_296015_9_0	GTAAATGGGGATGTCAAGTTGAGTCAAGGCAGCAGCGGCAGTTTAAGAGCTATGCTGGAA	AGTCAAGGCAGCAGCGGCA	TGME49_296015	TGME49_296015
1615	TGME49_296020_0_0	GTAAATGGGGATGTCAAGTTGCTCAACAGAAATCTGGGAAGTTTAAGAGCTATGCTGGAA	CTCAACAGAAATCTGGGAA	TGME49_296020	ROP2L11
1616	TGME49_296020_2_0	GTAAATGGGGATGTCAAGTTGTGATAGATGCGAAGCGTGGGTTTAAGAGCTATGCTGGAA	TGATAGATGCGAAGCGTGG	TGME49_296020	ROP2L11
1617	TGME49_296020_3_0	GTAAATGGGGATGTCAAGTTGTCCAACAGAAGCACCCAGGGTTTAAGAGCTATGCTGGAA	TCCAACAGAAGCACCCAGG	TGME49_296020	ROP2L11
1618	TGME49_296020_4_0	GTAAATGGGGATGTCAAGTTGCAATCGGGCACCGTCCGCTGTTTAAGAGCTATGCTGGAA	CAATCGGGCACCGTCCGCT	TGME49_296020	ROP2L11
1619	TGME49_296020_7_0	GTAAATGGGGATGTCAAGTTGGACTCATTCGAAGGTCCATGTTTAAGAGCTATGCTGGAA	GACTCATTCGAAGGTCCAT	TGME49_296020	ROP2L11
1620	TGME49_301480_1_559	GTAAATGGGGATGTCAAGTTGGAACGAGTTCAAGCCGTAGGTTTAAGAGCTATGCTGGAA	GAACGAGTTCAAGCCGTAG	TGME49_301480	TGME49_301480
1621	TGME49_301480_2_2795	GTAAATGGGGATGTCAAGTTGTGCAGCCAGTTGTGTCGGTGTTTAAGAGCTATGCTGGAA	TGCAGCCAGTTGTGTCGGT	TGME49_301480	TGME49_301480
1622	TGME49_301480_5_559	GTAAATGGGGATGTCAAGTTGGAGCAGGCATTCAGCCTGCGTTTAAGAGCTATGCTGGAA	GAGCAGGCATTCAGCCTGC	TGME49_301480	TGME49_301480
1623	TGME49_301480_7_3354	GTAAATGGGGATGTCAAGTTGGCTTCGGAACCAGCGGCAGGTTTAAGAGCTATGCTGGAA	GCTTCGGAACCAGCGGCAG	TGME49_301480	TGME49_301480
1624	TGME49_301480_8_3354	GTAAATGGGGATGTCAAGTTGCCAGATTCACCACTGCCGCGTTTAAGAGCTATGCTGGAA	CCAGATTCACCACTGCCGC	TGME49_301480	TGME49_301480
1625	TGME49_306895_10_0	GTAAATGGGGATGTCAAGTTGGTGAAGCAAACAACGAAGAGTTTAAGAGCTATGCTGGAA	GTGAAGCAAACAACGAAGA	TGME49_306895	TGME49_306895
1626	TGME49_306895_11_0	GTAAATGGGGATGTCAAGTTGATCCAGAAGATTGAGAAGTGTTTAAGAGCTATGCTGGAA	ATCCAGAAGATTGAGAAGT	TGME49_306895	TGME49_306895
1627	TGME49_306895_12_0	GTAAATGGGGATGTCAAGTTGACCACTGCCAAACCGGCACGTTTAAGAGCTATGCTGGAA	ACCACTGCCAAACCGGCAC	TGME49_306895	TGME49_306895
1628	TGME49_306895_14_0	GTAAATGGGGATGTCAAGTTGTTGTTTCGTCGACCGGTGCGTTTAAGAGCTATGCTGGAA	TTGTTTCGTCGACCGGTGC	TGME49_306895	TGME49_306895
1629	TGME49_306895_9_0	GTAAATGGGGATGTCAAGTTGGTCACGCTGGTCATGGAGCGTTTAAGAGCTATGCTGGAA	GTCACGCTGGTCATGGAGC	TGME49_306895	TGME49_306895
1630	TGME49_314265_0_0	GTAAATGGGGATGTCAAGTTGACAGAAGCGCGGAGTGGCGGTTTAAGAGCTATGCTGGAA	ACAGAAGCGCGGAGTGGCG	TGME49_314265	TGME49_314265
1631	TGME49_314265_1_0	GTAAATGGGGATGTCAAGTTGTCCTGTCTCTGAAGAACTCGTTTAAGAGCTATGCTGGAA	TCCTGTCTCTGAAGAACTC	TGME49_314265	TGME49_314265
1632	TGME49_314265_2_0	GTAAATGGGGATGTCAAGTTGAGACTGTGGAGAGGAATTCGTTTAAGAGCTATGCTGGAA	AGACTGTGGAGAGGAATTC	TGME49_314265	TGME49_314265
1633	TGME49_314265_3_0	GTAAATGGGGATGTCAAGTTGTTCGTCGACAGAGAGACTGGTTTAAGAGCTATGCTGGAA	TTCGTCGACAGAGAGACTG	TGME49_314265	TGME49_314265
1634	TGME49_314265_4_0	GTAAATGGGGATGTCAAGTTGAGGCCGGCGCAGCTCGTGGGTTTAAGAGCTATGCTGGAA	AGGCCGGCGCAGCTCGTGG	TGME49_314265	TGME49_314265
1635	TGME49_322120_24_0	GTAAATGGGGATGTCAAGTTGACTTTCTCATCTACGAAATGTTTAAGAGCTATGCTGGAA	ACTTTCTCATCTACGAAAT	TGME49_322120	TGME49_322120
1636	TGME49_322120_3_0	GTAAATGGGGATGTCAAGTTGCAGTGGTGAGATGATGGCGGTTTAAGAGCTATGCTGGAA	CAGTGGTGAGATGATGGCG	TGME49_322120	TGME49_322120
1637	TGME49_322120_4_0	GTAAATGGGGATGTCAAGTTGCCATCATCTCACCACTGCCGTTTAAGAGCTATGCTGGAA	CCATCATCTCACCACTGCC	TGME49_322120	TGME49_322120
1638	TGME49_322120_6_0	GTAAATGGGGATGTCAAGTTGTGTCACACACTCGCTGAGGGTTTAAGAGCTATGCTGGAA	TGTCACACACTCGCTGAGG	TGME49_322120	TGME49_322120
1639	TGME49_322120_9_0	GTAAATGGGGATGTCAAGTTGGCGAGACTGAAATACACAGGTTTAAGAGCTATGCTGGAA	GCGAGACTGAAATACACAG	TGME49_322120	TGME49_322120
1640	TGME49_323110_16_0	GTAAATGGGGATGTCAAGTTGAGCCCTGGAACGCGGCGTAGTTTAAGAGCTATGCTGGAA	AGCCCTGGAACGCGGCGTA	TGME49_323110	TGME49_323110
1641	TGME49_323110_19_0	GTAAATGGGGATGTCAAGTTGGCTTCATCGGAACTCCCGCGTTTAAGAGCTATGCTGGAA	GCTTCATCGGAACTCCCGC	TGME49_323110	TGME49_323110
1642	TGME49_323110_30_0	GTAAATGGGGATGTCAAGTTGCAAACGGCTTGTTCATCGGGTTTAAGAGCTATGCTGGAA	CAAACGGCTTGTTCATCGG	TGME49_323110	TGME49_323110
1643	TGME49_323110_7_0	GTAAATGGGGATGTCAAGTTGACTCCGTACGCCGCGTTCCGTTTAAGAGCTATGCTGGAA	ACTCCGTACGCCGCGTTCC	TGME49_323110	TGME49_323110
1644	TGME49_323110_9_0	GTAAATGGGGATGTCAAGTTGGCTTGTTCATCGGTGGAGGGTTTAAGAGCTATGCTGGAA	GCTTGTTCATCGGTGGAGG	TGME49_323110	TGME49_323110
