# Supplementary material for: Toxoplasma effector TgROP1 establishes membrane contact sites with the endoplasmic reticulum during infection
Source: Nat Microbiol. 2025 Nov 25;10(12):3331–45. doi: 10.1038/s41564-025-02193-3 (PMC12669048; doi:10.1038/s41564-025-02193-3)
Supplement: Supplementary file 5 — List of Toxoplasma genes from the host mitochondria–Toxoplasma effector CRISPR screen showing the median log2FC in the sgRNA abundances between the GFPhi and GFPneg populations and RRA scores. [file 41564_2025_2193_MOESM5_ESM.xlsx]

## Sheet: Sheet1
Toxoplasma ID	Gene name	L2FC (Mito_High-Neg)	RRA score (-log10)
TGME49_220950	MAF1B	-6.067	7.04308
TGME49_316250	GRA45	-5.6154	10.1082
TGME49_323110	TGME49_323110	-4.5531	8.52317
TGME49_228170	GRA44/IMC2A	-1.7717	2.22178
TGME49_215220	GRA22	-1.6437	5.09921
TGME49_296020	ROP2L11	-1.3221	1.50223
TGME49_305590	TGME49_305590	-1.1441	1.88032
TGME49_321710	ROP42L1	-1.0023	1.03971
TGME49_242820	TGME49_242820	-0.94852	1.02452
TGME49_247520	WIP	-0.81445	1.19262
TGME49_312420	GRA38	-0.78422	0.93723
TGME49_246710	TGME49_246710	-0.75997	3.51252
TGME49_266100	ROP41	-0.73457	1.77474
TGME49_235635	TGME49_235635	-0.70874	0.735584
TGME49_217400	TGME49_217400	-0.67663	1.16782
TGME49_221210	CYP18/C-18	-0.60874	0.836004
TGME49_253140	TGME49_253140	-0.60387	1.00185
TGME49_315470	TGME49_315470	-0.60032	0.934234
TGME49_212410	GRA11A	-0.59763	1.21431
TGME49_239600	ROP23	-0.59635	0.961141
TGME49_223920	RON3	-0.59234	1.70093
TGME49_247580	GRX3	-0.58896	1.60567
TGME49_220240	GRA31	-0.57028	1.8827
TGME49_262400	TGME49_262400	-0.56396	0.958094
TGME49_304955	PPM11C/serine/threonine_specific_protein_phosphatase	-0.53115	1.45021
TGME49_290700	GRA25	-0.52611	1.87034
TGME49_270250	GRA1	-0.52588	1.21033
TGME49_237800	GRA11B	-0.51291	1.1091
TGME49_268900	GRA10	-0.51183	0.813383
TGME49_248510	TGME49_248510	-0.50848	0.886057
TGME49_316280	TFP3	-0.50462	1.65938
TGME49_208450	PI-2	-0.46069	1.48271
TGME49_277230	GRA82	-0.45574	0.925403
TGME49_259020	BAG1	-0.4365	0.826231
TGME49_312270	ROP13	-0.42928	0.844634
TGME49_315910	TGME49_315910	-0.4262	1.06957
TGME49_295110	TGME49_295110	-0.42267	0.631137
TGME49_239010	HCE1/TEEGR	-0.41399	1.26307
TGME49_203930	TGME49_203930	-0.40309	1.25031
TGME49_274170	ROP49	-0.40244	2.42499
TGME49_217530	GRA63	-0.3871	1.02401
TGME49_254880	alpha-galactosidase	-0.38514	1.61775
TGME49_264660	CST1	-0.38454	1.27245
TGME49_269460	EFPP	-0.37349	0.798084
TGME49_282170	TGME49_282170	-0.37257	0.435642
TGME49_205360	TGME49_205360	-0.36454	1.01561
TGME49_261750	RON10	-0.36294	0.497764
TGME49_229390	TGME49_229390	-0.36195	0.814005
TGME49_275850	GRA12C	-0.36008	0.961539
TGME49_269690	GRA29/SFP2	-0.35891	1.56222
TGME49_319340	CST5_(GRA49)	-0.35815	0.888267
TGME49_288840	GRA18	-0.3566	1.6097
TGME49_279100	TGME49_279100	-0.3555	0.634362
TGME49_250955	TGME49_250955	-0.35483	0.972814
TGME49_500284	TGME49_500284	-0.34691	0.730697
TGME49_259830	DGK2	-0.33725	0.905913
TGME49_309190	AIP	-0.31601	0.68647
TGME49_237500	PPM3A	-0.31254	0.89671
TGME49_320490	GRA66	-0.3117	0.684114
TGME49_275460	TGME49_275460	-0.29785	0.948153
TGME49_208430	TGME49_208430	-0.2956	0.66837
TGME49_314500	SUB2	-0.28585	1.31285
TGME49_225330	TGME49_225330	-0.28382	0.871665
TGME49_268970	TGME49_268970	-0.28102	0.970657
TGME49_270240	MAG1	-0.27594	0.764977
TGME49_310010	RON1	-0.26315	0.626463
TGME49_258870	CST7	-0.26236	0.721361
TGME49_262730	ROP16	-0.26188	1.43206
TGME49_203600	CST2_(GRA50)	-0.25247	0.732875
TGME49_310780	GRA4	-0.24881	0.818471
TGME49_321650	RON13	-0.24149	0.102813
TGME49_314265	TGME49_314265	-0.24038	0.700863
TGME49_246550	ASP3	-0.24004	0.568138
TGME49_230705	TGME49_230705	-0.22633	0.742225
TGME49_236890	GRA37	-0.21305	0.977778
TGME49_270700	MYR2	-0.20892	0.76736
TGME49_270200	TGME49_270200	-0.20743	0.457909
TGME49_234540	TGME49_234540	-0.20104	0.417164
TGME49_297960	RON6	-0.19622	1.32598
TGME49_249470	ROP50	-0.19435	1.16662
TGME49_201130	ROP33	-0.19359	0.483928
TGME49_233010	ERK7	-0.19237	0.393683
TGME49_253370	RON4L1	-0.1909	0.749971
TGME49_304720	TGME49_304720	-0.1889	0.133346
TGME49_254720	GRA8	-0.18489	1.49316
TGME49_297900	GRA83	-0.17971	0.780625
TGME49_275860	GRA12B	-0.17724	0.796043
TGME49_216070	TGME49_216070	-0.17165	0.475721
TGME49_235140	NSM	-0.17081	0.936779
TGME49_227010	ROP30	-0.17035	0.132633
TGME49_268760	TGME49_268760	-0.17006	0.313417
TGME49_202620	GRA64	-0.1689	0.653549
TGME49_210095	ROP43	-0.16887	0.323023
TGME49_291630	TGME49_291630	-0.14967	0.521491
TGME49_300100	RON2	-0.14824	0.387969
TGME49_311470	RON5	-0.14098	0.419657
TGME49_200010	GRA20	-0.13403	0.401341
TGME49_272420	LCAT	-0.13197	0.17648
TGME49_227280	GRA3	-0.12541	0.551727
TGME49_230470	ROP46	-0.12431	0.435547
TGME49_213069	TGME49_213069	-0.12189	0.303757
TGME49_208070	inositol_polyphosphate_kinase	-0.12125	0.672192
TGME49_222170	GRA17	-0.12007	1.19993
TGME49_258462	TGME49_258462	-0.11783	0.641932
TGME49_261440	Armadillo_Repeats-Only_(ARO)	-0.11708	0.470929
TGME49_276210	TGME49_276210	-0.11448	0.127185
TGME49_225150	TGME49_225150	-0.11425	0.841155
TGME49_266050	TGME49_266050	-0.10984	0.0659967
TGME49_309590	ROP1	-0.10687	0.943629
TGME49_270920	ROP32	-0.10655	0.409928
TGME49_249670	Cathepsin_Protease_B	-0.10556	0.924526
TGME49_273980	GRA80	-0.093942	0.194132
TGME49_259700	TGME49_259700	-0.092912	0.455262
TGME49_277270	NTPase_II	-0.084528	0.437315
TGME49_258360	TGME49_258360	-0.084168	0.389308
TGME49_215910	TGME49_215910	-0.0827	0.442012
TGME49_269950	GRA61	-0.079197	1.22068
TGME49_214080	Toxofilin	-0.075418	0.25395
TGME49_247530	TGME49_247530	-0.073523	0.961022
TGME49_269920	TGME49_269920	-0.071691	0.184303
TGME49_300220	TGME49_300220	-0.07068	0.449136
TGME49_229500	TGME49_229500	-0.061916	0.170844
TGME49_240830	TGME49_240830	-0.060648	0.42554
TGME49_242118	Myosin-light-chain_kinase	-0.060547	0.747681
TGME49_237230	MYR3	-0.058881	0.480553
TGME49_281675	ROP45	-0.057652	0.238689
TGME49_200360	TGME49_200360	-0.057176	0.490408
TGME49_215360	GRA62	-0.054488	0.0380713
TGME49_230190	TGME49_230190	-0.053514	0.70178
TGME49_227620	GRA2	-0.053168	0.211287
TGME49_243690	TGME49_243690	-0.049084	0.189727
TGME49_276130	Cathepsin_CPC2	-0.046894	0.0721268
TGME49_226380	GRA35	-0.044527	1.25095
TGME49_208370	GRA46	-0.041816	0.563249
TGME49_289540	SFP1	-0.035797	0.169219
TGME49_232020	RON12	-0.03531	0.342466
TGME49_222100	SOS1	-0.035062	0.880579
TGME49_240090	ROP34/WNG2	-0.034814	0.722437
TGME49_202610	PPM3D	-0.034116	0.601279
TGME49_225320	TGME49_225320	-0.033284	0.327865
TGME49_229010	RON4	-0.03269	0.216897
TGME49_242110	ROP38	-0.028132	0.317738
TGME49_201180	MSF_(Megakaryocyte_Stimulating_Factor)	-0.026563	0.49428
TGME49_258660	ROP6	-0.025021	0.764043
TGME49_315160	RASP2	-0.023988	0.539388
TGME49_241610	GRA21	-0.020731	0.582412
TGME49_240060	IST	-0.014318	0.51231
TGME49_304740	ROP35/WNG1	-0.01335	0.647953
TGME49_234950	TGME49_234950	-0.0045961	0.396877
TGME49_230350	RON11	-0.00026106	1.24397
TGME49_242240	ROP19A	3.2721e-05	0.146119
TGME49_247050	TGME49_247050	0.0011041	0.283046
TGME49_244530	GRA47	0.0034725	1.45876
TGME49_306890	TGME49_306890	0.0048754	0.135519
TGME49_241240	TGME49_241240	0.0061421	2.2745
TGME49_313330	ROP27	0.0083887	0.03971
TGME49_239740	GRA14	0.0099285	0.215939
TGME49_259172	TGME49_259172	0.010688	0.190973
TGME49_248500	NUP37	0.014662	0.11222
TGME49_266410	TGME49_266410	0.017242	0.320518
TGME49_265120	sporoRON2	0.025382	0.288598
TGME49_312150	TGME49_312150	0.043002	0.304807
TGME49_203990	ROP12	0.043404	0.234555
TGME49_235130	RASP1	0.044274	0.239924
TGME49_280480	TGME49_280480	0.046305	0.44086
TGME49_226690	TGME49_226690	0.046873	0.841155
TGME49_201520	PPM3G	0.046902	0.259558
TGME49_264600	TGME49_264600	0.048421	0.296829
TGME49_245432	GRA19	0.052365	0.0429197
TGME49_309600	GRA71	0.053319	0.367411
TGME49_261650	CST4	0.056267	0.516042
TGME49_242230	ROP29	0.056646	0.327865
TGME49_258370	ROP28	0.060271	0.19567
TGME49_272460	GRA72	0.062479	0.570894
TGME49_270320	PPM3C	0.062781	0.0604608
TGME49_228760	TGME49_228760	0.065707	1.74
TGME49_225120	TGME49_225120	0.070585	0.371979
TGME49_248640	ND6	0.071523	0.24363
TGME49_204340	CST8_(GRA54)	0.072235	0.805402
TGME49_322120	TGME49_322120	0.072786	0.214798
TGME49_208740	MCP3	0.073638	0.0887891
TGME49_309760	GRA55	0.075096	0.0594337
TGME49_320630	TGME49_320630	0.079667	0.850627
TGME49_244250	TGME49_244250	0.08123	0.0850014
TGME49_208730	MCP4	0.081441	0.204189
TGME49_203790	TGME49_203790	0.082763	0.72853
TGME49_280380	TGME49_280380	0.085123	0.641932
TGME49_237880	GRA13	0.095099	0.770702
TGME49_236860	TGME49_236860	0.099618	1.08035
TGME49_262050	ROP39	0.1019	0.966094
TGME49_230180	GRA24	0.1035	0.626095
TGME49_278510	PPM3F	0.10557	3.35434
TGME49_314250	BRP1_(Bradyzoite_specific_Rhoptry_Protein_1)	0.11039	0.157566
TGME49_249730	ND9	0.11064	1.54866
TGME49_296015	TGME49_296015	0.11777	0.26245
TGME49_277720	GDA1/CD39_(nucleoside_phosphatase)_family_protein	0.11969	0.94382
TGME49_315490	ROP10	0.12012	0.338528
TGME49_252500	ROP47	0.12319	0.95711
TGME49_261740	ROP47	0.12319	0.95711
TGME49_294630	TGME49_294630	0.12333	1.01603
TGME49_207700	ROP22	0.12365	0.396195
TGME49_202200	TGME49_202200	0.12751	1.58254
TGME49_205250	ROP18	0.13094	0.79694
TGME49_232270	TGME49_232270	0.13153	0.802802
TGME49_308950	TGME49_308950	0.13287	0.535376
TGME49_306895	TGME49_306895	0.14063	0.17795
TGME49_306560	NUP67_(proposed_name)	0.1439	0.43909
TGME49_285290	TGME49_285290	0.15224	0.658229
TGME49_225160	TGME49_225160	0.15486	0.466533
TGME49_254080	TGME49_254080	0.16094	1.39521
TGME49_314260	TGME49_314260	0.16193	0.84206
TGME49_277240	NTPase_I	0.16439	0.563249
TGME49_213388	TGME49_213388	0.16647	0.43188
TGME49_215775	ROP8	0.16816	0.470916
TGME49_247960	TGME49_247960	0.16863	0.834251
TGME49_213067	GRA36	0.17116	0.164639
TGME49_313440	GRA59	0.17118	0.285034
TGME49_202780	ROP25	0.17458	1.32325
TGME49_211460	MYR4	0.17724	1.5288
TGME49_237015	GRA43	0.18229	0.276265
TGME49_288650	GRA12	0.18303	0.773323
TGME49_211290	ROP15	0.18624	0.619409
TGME49_252360	ROP20	0.19032	0.923469
TGME49_258230	ROP20	0.19032	0.923469
TGME49_210820	TGME49_210820	0.19157	0.795121
TGME49_285150	ICMAP3	0.1942	0.0850489
TGME49_242100	TGME49_242100	0.1967	0.732969
TGME49_241000	ROP51	0.19807	0.310327
TGME49_254070	TGME49_254070	0.19893	0.329207
TGME49_247220	TGME49_247220	0.20092	0.497805
TGME49_246590	TGME49_246590	0.20162	0.535406
TGME49_262920	DegP	0.20319	0.500409
TGME49_209985	ROP42	0.20395	0.838632
TGME49_226420	GRA69	0.20407	0.788693
TGME49_207930	TGME49_207930	0.2044	0.458358
TGME49_289380	GRA39	0.20442	0.184641
TGME49_258800	ROP31	0.20444	0.785607
TGME49_232000	GRA30	0.2083	0.798084
TGME49_253330	BPK1	0.20872	0.398744
TGME49_208830	GRA16	0.21131	0.868895
TGME49_315220	ROP14	0.21729	0.24347
TGME49_207610	ROP36	0.2187	0.934869
TGME49_246182	TGME49_246182	0.22062	0.214478
TGME49_201630	PPM3H	0.22758	0.749287
TGME49_236870	GRA42	0.22988	0.4748
TGME49_215980	TGME49_215980	0.23371	1.62993
TGME49_202420	TGME49_202420	0.23427	0.305983
TGME49_271270	TGME49_271270	0.23806	0.312159
TGME49_203310	GRA7	0.23929	3.48773
TGME49_286450	GRA5	0.24479	0.281507
TGME49_315210	TGME49_315210	0.2487	0.409928
TGME49_217430	PI-1	0.24879	0.714533
TGME49_301480	TGME49_301480	0.25127	2.00746
TGME49_243730	ROP9_(P36)	0.25166	0.568154
TGME49_231960	GRA28	0.25389	1.21079
TGME49_282055	PP2C-hn_(protein_phosphatase_2C-hn)	0.26027	0.12704
TGME49_305250	TGME49_305250	0.26183	0.406636
TGME49_244280	TGME49_244280	0.26317	1.58973
TGME49_297880	GRA23	0.2645	1.21733
TGME49_308970	GRA12D	0.26745	0.76604
TGME49_260520	CST6_(GRA53)	0.27585	0.70106
TGME49_201860	TGME49_201860	0.27898	0.831886
TGME49_210370	ROP54	0.27912	0.182316
TGME49_248990	TGME49_248990	0.29565	0.717514
TGME49_253100	TGME49_253100	0.29628	0.634587
TGME49_309560	nmda_receptor_glutamate-binding_chain	0.29904	0.434849
TGME49_322130	TGME49_322130	0.30192	1.19168
TGME49_203290	GRA34	0.30259	1.02133
TGME49_279420	TGME49_279420	0.30298	1.13082
TGME49_305270	TGME49_305270	0.30363	1.05053
TGME49_273860	TGME49_273860	0.31264	0.821052
TGME49_318525	TGME49_318525	0.3184	1.65928
TGME49_275470	GRA15	0.31993	1.12345
TGME49_266435	TGME49_266435	0.32243	0.36636
TGME49_288000	TGME49_288000	0.32939	1.01871
TGME49_254470	MYR1	0.33381	1.84406
TGME49_204320	TGME49_204320	0.33598	0.987374
TGME49_269885	Toxolysin_1_(TLN1)	0.33628	1.06115
TGME49_258580	ROP17	0.33884	1.39935
TGME49_209170	TGME49_209170	0.34023	0.882696
TGME49_299780	GRA76	0.34542	0.802334
TGME49_225860	TGME49_225860	0.35154	1.11729
TGME49_219810	GRA40	0.35635	1.91193
TGME49_218270	TGME49_218270	0.36345	1.03383
TGME49_243200	IMC29	0.36572	1.4285
TGME49_280670	TGME49_280670	0.36776	1.05299
TGME49_251540	GRA9	0.37639	1.19079
TGME49_310790	CST9	0.37801	0.992935
TGME49_310740	TGME49_310740	0.38028	1.39634
TGME49_268790	GRA58	0.38066	1.18693
TGME49_234370	SRS42	0.38255	1.75318
TGME49_237180	ROP24	0.38527	1.02921
TGME49_263220	ROP21	0.38534	1.46492
TGME49_279350	TGME49_279350	0.38841	1.3627
TGME49_306060	RON8	0.3958	1.31224
TGME49_246130	TGME49_246130	0.39996	0.893503
TGME49_267740	GRA49	0.41727	0.888536
TGME49_294970	GRA84	0.42765	1.30777
TGME49_290300	TGME49_290300	0.4293	0.799286
TGME49_309930	GRA56	0.43157	1.54235
TGME49_225200	TGME49_225200	0.43273	1.21035
TGME49_253130	TGME49_253130	0.45796	0.947652
TGME49_295125	ROP4	0.45825	1.64633
TGME49_212300	GRA32	0.4692	1.9588
TGME49_227810	ROP11	0.48251	2.42499
TGME49_247440	GRA33	0.50059	2.01373
TGME49_275440	GRA6	0.50302	3.51932
TGME49_211260	ROP26	0.50989	1.43991
TGME49_217680	GRA57	0.51087	0.883592
TGME49_242090	TGME49_242090	0.52925	1.69951
TGME49_291960	ROP40	0.53816	2.14006
TGME49_242250	TGME49_242250	0.57049	1.54955
TGME49_214410	TGME49_214410	0.59872	2.02429
TGME49_249990	GRA70	0.60377	1.67549
TGME49_230470	TGME49_230470	0.63012	2.11143
TGME49_246178	TGME49_246178	0.63639	1.95468
TGME49_254000	TGME49_254000	0.8046	3.06316
