# Supplementary material for: Toxoplasma effector TgROP1 establishes membrane contact sites with the endoplasmic reticulum during infection
Source: Nat Microbiol. 2025 Nov 25;10(12):3331–45. doi: 10.1038/s41564-025-02193-3 (PMC12669048; doi:10.1038/s41564-025-02193-3)
Supplement: Supplementary file 6 — List of Toxoplasma genes from the host ER-Toxoplasma effector CRISPR screen showing the median log2FC in the sgRNA abundance between the GFPhi and GFPneg populations and RRA scores. [file 41564_2025_2193_MOESM6_ESM.xlsx]

## Sheet: ER_High_Neg
Toxoplasma ID	Gene name	L2FC (ER_High-Neg)	RRA score (-log10)																				off target
TGME49_316250	GRA45	-2.0951	9.74326
TGME49_227620	GRA2	-1.1176	6.71014
TGME49_221210	CYP18/C-18	-1.0749	3.62845
TGME49_309600	GRA71	-0.74862	4.57229
TGME49_215160	TGME49_215160	-0.65211	0.803465
TGME49_217680	GRA57	-0.61578	2.44406
TGME49_258870	CST7	-0.54064	5.38999
TGME49_249990	GRA70	-0.51016	4.01757
TGME49_228170	GRA44/IMC2A	-0.4909	1.90756
TGME49_320490	GRA66	-0.47336	5.27178
TGME49_313440	GRA59	-0.44519	3.41274
TGME49_315160	RASP2	-0.39614	2.54445
TGME49_282170	TGME49_282170	-0.37824	1.28775
TGME49_269950	GRA61	-0.32989	3.95234
TGME49_220950	MAF1B	-0.32882	4.53787
TGME49_215220	GRA22	-0.31495	3.7592
TGME49_269920	TGME49_269920	-0.26528	0.967059
TGME49_296020	ROP2L11	-0.26351	1.12911
TGME49_240090	ROP34/WNG2	-0.23471	1.64378
TGME49_311470	RON5	-0.22753	1.32087
TGME49_259172	TGME49_259172	-0.22441	1.02462
TGME49_229390	TGME49_229390	-0.20968	1.39266
TGME49_228760	TGME49_228760	-0.20487	0.568331
TGME49_315220	ROP14	-0.18318	0.201577
TGME49_296015	TGME49_296015	-0.183	1.30088
TGME49_247960	TGME49_247960	-0.18055	1.74951
TGME49_247580	GRX3	-0.17906	1.59354
TGME49_270320	PPM3C	-0.17699	3.26125
TGME49_315470	TGME49_315470	-0.17667	1.04341
TGME49_290300	TGME49_290300	-0.17096	0.684072
TGME49_268900	GRA10	-0.16833	1.1465
TGME49_259020	BAG1	-0.1663	0.952375
TGME49_261440	Armadillo_Repeats-Only_(ARO)	-0.16591	0.52256
TGME49_210820	TGME49_210820	-0.16088	0.672049
TGME49_262400	TGME49_262400	-0.14983	1.74096
TGME49_229500	TGME49_229500	-0.14531	0.628803
TGME49_225200	TGME49_225200	-0.14443	1.41112
TGME49_203600	CST2_(GRA50)	-0.14026	2.09396
TGME49_246182	TGME49_246182	-0.13803	0.215775
TGME49_249730	ND9	-0.13022	0.254714
TGME49_212300	GRA32	-0.12894	0.506849
TGME49_288000	TGME49_288000	-0.12823	0.513499
TGME49_201130	ROP33	-0.12688	0.879755
TGME49_277270	NTPase_II	-0.12431	2.8333
TGME49_258660	ROP6	-0.12177	0.929593
TGME49_237880	GRA13	-0.11772	0.912538
TGME49_230190	TGME49_230190	-0.11467	0.428361
TGME49_247520	WIP	-0.10969	1.29102
TGME49_319340	CST5_(GRA49)	-0.10785	0.609047
TGME49_312420	GRA38	-0.10561	0.629542
TGME49_295125	ROP4	-0.10455	0.125907
TGME49_323110	TGME49_323110	-0.10438	2.68636
TGME49_279100	TGME49_279100	-0.10427	0.153224
TGME49_236870	GRA42	-0.10214	0.907736
TGME49_214080	Toxofilin	-0.10106	0.752174
TGME49_318525	TGME49_318525	-0.10097	0.814713
TGME49_305270	TGME49_305270	-0.1009	0.954599
TGME49_309590	ROP1	-0.099843	1.39725
TGME49_295110	TGME49_295110	-0.098137	0.787253																				TGME49_295125 (ROP4)
TGME49_211290	ROP15	-0.091352	0.552857
TGME49_237800	GRA11B	-0.090415	1.63291
TGME49_225320	TGME49_225320	-0.088658	1.06372
TGME49_217530	GRA63	-0.086833	0.35447
TGME49_299780	GRA76	-0.086415	0.45326
TGME49_321710	ROP42L1	-0.084761	0.658961																				TGME49_500317
TGME49_289380	GRA39	-0.084699	0.212752
TGME49_314250	BRP1_(Bradyzoite_specific_Rhoptry_Protein_1)	-0.084014	0.0734518
TGME49_268970	TGME49_268970	-0.082937	1.26384
TGME49_248500	NUP37	-0.079762	1.91201
TGME49_275850	GRA12C	-0.079203	0.529354
TGME49_217400	TGME49_217400	-0.078366	0.885122
TGME49_246590	TGME49_246590	-0.077657	0.226506
TGME49_216070	TGME49_216070	-0.076775	0.744559
TGME49_239600	ROP23	-0.075902	1.01881
TGME49_278510	PPM3F	-0.07412	0.537782
TGME49_202610	PPM3D	-0.07379	0.598599
TGME49_248990	TGME49_248990	-0.072723	0.110614
TGME49_253370	RON4L1	-0.072579	0.44545
TGME49_306890	TGME49_306890	-0.070015	0.239148
TGME49_234540	TGME49_234540	-0.069776	1.00637
TGME49_204340	CST8_(GRA54)	-0.069138	1.07032
TGME49_269690	GRA29/SFP2	-0.068406	0.470531
TGME49_290700	GRA25	-0.067783	1.21657
TGME49_277240	NTPase_I	-0.067214	0.547677
TGME49_236860	TGME49_236860	-0.066929	1.10743
TGME49_305590	TGME49_305590	-0.066691	0.827251
TGME49_297960	RON6	-0.064293	0.523139
TGME49_272460	GRA72	-0.063873	0.32558
TGME49_203790	TGME49_203790	-0.062306	0.604272
TGME49_312270	ROP13	-0.062152	0.185266
TGME49_226690	TGME49_226690	-0.061979	0.854431
TGME49_201860	TGME49_201860	-0.061815	0.460522
TGME49_225860	TGME49_225860	-0.060517	0.618614
TGME49_259700	TGME49_259700	-0.06045	0.34216
TGME49_262730	ROP16	-0.060387	1.28011
TGME49_245432	GRA19	-0.05457	0.133335
TGME49_244530	GRA47	-0.051258	0.330506
TGME49_266410	TGME49_266410	-0.050059	0.303207
TGME49_242100	TGME49_242100	-0.048876	0.417573
TGME49_270240	MAG1	-0.048526	0.551711
TGME49_310780	GRA4	-0.047804	0.90146
TGME49_246710	TGME49_246710	-0.046953	0.456019
TGME49_309190	AIP	-0.046456	0.160164
TGME49_208430	TGME49_208430	-0.04585	0.253864
TGME49_205360	TGME49_205360	-0.045039	0.639123
TGME49_277720	GDA1/CD39_(nucleoside_phosphatase)_family_protein	-0.044318	1.09251
TGME49_237500	PPM3A	-0.044046	0.99555
TGME49_315210	TGME49_315210	-0.043493	0.584442
TGME49_280380	TGME49_280380	-0.042504	0.893265
TGME49_236890	GRA37	-0.042	1.22134
TGME49_261750	RON10	-0.041909	0.129906
TGME49_273860	TGME49_273860	-0.039832	1.2345
TGME49_223920	RON3	-0.039347	0.53566
TGME49_282055	PP2C-hn_(protein_phosphatase_2C-hn)	-0.039149	0.13901
TGME49_263220	ROP21	-0.037719	0.123309
TGME49_266100	ROP41	-0.03712	0.643515
TGME49_250955	TGME49_250955	-0.036393	1.21871
TGME49_212410	GRA11A	-0.036344	0.739642
TGME49_285150	ICMAP3	-0.036267	0.307805
TGME49_300220	TGME49_300220	-0.035247	0.117806
TGME49_210095	ROP43	-0.03259	0.524823																				TGME49_321700, TGME49_321710 (ROP42L1), TGME49_500317 , TGME49_500405 (ROP26)
TGME49_241000	ROP51	-0.032392	0.0388258
TGME49_314260	TGME49_314260	-0.032356	0.0635566
TGME49_270250	GRA1	-0.032289	0.285662
TGME49_262920	DegP	-0.032209	0.501138
TGME49_276130	Cathepsin_CPC2	-0.032056	0.502974
TGME49_259830	DGK2	-0.029864	0.31373
TGME49_213388	TGME49_213388	-0.028238	0.101489
TGME49_266050	TGME49_266050	-0.026667	0.18868
TGME49_232000	GRA30	-0.025763	0.72788
TGME49_230705	TGME49_230705	-0.025579	1.53907
TGME49_225150	TGME49_225150	-0.02322	0.836094
TGME49_269460	EFPP	-0.021472	0.196318
TGME49_214410	TGME49_214410	-0.020747	0.192222
TGME49_313330	ROP27	-0.018657	0.0630893
TGME49_215775	ROP8	-0.018431	0.339751
TGME49_231960	GRA28	-0.017269	0.555783
TGME49_202620	GRA64	-0.017094	0.495964
TGME49_205250	ROP18	-0.016281	0.224208
TGME49_246178	TGME49_246178	-0.016173	0.161756
TGME49_234950	TGME49_234950	-0.014995	0.0220296
TGME49_242110	ROP38	-0.013134	0.539764
TGME49_258800	ROP31	-0.011385	0.0325175
TGME49_240060	IST	-0.0091002	0.904517
TGME49_312150	TGME49_312150	-0.007903	0.954912
TGME49_275860	GRA12B	-0.0060317	0.25241
TGME49_320630	TGME49_320630	-0.0056736	0.734663
TGME49_252500	ROP47	-0.0055467	0.421475
TGME49_261740	ROP47	-0.0055467	0.421475
TGME49_500284	TGME49_500284	-0.0050031	0.242323
TGME49_201630	PPM3H	-0.0025204	0.454483
TGME49_281675	ROP45	-0.002254	0.257149
TGME49_242118	Myosin-light-chain_kinase	-0.0012056	0.810145
TGME49_203990	ROP12	-0.0010449	0.0279453
TGME49_210370	ROP54	-0.00022556	0.272646
TGME49_222170	GRA17	0.0015927	0.171256
TGME49_243730	ROP9_(P36)	0.0016505	0.0926209
TGME49_316280	TFP3	0.002164	0.402535
TGME49_218270	TGME49_218270	0.0030342	0.660727
TGME49_246550	ASP3	0.0034383	0.271395
TGME49_242230	ROP29	0.0035809	0.548505
TGME49_274170	ROP49	0.0042909	0.594927
TGME49_203930	TGME49_203930	0.0054929	0.145281
TGME49_273980	GRA80	0.0063013	0.423797
TGME49_277230	GRA82	0.0074568	0.364788
TGME49_270920	ROP32	0.0080101	0.0221713
TGME49_304720	TGME49_304720	0.01006	1.13339
TGME49_322120	TGME49_322120	0.010062	0.159455
TGME49_262050	ROP39	0.011399	0.900976
TGME49_208450	PI-2	0.012027	0.285025
TGME49_254880	alpha-galactosidase	0.013111	0.23154
TGME49_322130	TGME49_322130	0.013697	0.220497																				TGME49_242250, TGME49_500106 (ROP19B), TGME49_322020
TGME49_207700	ROP22	0.014243	0.832742
TGME49_253140	TGME49_253140	0.014527	0.593749
TGME49_225160	TGME49_225160	0.015935	0.0543443
TGME49_215360	GRA62	0.017607	0.110161
TGME49_200010	GRA20	0.018082	0.192912
TGME49_233010	ERK7	0.018501	0.371826
TGME49_258462	TGME49_258462	0.01907	0.100535
TGME49_247220	TGME49_247220	0.019264	0.232792
TGME49_246130	TGME49_246130	0.021222	0.462849
TGME49_230470	ROP46	0.022055	0.110491
TGME49_217430	PI-1	0.022845	0.0669938
TGME49_276210	TGME49_276210	0.022902	0.54333
TGME49_213069	TGME49_213069	0.023296	0.038484
TGME49_232020	RON12	0.023686	0.289663
TGME49_306560	NUP67_(proposed_name)	0.023999	0.520785
TGME49_269885	Toxolysin_1_(TLN1)	0.024258	0.145761
TGME49_225330	TGME49_225330	0.027118	0.714713
TGME49_265120	sporoRON2	0.027899	0.506361
TGME49_268760	TGME49_268760	0.028363	0.559926
TGME49_288840	GRA18	0.028587	0.917179
TGME49_242090	TGME49_242090	0.029394	0.516998
TGME49_244250	TGME49_244250	0.030034	0.369592
TGME49_308950	TGME49_308950	0.030562	0.0617205
TGME49_235635	TGME49_235635	0.03127	0.124458
TGME49_237015	GRA43	0.032294	0.0762329
TGME49_268790	GRA58	0.033947	0.0430924
TGME49_310790	CST9	0.035029	0.65665
TGME49_227810	ROP11	0.03514	0.502863
TGME49_227010	ROP30	0.035392	0.308415
TGME49_208830	GRA16	0.036019	1.3648
TGME49_315490	ROP10	0.036753	0.770907
TGME49_272420	LCAT	0.038062	0.564108
TGME49_239010	HCE1/TEEGR	0.039971	0.918113
TGME49_202420	TGME49_202420	0.041962	0.158415
TGME49_264600	TGME49_264600	0.042124	0.534662
TGME49_243200	IMC29	0.042204	0.0600417
TGME49_253100	TGME49_253100	0.044814	0.104423
TGME49_237180	ROP24	0.045552	0.174879
TGME49_261650	CST4	0.045981	0.294769
TGME49_229010	RON4	0.046005	0.412558
TGME49_308970	GRA12D	0.046756	0.994091
TGME49_254720	GRA8	0.046821	0.83532
TGME49_297880	GRA23	0.048035	0.418016
TGME49_258370	ROP28	0.050237	0.0613802
TGME49_203290	GRA34	0.050426	0.178906
TGME49_289540	SFP1	0.051225	0.56524
TGME49_207610	ROP36	0.051399	0.628101
TGME49_310010	RON1	0.052013	0.30493
TGME49_310740	TGME49_310740	0.053387	0.724435
TGME49_270200	TGME49_270200	0.057665	0.46666
TGME49_248510	TGME49_248510	0.057787	1.02965
TGME49_211260	ROP26	0.058681	0.437101
TGME49_215910	TGME49_215910	0.058831	0.542042
TGME49_244280	TGME49_244280	0.059994	0.896984
TGME49_247530	TGME49_247530	0.062054	0.599566
TGME49_275470	GRA15	0.062167	0.8177
TGME49_300100	RON2	0.062512	0.449087
TGME49_225120	TGME49_225120	0.062724	0.893265
TGME49_209985	ROP42	0.062813	0.124875
TGME49_254000	TGME49_254000	0.063437	0.857642
TGME49_251540	GRA9	0.064544	0.55505
TGME49_275460	TGME49_275460	0.0646	0.73058
TGME49_235140	NSM	0.066182	0.593749
TGME49_230180	GRA24	0.066836	2.17658
TGME49_253330	BPK1	0.067861	0.709364
TGME49_309930	GRA56	0.070689	0.467832
TGME49_254070	TGME49_254070	0.072297	0.103755
TGME49_321650	RON13	0.074198	0.0750491
TGME49_309560	nmda_receptor_glutamate-binding_chain	0.074715	0.195499
TGME49_209170	TGME49_209170	0.075734	0.805347
TGME49_305250	TGME49_305250	0.076373	0.0943714
TGME49_201520	PPM3G	0.076472	0.848171
TGME49_258360	TGME49_258360	0.078188	0.941081
TGME49_267740	GRA49	0.078694	0.140267
TGME49_247440	GRA33	0.081329	0.385398
TGME49_252360	ROP20	0.08194	1.84324
TGME49_258230	ROP20	0.08194	1.84324
TGME49_242820	TGME49_242820	0.08256	0.554256
TGME49_226380	GRA35	0.083697	0.815025
TGME49_294970	GRA84	0.086197	0.857048
TGME49_220240	GRA31	0.086962	2.22944
TGME49_249670	Cathepsin_Protease_B	0.091738	0.830267
TGME49_215980	TGME49_215980	0.092056	1.32623
TGME49_314265	TGME49_314265	0.092173	0.105723
TGME49_304955	PPM11C/serine/threonine_specific_protein_phosphatase	0.09375	1.31045
TGME49_275440	GRA6	0.094778	0.853345
TGME49_230350	RON11	0.095393	0.0809847
TGME49_208730	MCP4	0.10314	0.968349
TGME49_280480	TGME49_280480	0.10397	0.874389
TGME49_242240	ROP19A	0.10691	1.71411
TGME49_200360	TGME49_200360	0.10795	0.742058
TGME49_306895	TGME49_306895	0.11113	0.0899842
TGME49_309760	GRA55	0.11121	2.74304
TGME49_288650	GRA12	0.11488	1.78622
TGME49_204320	TGME49_204320	0.1166	1.00021
TGME49_315910	TGME49_315910	0.11688	1.06843
TGME49_201180	MSF_(Megakaryocyte_Stimulating_Factor)	0.12208	0.450702
TGME49_297900	GRA83	0.12238	0.692354
TGME49_208740	MCP3	0.12415	0.472203
TGME49_235130	RASP1	0.12574	1.13891
TGME49_241610	GRA21	0.12702	1.2769
TGME49_253130	TGME49_253130	0.13041	0.770856
TGME49_241240	TGME49_241240	0.1307	1.00947
TGME49_264660	CST1	0.13676	0.621747
TGME49_285290	TGME49_285290	0.14017	1.04421
TGME49_270700	MYR2	0.14794	2.30214
TGME49_234370	SRS42	0.15365	1.21095
TGME49_202780	ROP25	0.15434	1.60464
TGME49_271270	TGME49_271270	0.16683	0.832801
TGME49_294630	TGME49_294630	0.17159	1.24302
TGME49_260520	CST6_(GRA53)	0.17315	1.48246
TGME49_248640	ND6	0.17538	0.595697
TGME49_301480	TGME49_301480	0.17614	1.34466
TGME49_207930	TGME49_207930	0.17799	1.13306
TGME49_226420	GRA69	0.18136	2.04122
TGME49_208370	GRA46	0.18734	1.78955
TGME49_306060	RON8	0.1893	0.77451
TGME49_291630	TGME49_291630	0.19691	1.61543
TGME49_280670	TGME49_280670	0.1996	1.02826
TGME49_249470	ROP50	0.20008	2.08532
TGME49_279420	TGME49_279420	0.20416	0.82019
TGME49_230470	TGME49_230470	0.21286	1.16022
TGME49_242250	TGME49_242250	0.21375	1.18218
TGME49_219810	GRA40	0.21436	2.2342
TGME49_286450	GRA5	0.22071	2.11123
TGME49_279350	TGME49_279350	0.22306	2.65576
TGME49_291960	ROP40	0.22462	2.24599
TGME49_243690	TGME49_243690	0.22687	1.73018
TGME49_222100	SOS1	0.22914	3.80374
TGME49_266435	TGME49_266435	0.2409	1.36296
TGME49_213067	GRA36	0.24743	1.58526
TGME49_239740	GRA14	0.24854	1.71613
TGME49_202200	TGME49_202200	0.25261	1.36557
TGME49_232270	TGME49_232270	0.27209	1.60674
TGME49_304740	ROP35/WNG1	0.2756	7.90337
TGME49_208070	inositol_polyphosphate_kinase	0.27577	0.400794
TGME49_227280	GRA3	0.27675	7.54061
TGME49_254080	TGME49_254080	0.29499	1.06701
TGME49_240830	TGME49_240830	0.30305	0.912538
TGME49_247050	TGME49_247050	0.32477	0.688289
TGME49_272350	TGME49_272350	0.38352	0.286232
TGME49_258580	ROP17	0.41526	6.78286
TGME49_203310	GRA7	0.41898	6.61701
TGME49_211460	MYR4	0.43371	2.95016
TGME49_314500	SUB2	0.45493	7.4934
TGME49_254470	MYR1	0.52916	7.59585
TGME49_237230	MYR3	0.69989	7.72552
