# Supplementary material for: Toxoplasma effector TgROP1 establishes membrane contact sites with the endoplasmic reticulum during infection
Source: Nat Microbiol. 2025 Nov 25;10(12):3331–45. doi: 10.1038/s41564-025-02193-3 (PMC12669048; doi:10.1038/s41564-025-02193-3)
Supplement: Supplementary file 7 — Analysis of transmembrane domain containing Toxoplasma rhoptry genes from the ER-Toxoplasma CRISPR screen for putative canonical or modified FFAT motifs, AlphaFold model scores and motif pLDDT values. [file 41564_2025_2193_MOESM7_ESM.xlsx]

## Sheet: Alphafold prediction
ToxoID	Gene name	Motif_match	FFAT (canonical or modified) sequence	Model_confidence	Motif_pLDDT	Assessment
TGME49_247960	TGME49_247960	None
TGME49_315470	TGME49_315470	1 (modified)	AAPASEGSFPSFTERRSSL	0.444089	49.4	Low
TGME49_258660	ROP6	1 (canonical)	SQLQNELGGEFEDADVSMLQRD	0.81616	79.4	High
		2 (modified)	QGIQPEAEFATASEEPRPLE	0.744583	86.89	High
TGME49_309590	ROP1	2 (modified)	DDFASDDNYETLPSFVEAP	0.770956	45.8	Low
		3 (modified)	SENSEDDTFHDALQELPEDG	0.830578	91.45	High
TGME49_234540	TGME49_234540	None
TGME49_236860	TGME49_236860	1 (modified)	MLIQQEGCYRSLPGSMIKTV	0.503898	43.45	Low
TGME49_305590	TGME49_305590	1	FSPLCSSFSECLSGRDTI	0.666961	73.57	Low
