# Supplementary material for: Toxoplasma effector TgROP1 establishes membrane contact sites with the endoplasmic reticulum during infection
Source: Nat Microbiol. 2025 Nov 25;10(12):3331–45. doi: 10.1038/s41564-025-02193-3 (PMC12669048; doi:10.1038/s41564-025-02193-3)
Supplement: Supplementary file 8 — Proteomic analysis of GFP immunoprecipitates from uninfected and Toxoplasma-infected GFP–VAPAWT-expressing VAP DKO HeLa cells. [file 41564_2025_2193_MOESM8_ESM.xlsx]

## Sheet: LFQ_ VAPA_Inf vs VAPA_UI
Protein IDs	logFC	AveExpr	P.Value	Neg. log10 (adj. p-value)	adj.P.Val	comparison	Gene name		Description
TGGT1_309590-t26_1-p1	11.3713	15.3811	6.0713e-10	6.97834	1.05114e-07	WT_Toxo / WT_UI	TGGT1_309590		rhoptry protein ROP1
TGGT1_250810-t26_1-p1	10.4577	13.9488	7.80531e-10	6.90957	1.23148e-07	WT_Toxo / WT_UI	TGGT1_250810		ribosomal protein RPL35
TGGT1_289530-t26_1-p1	10.2672	14.6295	1.70231e-05	3.70795	0.000195906	WT_Toxo / WT_UI	TGGT1_289530		ribosomal protein RPL19
TGGT1_231140-t26_1-p1	10.0911	13.4567	1.8422e-10	7.05669	8.77636e-08	WT_Toxo / WT_UI	TGGT1_231140		ribosomal protein RPS25
TGGT1_227600-t26_1-p1	10.0452	13.1701	4.44789e-10	7.02141	9.51889e-08	WT_Toxo / WT_UI	TGGT1_227600		ribosomal protein RPL34
TGGT1_270380-t26_1-p1	9.9551	13.9521	9.35574e-09	6.12485	7.50146e-07	WT_Toxo / WT_UI	TGGT1_270380		ribosomal protein RPS13
TGGT1_212290-t26_1-p1	9.76221	13.8014	1.66682e-06	4.50132	3.15267e-05	WT_Toxo / WT_UI	TGGT1_212290		ribosomal protein RPS19
TGGT1_308090-t26_1-p1	9.69853	15.7096	7.94348e-06	3.9823	0.00010416	WT_Toxo / WT_UI	TGGT1_308090		rhoptry protein ROP5
TGGT1_238250-t26_1-p1	9.66743	14.2176	1.44723e-07	5.22925	5.89865e-06	WT_Toxo / WT_UI	TGGT1_238250		ribosomal protein RPL36
TGGT1_215460-t26_1-p1	9.59139	14.4217	2.15327e-10	7.05669	8.77636e-08	WT_Toxo / WT_UI	TGGT1_215460		ribosomal protein RPS24
TGGT1_320050-t26_1-p1	9.55959	14.2052	1.43554e-06	4.54226	2.86906e-05	WT_Toxo / WT_UI	TGGT1_320050		ribosomal protein RPL5
TGGT1_220240-t26_1-p1	9.51711	13.6454	3.05402e-10	7.02398	9.46274e-08	WT_Toxo / WT_UI	TGGT1_220240		hypothetical protein
TGGT1_284560-t26_1-p1	9.33364	15.0849	2.59517e-09	6.51969	3.02214e-07	WT_Toxo / WT_UI	TGGT1_284560		ribosomal protein RPL9
TGGT1_248480-t26_1-p1	8.99763	13.5909	3.77827e-10	7.02141	9.51889e-08	WT_Toxo / WT_UI	TGGT1_248480		ribosomal protein RPS9
TGGT1_229670-t26_1-p1	8.95255	14.5863	3.40978e-06	4.26075	5.48594e-05	WT_Toxo / WT_UI	TGGT1_229670		ribosomal protein RPS23
TGGT1_245680-t26_1-p1	8.94503	13.1674	0.000506992	2.49825	0.00317503	WT_Toxo / WT_UI	TGGT1_245680		ribosomal protein RPL21
TGGT1_313010-t26_1-p1	8.828	12.5578	1.86477e-05	3.68046	0.000208709	WT_Toxo / WT_UI	TGGT1_313010		DEAD (Asp-Glu-Ala-Asp) box polypeptide DDX6
TGGT1_262670-t26_1-p1	8.81703	13.3658	5.7948e-10	6.97834	1.05114e-07	WT_Toxo / WT_UI	TGGT1_262670		ribosomal protein RPL18A
TGGT1_305520-t26_1-p1	8.79315	13.7559	1.50845e-06	4.52827	2.96298e-05	WT_Toxo / WT_UI	TGGT1_305520		ribosomal protein RPS2
TGGT1_289690-t26_1-p1	8.555	13.5367	7.55287e-07	4.75677	1.75076e-05	WT_Toxo / WT_UI	TGGT1_289690		glyceraldehyde-3-phosphate dehydrogenase GAPDH1
TGGT1_225080-t26_1-p1	8.51944	13.4774	4.96363e-10	6.99501	1.01155e-07	WT_Toxo / WT_UI	TGGT1_225080		ribosomal protein RPS18
TGGT1_243570-t26_1-p1	8.51934	14.3034	2.35659e-05	3.60108	0.000250567	WT_Toxo / WT_UI	TGGT1_243570		ribosomal protein RPS26
TGGT1_227280-t26_1-p1	8.43517	15.5005	1.93601e-08	5.88239	1.31102e-06	WT_Toxo / WT_UI	TGGT1_227280		dense granule protein GRA3
TGGT1_309820-t26_1-p1	8.27613	12.7401	4.02845e-10	7.02141	9.51889e-08	WT_Toxo / WT_UI	TGGT1_309820		ribosomal protein RPL11
TGGT1_245460-t26_1-p1	8.22379	13.1308	5.5371e-09	6.26629	5.4164e-07	WT_Toxo / WT_UI	TGGT1_245460		ribosomal protein RPS8
TGGT1_280740-t26_1-p1	8.17119	12.9204	5.20116e-10	6.99244	1.01756e-07	WT_Toxo / WT_UI	TGGT1_280740		signal peptidase
TGGT1_267400-t26_1-p1	8.14505	13.2123	4.03453e-10	7.02141	9.51889e-08	WT_Toxo / WT_UI	TGGT1_267400		ribosomal protein RPL32
TGGT1_248390-t26_1-p1	8.12063	12.6806	8.90737e-07	4.70524	1.97131e-05	WT_Toxo / WT_UI	TGGT1_248390		ribosomal protein RPL26
TGGT1_263040-t26_1-p1	8.07498	13.9008	5.24023e-07	4.86309	1.37059e-05	WT_Toxo / WT_UI	TGGT1_263040		ribosomal protein RPS16
TGGT1_278990-t26_1-p1	8.04982	12.9868	7.73894e-12	7.72295	1.89256e-08	WT_Toxo / WT_UI	TGGT1_278990		phosphate carrier, putative
TGGT1_363030-t26_1-p1	8.00064	13.494	4.72795e-06	4.14619	7.14184e-05	WT_Toxo / WT_UI	TGGT1_363030		#N/A
TGGT1_289970-t26_1-p1	7.99784	12.7033	2.58394e-11	7.63002	2.34413e-08	WT_Toxo / WT_UI	TGGT1_289970		hypothetical protein
TGGT1_266070-t26_1-p1	7.91535	12.998	6.78289e-12	7.72295	1.89256e-08	WT_Toxo / WT_UI	TGGT1_266070		ribosomal protein RPL31
TGGT1_300000-t26_1-p1	7.86085	13.646	1.21145e-11	7.70442	1.97507e-08	WT_Toxo / WT_UI	TGGT1_300000		ribosomal protein RPL18
TGGT1_263050-t26_1-p1	7.74748	14.3511	0.000574955	2.45622	0.00349764	WT_Toxo / WT_UI	TGGT1_263050		ribosomal protein RPL13
TGGT1_229250A-t26_1-p1	7.70713	12.9492	3.09556e-10	7.02398	9.46274e-08	WT_Toxo / WT_UI	TGGT1_229250A		#N/A
TGGT1_292130-t26_1-p1	7.61874	13.4481	0.00177934	2.06681	0.00857413	WT_Toxo / WT_UI	TGGT1_292130		ribosomal protein RPL13A
TGGT1_299050-t26_1-p1	7.61261	13.7533	4.32867e-10	7.02141	9.51889e-08	WT_Toxo / WT_UI	TGGT1_299050		ribosomal protein RPL17
TGGT1_262690-t26_1-p1	7.56018	12.6794	1.60946e-08	5.94277	1.14085e-06	WT_Toxo / WT_UI	TGGT1_262690		ribosomal protein RPL27
TGGT1_211040-t26_1-p1	7.55739	13.11	2.87565e-11	7.63002	2.34413e-08	WT_Toxo / WT_UI	TGGT1_211040		Sec61beta family protein
TGGT1_312090-t26_1-p1	7.51701	13.4049	1.43717e-06	4.54226	2.86906e-05	WT_Toxo / WT_UI	TGGT1_312090		ribosomal protein RPL23
TGGT1_204020-t26_1-p1	7.49539	14.4972	0.000257958	2.74353	0.00180497	WT_Toxo / WT_UI	TGGT1_204020		ribosomal protein RPL8
TGGT1_231080-t26_1-p1	7.46537	13.4389	8.55718e-09	6.14912	7.09376e-07	WT_Toxo / WT_UI	TGGT1_231080		ribosomal protein RPL38
TGGT1_279100-t26_1-p1	7.40993	12.5464	2.80362e-07	5.05591	8.79209e-06	WT_Toxo / WT_UI	TGGT1_279100		hypothetical protein
TGGT1_203630-t26_1-p1	7.23093	12.3922	1.17618e-07	5.30083	5.00235e-06	WT_Toxo / WT_UI	TGGT1_203630		ribosomal protein RPL44
TGGT1_289360-t26_1-p1	7.22941	12.8781	1.53122e-10	7.07981	8.32132e-08	WT_Toxo / WT_UI	TGGT1_289360		hypothetical protein
TGGT1_203310-t26_1-p1	7.21123	13.7253	8.60491e-08	5.38446	4.12614e-06	WT_Toxo / WT_UI	TGGT1_203310		dense granule protein GRA7
TGGT1_254440-t26_1-p1	7.20824	12.5599	0.000121117	3.01344	0.000969534	WT_Toxo / WT_UI	TGGT1_254440		ribosomal protein RPL12
TGGT1_232710-t26_1-p1	7.16255	12.3705	1.88418e-06	4.45873	3.47755e-05	WT_Toxo / WT_UI	TGGT1_232710		ribosomal protein RPS3A
TGGT1_267060-t26_1-p1	7.13237	13.1517	1.54474e-08	5.94782	1.12766e-06	WT_Toxo / WT_UI	TGGT1_267060		ribosomal protein RPL14
TGGT1_254720-t26_1-p1	7.09882	13.483	1.36258e-09	6.74001	1.81966e-07	WT_Toxo / WT_UI	TGGT1_254720		dense granule protein GRA8
TGGT1_309600-t26_1-p1	7.0402	12.4815	5.81251e-06	4.07899	8.33695e-05	WT_Toxo / WT_UI	TGGT1_309600		hypothetical protein
TGGT1_230940-t26_1-p1	7.01963	12.6638	2.49208e-05	3.58493	0.000260059	WT_Toxo / WT_UI	TGGT1_230940		hypothetical protein
TGGT1_230860-t26_1-p1	6.97205	11.4507	4.47627e-10	7.02141	9.51889e-08	WT_Toxo / WT_UI	TGGT1_230860		hypothetical protein
TGGT1_258580-t26_1-p1	6.9503	12.7548	1.26615e-08	6.0143	9.67618e-07	WT_Toxo / WT_UI	TGGT1_258580		rhoptry protein ROP17
TGGT1_275440-t26_1-p1	6.92774	12.8153	3.33425e-10	7.02141	9.51889e-08	WT_Toxo / WT_UI	TGGT1_275440		dense granule protein GRA6
TGGT1_313390-t26_1-p1	6.92477	11.727	1.31607e-07	5.26687	5.40917e-06	WT_Toxo / WT_UI	TGGT1_313390		ribosomal protein RPL6
TGGT1_258850-t26_1-p1	6.8913	12.7229	5.82307e-09	6.25302	5.58443e-07	WT_Toxo / WT_UI	TGGT1_258850		#N/A
TGGT1_300190-t26_1-p1	6.86757	14.2144	7.81381e-09	6.1581	6.94861e-07	WT_Toxo / WT_UI	TGGT1_300190		ribosomal protein RPL37A
TGGT1_201390-t26_1-p1	6.85075	12.5573	1.85255e-09	6.64489	2.26521e-07	WT_Toxo / WT_UI	TGGT1_201390		#N/A
TGGT1_275810-t26_1-p1	6.83734	12.5253	8.64485e-07	4.71627	1.92191e-05	WT_Toxo / WT_UI	TGGT1_275810		ribosomal protein RPS10
TGGT1_225160-t26_1-p1	6.78668	12.7542	7.96366e-09	6.15768	6.9554e-07	WT_Toxo / WT_UI	TGGT1_225160		hypothetical protein
TGGT1_411470-t26_1-p1	6.78461	12.4353	2.43882e-10	7.04944	8.924e-08	WT_Toxo / WT_UI	TGGT1_411470		#N/A
TGGT1_272400-t26_1-p1	6.7483	11.2233	4.60757e-08	5.57141	2.68281e-06	WT_Toxo / WT_UI	TGGT1_272400		casein kinase ii regulatory subunit protein
TGGT1_263300-t26_1-p1	6.58117	13.1404	3.78799e-07	4.96477	1.0845e-05	WT_Toxo / WT_UI	TGGT1_263300		eukaryotic porin protein
TGGT1_305850-t26_1-p1	6.5595	12.3748	3.79164e-07	4.96477	1.0845e-05	WT_Toxo / WT_UI	TGGT1_305850		RNA recognition motif-containing protein
TGGT1_298020-t26_1-p1	6.55503	11.6614	1.41268e-06	4.54437	2.85513e-05	WT_Toxo / WT_UI	TGGT1_298020		DEAD-family helicase
TGGT1_223050-t26_1-p1	6.5247	11.9937	1.04516e-06	4.65691	2.20339e-05	WT_Toxo / WT_UI	TGGT1_223050		ribosomal protein RPS20
TGGT1_304955-t26_1-p1	6.51413	12.0554	1.79482e-07	5.19012	6.45476e-06	WT_Toxo / WT_UI	TGGT1_304955		serine/threonine specific protein phosphatase
TGGT1_249900-t26_1-p1	6.51108	13.1687	1.29884e-05	3.80343	0.000157244	WT_Toxo / WT_UI	TGGT1_249900		adenine nucleotide translocator, putative
TGGT1_254620-t26_1-p1	6.49458	11.7244	9.03267e-08	5.37598	4.2075e-06	WT_Toxo / WT_UI	TGGT1_254620		ribosomal protein RPL39
TGGT1_263090-t26_1-p1	6.47679	11.9206	2.30792e-09	6.56017	2.75318e-07	WT_Toxo / WT_UI	TGGT1_263090		14-3-3 protein
TGGT1_227620-t26_1-p1	6.47357	13.4569	2.66964e-05	3.55919	0.000275934	WT_Toxo / WT_UI	TGGT1_227620		dense granule protein GRA2
TGGT1_209120-t26_1-p1	6.44785	10.9485	1.77724e-08	5.90595	1.24179e-06	WT_Toxo / WT_UI	TGGT1_209120		#N/A
TGGT1_260600-t26_1-p1	6.30399	12.6306	1.51668e-07	5.22247	5.99145e-06	WT_Toxo / WT_UI	TGGT1_260600		Pumilio-family RNA binding repeat-containing protein
TGGT1_209910-t26_1-p1	6.29321	12.5949	4.1193e-06	4.19409	6.39603e-05	WT_Toxo / WT_UI	TGGT1_209910		histone H2Bv
TGGT1_203540-t26_1-p1	6.29213	11.4074	7.96141e-08	5.40084	3.97339e-06	WT_Toxo / WT_UI	TGGT1_203540		RNA binding protein, putative
TGGT1_239100-t26_1-p1	6.27027	13.6384	0.000845707	2.31939	0.00479299	WT_Toxo / WT_UI	TGGT1_239100		ribosomal protein RPS7
TGGT1_226970-t26_1-p1	6.2582	16.4119	0.0022668	1.98498	0.0103519	WT_Toxo / WT_UI	TGGT1_226970		ribosomal protein RPS11
TGGT1_261480-t26_1-p1	6.25513	12.5879	1.06561e-07	5.32043	4.78155e-06	WT_Toxo / WT_UI	TGGT1_261480		phosphatidyl serine synthase
TGGT1_244100-t26_1-p1	6.23673	10.5961	6.01818e-09	6.24714	5.66056e-07	WT_Toxo / WT_UI	TGGT1_244100		snoRNA binding domain-containing protein
TGGT1_226690-t26_1-p1	6.19585	13.1316	2.37795e-05	3.5981	0.00025229	WT_Toxo / WT_UI	TGGT1_226690		hypothetical protein
TGGT1_262050-t26_1-p1	6.1804	12.3925	1.95674e-08	5.88239	1.31102e-06	WT_Toxo / WT_UI	TGGT1_262050		rhoptry kinase family protein ROP39
TGGT1_253440-t26_1-p1	6.15199	12.0015	4.19406e-11	7.53307	2.93045e-08	WT_Toxo / WT_UI	TGGT1_253440		cell-cycle-associated protein kinase SRPK, putative
TGGT1_234560-t26_1-p1	6.11255	11.8052	1.73756e-07	5.19098	6.44202e-06	WT_Toxo / WT_UI	TGGT1_234560		hypothetical protein
TGGT1_239740-t26_1-p1	6.10965	12.3865	2.97014e-07	5.03922	9.13646e-06	WT_Toxo / WT_UI	TGGT1_239740		dense granule protein GRA14
TGGT1_290160-t26_1-p1	6.10745	12.087	9.88253e-09	6.10813	7.79604e-07	WT_Toxo / WT_UI	TGGT1_290160		sortilin, putative
TGGT1_262620-t26_1-p1	6.08769	12.6341	1.29789e-05	3.80343	0.000157244	WT_Toxo / WT_UI	TGGT1_262620		RNA recognition motif-containing protein
TGGT1_293570-t26_1-p1	6.08703	12.809	1.15066e-07	5.30614	4.9415e-06	WT_Toxo / WT_UI	TGGT1_293570		translocation protein sec62, putative
TGGT1_314955-t26_1-p1	6.07966	11.7348	1.12145e-07	5.30614	4.94147e-06	WT_Toxo / WT_UI	TGGT1_314955		#N/A
TGGT1_273760-t26_1-p1	6.06648	12.0852	0.000154531	2.92318	0.00119349	WT_Toxo / WT_UI	TGGT1_273760		heat shock protein HSP70
TGGT1_263070-t26_1-p1	6.06193	11.7397	1.10201e-05	3.86059	0.00013785	WT_Toxo / WT_UI	TGGT1_263070		CMGC kinase, CK2 family
TGGT1_227350-t26_1-p1	6.05658	10.8132	0.000294565	2.69254	0.00202983	WT_Toxo / WT_UI	TGGT1_227350		hypothetical protein
TGGT1_285240-t26_1-p1	6.03355	11.6338	5.47304e-08	5.51189	3.07686e-06	WT_Toxo / WT_UI	TGGT1_285240		3-oxo-5-alpha-steroid 4-dehydrogenase
TGGT1_249250-t26_1-p1	6.03009	12.697	0.00927912	1.51041	0.0308736	WT_Toxo / WT_UI	TGGT1_249250		ribosomal protein RPL35A
TGGT1_207440-t26_1-p1	6.00413	13.2656	0.000164056	2.90179	0.00125375	WT_Toxo / WT_UI	TGGT1_207440		ribosomal protein RPS4
TGGT1_243210-t26_1-p1	5.99884	12.5602	0.000123349	3.00693	0.000984176	WT_Toxo / WT_UI	TGGT1_243210		#N/A
TGGT1_207170-t26_1-p1	5.99508	11.8905	1.33498e-09	6.74001	1.81966e-07	WT_Toxo / WT_UI	TGGT1_207170		hypothetical protein
TGGT1_311470-t26_1-p1	5.97905	12.2005	3.17212e-07	5.02238	9.49765e-06	WT_Toxo / WT_UI	TGGT1_311470		rhoptry neck protein RON5
TGGT1_200360-t26_1-p1	5.95597	12.1098	1.94068e-11	7.63002	2.34413e-08	WT_Toxo / WT_UI	TGGT1_200360		hypothetical protein
TGGT1_304740-t26_1-p1	5.94699	11.5013	6.66565e-07	4.80048	1.58314e-05	WT_Toxo / WT_UI	TGGT1_304740		rhoptry kinase family protein ROP35
TGGT1_275802-t26_1-p1	5.92126	10.0145	0.00495824	1.71668	0.0192009	WT_Toxo / WT_UI	TGGT1_275802		SRP72 RNA-binding domain-containing protein
TGGT1_276155-t26_1-p1	5.8923	11.8473	4.68099e-08	5.57052	2.68829e-06	WT_Toxo / WT_UI	TGGT1_276155		#N/A
TGGT1_226600-t26_1-p1	5.88306	11.656	1.65813e-06	4.50132	3.15267e-05	WT_Toxo / WT_UI	TGGT1_226600		syntaxin 5, putative
TGGT1_263360-t26_1-p1	5.84699	11.4432	0.00719242	1.59613	0.0253435	WT_Toxo / WT_UI	TGGT1_263360		WD domain, G-beta repeat-containing protein
TGGT1_251630-t26_1-p1	5.80037	15.4844	0.00738926	1.58769	0.0258408	WT_Toxo / WT_UI	TGGT1_251630		slc30a2 protein
TGGT1_271800-t26_1-p1	5.75835	10.4564	4.15767e-08	5.61083	2.45002e-06	WT_Toxo / WT_UI	TGGT1_271800		#N/A
TGGT1_216080-t26_1-p1	5.72761	10.3303	2.03128e-10	7.05669	8.77636e-08	WT_Toxo / WT_UI	TGGT1_216080		apical complex lysine methyltransferase
TGGT1_209290-t26_1-p1	5.72251	11.6666	3.68743e-06	4.23243	5.85559e-05	WT_Toxo / WT_UI	TGGT1_209290		ribosomal protein RPS28
TGGT1_263320-t26_1-p1	5.71179	12.1125	1.51893e-10	7.07981	8.32132e-08	WT_Toxo / WT_UI	TGGT1_263320		hypothetical protein
TGGT1_228470-t26_1-p1	5.70171	11.7396	1.50317e-09	6.71338	1.93474e-07	WT_Toxo / WT_UI	TGGT1_228470		ribosomal protein RPL15
TGGT1_223620-t26_1-p1	5.68339	12.1218	6.66789e-07	4.80048	1.58314e-05	WT_Toxo / WT_UI	TGGT1_223620		golgi SNARE, putative
TGGT1_294620-t26_1-p1	5.67585	11.8292	5.10273e-06	4.12707	7.46334e-05	WT_Toxo / WT_UI	TGGT1_294620		eukaryotic initiation factor-3, subunit 8, putative
TGGT1_213910-t26_1-p1	5.64822	11.2783	1.90648e-08	5.88239	1.31102e-06	WT_Toxo / WT_UI	TGGT1_213910		hypothetical protein
TGGT1_212860-t26_1-p1	5.63034	11.624	7.81914e-07	4.74786	1.78707e-05	WT_Toxo / WT_UI	TGGT1_212860		hypothetical protein
TGGT1_210980-t26_1-p1	5.61279	11.4205	4.53183e-06	4.15948	6.92662e-05	WT_Toxo / WT_UI	TGGT1_210980		alternative splicing type 3 and, putative
TGGT1_207920-t26_1-p1	5.60648	10.5267	0.000252552	2.75024	0.00177731	WT_Toxo / WT_UI	TGGT1_207920		hypothetical protein
TGGT1_204480-t26_1-p1	5.59067	11.5795	6.1213e-10	6.97834	1.05114e-07	WT_Toxo / WT_UI	TGGT1_204480		thioredoxin domain-containing protein
TGGT1_274060-t26_1-p1	5.58404	11.2761	6.35299e-08	5.47141	3.37744e-06	WT_Toxo / WT_UI	TGGT1_274060		2-oxoglutarate/malate translocase OMT
TGGT1_308890-t26_1-p1	5.57155	11.6518	5.46542e-06	4.10061	7.93216e-05	WT_Toxo / WT_UI	TGGT1_308890		transcription elongation factor SPT6
TGGT1_236650-t26_1-p1	5.56824	12.5537	4.45807e-06	4.16525	6.83525e-05	WT_Toxo / WT_UI	TGGT1_236650		DEAD (Asp-Glu-Ala-Asp) box polypeptide 17
TGGT1_206590-t26_1-p1	5.55847	11.5085	1.85579e-07	5.17879	6.62531e-06	WT_Toxo / WT_UI	TGGT1_206590		calcium-dependent protein kinase CDPK2A
TGGT1_269190-t26_1-p1	5.52826	11.7162	0.000104332	3.06377	0.000863432	WT_Toxo / WT_UI	TGGT1_269190		glyceraldehyde-3-phosphate dehydrogenase GAPDH2
TGGT1_221380-t26_1-p1	5.52824	11.4237	4.90367e-09	6.30132	4.99664e-07	WT_Toxo / WT_UI	TGGT1_221380		alba 1
TGGT1_290700-t26_1-p1	5.52278	11.7722	2.66551e-09	6.51829	3.03186e-07	WT_Toxo / WT_UI	TGGT1_290700		hypothetical protein
TGGT1_247440-t26_1-p1	5.52149	11.5911	7.52111e-10	6.91144	1.22619e-07	WT_Toxo / WT_UI	TGGT1_247440		hypothetical protein
TGGT1_232440-t26_1-p1	5.4788	11.5627	9.97362e-07	4.67159	2.13017e-05	WT_Toxo / WT_UI	TGGT1_232440		Brf1p family coiled coil protein
TGGT1_240860-t26_1-p1	5.47236	11.2992	5.63596e-08	5.50412	3.13244e-06	WT_Toxo / WT_UI	TGGT1_240860		acyltransferase domain-containing protein
TGGT1_286730-t26_1-p1	5.46695	11.6715	9.28226e-07	4.69513	2.01776e-05	WT_Toxo / WT_UI	TGGT1_286730		SRP19 protein
TGGT1_262960-t26_1-p1	5.45301	12.3509	5.61099e-07	4.84936	1.41461e-05	WT_Toxo / WT_UI	TGGT1_262960		U1 snRNP-associated protein Usp106, putative
TGGT1_312820-t26_1-p1	5.44922	10.5037	2.19695e-06	4.41126	3.87916e-05	WT_Toxo / WT_UI	TGGT1_312820		hypothetical protein
TGGT1_307810-t26_1-p1	5.43584	11.4965	2.793e-08	5.74535	1.79744e-06	WT_Toxo / WT_UI	TGGT1_307810		hypothetical protein
TGGT1_306030-t26_1-p1	5.42072	11.9967	3.99482e-08	5.62292	2.38277e-06	WT_Toxo / WT_UI	TGGT1_306030		glutathione s-transferase, n-terminal domain containing protein
TGGT1_321680-t26_1-p1	5.39708	11.5646	1.54892e-09	6.71164	1.9425e-07	WT_Toxo / WT_UI	TGGT1_321680		hypothetical protein
TGGT1_248880-t26_1-p1	5.36506	12.1265	0.000203776	2.82476	0.00149707	WT_Toxo / WT_UI	TGGT1_248880		GTPase RAB7
TGGT1_319530-t26_1-p1	5.34225	12.4325	1.03485e-06	4.65934	2.19109e-05	WT_Toxo / WT_UI	TGGT1_319530		splicing factor SF2
TGGT1_291960-t26_1-p1	5.33893	12.0657	0.00206543	2.01595	0.00963934	WT_Toxo / WT_UI	TGGT1_291960		rhoptry kinase family protein ROP40 (incomplete catalytic triad)
TGGT1_314810-t26_1-p1	5.33721	13.9384	0.0157614	1.33702	0.0460234	WT_Toxo / WT_UI	TGGT1_314810		ribosomal protein RPL7
TGGT1_246220-t26_1-p1	5.33706	11.7246	8.10893e-10	6.90679	1.2394e-07	WT_Toxo / WT_UI	TGGT1_246220		hypothetical protein
TGGT1_300100-t26_1-p1	5.33205	11.8046	2.00403e-07	5.15483	7.00121e-06	WT_Toxo / WT_UI	TGGT1_300100		rhoptry neck protein RON2
TGGT1_248130-t26_1-p1	5.31928	12.3482	3.80961e-08	5.63821	2.30034e-06	WT_Toxo / WT_UI	TGGT1_248130		hypothetical protein
TGGT1_227810-t26_1-p1	5.30383	10.4548	5.34482e-07	4.86115	1.37672e-05	WT_Toxo / WT_UI	TGGT1_227810		rhoptry kinase family protein ROP11 (incomplete catalytic triad)
TGGT1_288650-t26_1-p1	5.27025	11.9693	2.79855e-05	3.54219	0.000286954	WT_Toxo / WT_UI	TGGT1_288650		dense granule protein GRA12
TGGT1_219850-t26_1-p1	5.26792	11.36	1.07875e-09	6.7962	1.59884e-07	WT_Toxo / WT_UI	TGGT1_219850		prolyl-tRNA synthetase (ProRS)
TGGT1_311430-t26_1-p1	5.1826	11.4535	2.21449e-05	3.62143	0.000239096	WT_Toxo / WT_UI	TGGT1_311430		fibrillarin
TGGT1_249850-t26_1-p1	5.17725	11.8441	1.12933e-09	6.78926	1.62457e-07	WT_Toxo / WT_UI	TGGT1_249850		GAP40 protein
TGGT1_231630-t26_1-p1	5.17083	11.5866	3.9739e-06	4.20415	6.24964e-05	WT_Toxo / WT_UI	TGGT1_231630		alveolin domain containing intermediate filament IMC4
TGGT1_261430-t26_1-p1	5.1557	11.5209	5.93244e-07	4.83403	1.46543e-05	WT_Toxo / WT_UI	TGGT1_261430		hypothetical protein
TGGT1_224940-t26_1-p1	5.14939	10.8194	0.00237916	1.9672	0.0107845	WT_Toxo / WT_UI	TGGT1_224940		#N/A
TGGT1_410360-t26_1-p1	5.14115	12.6823	1.09686e-07	5.31184	4.87703e-06	WT_Toxo / WT_UI	TGGT1_410360		#N/A
TGGT1_226068-t26_1-p1	5.13624	12.5499	2.93022e-06	4.31646	4.82549e-05	WT_Toxo / WT_UI	TGGT1_226068		DnaJ domain-containing protein
TGGT1_269885A-t26_1-p1	5.13583	11.8145	1.4848e-06	4.53163	2.94014e-05	WT_Toxo / WT_UI	TGGT1_269885A		#N/A
TGGT1_232050-t26_1-p1	5.12922	11.501	7.79743e-08	5.40542	3.93167e-06	WT_Toxo / WT_UI	TGGT1_232050		DnaJ domain-containing protein
TGGT1_238010-t26_1-p1	5.08086	13.5819	2.11001e-05	3.63795	0.000230172	WT_Toxo / WT_UI	TGGT1_238010		ribosomal protein RPL23A
TGGT1_270510-t26_1-p1	5.0801	12.031	7.36748e-08	5.42555	3.75358e-06	WT_Toxo / WT_UI	TGGT1_270510		asparaginyl-tRNA synthetase (NOB+tRNA synthase)
TGGT1_218520-t26_1-p1	5.05268	12.7987	0.000217094	2.80454	0.0015684	WT_Toxo / WT_UI	TGGT1_218520		microneme protein MIC6
TGGT1_239760-t26_1-p1	5.02357	14.3105	0.0010546	2.24941	0.00563107	WT_Toxo / WT_UI	TGGT1_239760		ribosomal protein RPL22
TGGT1_294980-t26_1-p1	5.0184	11.3289	1.21704e-07	5.29718	5.04451e-06	WT_Toxo / WT_UI	TGGT1_294980		hypothetical protein
TGGT1_280790-t26_1-p1	5.0121	10.5782	5.36232e-05	3.30058	0.000500518	WT_Toxo / WT_UI	TGGT1_280790		phosphatidylinositol n-acetylglucosaminyltransferase
TGGT1_310220-t26_1-p1	5.00783	11.5156	0.000119824	3.01668	0.000962327	WT_Toxo / WT_UI	TGGT1_310220		#N/A
TGGT1_297430-t26_1-p1	4.97703	11.3035	8.75314e-09	6.14659	7.13527e-07	WT_Toxo / WT_UI	TGGT1_297430		hypothetical protein
TGGT1_291890-t26_1-p1	4.97641	12.3158	2.25954e-05	3.61459	0.000242888	WT_Toxo / WT_UI	TGGT1_291890		microneme protein MIC1
TGGT1_262920-t26_1-p1	4.97069	11.9058	2.44081e-06	4.37415	4.22519e-05	WT_Toxo / WT_UI	TGGT1_262920		trypsin domain-containing protein
TGGT1_265270-t26_1-p1	4.9643	10.13	0.000207562	2.81888	0.00151747	WT_Toxo / WT_UI	TGGT1_265270		hypothetical protein
TGGT1_277690-t26_1-p1	4.96159	10.1672	2.05834e-06	4.43165	3.70122e-05	WT_Toxo / WT_UI	TGGT1_277690		hypothetical protein
TGGT1_312270-t26_1-p1	4.93832	11.8041	2.02548e-08	5.87331	1.33873e-06	WT_Toxo / WT_UI	TGGT1_312270		rhoptry protein ROP13
TGGT1_267430-t26_1-p1	4.93089	12.0485	1.93619e-05	3.66648	0.000215534	WT_Toxo / WT_UI	TGGT1_267430		DnaJ domain-containing protein
TGGT1_309740-t26_1-p1	4.92042	11.4574	8.41314e-09	6.14912	7.09376e-07	WT_Toxo / WT_UI	TGGT1_309740		LSM domain-containing protein
TGGT1_240060-t26_1-p1	4.90773	11.5124	1.42804e-06	4.54226	2.86906e-05	WT_Toxo / WT_UI	TGGT1_240060		hypothetical protein
TGGT1_211690-t26_1-p1	4.90566	10.6127	0.000334549	2.64708	0.00225383	WT_Toxo / WT_UI	TGGT1_211690		AAA family protein
TGGT1_212990-t26_1-p1	4.89568	11.741	8.1427e-06	3.97271	0.000106487	WT_Toxo / WT_UI	TGGT1_212990		hypothetical protein
TGGT1_228150-t26_1-p1	4.89256	10.6253	6.7483e-07	4.79738	1.59449e-05	WT_Toxo / WT_UI	TGGT1_228150		hypothetical protein
TGGT1_278600-t26_1-p1	4.89224	10.7471	0.000106411	3.05901	0.000872947	WT_Toxo / WT_UI	TGGT1_278600		#N/A
TGGT1_263710-t26_1-p1	4.8823	11.898	2.58065e-06	4.35907	4.37452e-05	WT_Toxo / WT_UI	TGGT1_263710		acyl-CoA:cholesterol acyltransferase alpha ACAT1-alpha
TGGT1_317720-t26_1-p1	4.86632	11.9879	0.00244682	1.95743	0.0110299	WT_Toxo / WT_UI	TGGT1_317720		eukaryotic translation initiation factor 3 subunit 7, putative
TGGT1_290920-t26_1-p1	4.86002	12.2067	0.000294067	2.69254	0.00202983	WT_Toxo / WT_UI	TGGT1_290920		oxidoreductase, 2OG-Fe(II) oxygenase family protein
TGGT1_311240-t26_1-p1	4.85941	11.7556	2.1317e-06	4.42075	3.79532e-05	WT_Toxo / WT_UI	TGGT1_311240		DnaJ family chaperone, putative
TGGT1_311000-t26_1-p1	4.85886	11.4227	6.23249e-10	6.97834	1.05114e-07	WT_Toxo / WT_UI	TGGT1_311000		hypothetical protein
TGGT1_269980-t26_1-p1	4.85189	10.8512	5.94194e-06	4.0724	8.46457e-05	WT_Toxo / WT_UI	TGGT1_269980		preprotein translocase Sec61, putative
TGGT1_229030-t26_1-p1	4.8512	11.2361	0.000916604	2.29589	0.00505951	WT_Toxo / WT_UI	TGGT1_229030		hypothetical protein
TGGT1_259040-t26_1-p1	4.84979	11.4459	9.16023e-07	4.69894	2.00012e-05	WT_Toxo / WT_UI	TGGT1_259040		hypothetical protein
TGGT1_294690-t26_1-p1	4.84499	11.5448	1.05068e-05	3.87908	0.000132105	WT_Toxo / WT_UI	TGGT1_294690		rhomboid protease ROM5
TGGT1_268835-t26_1-p1	4.82685	11.8948	6.55324e-07	4.80149	1.57945e-05	WT_Toxo / WT_UI	TGGT1_268835		#N/A
TGGT1_232350-t26_1-p1	4.81972	11.7116	3.74243e-05	3.43642	0.000366084	WT_Toxo / WT_UI	TGGT1_232350		lactate dehydrogenase LDH1
TGGT1_305810-t26_1-p1	4.81457	12.06	6.93377e-09	6.19391	6.39869e-07	WT_Toxo / WT_UI	TGGT1_305810		hypothetical protein
TGGT1_285850-t26_1-p1	4.81217	11.4685	0.000236574	2.77345	0.00168479	WT_Toxo / WT_UI	TGGT1_285850		peptidyl-prolyl cis-trans isomerase, FKBP-type domain-containing protein
TGGT1_216860-t26_1-p1	4.8043	10.6037	0.000358015	2.62062	0.00239542	WT_Toxo / WT_UI	TGGT1_216860		DEAD (Asp-Glu-Ala-Asp) box polypeptide DDX39
TGGT1_270250-t26_1-p1	4.79252	11.8818	1.47016e-08	5.96278	1.08947e-06	WT_Toxo / WT_UI	TGGT1_270250		dense granule protein GRA1
TGGT1_221480-t26_1-p1	4.79019	11.8495	1.82403e-05	3.68806	0.000205088	WT_Toxo / WT_UI	TGGT1_221480		hypothetical protein
TGGT1_315610-t26_1-p1	4.79017	11.1036	6.72365e-06	4.04171	9.08435e-05	WT_Toxo / WT_UI	TGGT1_315610		hypothetical protein
TGGT1_280370-t26_1-p1	4.77663	11.3353	2.34048e-05	3.60256	0.000249713	WT_Toxo / WT_UI	TGGT1_280370		hypothetical protein
TGGT1_215430-t26_1-p1	4.77559	11.0648	1.6929e-06	4.50027	3.16029e-05	WT_Toxo / WT_UI	TGGT1_215430		hypothetical protein
TGGT1_212130-t26_1-p1	4.7696	9.9593	4.10982e-06	4.19409	6.39603e-05	WT_Toxo / WT_UI	TGGT1_212130		phospholipase, patatin family protein
TGGT1_277910-t26_1-p1	4.76077	11.3075	6.55547e-07	4.80149	1.57945e-05	WT_Toxo / WT_UI	TGGT1_277910		thrombospondin type 1 domain-containing protein
TGGT1_243960-t26_1-p1	4.75126	10.9472	3.28978e-06	4.27488	5.31033e-05	WT_Toxo / WT_UI	TGGT1_243960		nuclear transport factor 2 (ntf2) domain-containing protein
TGGT1_248940-t26_1-p1	4.74993	11.1173	1.04978e-05	3.87908	0.000132105	WT_Toxo / WT_UI	TGGT1_248940		hypothetical protein
TGGT1_257510-t26_1-p1	4.74041	11.3849	3.71741e-09	6.39357	4.04041e-07	WT_Toxo / WT_UI	TGGT1_257510		CDP-alcohol phosphatidyltransferase superfamily protein
TGGT1_236890-t26_1-p1	4.73066	11.2676	2.80427e-07	5.05591	8.79209e-06	WT_Toxo / WT_UI	TGGT1_236890		hypothetical protein
TGGT1_267580-t26_1-p1	4.69408	10.1267	3.85717e-05	3.42504	0.000375805	WT_Toxo / WT_UI	TGGT1_267580		cyclin2 related protein
TGGT1_244110-t26_1-p1	4.69064	11.017	0.00425407	1.76637	0.0171248	WT_Toxo / WT_UI	TGGT1_244110		nucleosome assembly protein (nap) protein
TGGT1_289680-t26_1-p1	4.68162	11.324	3.48559e-08	5.66595	2.15797e-06	WT_Toxo / WT_UI	TGGT1_289680		Ras-related protein Rab11
TGGT1_216060-t26_1-p1	4.68063	11.4243	2.80822e-06	4.32904	4.68772e-05	WT_Toxo / WT_UI	TGGT1_216060		hypothetical protein
TGGT1_230980-t26_1-p1	4.66472	10.1679	4.61784e-07	4.90384	1.24784e-05	WT_Toxo / WT_UI	TGGT1_230980		myosin I
TGGT1_214770-t26_1-p1	4.65409	11.8247	5.95889e-08	5.48968	3.23833e-06	WT_Toxo / WT_UI	TGGT1_214770		small GTP binding protein rab1a, putative
TGGT1_235660-t26_1-p1	4.63743	10.6627	4.33713e-05	3.38012	0.000416757	WT_Toxo / WT_UI	TGGT1_235660		hypothetical protein
TGGT1_235470-t26_1-p1	4.62973	11.0364	1.43419e-05	3.76678	0.000171088	WT_Toxo / WT_UI	TGGT1_235470		myosin A
TGGT1_306400-t26_1-p1	4.60813	11.7595	2.60748e-07	5.07047	8.50214e-06	WT_Toxo / WT_UI	TGGT1_306400		hypothetical protein
TGGT1_319850-t26_1-p1	4.60615	11.5382	9.17762e-06	3.92766	0.000118126	WT_Toxo / WT_UI	TGGT1_319850		splicing factor U2AF family SnRNP auxilary factor large subunit, RRM domain-containing protein
TGGT1_226580-t26_1-p1	4.6048	11.1217	1.13771e-07	5.30614	4.9415e-06	WT_Toxo / WT_UI	TGGT1_226580		hypothetical protein
TGGT1_224020-t26_1-p1	4.60462	10.6979	1.20492e-05	3.83279	0.000146964	WT_Toxo / WT_UI	TGGT1_224020		#N/A
TGGT1_260820-t26_1-p1	4.60176	10.5173	5.50042e-06	4.09912	7.95933e-05	WT_Toxo / WT_UI	TGGT1_260820		IMC sub-compartment protein ISP1
TGGT1_277850-t26_1-p1	4.59517	10.8995	0.000105445	3.06063	0.000869696	WT_Toxo / WT_UI	TGGT1_277850		trypsin domain-containing protein
TGGT1_246540-t26_1-p1	4.58926	12.3596	1.89651e-07	5.17253	6.7216e-06	WT_Toxo / WT_UI	TGGT1_246540		cytochrome c1, heme protein
TGGT1_315080-t26_1-p1	4.5872	10.5423	0.0131519	1.39513	0.0402596	WT_Toxo / WT_UI	TGGT1_315080		hypothetical protein
TGGT1_289600-t26_1-p1	4.5855	11.4788	1.62125e-06	4.50559	3.12186e-05	WT_Toxo / WT_UI	TGGT1_289600		heat shock protein HSP29
TGGT1_222000-t26_1-p1	4.56418	10.7077	7.53762e-05	3.17531	0.000667872	WT_Toxo / WT_UI	TGGT1_222000		brix domain-containing protein
TGGT1_231220-t26_1-p1	4.55937	11.3221	1.56793e-08	5.94778	1.12776e-06	WT_Toxo / WT_UI	TGGT1_231220		hypothetical protein
TGGT1_200280-t26_1-p1	4.55781	11.0368	4.72691e-08	5.57052	2.68829e-06	WT_Toxo / WT_UI	TGGT1_200280		WD domain, G-beta repeat-containing protein
TGGT1_319560-t26_1-p1	4.55367	13.4543	0.0153824	1.34447	0.0452407	WT_Toxo / WT_UI	TGGT1_319560		microneme protein MIC3
TGGT1_288860-t26_1-p1	4.55154	11.5926	2.33225e-07	5.11014	7.75989e-06	WT_Toxo / WT_UI	TGGT1_288860		RuvB family 2 protein
TGGT1_245490-t26_1-p1	4.54265	11.1533	8.89833e-06	3.93879	0.000115137	WT_Toxo / WT_UI	TGGT1_245490		microneme protein MIC8
TGGT1_226680-t26_1-p1	4.52226	11.1697	3.89688e-05	3.42145	0.00037892	WT_Toxo / WT_UI	TGGT1_226680		hypothetical protein
TGGT1_220100-t26_1-p1	4.51596	11.0793	0.0047959	1.72841	0.0186893	WT_Toxo / WT_UI	TGGT1_220100		phosphoribosylpyrophosphate synthetase
TGGT1_208560-t26_1-p1	4.51009	12.4205	0.00011109	3.04453	0.000902557	WT_Toxo / WT_UI	TGGT1_208560		carrier superfamily protein
TGGT1_278530-t26_1-p1	4.50702	11.2232	9.69647e-08	5.34929	4.4741e-06	WT_Toxo / WT_UI	TGGT1_278530		multiprotein bridging factor type 1 family transcriptional co-activator, putative
TGGT1_313570-t26_1-p1	4.48235	10.676	6.57773e-06	4.04641	8.9865e-05	WT_Toxo / WT_UI	TGGT1_313570		regulator of chromosome condensation (RCC1) repeat-containing protein
TGGT1_247450-t26_1-p1	4.46553	11.5323	1.53134e-06	4.52347	2.99591e-05	WT_Toxo / WT_UI	TGGT1_247450		hypothetical protein
TGGT1_222360-t26_1-p1	4.45991	10.9795	6.98736e-08	5.43942	3.63566e-06	WT_Toxo / WT_UI	TGGT1_222360		hypothetical protein
TGGT1_272010-t26_1-p1	4.45183	10.0825	0.000216179	2.80517	0.00156613	WT_Toxo / WT_UI	TGGT1_272010		Gar1 protein RNA binding region protein
TGGT1_243310-t26_1-p1	4.44261	10.546	2.13395e-06	4.42075	3.79532e-05	WT_Toxo / WT_UI	TGGT1_243310		hypothetical protein
TGGT1_208320-t26_1-p1	4.44141	11.2079	2.48134e-06	4.37076	4.25833e-05	WT_Toxo / WT_UI	TGGT1_208320		polynucleotide kinase 3 phosphatase
TGGT1_320600-t26_1-p1	4.43404	11.7838	8.91913e-08	5.37731	4.19456e-06	WT_Toxo / WT_UI	TGGT1_320600		cold-shock DNA-binding domain-containing protein
TGGT1_207620-t26_1-p1	4.43314	11.1695	1.40193e-05	3.7756	0.000167649	WT_Toxo / WT_UI	TGGT1_207620		pyridine nucleotide-disulfide oxidoreductase domain-containing protein
TGGT1_257310-t26_1-p1	4.43116	9.71071	0.000671704	2.40198	0.00396297	WT_Toxo / WT_UI	TGGT1_257310		hypothetical protein
TGGT1_205440-t26_1-p1	4.42088	10.9204	3.96481e-07	4.95293	1.11448e-05	WT_Toxo / WT_UI	TGGT1_205440		CCT chaperonin gamma subunit
TGGT1_229480-t26_1-p1	4.41073	11.5262	3.74236e-07	4.96534	1.08307e-05	WT_Toxo / WT_UI	TGGT1_229480		calcium binding protein precursor, putative
TGGT1_223410-t26_1-p1	4.40955	10.8677	5.33187e-07	4.86115	1.37672e-05	WT_Toxo / WT_UI	TGGT1_223410		eukaryotic initiation factor-4E, putative
TGGT1_219800-t26_1-p1	4.40412	10.5625	2.4255e-05	3.59232	0.00025567	WT_Toxo / WT_UI	TGGT1_219800		vacuolar ATP synthase subunit b, putative
TGGT1_217680-t26_1-p1	4.39823	11.2017	2.72604e-07	5.05976	8.71443e-06	WT_Toxo / WT_UI	TGGT1_217680		hypothetical protein
TGGT1_247470-t26_1-p1	4.39459	11.4083	2.4213e-05	3.59232	0.00025567	WT_Toxo / WT_UI	TGGT1_247470		nucleolar protein, putative
TGGT1_203400-t26_1-p1	4.36848	11.3465	2.05187e-06	4.43165	3.70122e-05	WT_Toxo / WT_UI	TGGT1_203400		hypothetical protein
TGGT1_233480-t26_1-p1	4.35388	11.609	5.34813e-07	4.86115	1.37672e-05	WT_Toxo / WT_UI	TGGT1_233480		SAG-related sequence SRS29C
TGGT1_248340-t26_1-p1	4.3397	12.5604	0.013162	1.39513	0.0402596	WT_Toxo / WT_UI	TGGT1_248340		GTP-binding nuclear protein ran/tc4
TGGT1_266060-t26_1-p1	4.339	12.2371	1.53038e-07	5.22247	5.99145e-06	WT_Toxo / WT_UI	TGGT1_266060		ribosomal protein RPSA
TGGT1_215360-t26_1-p1	4.32706	10.4052	4.64636e-06	4.15135	7.05755e-05	WT_Toxo / WT_UI	TGGT1_215360		hypothetical protein
TGGT1_214320-t26_1-p1	4.31453	11.7559	3.65091e-08	5.65129	2.23207e-06	WT_Toxo / WT_UI	TGGT1_214320		facilitative glucose transporter GT1
TGGT1_273920-t26_1-p1	4.31447	11.8098	0.000988819	2.27069	0.00536177	WT_Toxo / WT_UI	TGGT1_273920		aldose reductase, putative
TGGT1_321500-t26_1-p1	4.30789	11.1051	9.32399e-06	3.92205	0.00011966	WT_Toxo / WT_UI	TGGT1_321500		RNA recognition motif-containing protein
TGGT1_312990-t26_1-p1	4.30361	10.1194	6.21467e-07	4.81821	1.5198e-05	WT_Toxo / WT_UI	TGGT1_312990		DEAD/DEAH box ATP-dependent RNA helicase
TGGT1_229470-t26_1-p1	4.29897	10.444	8.48285e-05	3.13411	0.000734329	WT_Toxo / WT_UI	TGGT1_229470		hypothetical protein
TGGT1_286450-t26_1-p1	4.2948	11.264	1.53124e-07	5.22247	5.99145e-06	WT_Toxo / WT_UI	TGGT1_286450		dense granule protein GRA5
TGGT1_208350-t26_1-p1	4.29079	11.1789	2.263e-07	5.12027	7.58104e-06	WT_Toxo / WT_UI	TGGT1_208350		hypothetical protein
TGGT1_266435-t26_1-p1	4.28211	10.1936	1.09216e-05	3.86338	0.000136968	WT_Toxo / WT_UI	TGGT1_266435		hypothetical protein
TGGT1_312660-t26_1-p1	4.27812	10.3192	7.58085e-06	3.99791	0.000100482	WT_Toxo / WT_UI	TGGT1_312660		hypothetical protein
TGGT1_288500-t26_1-p1	4.27802	11.3698	3.11441e-08	5.70932	1.9529e-06	WT_Toxo / WT_UI	TGGT1_288500		FAD Malate-dehydrogenase (MDH-FAD)
TGGT1_225550-t26_1-p1	4.2753	11.5184	0.000159369	2.9137	0.00121984	WT_Toxo / WT_UI	TGGT1_225550		phosphatidylserine decarboxylase
TGGT1_248810-t26_1-p1	4.27056	10.8026	1.92815e-07	5.16848	6.7846e-06	WT_Toxo / WT_UI	TGGT1_248810		nuclear factor NF7
TGGT1_270770-t26_1-p1	4.26573	11.524	6.57702e-06	4.04641	8.9865e-05	WT_Toxo / WT_UI	TGGT1_270770		PWI domain-containing protein
TGGT1_219280-t26_1-p1	4.26025	11.2562	3.38485e-05	3.4677	0.000340644	WT_Toxo / WT_UI	TGGT1_219280		actin like protein ALP1
TGGT1_240570-t26_1-p1	4.24975	11.9687	0.000384645	2.59536	0.00253887	WT_Toxo / WT_UI	TGGT1_240570		hypothetical protein
TGGT1_235690-t26_1-p1	4.23995	11.2803	7.55922e-09	6.16452	6.84669e-07	WT_Toxo / WT_UI	TGGT1_235690		hypothetical protein
TGGT1_252340-t26_1-p1	4.23589	9.29061	0.0139714	1.37659	0.0420153	WT_Toxo / WT_UI	TGGT1_252340		hypothetical protein
TGGT1_235187B-t26_1-p1	4.22528	13.0243	1.71549e-05	3.70664	0.000196497	WT_Toxo / WT_UI	TGGT1_235187B		#N/A
TGGT1_268770-t26_1-p1	4.22288	11.5617	8.4122e-06	3.95972	0.000109718	WT_Toxo / WT_UI	TGGT1_268770		dual specificity phosphatase, catalytic domain-containing protein
TGGT1_222220-t26_1-p1	4.22132	12.0097	5.65912e-07	4.84789	1.41942e-05	WT_Toxo / WT_UI	TGGT1_222220		alveolin domain containing intermediate filament IMC7
TGGT1_295650-t26_1-p1	4.2203	11.1406	0.00119783	2.20764	0.00619957	WT_Toxo / WT_UI	TGGT1_295650		hypothetical protein
TGGT1_308870-t26_1-p1	4.21233	11.1604	5.56628e-07	4.85059	1.4106e-05	WT_Toxo / WT_UI	TGGT1_308870		hypothetical protein
TGGT1_273770-t26_1-p1	4.21059	11.3583	2.9147e-06	4.31646	4.82549e-05	WT_Toxo / WT_UI	TGGT1_273770		hypothetical protein
TGGT1_205470-t26_1-p1	4.20937	11.3587	6.6543e-07	4.80048	1.58314e-05	WT_Toxo / WT_UI	TGGT1_205470		translation elongation factor 2 family protein, putative
TGGT1_203820-t26_1-p1	4.20716	11.0446	2.62014e-06	4.35468	4.419e-05	WT_Toxo / WT_UI	TGGT1_203820		hypothetical protein
TGGT1_267090-t26_1-p1	4.16395	11.4608	0.000186308	2.85395	0.00139975	WT_Toxo / WT_UI	TGGT1_267090		hypothetical protein
TGGT1_220390-t26_1-p1	4.15147	11.3683	1.76487e-07	5.19012	6.45476e-06	WT_Toxo / WT_UI	TGGT1_220390		hypothetical protein
TGGT1_311230-t26_1-p1	4.14991	12.1263	0.00029466	2.69254	0.00202983	WT_Toxo / WT_UI	TGGT1_311230		hypothetical protein
TGGT1_203600-t26_1-p1	4.14332	10.5425	1.8069e-06	4.47362	3.36029e-05	WT_Toxo / WT_UI	TGGT1_203600		hypothetical protein
TGGT1_278960-t26_1-p1	4.1365	11.1897	0.00609293	1.64734	0.022525	WT_Toxo / WT_UI	TGGT1_278960		hypothetical protein
TGGT1_306060-t26_1-p1	4.12443	11.2401	6.9306e-05	3.20383	0.000625416	WT_Toxo / WT_UI	TGGT1_306060		rhoptry neck protein RON8
TGGT1_213310-t26_1-p1	4.12266	10.1154	3.32773e-05	3.4742	0.000335586	WT_Toxo / WT_UI	TGGT1_213310		hypothetical protein
TGGT1_215470-t26_1-p1	4.12251	11.3313	5.3279e-06	4.11039	7.75558e-05	WT_Toxo / WT_UI	TGGT1_215470		ribosomal protein RPL10A
TGGT1_254150-t26_1-p1	4.11789	10.3766	0.000104528	3.06369	0.000863594	WT_Toxo / WT_UI	TGGT1_254150		#N/A
TGGT1_202620-t26_1-p1	4.11333	11.6808	4.70186e-05	3.35094	0.000445721	WT_Toxo / WT_UI	TGGT1_202620		hypothetical protein
TGGT1_293670-t26_1-p1	4.09792	11.1887	1.8727e-06	4.45974	3.46946e-05	WT_Toxo / WT_UI	TGGT1_293670		transcription elongation factor A TFIIS
TGGT1_229250B-t26_1-p1	4.09553	10.6782	0.000246382	2.75973	0.00173889	WT_Toxo / WT_UI	TGGT1_229250B		#N/A
TGGT1_293590-t26_1-p1	4.09539	11.2299	3.73356e-05	3.43658	0.000365949	WT_Toxo / WT_UI	TGGT1_293590		3-oxoacyl-acyl-carrier protein synthase I/II, putative
TGGT1_250770-t26_1-p1	4.08277	12.1918	0.000144122	2.94775	0.00112784	WT_Toxo / WT_UI	TGGT1_250770		eukaryotic initiation factor-4A, putative
TGGT1_235020-t26_1-p1	4.07802	11.0929	1.40366e-08	5.97626	1.0562e-06	WT_Toxo / WT_UI	TGGT1_235020		COPI protein, putative
TGGT1_217540-t26_1-p1	4.07606	13.2949	0.0496377	0.955829	0.110706	WT_Toxo / WT_UI	TGGT1_217540		RNA recognition motif-containing protein
TGGT1_256770-t26_1-p1	4.07079	11.1854	4.98638e-06	4.13133	7.39042e-05	WT_Toxo / WT_UI	TGGT1_256770		eukaryotic translation initiation factor 4A, isoform 3, putative
TGGT1_242800-t26_1-p1	4.0667	10.586	3.49337e-09	6.41081	3.8832e-07	WT_Toxo / WT_UI	TGGT1_242800		ribosome biogenesis protein NSA2, putative
TGGT1_264900-t26_1-p1	4.05455	10.3482	2.85767e-05	3.53402	0.000292403	WT_Toxo / WT_UI	TGGT1_264900		hypothetical protein
TGGT1_214950-t26_1-p1	4.05426	10.4064	4.11347e-05	3.40054	0.000397609	WT_Toxo / WT_UI	TGGT1_214950		hypothetical protein
TGGT1_253880-t26_1-p1	4.05398	11.2842	4.3688e-07	4.91391	1.21925e-05	WT_Toxo / WT_UI	TGGT1_253880		GNS1/SUR4 family protein
TGGT1_291120-t26_1-p1	4.05344	10.5216	6.79331e-06	4.03843	9.15319e-05	WT_Toxo / WT_UI	TGGT1_291120		trafficking protein mon1 subfamily protein
TGGT1_284050-t26_1-p1	4.05103	11.2832	7.28307e-08	5.42601	3.74963e-06	WT_Toxo / WT_UI	TGGT1_284050		DEAD/DEAH box helicase domain-containing protein
TGGT1_305540-t26_1-p1	4.04889	10.7803	8.19118e-05	3.14699	0.000712866	WT_Toxo / WT_UI	TGGT1_305540		hypothetical protein
TGGT1_271910-t26_1-p1	4.04881	9.81942	0.00021646	2.80517	0.00156613	WT_Toxo / WT_UI	TGGT1_271910		DnaJ domain-containing protein
TGGT1_313070-t26_1-p1	4.04537	11.4427	2.77708e-05	3.54462	0.000285351	WT_Toxo / WT_UI	TGGT1_313070		hypothetical protein
TGGT1_201680-t26_1-p1	4.02336	10.9289	2.14882e-07	5.13374	7.34957e-06	WT_Toxo / WT_UI	TGGT1_201680		eukaryotic initiation factor-3 subunit 10, putative
TGGT1_240280-t26_1-p1	4.01746	11.0602	6.82967e-06	4.0373	9.1769e-05	WT_Toxo / WT_UI	TGGT1_240280		S1/P1nuclease
TGGT1_266400-t26_1-p1	4.01703	9.9977	1.19359e-06	4.6085	2.46322e-05	WT_Toxo / WT_UI	TGGT1_266400		hypothetical protein
TGGT1_218590-t26_1-p1	4.00865	11.0358	1.93942e-06	4.45106	3.53944e-05	WT_Toxo / WT_UI	TGGT1_218590		protein phosphatase 2C domain-containing protein
TGGT1_286230-t26_1-p1	4.00758	10.6867	0.000699039	2.38831	0.00408971	WT_Toxo / WT_UI	TGGT1_286230		hypothetical protein
TGGT1_215980-t26_1-p1	3.9965	11.0595	9.69543e-07	4.68006	2.089e-05	WT_Toxo / WT_UI	TGGT1_215980		hypothetical protein
TGGT1_209210-t26_1-p1	3.9927	12.283	1.18422e-05	3.83766	0.000145326	WT_Toxo / WT_UI	TGGT1_209210		hypothetical protein
TGGT1_252210-t26_1-p1	3.97866	10.8821	5.11188e-06	4.12707	7.46334e-05	WT_Toxo / WT_UI	TGGT1_252210		pentatricopeptide repeat domain-containing protein
TGGT1_310780-t26_1-p1	3.97343	10.3246	0.000303168	2.68262	0.00207674	WT_Toxo / WT_UI	TGGT1_310780		dense granule protein GRA4
TGGT1_241160-t26_1-p1	3.96925	11.1152	1.19024e-07	5.29943	5.0185e-06	WT_Toxo / WT_UI	TGGT1_241160		hemolysin-III related subfamily protein
TGGT1_270880-t26_1-p1	3.96252	11.6737	0.00123413	2.19696	0.00635383	WT_Toxo / WT_UI	TGGT1_270880		RNA recognition motif-containing protein
TGGT1_309560-t26_1-p1	3.9607	11.7046	4.87756e-06	4.13827	7.27322e-05	WT_Toxo / WT_UI	TGGT1_309560		nmda receptor glutamate-binding chain
TGGT1_230430-t26_1-p1	3.9478	11.1192	0.000392878	2.58747	0.00258542	WT_Toxo / WT_UI	TGGT1_230430		vesicle-associated membrane protein, putative
TGGT1_312950-t26_1-p1	3.94663	10.2366	0.000205006	2.82296	0.00150327	WT_Toxo / WT_UI	TGGT1_312950		#N/A
TGGT1_291300-t26_1-p1	3.94364	11.3574	2.45772e-07	5.09033	8.12211e-06	WT_Toxo / WT_UI	TGGT1_291300		RER1 protein, putative
TGGT1_226380-t26_1-p1	3.93951	12.5988	0.0251672	1.17928	0.0661789	WT_Toxo / WT_UI	TGGT1_226380		hypothetical protein
TGGT1_243920-t26_1-p1	3.93277	12.0315	0.00891678	1.52485	0.0298639	WT_Toxo / WT_UI	TGGT1_243920		DNA replication licensing factor MCM5, putative
TGGT1_289830-t26_1-p1	3.93173	10.4449	0.00127998	2.18386	0.00654844	WT_Toxo / WT_UI	TGGT1_289830		eukaryotic initiation factor-3, delta subunit, putative
TGGT1_268590-t26_1-p1	3.91808	10.8614	3.32433e-07	5.00647	9.85206e-06	WT_Toxo / WT_UI	TGGT1_268590		rhomboid protease ROM4
TGGT1_313970-t26_1-p1	3.91689	10.4429	1.79449e-07	5.19012	6.45476e-06	WT_Toxo / WT_UI	TGGT1_313970		Phytanoyl-CoA dioxygenase (PhyH) superfamily protein
TGGT1_255900-t26_1-p1	3.91586	11.5114	1.79544e-05	3.69392	0.000202339	WT_Toxo / WT_UI	TGGT1_255900		Bax inhibitor-1, putative
TGGT1_224850-t26_1-p1	3.90615	10.974	5.95738e-08	5.48968	3.23833e-06	WT_Toxo / WT_UI	TGGT1_224850		polyadenylate binding protein, putative
TGGT1_240510-t26_1-p1	3.89708	11.0453	9.26865e-05	3.10776	0.000780258	WT_Toxo / WT_UI	TGGT1_240510		hypothetical protein
TGGT1_239070-t26_1-p1	3.8936	10.5072	0.000107075	3.05761	0.00087576	WT_Toxo / WT_UI	TGGT1_239070		hypothetical protein
TGGT1_267540-t26_1-p1	3.88168	10.6133	0.000252119	2.75036	0.00177682	WT_Toxo / WT_UI	TGGT1_267540		#N/A
TGGT1_228000-t26_1-p1	3.8796	10.9069	3.06343e-07	5.03391	9.24892e-06	WT_Toxo / WT_UI	TGGT1_228000		splicing factor 3A subunit 2, putative
TGGT1_203490-t26_1-p1	3.8681	10.8197	0.00410078	1.7798	0.0166034	WT_Toxo / WT_UI	TGGT1_203490		GNL3L/Grn1 GTPase
TGGT1_251780-t26_1-p1	3.86719	11.7592	3.58487e-06	4.24185	5.72993e-05	WT_Toxo / WT_UI	TGGT1_251780		heat shock protein
TGGT1_225320-t26_1-p1	3.86568	11.4116	1.65491e-06	4.50132	3.15267e-05	WT_Toxo / WT_UI	TGGT1_225320		hypothetical protein
TGGT1_245620-t26_1-p1	3.84867	10.204	3.53434e-07	4.9876	1.02896e-05	WT_Toxo / WT_UI	TGGT1_245620		ribosomal-ubiquitin protein RPS27A
TGGT1_263870-t26_1-p1	3.84824	11.0439	5.01292e-07	4.87768	1.32531e-05	WT_Toxo / WT_UI	TGGT1_263870		glutamate-tRNA ligase
TGGT1_208090-t26_1-p1	3.82793	9.8925	6.76946e-05	3.21164	0.000614275	WT_Toxo / WT_UI	TGGT1_208090		#N/A
TGGT1_213067-t26_1-p1	3.82555	11.0141	3.01151e-06	4.30749	4.92618e-05	WT_Toxo / WT_UI	TGGT1_213067		hypothetical protein
TGGT1_251500-t26_1-p1	3.82236	10.7829	1.99992e-05	3.65599	0.000220804	WT_Toxo / WT_UI	TGGT1_251500		eukaryotic initiation factor-3, subunit 3, putative
TGGT1_320020-t26_1-p1	3.81788	11.2912	1.07704e-08	6.07771	8.36163e-07	WT_Toxo / WT_UI	TGGT1_320020		transporter, major facilitator family protein
TGGT1_261570-t26_1-p1	3.81381	14.4121	0.0254939	1.17508	0.0668224	WT_Toxo / WT_UI	TGGT1_261570		ribosomal protein RPL7A
TGGT1_254580-t26_1-p1	3.81024	10.8241	2.55892e-05	3.57557	0.000265726	WT_Toxo / WT_UI	TGGT1_254580		UDP-galactose transporter family protein
TGGT1_288830-t26_1-p1	3.80043	11.5663	2.70121e-06	4.34294	4.54008e-05	WT_Toxo / WT_UI	TGGT1_288830		NADH dehydrogenase (NDH2-II)
TGGT1_218830-t26_1-p1	3.79707	12.107	0.0484726	0.964644	0.108482	WT_Toxo / WT_UI	TGGT1_218830		hypothetical protein
TGGT1_233110-t26_1-p1	3.79183	10.6742	1.66948e-06	4.50132	3.15267e-05	WT_Toxo / WT_UI	TGGT1_233110		IMP dehydrogenas
TGGT1_221610-t26_1-p1	3.78979	10.3089	0.000501654	2.50174	0.00314967	WT_Toxo / WT_UI	TGGT1_221610		ubiquitin carboxyl-terminal hydrolase
TGGT1_318160-t26_1-p1	3.78944	11.19	2.01541e-05	3.65557	0.000221017	WT_Toxo / WT_UI	TGGT1_318160		MSP (Major sperm protein) domain-containing protein
TGGT1_232230-t26_1-p1	3.78787	11.0612	8.58933e-07	4.71627	1.92191e-05	WT_Toxo / WT_UI	TGGT1_232230		ribosomal protein RPL30
TGGT1_321400-t26_1-p1	3.78412	11.1091	5.95341e-06	4.0724	8.46457e-05	WT_Toxo / WT_UI	TGGT1_321400		microsomal signal peptidase (spc12) domain-containing protein
TGGT1_205250-t26_1-p1	3.78244	12.0765	0.00147902	2.13141	0.00738906	WT_Toxo / WT_UI	TGGT1_205250		rhoptry protein ROP18
TGGT1_267740-t26_1-p1	3.7812	10.1782	0.000266487	2.73188	0.00185404	WT_Toxo / WT_UI	TGGT1_267740		hypothetical protein
TGGT1_204400-t26_1-p1	3.77456	11.5893	3.34378e-07	5.00647	9.85206e-06	WT_Toxo / WT_UI	TGGT1_204400		ATPase synthase subunit alpha, putative
TGGT1_314030-t26_1-p1	3.7636	10.8729	1.11164e-05	3.85903	0.000138347	WT_Toxo / WT_UI	TGGT1_314030		hypothetical protein
TGGT1_218280-t26_1-p1	3.75642	11.9534	6.69685e-06	4.04224	9.07321e-05	WT_Toxo / WT_UI	TGGT1_218280		eukaryotic porin, putative
TGGT1_310950-t26_1-p1	3.75454	10.2034	0.0257478	1.17178	0.0673318	WT_Toxo / WT_UI	TGGT1_310950		AP2 domain transcription factor AP2XI-3
TGGT1_410370-t26_1-p1	3.75282	15.0141	0.037494	1.05072	0.0889777	WT_Toxo / WT_UI	TGGT1_410370		#N/A
TGGT1_229010-t26_1-p1	3.75174	13.9673	0.00332532	1.8536	0.0140087	WT_Toxo / WT_UI	TGGT1_229010		rhoptry neck protein RON4
TGGT1_216220-t26_1-p1	3.74932	10.4652	5.68811e-06	4.08711	8.18251e-05	WT_Toxo / WT_UI	TGGT1_216220		AP2 domain transcription factor AP2XI-5
TGGT1_237250-t26_1-p1	3.7491	10.5609	4.18699e-06	4.18839	6.48055e-05	WT_Toxo / WT_UI	TGGT1_237250		hypothetical protein
TGGT1_239820-t26_1-p1	3.74582	10.652	7.13191e-07	4.77754	1.669e-05	WT_Toxo / WT_UI	TGGT1_239820		D-3-phosphoglycerate dehydrogenase
TGGT1_258870B-t26_1-p1	3.74193	10.4452	1.65079e-06	4.50132	3.15267e-05	WT_Toxo / WT_UI	TGGT1_258870B		#N/A
TGGT1_271888-t26_1-p1	3.73388	10.0326	1.74337e-05	3.70167	0.00019876	WT_Toxo / WT_UI	TGGT1_271888		3-ketoacyl-CoA reductase, putative
TGGT1_216680-t26_1-p1	3.73203	11.1081	7.0704e-06	4.02345	9.47434e-05	WT_Toxo / WT_UI	TGGT1_216680		ankyrin repeat-containing protein
TGGT1_219630-t26_1-p1	3.73081	11.5862	0.000225324	2.79094	0.0016183	WT_Toxo / WT_UI	TGGT1_219630		flavodoxin domain-containing protein
TGGT1_253940-t26_1-p1	3.72345	10.335	9.10688e-05	3.11466	0.000767961	WT_Toxo / WT_UI	TGGT1_253940		CAM Kinase family, incomplete catalytic triad
TGGT1_220490-t26_1-p1	3.72025	9.9033	0.000661235	2.40723	0.00391537	WT_Toxo / WT_UI	TGGT1_220490		pre-rRNA-processing protein PNO1, putative
TGGT1_244560-t26_1-p1	3.68958	12.7178	0.035476	1.06987	0.0851389	WT_Toxo / WT_UI	TGGT1_244560		heat shock protein 90, putative
TGGT1_202120-t26_1-p1	3.6895	13.0035	0.156804	0.570393	0.26891	WT_Toxo / WT_UI	TGGT1_202120		hypothetical protein
TGGT1_217510-t26_1-p1	3.67938	11.3273	0.0216068	1.23225	0.0585804	WT_Toxo / WT_UI	TGGT1_217510		hypothetical protein
TGGT1_294200-t26_1-p1	3.66122	10.6705	1.29219e-06	4.57949	2.63337e-05	WT_Toxo / WT_UI	TGGT1_294200		glucose-6-phosphate 1-dehydrogenase
TGGT1_252360-t26_1-p1	3.65562	11.2538	4.51012e-09	6.32851	4.6934e-07	WT_Toxo / WT_UI	TGGT1_252360		rhoptry kinase family protein ROP24 (incomplete catalytic triad)
TGGT1_232520-t26_1-p1	3.65526	10.2471	2.49372e-05	3.58493	0.000260059	WT_Toxo / WT_UI	TGGT1_232520		brix domain-containing protein
TGGT1_237015-t26_1-p1	3.64721	10.9372	0.000891065	2.3032	0.00497511	WT_Toxo / WT_UI	TGGT1_237015		hypothetical protein
TGGT1_294430-t26_1-p1	3.64642	10.4226	1.02603e-05	3.88715	0.000129672	WT_Toxo / WT_UI	TGGT1_294430		hypothetical protein
TGGT1_291850-t26_1-p1	3.63777	10.6898	0.00100433	2.26586	0.00542182	WT_Toxo / WT_UI	TGGT1_291850		#N/A
TGGT1_260540-t26_1-p1	3.63563	11.246	9.34579e-06	3.92205	0.00011966	WT_Toxo / WT_UI	TGGT1_260540		alveolin domain containing intermediate filament IMC14
TGGT1_246580-t26_1-p1	3.6252	11.0937	5.98199e-07	4.83261	1.47025e-05	WT_Toxo / WT_UI	TGGT1_246580		hypothetical protein
TGGT1_315150-t26_1-p1	3.62103	10.7829	0.000309935	2.67606	0.00210833	WT_Toxo / WT_UI	TGGT1_315150		eukaryotic initiation factor-4E, putative
TGGT1_276990-t26_1-p1	3.61662	10.5675	0.00265321	1.9298	0.0117544	WT_Toxo / WT_UI	TGGT1_276990		cytochrome b5 family heme/steroid binding domain-containing protein
TGGT1_226710-t26_1-p1	3.61325	11.7484	0.00281734	1.91037	0.0122922	WT_Toxo / WT_UI	TGGT1_226710		hypothetical protein
TGGT1_319670-t26_1-p1	3.59251	11.3083	2.16231e-06	4.41659	3.83183e-05	WT_Toxo / WT_UI	TGGT1_319670		#N/A
TGGT1_211670-t26_1-p1	3.59023	13.0223	0.0730397	0.826711	0.149035	WT_Toxo / WT_UI	TGGT1_211670		S1 RNA binding domain-containing protein
TGGT1_257350-t26_1-p1	3.57551	10.7735	0.00201083	2.02551	0.0094295	WT_Toxo / WT_UI	TGGT1_257350		eukaryotic translation initiation factor, putative
TGGT1_201400-t26_1-p1	3.57119	10.8428	1.22961e-06	4.59923	2.51632e-05	WT_Toxo / WT_UI	TGGT1_201400		Sin3-associated polypeptide SAP18
TGGT1_211300-t26_1-p1	3.57111	11.0554	2.83453e-06	4.32647	4.71554e-05	WT_Toxo / WT_UI	TGGT1_211300		DUF74 family protein, putative
TGGT1_254000-t26_1-p1	3.56677	10.9114	2.00539e-05	3.65585	0.000220875	WT_Toxo / WT_UI	TGGT1_254000		hypothetical protein
TGGT1_280560-t26_1-p1	3.55706	10.8632	1.21235e-06	4.60355	2.49144e-05	WT_Toxo / WT_UI	TGGT1_280560		selenide, water dikinase
TGGT1_291930-t26_1-p1	3.54163	11.0901	1.53573e-05	3.74442	0.000180126	WT_Toxo / WT_UI	TGGT1_291930		RNA recognition motif-containing protein
TGGT1_264610-t26_1-p1	3.53813	11.2716	0.00657661	1.62132	0.0239154	WT_Toxo / WT_UI	TGGT1_264610		RNA recognition motif-containing protein
TGGT1_258390-t26_1-p1	3.53698	11.0926	2.76016e-06	4.33505	4.62327e-05	WT_Toxo / WT_UI	TGGT1_258390		DnaJ protein, putative
TGGT1_254690-t26_1-p1	3.53123	10.9731	7.24847e-06	4.0162	9.63377e-05	WT_Toxo / WT_UI	TGGT1_254690		phospholipase/carboxylesterase
TGGT1_239690-t26_1-p1	3.53118	11.5865	3.85025e-07	4.96064	1.09486e-05	WT_Toxo / WT_UI	TGGT1_239690		#N/A
TGGT1_210360-t26_1-p1	3.52995	11.4433	1.12278e-05	3.8569	0.000139026	WT_Toxo / WT_UI	TGGT1_210360		DEAD (Asp-Glu-Ala-Asp) box polypeptide 41 family protein
TGGT1_268810-t26_1-p1	3.52044	10.2471	0.00201776	2.02443	0.00945295	WT_Toxo / WT_UI	TGGT1_268810		ck2 beta subunit
TGGT1_320100-t26_1-p1	3.51939	10.6479	3.94761e-06	4.20563	6.22831e-05	WT_Toxo / WT_UI	TGGT1_320100		RNA recognition motif-containing protein
TGGT1_238100-t26_1-p1	3.51714	11.3878	1.61195e-05	3.7265	0.000187715	WT_Toxo / WT_UI	TGGT1_238100		transmembrane protein
TGGT1_290980-t26_1-p1	3.50939	10.5041	8.59446e-05	3.13226	0.000737465	WT_Toxo / WT_UI	TGGT1_290980		glycine C-acetyltransferase, putative
TGGT1_262780-t26_1-p1	3.50255	10.8041	0.00572156	1.6677	0.0214932	WT_Toxo / WT_UI	TGGT1_262780		FHA domain-containing protein
TGGT1_263530-t26_1-p1	3.49474	11.7174	4.87552e-07	4.88503	1.30307e-05	WT_Toxo / WT_UI	TGGT1_263530		chaperonin, putative
TGGT1_263700-t26_1-p1	3.49301	20.2008	0.000132904	2.97735	0.00105354	WT_Toxo / WT_UI	TGGT1_263700		ribosomal protein RPS14
TGGT1_240090-t26_1-p1	3.49294	10.3211	0.000353055	2.62608	0.00236547	WT_Toxo / WT_UI	TGGT1_240090		rhoptry kinase family protein ROP34, putative
TGGT1_311030-t26_1-p1	3.49073	10.1378	0.00662222	1.61961	0.0240098	WT_Toxo / WT_UI	TGGT1_311030		hypothetical protein
TGGT1_202630-t26_1-p1	3.48644	11.1843	2.0185e-06	4.43694	3.65647e-05	WT_Toxo / WT_UI	TGGT1_202630		ATP-dependent metallopeptidase HflB subfamily protein
TGGT1_254260-t26_1-p1	3.47774	11.1582	0.00179432	2.06436	0.00862273	WT_Toxo / WT_UI	TGGT1_254260		COX19 cytochrome c oxidase assembly family protein
TGGT1_250820-t26_1-p1	3.47155	9.749	0.000877416	2.30791	0.00492138	WT_Toxo / WT_UI	TGGT1_250820		hypothetical protein
TGGT1_236540-t26_1-p1	3.45916	10.3463	0.000599468	2.44132	0.00361975	WT_Toxo / WT_UI	TGGT1_236540		RNA recognition motif-containing protein
TGGT1_233100-t26_1-p1	3.45876	11.7925	0.00457295	1.74278	0.0180811	WT_Toxo / WT_UI	TGGT1_233100		SPFH domain / Band 7 family protein
TGGT1_283510-t26_1-p1	3.44896	10.7336	0.00064767	2.41518	0.00384436	WT_Toxo / WT_UI	TGGT1_283510		hypothetical protein
TGGT1_289650-t26_1-p1	3.44544	11.5855	7.86086e-05	3.16087	0.000690448	WT_Toxo / WT_UI	TGGT1_289650		PEP-carboxykinase I
TGGT1_261660-t26_1-p1	3.44461	10.9497	0.000641628	2.4166	0.00383175	WT_Toxo / WT_UI	TGGT1_261660		hypothetical protein
TGGT1_222130-t26_1-p1	3.44435	10.4011	5.80687e-05	3.27175	0.000534866	WT_Toxo / WT_UI	TGGT1_222130		#N/A
TGGT1_291330-t26_1-p1	3.4425	10.6478	0.000151953	2.92823	0.00117969	WT_Toxo / WT_UI	TGGT1_291330		RNA recognition motif-containing protein
TGGT1_216770-t26_1-p1	3.43953	11.4005	2.00959e-05	3.65585	0.000220875	WT_Toxo / WT_UI	TGGT1_216770		#N/A
TGGT1_208490-t26_1-p1	3.43712	10.0633	8.53522e-05	3.13308	0.000736074	WT_Toxo / WT_UI	TGGT1_208490		hypothetical protein
TGGT1_291180-t26_1-p1	3.42818	11.357	0.00249831	1.94998	0.0112206	WT_Toxo / WT_UI	TGGT1_291180		hypothetical protein
TGGT1_209060-t26_1-p1	3.4268	10.6225	2.772e-07	5.05591	8.79209e-06	WT_Toxo / WT_UI	TGGT1_209060		thrombospondin type 1 domain-containing protein
TGGT1_293690-t26_1-p1	3.42022	11.6526	0.000145568	2.94411	0.00113734	WT_Toxo / WT_UI	TGGT1_293690		profilin PRF
TGGT1_236620-t26_1-p1	3.41671	10.5279	0.00797564	1.56235	0.0273939	WT_Toxo / WT_UI	TGGT1_236620		protein kinase (incomplete catalytic triad)
TGGT1_264440-t26_1-p1	3.41532	10.7503	2.39372e-05	3.59617	0.000253413	WT_Toxo / WT_UI	TGGT1_264440		signal recognition particle receptor beta subunit protein
TGGT1_218410-t26_1-p1	3.41356	10.5756	0.000193773	2.84153	0.00144034	WT_Toxo / WT_UI	TGGT1_218410		ribosomal protein RPP0
TGGT1_270710-t26_1-p1	3.41157	10.1695	9.70875e-06	3.9089	0.000123339	WT_Toxo / WT_UI	TGGT1_270710		WW domain binding protein 11
TGGT1_204060-t26_1-p1	3.40528	11.4756	0.000305167	2.68098	0.0020846	WT_Toxo / WT_UI	TGGT1_204060		SNARE domain-containing protein
TGGT1_275650-t26_1-p1	3.40414	9.95894	0.00659737	1.6206	0.0239552	WT_Toxo / WT_UI	TGGT1_275650		hypothetical protein
TGGT1_320480-t26_1-p1	3.39778	11.1892	1.15177e-07	5.30614	4.9415e-06	WT_Toxo / WT_UI	TGGT1_320480		Rab11b
TGGT1_259830-t26_1-p1	3.39774	9.85206	8.75463e-05	3.12803	0.000744677	WT_Toxo / WT_UI	TGGT1_259830		diacylglycerol kinase catalytic domain-containing protein
TGGT1_219200-t26_1-p1	3.38945	10.4244	2.18862e-05	3.62557	0.000236826	WT_Toxo / WT_UI	TGGT1_219200		DEAD/DEAH box RNA helicase family protein
TGGT1_230420-t26_1-p1	3.3882	11.5185	0.000108262	3.05355	0.000883991	WT_Toxo / WT_UI	TGGT1_230420		sarco/endoplasmic reticulum Ca2+-ATPase
TGGT1_225120-t26_1-p1	3.38431	11.2361	0.000825759	2.32825	0.00469626	WT_Toxo / WT_UI	TGGT1_225120		hypothetical protein
TGGT1_312150-t26_1-p1	3.38412	11.4842	2.67415e-05	3.55919	0.000275934	WT_Toxo / WT_UI	TGGT1_312150		hypothetical protein
TGGT1_258750-t26_1-p1	3.37408	10.1728	6.65956e-06	4.04346	9.04776e-05	WT_Toxo / WT_UI	TGGT1_258750		#N/A
TGGT1_316140-t26_1-p1	3.37384	11.1411	1.84872e-05	3.68322	0.000207387	WT_Toxo / WT_UI	TGGT1_316140		hypothetical protein
TGGT1_237560-t26_1-p1	3.36667	10.3492	3.61799e-05	3.4441	0.000359666	WT_Toxo / WT_UI	TGGT1_237560		iron-sulfur cluster protein ISCU
TGGT1_215710-t26_1-p1	3.36324	11.2775	9.49423e-07	4.68725	2.0547e-05	WT_Toxo / WT_UI	TGGT1_215710		hypothetical protein
TGGT1_311290-t26_1-p1	3.36028	10.792	7.8837e-05	3.16051	0.000691024	WT_Toxo / WT_UI	TGGT1_311290		protein tyrosine phosphatase family protein, ptpla protein
TGGT1_247510-t26_1-p1	3.346	11.0128	2.04318e-05	3.6506	0.000223562	WT_Toxo / WT_UI	TGGT1_247510		fructose-bisphospatase II
TGGT1_231030-t26_1-p1	3.34437	10.322	0.000154708	2.92318	0.00119349	WT_Toxo / WT_UI	TGGT1_231030		#N/A
TGGT1_275470-t26_1-p1	3.343	10.4484	0.00477991	1.72948	0.0186432	WT_Toxo / WT_UI	TGGT1_275470		dense granule protein GRA15
TGGT1_216670-t26_1-p1	3.33814	11.2046	0.00013538	2.97074	0.0010697	WT_Toxo / WT_UI	TGGT1_216670		FUSE-binding protein 2 / KH-type splicing regulatory protein
TGGT1_267650-t26_1-p1	3.33381	10.8227	9.39742e-05	3.10401	0.000787034	WT_Toxo / WT_UI	TGGT1_267650		hypothetical protein
TGGT1_273540-t26_1-p1	3.33339	11.3125	4.67784e-05	3.35094	0.000445721	WT_Toxo / WT_UI	TGGT1_273540		phosphatidylserine synthase, putative
TGGT1_269180-t26_1-p1	3.33212	11.0653	0.00136479	2.16186	0.00688876	WT_Toxo / WT_UI	TGGT1_269180		MIF4G domain-containing protein
TGGT1_300060-t26_1-p1	3.33027	11.3503	6.23659e-08	5.4747	3.352e-06	WT_Toxo / WT_UI	TGGT1_300060		signal peptidase subunit protein
TGGT1_258870A-t26_1-p1	3.32549	12.1427	2.14439e-05	3.63348	0.000232555	WT_Toxo / WT_UI	TGGT1_258870A		#N/A
TGGT1_286720-t26_1-p1	3.32409	10.5833	0.000128264	2.99208	0.00101841	WT_Toxo / WT_UI	TGGT1_286720		heat shock protein HSP28
TGGT1_209800-t26_1-p1	3.32349	11.0457	0.000181183	2.8654	0.00136333	WT_Toxo / WT_UI	TGGT1_209800		formate/nitrite transporter protein
TGGT1_241880-t26_1-p1	3.30084	9.94971	5.10548e-06	4.12707	7.46334e-05	WT_Toxo / WT_UI	TGGT1_241880		3'5'-cyclic nucleotide phosphodiesterase domain-containing protein
TGGT1_235930-t26_1-p1	3.30006	12.0223	0.0113043	1.44686	0.0357384	WT_Toxo / WT_UI	TGGT1_235930		domain K- type RNA binding proteins family protein
TGGT1_222240-t26_1-p1	3.29853	9.77743	0.000991969	2.26979	0.00537289	WT_Toxo / WT_UI	TGGT1_222240		hypothetical protein
TGGT1_300380-t26_1-p1	3.298	11.3365	1.23856e-05	3.82191	0.000150691	WT_Toxo / WT_UI	TGGT1_300380		endoplasmic reticulum oxidoreductin, putative
TGGT1_316540-t26_1-p1	3.29102	10.8648	0.000499091	2.50312	0.00313967	WT_Toxo / WT_UI	TGGT1_316540		IMC sub-compartment protein ISP3
TGGT1_243950-t26_1-p1	3.28234	10.8461	1.98129e-06	4.44341	3.60241e-05	WT_Toxo / WT_UI	TGGT1_243950		prohibitin, putative
TGGT1_270240-t26_1-p1	3.26438	10.9446	0.00136315	2.16193	0.00688759	WT_Toxo / WT_UI	TGGT1_270240		MAG1
TGGT1_248700-t26_1-p1	3.26298	11.1518	0.000179383	2.8684	0.00135395	WT_Toxo / WT_UI	TGGT1_248700		alveolin domain containing intermediate filament IMC12
TGGT1_304990-t26_1-p1	3.25993	10.7977	3.69133e-05	3.44065	0.000362536	WT_Toxo / WT_UI	TGGT1_304990		guanylate-binding protein, N-terminal domain-containing protein
TGGT1_309200-t26_1-p1	3.25901	10.5393	4.26034e-06	4.18222	6.5733e-05	WT_Toxo / WT_UI	TGGT1_309200		zinc finger (CCCH type) motif-containing protein
TGGT1_244700-t26_1-p1	3.25188	11.3065	0.00925288	1.51135	0.0308073	WT_Toxo / WT_UI	TGGT1_244700		NAD(+)/NADH kinase domain-containing protein
TGGT1_215220-t26_1-p1	3.24944	11.3114	0.000157035	2.91874	0.00120574	WT_Toxo / WT_UI	TGGT1_215220		hypothetical protein
TGGT1_269660-t26_1-p1	3.2471	9.64156	0.000819118	2.33125	0.00466392	WT_Toxo / WT_UI	TGGT1_269660		TFIIH basal transcription factor complex helicase XPB subunit
TGGT1_314970-t26_1-p1	3.24455	11.1406	7.31745e-05	3.18581	0.000651906	WT_Toxo / WT_UI	TGGT1_314970		root hair defective 3 gtp-binding protein (rhd3) protein
TGGT1_258660-t26_1-p1	3.24439	11.7843	1.03172e-06	4.65934	2.19109e-05	WT_Toxo / WT_UI	TGGT1_258660		rhoptry protein ROP6
TGGT1_235990-t26_1-p1	3.22555	9.62037	0.000521105	2.48965	0.00323853	WT_Toxo / WT_UI	TGGT1_235990		hypothetical protein
TGGT1_251640-t26_1-p1	3.22004	11.4319	2.92044e-06	4.31646	4.82549e-05	WT_Toxo / WT_UI	TGGT1_251640		ubiquitin-conjugating enzyme subfamily protein
TGGT1_318525-t26_1-p1	3.19179	11.4002	0.016272	1.32653	0.0471483	WT_Toxo / WT_UI	TGGT1_318525		hypothetical protein
TGGT1_221940-t26_1-p1	3.19079	10.4973	5.55462e-07	4.85059	1.4106e-05	WT_Toxo / WT_UI	TGGT1_221940		adaptin n terminal region domain-containing protein
TGGT1_300240-t26_1-p1	3.18752	11.3397	7.68184e-06	3.99424	0.000101335	WT_Toxo / WT_UI	TGGT1_300240		syntaxin 6, n-terminal protein
TGGT1_264990-t26_1-p1	3.17204	11.1422	1.10748e-05	3.85955	0.000138181	WT_Toxo / WT_UI	TGGT1_264990		#N/A
TGGT1_244840-t26_1-p1	3.16447	10.9745	4.23677e-05	3.38943	0.000407915	WT_Toxo / WT_UI	TGGT1_244840		#N/A
TGGT1_208030-t26_1-p1	3.16183	14.5329	3.24958e-05	3.48182	0.000329745	WT_Toxo / WT_UI	TGGT1_208030		microneme protein MIC4
TGGT1_207460B-t26_1-p1	3.1475	11.496	0.000109801	3.04887	0.000893568	WT_Toxo / WT_UI	TGGT1_207460B		#N/A
TGGT1_241170-t26_1-p1	3.13511	11.6097	1.3078e-05	3.80152	0.000157937	WT_Toxo / WT_UI	TGGT1_241170		hypothetical protein
TGGT1_258950-t26_1-p1	3.13283	11.1141	0.0011593	2.21861	0.00604491	WT_Toxo / WT_UI	TGGT1_258950		lectin family protein
TGGT1_220930-t26_1-p1	3.13045	10.1322	0.000914349	2.29643	0.0050532	WT_Toxo / WT_UI	TGGT1_220930		hypothetical protein
TGGT1_315690-t26_1-p1	3.12782	10.5186	4.38814e-07	4.91391	1.21925e-05	WT_Toxo / WT_UI	TGGT1_315690		DnaJ domain-containing protein
TGGT1_202420-t26_1-p1	3.12677	9.92182	0.00124414	2.1943	0.00639289	WT_Toxo / WT_UI	TGGT1_202420		hypothetical protein
TGGT1_207840-t26_1-p1	3.1143	12.2387	0.000959544	2.28133	0.00523203	WT_Toxo / WT_UI	TGGT1_207840		ribosomal protein RPS17
TGGT1_263440-t26_1-p1	3.11087	10.6845	0.0370459	1.05391	0.0883262	WT_Toxo / WT_UI	TGGT1_263440		hypothetical protein
TGGT1_304760-t26_1-p1	3.11029	11.9474	0.0123289	1.41723	0.0382618	WT_Toxo / WT_UI	TGGT1_304760		RNA recognition motif-containing protein
TGGT1_224480-t26_1-p1	3.09306	10.48	1.56822e-07	5.21556	6.08745e-06	WT_Toxo / WT_UI	TGGT1_224480		cell-cycle-associated protein kinase CLK, putative
TGGT1_280480-t26_1-p1	3.08961	10.5534	0.000377777	2.60083	0.00250707	WT_Toxo / WT_UI	TGGT1_280480		EF hand domain-containing protein
TGGT1_275990-t26_1-p1	3.07581	10.6705	8.56814e-06	3.95392	0.000111194	WT_Toxo / WT_UI	TGGT1_275990		hypothetical protein
TGGT1_304640-t26_1-p1	3.05826	10.0694	0.000306445	2.67977	0.00209041	WT_Toxo / WT_UI	TGGT1_304640		hypothetical protein
TGGT1_239590-t26_1-p1	3.05629	10.0037	6.15127e-06	4.06197	8.67027e-05	WT_Toxo / WT_UI	TGGT1_239590		WD domain, G-beta repeat-containing protein
TGGT1_249990-t26_1-p1	3.03693	12.5346	0.00493624	1.71743	0.0191675	WT_Toxo / WT_UI	TGGT1_249990		hypothetical protein
TGGT1_263323-t26_1-p1	3.02551	11.1374	1.58408e-06	4.51222	3.07451e-05	WT_Toxo / WT_UI	TGGT1_263323		tetratricopeptide repeat protein 11, putative
TGGT1_259240-t26_1-p1	3.01882	11.4881	0.000573058	2.45712	0.00349045	WT_Toxo / WT_UI	TGGT1_259240		ribosomal protein RPS21
TGGT1_247195-t26_1-p1	3.0186	10.3041	2.56623e-07	5.07449	8.42377e-06	WT_Toxo / WT_UI	TGGT1_247195		microneme protein MIC15
TGGT1_225125-t26_1-p1	3.01341	10.1493	6.31511e-06	4.05429	8.82491e-05	WT_Toxo / WT_UI	TGGT1_225125		pre-rRNA processing protein
TGGT1_226570-t26_1-p1	3.00866	11.6345	0.000883695	2.30581	0.00494526	WT_Toxo / WT_UI	TGGT1_226570		hypothetical protein
TGGT1_217740-t26_1-p1	2.98713	10.9182	0.000770382	2.35251	0.00444113	WT_Toxo / WT_UI	TGGT1_217740		3-ketoacyl-(acyl-carrier-protein) reductase
TGGT1_275770-t26_1-p1	2.98473	11.3496	0.00453224	1.7449	0.0179928	WT_Toxo / WT_UI	TGGT1_275770		hypothetical protein
TGGT1_217770-t26_1-p1	2.98405	12.2482	0.187272	0.512347	0.307364	WT_Toxo / WT_UI	TGGT1_217770		#N/A
TGGT1_297150-t26_1-p1	2.98306	10.5024	7.06464e-05	3.19711	0.000635169	WT_Toxo / WT_UI	TGGT1_297150		MORN repeat-containing protein
TGGT1_244910-t26_1-p1	2.97344	11.4521	0.00591683	1.65711	0.0220238	WT_Toxo / WT_UI	TGGT1_244910		MIZ/SP-RING zinc finger domain-containing protein
TGGT1_320220-t26_1-p1	2.97119	10.9511	0.000512502	2.49522	0.00319726	WT_Toxo / WT_UI	TGGT1_320220		ubiquinol cytochrome c oxidoreductase, putative
TGGT1_213350-t26_1-p1	2.97041	14.6582	0.215221	0.469499	0.339235	WT_Toxo / WT_UI	TGGT1_213350		ribosomal protein RPS15
TGGT1_218600-t26_1-p1	2.96741	10.0099	0.00114106	2.22318	0.00598169	WT_Toxo / WT_UI	TGGT1_218600		RNA recognition motif-containing protein
TGGT1_230410-t26_1-p1	2.96716	11.0233	0.00307429	1.88052	0.0131667	WT_Toxo / WT_UI	TGGT1_230410		peroxiredoxin PRX3
TGGT1_313400-t26_1-p1	2.96532	11.177	0.00353605	1.83323	0.0146815	WT_Toxo / WT_UI	TGGT1_313400		DnaJ domain-containing protein
TGGT1_215490-t26_1-p1	2.96252	10.828	1.37106e-05	3.78314	0.000164763	WT_Toxo / WT_UI	TGGT1_215490		transporter, major facilitator family protein
TGGT1_235540-t26_1-p1	2.96092	10.7222	1.19067e-05	3.83687	0.000145589	WT_Toxo / WT_UI	TGGT1_235540		eukaryotic initiation factor-2 beta, putative
TGGT1_231210-t26_1-p1	2.96009	10.72	0.000169796	2.89023	0.00128756	WT_Toxo / WT_UI	TGGT1_231210		sarcalumenin/eps15 family protein
TGGT1_253360-t26_1-p1	2.95996	10.2922	7.42827e-05	3.18087	0.000659377	WT_Toxo / WT_UI	TGGT1_253360		hypothetical protein
TGGT1_281920-t26_1-p1	2.95431	10.079	0.000549641	2.4698	0.00339003	WT_Toxo / WT_UI	TGGT1_281920		V-type ATPase, D subunit protein
TGGT1_289780-t26_1-p1	2.94767	9.88056	7.59033e-05	3.17307	0.000671326	WT_Toxo / WT_UI	TGGT1_289780		ATP-dependent hsl protease ATP-binding subunit hslU, putative
TGGT1_204490-t26_1-p1	2.94613	11.1578	9.81584e-07	4.67661	2.10567e-05	WT_Toxo / WT_UI	TGGT1_204490		hypothetical protein
TGGT1_232780-t26_1-p1	2.94375	10.7572	0.000100794	3.07654	0.000838409	WT_Toxo / WT_UI	TGGT1_232780		hypothetical protein
TGGT1_270640-t26_1-p1	2.94299	11.588	1.61657e-07	5.20992	6.16713e-06	WT_Toxo / WT_UI	TGGT1_270640		RNA recognition motif-containing protein
TGGT1_227560-t26_1-p1	2.93926	10.8982	3.59926e-05	3.44547	0.000358533	WT_Toxo / WT_UI	TGGT1_227560		IWS1 transcription factor, putative
TGGT1_295125-t26_1-p1	2.91503	11.0602	0.000703947	2.38682	0.0041037	WT_Toxo / WT_UI	TGGT1_295125		rhoptry protein ROP4
TGGT1_272000-t26_1-p1	2.91197	10.4835	6.49567e-06	4.04929	8.92715e-05	WT_Toxo / WT_UI	TGGT1_272000		hypothetical protein
TGGT1_249240-t26_1-p1	2.90907	17.2008	0.00113925	2.22318	0.00598169	WT_Toxo / WT_UI	TGGT1_249240		calmodulin, putative
TGGT1_261490-t26_1-p1	2.90135	10.2095	0.000929774	2.2921	0.00510384	WT_Toxo / WT_UI	TGGT1_261490		hypothetical protein
TGGT1_214530-t26_1-p1	2.89231	10.054	0.000554913	2.4662	0.00341824	WT_Toxo / WT_UI	TGGT1_214530		DnaJ domain-containing protein
TGGT1_267810-t26_1-p1	2.88678	10.9117	1.515e-07	5.22247	5.99145e-06	WT_Toxo / WT_UI	TGGT1_267810		Rab 5
TGGT1_268780-t26_1-p1	2.87963	9.88045	2.5293e-06	4.36548	4.31038e-05	WT_Toxo / WT_UI	TGGT1_268780		hypothetical protein
TGGT1_216480-t26_1-p1	2.86462	10.3687	0.011967	1.42741	0.0373758	WT_Toxo / WT_UI	TGGT1_216480		NMD3 family protein
TGGT1_255510-t26_1-p1	2.86318	9.99886	6.41511e-06	4.04929	8.92715e-05	WT_Toxo / WT_UI	TGGT1_255510		#N/A
TGGT1_255420-t26_1-p1	2.8503	11.7968	0.0108047	1.45969	0.0346984	WT_Toxo / WT_UI	TGGT1_255420		hypothetical protein
TGGT1_278950-t26_1-p1	2.84686	9.73576	0.000665776	2.40478	0.00393749	WT_Toxo / WT_UI	TGGT1_278950		LSM domain-containing protein
TGGT1_300330-t26_1-p1	2.84263	10.1172	2.74471e-08	5.74717	1.78992e-06	WT_Toxo / WT_UI	TGGT1_300330		hypothetical protein
TGGT1_210370-t26_1-p1	2.836	10.5018	0.00256954	1.94056	0.0114668	WT_Toxo / WT_UI	TGGT1_210370		hypothetical protein
TGGT1_253900-t26_1-p1	2.82265	9.99521	1.32567e-05	3.79669	0.0001597	WT_Toxo / WT_UI	TGGT1_253900		parasite porphobilinogen synthase PBGS
TGGT1_258770-t26_1-p1	2.81955	10.8974	0.000138327	2.96279	0.00108946	WT_Toxo / WT_UI	TGGT1_258770		polypeptide n-acetylgalactosaminyltransferase 12, putative
TGGT1_247920-t26_1-p1	2.81622	10.9442	0.00438562	1.75564	0.0175533	WT_Toxo / WT_UI	TGGT1_247920		methyltransferase domain-containing protein
TGGT1_211240-t26_1-p1	2.8109	11.0329	0.00172596	2.07832	0.00834982	WT_Toxo / WT_UI	TGGT1_211240		peptidyl-tRNA hydrolase, putative
TGGT1_223140-t26_1-p1	2.80869	9.92486	0.00189623	2.04597	0.00899561	WT_Toxo / WT_UI	TGGT1_223140		tRNA binding domain-containing protein
TGGT1_293220-t26_1-p1	2.80854	10.4427	0.000785913	2.34567	0.00451162	WT_Toxo / WT_UI	TGGT1_293220		DHHC zinc finger domain-containing protein
TGGT1_212090-t26_1-p1	2.80298	10.8305	5.53864e-06	4.0974	7.991e-05	WT_Toxo / WT_UI	TGGT1_212090		hypothetical protein
TGGT1_217570-t26_1-p1	2.80291	10.0904	0.00327084	1.8589	0.0138388	WT_Toxo / WT_UI	TGGT1_217570		ribosomal protein RPS27
TGGT1_281640-t26_1-p1	2.79011	10.1925	0.00541552	1.68594	0.0206093	WT_Toxo / WT_UI	TGGT1_281640		hypothetical protein
TGGT1_271050-t26_1-p1	2.78922	10.9665	3.20732e-06	4.28447	5.19437e-05	WT_Toxo / WT_UI	TGGT1_271050		SAG-related sequence SRS34A
TGGT1_267080-t26_1-p1	2.78862	10.4008	0.0011977	2.20764	0.00619957	WT_Toxo / WT_UI	TGGT1_267080		26S protease regulatory subunit 4, putative
TGGT1_261450-t26_1-p1	2.78623	11.4407	0.00732168	1.59057	0.0256705	WT_Toxo / WT_UI	TGGT1_261450		hypothetical protein
TGGT1_233460-t26_1-p1	2.78483	10.3676	0.00388741	1.7994	0.0158709	WT_Toxo / WT_UI	TGGT1_233460		SAG-related sequence SRS29B
TGGT1_236950-t26_1-p1	2.77923	11.3998	0.00345405	1.84025	0.0144459	WT_Toxo / WT_UI	TGGT1_236950		hypothetical protein
TGGT1_313440-t26_1-p1	2.7747	9.15411	0.249022	0.421005	0.379311	WT_Toxo / WT_UI	TGGT1_313440		hypothetical protein
TGGT1_312220-t26_1-p1	2.76914	11.3573	0.00202533	2.02322	0.00947932	WT_Toxo / WT_UI	TGGT1_312220		mitochondrial inner membrane translocase subunit TIM17, putative
TGGT1_231150-t26_1-p1	2.76264	10.618	3.30585e-05	3.47527	0.00033476	WT_Toxo / WT_UI	TGGT1_231150		hypothetical protein
TGGT1_318410-t26_1-p1	2.75988	10.8591	4.61002e-05	3.35562	0.000440941	WT_Toxo / WT_UI	TGGT1_318410		TCP-1 chaperonin, putative
TGGT1_309752-t26_1-p1	2.75301	11.0933	1.6295e-07	5.20992	6.16713e-06	WT_Toxo / WT_UI	TGGT1_309752		succinate-Coenzyme A ligase, beta subunit, putative
TGGT1_297760-t26_1-p1	2.74966	10.239	0.000241561	2.76705	0.0017098	WT_Toxo / WT_UI	TGGT1_297760		hypothetical protein
TGGT1_250710-t26_1-p1	2.74594	12.8291	0.00162408	2.09869	0.00796729	WT_Toxo / WT_UI	TGGT1_250710		microneme protein MIC10
TGGT1_359190-t26_1-p1	2.73757	10.1663	0.00209816	2.01201	0.0097273	WT_Toxo / WT_UI	TGGT1_359190		#N/A
TGGT1_288350-t26_1-p1	2.73389	11.0931	0.00104624	2.25144	0.00560477	WT_Toxo / WT_UI	TGGT1_288350		hypothetical protein
TGGT1_222050-t26_1-p1	2.7337	9.7835	0.000279601	2.71225	0.00193976	WT_Toxo / WT_UI	TGGT1_222050		hypothetical protein
TGGT1_290270-t26_1-p1	2.71095	9.88288	0.000210815	2.81278	0.00153895	WT_Toxo / WT_UI	TGGT1_290270		SPRY domain-containing protein
TGGT1_232280-t26_1-p1	2.69721	10.9992	7.22794e-06	4.01625	9.63265e-05	WT_Toxo / WT_UI	TGGT1_232280		hypothetical protein
TGGT1_299780-t26_1-p1	2.69451	9.99618	0.000254935	2.74803	0.00178637	WT_Toxo / WT_UI	TGGT1_299780		hypothetical protein
TGGT1_298030-t26_1-p1	2.67577	9.47004	0.15486	0.574057	0.266651	WT_Toxo / WT_UI	TGGT1_298030		Ubiquinol-cytochrome c chaperone, putative
TGGT1_214150-t26_1-p1	2.66206	10.7141	0.00371465	1.8155	0.0152932	WT_Toxo / WT_UI	TGGT1_214150		mitochondrial inner membrane translocase subunit TIM17, putative
TGGT1_245550-t26_1-p1	2.65018	11.1133	1.90763e-05	3.67158	0.000213019	WT_Toxo / WT_UI	TGGT1_245550		#N/A
TGGT1_272475-t26_1-p1	2.64831	10.6579	0.0263275	1.16527	0.0683481	WT_Toxo / WT_UI	TGGT1_272475		#N/A
TGGT1_214210-t26_1-p1	2.64079	9.53358	0.000494484	2.50575	0.00312067	WT_Toxo / WT_UI	TGGT1_214210		rRNA pseudouridine synthase
TGGT1_306020-t26_1-p1	2.63628	11.2741	0.00049942	2.50312	0.00313967	WT_Toxo / WT_UI	TGGT1_306020		hypothetical protein
TGGT1_258760-t26_1-p1	2.63196	10.2774	0.00124433	2.1943	0.00639289	WT_Toxo / WT_UI	TGGT1_258760		#N/A
TGGT1_264450-t26_1-p1	2.6237	10.1055	0.00148447	2.13026	0.00740874	WT_Toxo / WT_UI	TGGT1_264450		DNA topoisomerase III beta-1, putative
TGGT1_242070-t26_1-p1	2.61698	10.912	0.000194352	2.8409	0.00144245	WT_Toxo / WT_UI	TGGT1_242070		cAMP-dependent protein kinase regulatory subunit
TGGT1_324600-t26_1-p1	2.6155	10.9941	0.000116483	3.02753	0.00093858	WT_Toxo / WT_UI	TGGT1_324600		heat shock protein
TGGT1_239260-t26_1-p1	2.61307	9.82204	0.000430663	2.55499	0.00278621	WT_Toxo / WT_UI	TGGT1_239260		histone H4
TGGT1_220260-t26_1-p1	2.60463	10.5437	0.000151954	2.92823	0.00117969	WT_Toxo / WT_UI	TGGT1_220260		hypothetical protein
TGGT1_268200-t26_1-p1	2.60449	10.2429	0.000920307	2.29557	0.00506324	WT_Toxo / WT_UI	TGGT1_268200		RNA recognition motif-containing protein
TGGT1_245560-t26_1-p1	2.60429	9.87749	0.000168968	2.89168	0.00128326	WT_Toxo / WT_UI	TGGT1_245560		hypothetical protein
TGGT1_208790-t26_1-p1	2.5953	11.3062	0.000491284	2.50745	0.0031085	WT_Toxo / WT_UI	TGGT1_208790		MC family transporter, putative
TGGT1_205510-t26_1-p1	2.59062	10.3432	0.00118832	2.21018	0.00616336	WT_Toxo / WT_UI	TGGT1_205510		nucleolar protein 5, putative
TGGT1_220950-t26_1-p1	2.58994	14.0062	2.43426e-05	3.59169	0.000256042	WT_Toxo / WT_UI	TGGT1_220950		hypothetical protein
TGGT1_262935-t26_1-p1	2.58613	10.8144	1.76962e-05	3.6972	0.000200817	WT_Toxo / WT_UI	TGGT1_262935		hypothetical protein
TGGT1_250910-t26_1-p1	2.58541	10.4725	0.174486	0.53482	0.291864	WT_Toxo / WT_UI	TGGT1_250910		hypothetical protein
TGGT1_316600-t26_1-p1	2.5801	10.0062	0.000669578	2.40283	0.0039552	WT_Toxo / WT_UI	TGGT1_316600		#N/A
TGGT1_260610-t26_1-p1	2.5702	10.3678	0.0161625	1.32844	0.0469422	WT_Toxo / WT_UI	TGGT1_260610		#N/A
TGGT1_209030-t26_1-p1	2.56691	16.2838	5.11602e-07	4.87118	1.34529e-05	WT_Toxo / WT_UI	TGGT1_209030		actin ACT1
TGGT1_228170-t26_1-p1	2.55777	10.9958	0.0455497	0.984959	0.103524	WT_Toxo / WT_UI	TGGT1_228170		inner membrane complex protein IMC2A
TGGT1_214290-t26_1-p1	2.5521	10.7834	0.00161818	2.09983	0.00794632	WT_Toxo / WT_UI	TGGT1_214290		DJ-1 family protein
TGGT1_244690-t26_1-p1	2.54901	9.41608	0.0037548	1.81156	0.0154326	WT_Toxo / WT_UI	TGGT1_244690		hypothetical protein
TGGT1_279320-t26_1-p1	2.5325	10.1526	5.39358e-05	3.29888	0.000502476	WT_Toxo / WT_UI	TGGT1_279320		hypothetical protein
TGGT1_218960-t26_1-p1	2.52102	10.2666	0.000196043	2.8378	0.00145279	WT_Toxo / WT_UI	TGGT1_218960		AP2 domain transcription factor AP2XII-1
TGGT1_261000-t26_1-p1	2.51843	10.204	0.00863809	1.53525	0.0291573	WT_Toxo / WT_UI	TGGT1_261000		MutS domain V domain-containing protein
TGGT1_219250-t26_1-p1	2.51504	11.8943	0.0179771	1.29267	0.0509717	WT_Toxo / WT_UI	TGGT1_219250		acetyltransferase, GNAT family protein
TGGT1_224960-t26_1-p1	2.49382	10.8231	0.000376049	2.60224	0.00249899	WT_Toxo / WT_UI	TGGT1_224960		hypothetical protein
TGGT1_223940-t26_1-p1	2.49326	10.8565	0.00130779	2.17634	0.00666292	WT_Toxo / WT_UI	TGGT1_223940		GAP45
TGGT1_210960-t26_1-p1	2.4889	9.69511	0.00846554	1.54251	0.0286738	WT_Toxo / WT_UI	TGGT1_210960		replication factor C subunit 4, putative
TGGT1_227360-t26_1-p1	2.4863	13.3388	0.000867403	2.3119	0.0048764	WT_Toxo / WT_UI	TGGT1_227360		ribosomal protein RPL3
TGGT1_259980-t26_1-p1	2.48357	11.3425	0.000524556	2.48734	0.00325584	WT_Toxo / WT_UI	TGGT1_259980		DnaJ domain-containing protein
TGGT1_222090-t26_1-p1	2.48253	11.2518	1.51873e-05	3.74612	0.000179422	WT_Toxo / WT_UI	TGGT1_222090		hypothetical protein
TGGT1_261580-t26_1-p1	2.47565	10.1618	0.0997419	0.72115	0.190042	WT_Toxo / WT_UI	TGGT1_261580		histone H2AX
TGGT1_272030B-t26_1-p1	2.47495	11.7717	0.0134066	1.39119	0.0406269	WT_Toxo / WT_UI	TGGT1_272030B		#N/A
TGGT1_246730-t26_1-p1	2.4671	10.2936	0.000365159	2.61263	0.00243988	WT_Toxo / WT_UI	TGGT1_246730		hypothetical protein
TGGT1_202200-t26_1-p1	2.46536	9.64979	0.00114084	2.22318	0.00598169	WT_Toxo / WT_UI	TGGT1_202200		hypothetical protein
TGGT1_234420-t26_1-p1	2.46147	11.836	0.0195858	1.2659	0.0542129	WT_Toxo / WT_UI	TGGT1_234420		ATPase, AAA family protein
TGGT1_273630-t26_1-p1	2.43741	10.7016	0.000640104	2.41711	0.00382732	WT_Toxo / WT_UI	TGGT1_273630		DnaJ domain-containing protein
TGGT1_271740-t26_1-p1	2.43533	10.5126	0.00109022	2.23876	0.00577085	WT_Toxo / WT_UI	TGGT1_271740		hypothetical protein
TGGT1_269650-t26_1-p1	2.42554	14.5803	6.45344e-06	4.04929	8.92715e-05	WT_Toxo / WT_UI	TGGT1_269650		FFD and TFG box motifs protein
TGGT1_231480-t26_1-p1	2.42511	10.2899	0.00713883	1.59811	0.0252283	WT_Toxo / WT_UI	TGGT1_231480		GCN1, putative
TGGT1_209850-t26_1-p1	2.42162	12.6734	0.0322389	1.1002	0.079396	WT_Toxo / WT_UI	TGGT1_209850		RNA recognition motif-containing protein
TGGT1_201780-t26_1-p1	2.41346	11.2748	0.000205998	2.82152	0.00150829	WT_Toxo / WT_UI	TGGT1_201780		microneme protein MIC2
TGGT1_236870-t26_1-p1	2.41213	10.8223	2.74641e-05	3.54853	0.000282794	WT_Toxo / WT_UI	TGGT1_236870		#N/A
TGGT1_309400-t26_1-p1	2.40548	10.8225	0.0393987	1.0336	0.0925547	WT_Toxo / WT_UI	TGGT1_309400		RecF/RecN/SMC N terminal domain-containing protein
TGGT1_258130-t26_1-p1	2.40333	10.7695	1.98477e-05	3.65831	0.000219627	WT_Toxo / WT_UI	TGGT1_258130		Rab1 protein
TGGT1_216620-t26_1-p1	2.36864	9.64018	0.0731143	0.826449	0.149125	WT_Toxo / WT_UI	TGGT1_216620		EF hand domain-containing protein
TGGT1_266140-t26_1-p1	2.36842	9.94779	0.000187816	2.85201	0.001406	WT_Toxo / WT_UI	TGGT1_266140		peptidase, M50 family protein
TGGT1_244600-t26_1-p1	2.36662	10.6332	0.00091404	2.29643	0.0050532	WT_Toxo / WT_UI	TGGT1_244600		hypothetical protein
TGGT1_220360-t26_1-p1	2.35256	9.40506	0.000910146	2.29696	0.00504708	WT_Toxo / WT_UI	TGGT1_220360		FAD binding domain-containing protein
TGGT1_215400-t26_1-p1	2.32708	8.95866	0.162273	0.558995	0.276061	WT_Toxo / WT_UI	TGGT1_215400		RNA recognition motif-containing protein
TGGT1_253370-t26_1-p1	2.32489	11.3519	0.0161248	1.32893	0.0468885	WT_Toxo / WT_UI	TGGT1_253370		hypothetical protein
TGGT1_269010-t26_1-p1	2.3204	10.861	8.81389e-05	3.12661	0.000747119	WT_Toxo / WT_UI	TGGT1_269010		AP2 domain transcription factor AP2VIII-7
TGGT1_313080-t26_1-p1	2.31195	10.9083	0.00515633	1.70343	0.0197956	WT_Toxo / WT_UI	TGGT1_313080		hypothetical protein
TGGT1_311080-t26_1-p1	2.30789	10.0444	0.00351798	1.8341	0.0146521	WT_Toxo / WT_UI	TGGT1_311080		#N/A
TGGT1_233030-t26_1-p1	2.28627	9.4945	0.317884	0.339813	0.457285	WT_Toxo / WT_UI	TGGT1_233030		gliding-associated protein GAP70
TGGT1_305180-t26_1-p1	2.28352	10.0671	0.00141135	2.14953	0.0070872	WT_Toxo / WT_UI	TGGT1_305180		Na+/H+ exchanger NHE3
TGGT1_311720-t26_1-p1	2.27811	12.3331	0.0260583	1.16881	0.0677931	WT_Toxo / WT_UI	TGGT1_311720		chaperonin protein BiP
TGGT1_294290-t26_1-p1	2.27316	11.5935	0.000134011	2.97445	0.0010606	WT_Toxo / WT_UI	TGGT1_294290		#N/A
TGGT1_226980-t26_1-p1	2.27118	10.5322	0.000154424	2.92318	0.00119349	WT_Toxo / WT_UI	TGGT1_226980		hypothetical protein
TGGT1_202250-t26_1-p1	2.26894	11.0994	0.0269946	1.15755	0.0695742	WT_Toxo / WT_UI	TGGT1_202250		hypothetical protein
TGGT1_257340-t26_1-p1	2.26751	10.3675	3.84412e-05	3.42564	0.000375281	WT_Toxo / WT_UI	TGGT1_257340		Ras family protein
TGGT1_315700-t26_1-p1	2.26324	10.4134	0.000155244	2.92236	0.00119574	WT_Toxo / WT_UI	TGGT1_315700		hypothetical protein
TGGT1_263080-t26_1-p1	2.2588	10.3513	0.0162158	1.32752	0.0470412	WT_Toxo / WT_UI	TGGT1_263080		hypothetical protein
TGGT1_292010-t26_1-p1	2.24916	10.4596	0.199976	0.491211	0.322692	WT_Toxo / WT_UI	TGGT1_292010		transcription initiation factor IIB
TGGT1_257680-t26_1-p1	2.24437	11.1906	0.0348058	1.07555	0.0840339	WT_Toxo / WT_UI	TGGT1_257680		myosin light chain MLC1
TGGT1_203440-t26_1-p1	2.23452	9.89379	0.00460784	1.74192	0.0181165	WT_Toxo / WT_UI	TGGT1_203440		#N/A
TGGT1_227030-t26_1-p1	2.22101	10.1315	0.0393056	1.03421	0.092425	WT_Toxo / WT_UI	TGGT1_227030		hypothetical protein
TGGT1_211710-t26_1-p1	2.20492	10.7008	0.00114962	2.22039	0.00602013	WT_Toxo / WT_UI	TGGT1_211710		TB2/DP1, HVA22 family protein
TGGT1_294970-t26_1-p1	2.18856	10.6917	8.54815e-05	3.13308	0.000736074	WT_Toxo / WT_UI	TGGT1_294970		hypothetical protein
TGGT1_232360-t26_1-p1	2.15688	10.0891	4.84205e-06	4.13891	7.26261e-05	WT_Toxo / WT_UI	TGGT1_232360		#N/A
TGGT1_222880-t26_1-p1	2.15451	13.5557	0.0463133	0.979752	0.104773	WT_Toxo / WT_UI	TGGT1_222880		hypothetical protein
TGGT1_206670-t26_1-p1	2.13899	11.4509	0.00552328	1.68047	0.0208703	WT_Toxo / WT_UI	TGGT1_206670		hypothetical protein
TGGT1_293470-t26_1-p1	2.12117	10.8981	0.00163414	2.09775	0.00798461	WT_Toxo / WT_UI	TGGT1_293470		hypothetical protein
TGGT1_229630-t26_1-p1	2.12073	10.1925	0.00299732	1.88925	0.0129047	WT_Toxo / WT_UI	TGGT1_229630		eIF2 kinase IF2K-A (incomplete catalytic triad)
TGGT1_251890-t26_1-p1	2.1021	10.1197	8.57086e-06	3.95392	0.000111194	WT_Toxo / WT_UI	TGGT1_251890		hypothetical protein
TGGT1_294670-t26_1-p1	2.1017	10.6583	0.00784586	1.56733	0.0270812	WT_Toxo / WT_UI	TGGT1_294670		translation initiation factor 3 subunit
TGGT1_273520-t26_1-p1	2.08876	10.7162	0.000767102	2.35363	0.00442963	WT_Toxo / WT_UI	TGGT1_273520		PCI domain-containing protein
TGGT1_316350-t26_1-p1	2.08264	10.0668	0.00996379	1.48769	0.032532	WT_Toxo / WT_UI	TGGT1_316350		hypothetical protein
TGGT1_236910-t26_1-p1	2.06826	9.80645	0.000865134	2.31254	0.00486924	WT_Toxo / WT_UI	TGGT1_236910		U2 snRNP auxiliary factor, putative
TGGT1_208540-t26_1-p1	2.06178	9.281	0.000846944	2.31926	0.00479445	WT_Toxo / WT_UI	TGGT1_208540		DEAD/DEAH box helicase domain-containing protein
TGGT1_287180-t26_1-p1	2.05874	9.38646	0.0308988	1.11535	0.0766749	WT_Toxo / WT_UI	TGGT1_287180		hypothetical protein
TGGT1_227650-t26_1-p1	2.05794	9.33669	0.00952423	1.50291	0.0314113	WT_Toxo / WT_UI	TGGT1_227650		microtubule-associated protein RP/EB family, putative
TGGT1_305510-t26_1-p1	2.04466	10.7417	0.000645224	2.41574	0.00383934	WT_Toxo / WT_UI	TGGT1_305510		hypothetical protein
TGGT1_305450-t26_1-p1	2.03393	12.2323	0.0199863	1.26005	0.0549484	WT_Toxo / WT_UI	TGGT1_305450		acetyltransferase, GNAT family protein
TGGT1_259990-t26_1-p1	2.01587	10.275	0.027811	1.14946	0.0708824	WT_Toxo / WT_UI	TGGT1_259990		SAC3/GANP family protein
TGGT1_271960-t26_1-p1	2.01481	9.87848	0.000859487	2.31438	0.00484861	WT_Toxo / WT_UI	TGGT1_271960		#N/A
TGGT1_213010-t26_1-p1	2.0025	9.74002	0.00367267	1.81931	0.0151597	WT_Toxo / WT_UI	TGGT1_213010		hypothetical protein
TGGT1_259200B-t26_1-p1	2.00124	9.83841	0.000518404	2.49136	0.00322585	WT_Toxo / WT_UI	TGGT1_259200B		#N/A
TGGT1_207760-t26_1-p1	1.99814	9.58997	0.00299993	1.88925	0.0129047	WT_Toxo / WT_UI	TGGT1_207760		DnaJ C terminal region domain-containing protein
TGGT1_299670-t26_1-p1	1.99695	10.7542	1.75695e-05	3.69931	0.000199843	WT_Toxo / WT_UI	TGGT1_299670		hypothetical protein
TGGT1_289000-t26_1-p1	1.98875	8.91646	0.206906	0.481826	0.329742	WT_Toxo / WT_UI	TGGT1_289000		hypothetical protein
TGGT1_298610-t26_1-p1	1.98635	9.98281	0.00433994	1.75948	0.0173989	WT_Toxo / WT_UI	TGGT1_298610		GYF domain-containing protein
TGGT1_233130-t26_1-p1	1.97797	10.7082	0.00501311	1.7134	0.0193464	WT_Toxo / WT_UI	TGGT1_233130		nucleoside transporter protein
TGGT1_216435-t26_1-p1	1.96987	9.98341	0.000125474	3.00022	0.000999497	WT_Toxo / WT_UI	TGGT1_216435		hypothetical protein
TGGT1_204340-t26_1-p1	1.96516	12.7431	0.196859	0.496742	0.318609	WT_Toxo / WT_UI	TGGT1_204340		hypothetical protein
TGGT1_202460-t26_1-p1	1.96158	10.0758	0.0561363	0.916426	0.12122	WT_Toxo / WT_UI	TGGT1_202460		diacylglycerol kinase accessory domain (presumed) domain-containing protein
TGGT1_254420-t26_1-p1	1.95954	10.0774	0.00280219	1.91108	0.0122722	WT_Toxo / WT_UI	TGGT1_254420		phospholipase, patatin family protein
TGGT1_312650-t26_1-p1	1.94932	10.8418	0.104475	0.705393	0.197064	WT_Toxo / WT_UI	TGGT1_312650		#N/A
TGGT1_204050-t26_1-p1	1.9488	12.214	5.07499e-05	3.32347	0.000474816	WT_Toxo / WT_UI	TGGT1_204050		subtilisin SUB1
TGGT1_300290-t26_1-p1	1.94582	10.1971	0.0023658	1.96884	0.0107439	WT_Toxo / WT_UI	TGGT1_300290		SNARE domain-containing protein
TGGT1_260320-t26_1-p1	1.94124	9.7098	0.00156571	2.11065	0.00775089	WT_Toxo / WT_UI	TGGT1_260320		Noc2p family protein
TGGT1_221522-t26_1-p1	1.9372	10.6203	0.00308424	1.8795	0.0131977	WT_Toxo / WT_UI	TGGT1_221522		adaptor complexes medium subunit family protein
TGGT1_285230-t26_1-p1	1.92849	11.2993	0.087971	0.764724	0.1719	WT_Toxo / WT_UI	TGGT1_285230		PRP38 family protein
TGGT1_223880-t26_1-p1	1.92645	9.66658	0.013457	1.39047	0.0406938	WT_Toxo / WT_UI	TGGT1_223880		zinc finger, C3HC4 type (RING finger) domain-containing protein
TGGT1_202500-t26_1-p1	1.92494	10.1209	0.00581133	1.66227	0.0217636	WT_Toxo / WT_UI	TGGT1_202500		#N/A
TGGT1_258820-t26_1-p1	1.91556	10.3374	0.000446661	2.54201	0.00287072	WT_Toxo / WT_UI	TGGT1_258820		hypothetical protein
TGGT1_268980-t26_1-p1	1.91001	10.892	0.000540942	2.47571	0.00334415	WT_Toxo / WT_UI	TGGT1_268980		hypothetical protein
TGGT1_231640-t26_1-p1	1.90366	11.5113	0.206413	0.482197	0.32946	WT_Toxo / WT_UI	TGGT1_231640		alveolin domain containing intermediate filament IMC1
TGGT1_310630-t26_1-p1	1.89016	10.4688	0.000511684	2.49522	0.00319726	WT_Toxo / WT_UI	TGGT1_310630		hypothetical protein
TGGT1_246550-t26_1-p1	1.8781	10.1974	0.000625722	2.42591	0.0037505	WT_Toxo / WT_UI	TGGT1_246550		aspartyl protease ASP3
TGGT1_258970-t26_1-p1	1.86748	12.4945	0.0959362	0.735197	0.183994	WT_Toxo / WT_UI	TGGT1_258970		hypothetical protein
TGGT1_293480-t26_1-p1	1.86593	10.6979	0.0577713	0.906384	0.124055	WT_Toxo / WT_UI	TGGT1_293480		MoeA N-terminal region (domain I and II) domain-containing protein
TGGT1_356400-t26_1-p1	1.83937	10.2338	0.0515499	0.944532	0.113624	WT_Toxo / WT_UI	TGGT1_356400		#N/A
TGGT1_214880-t26_1-p1	1.82544	10.6055	0.0274964	1.15304	0.0703004	WT_Toxo / WT_UI	TGGT1_214880		hypothetical protein
TGGT1_210690-t26_1-p1	1.82096	17.4186	0.00123137	2.19748	0.00634631	WT_Toxo / WT_UI	TGGT1_210690		ribosomal protein RPS6
TGGT1_318370-t26_1-p1	1.80188	9.98818	0.0143708	1.36796	0.0428584	WT_Toxo / WT_UI	TGGT1_318370		hypothetical protein
TGGT1_211630-t26_1-p1	1.80075	10.5467	0.0677687	0.851749	0.140686	WT_Toxo / WT_UI	TGGT1_211630		hypothetical protein
TGGT1_212960B-t26_1-p1	1.79679	10.6864	0.0103627	1.47353	0.0336102	WT_Toxo / WT_UI	TGGT1_212960B		#N/A
TGGT1_211680-t26_1-p1	1.78012	10.1558	0.168731	0.546104	0.284378	WT_Toxo / WT_UI	TGGT1_211680		protein disulfide isomerase
TGGT1_290660-t26_1-p1	1.77983	10.604	0.00117796	2.21256	0.00612975	WT_Toxo / WT_UI	TGGT1_290660		RNA recognition motif-containing protein
TGGT1_315930-t26_1-p1	1.75406	10.0531	0.0223028	1.22141	0.0600605	WT_Toxo / WT_UI	TGGT1_315930		integral membrane protein, DUF56 family protein, putative
TGGT1_306380-t26_1-p1	1.74714	10.0618	0.006619	1.61961	0.0240098	WT_Toxo / WT_UI	TGGT1_306380		U1 zinc finger protein
TGGT1_235170-t26_1-p1	1.70777	11.5703	0.0285681	1.14163	0.0721728	WT_Toxo / WT_UI	TGGT1_235170		ATPase, AAA family protein
TGGT1_216180-t26_1-p1	1.70659	10.6112	0.0410463	1.01945	0.0956207	WT_Toxo / WT_UI	TGGT1_216180		hypothetical protein
TGGT1_207960-t26_1-p1	1.70591	9.74683	0.000271774	2.72397	0.00188813	WT_Toxo / WT_UI	TGGT1_207960		hypothetical protein
TGGT1_231440-t26_1-p1	1.70401	10.0088	0.0110773	1.45313	0.0352269	WT_Toxo / WT_UI	TGGT1_231440		LsmAD domain-containing protein
TGGT1_235130-t26_1-p1	1.68388	10.146	0.000471842	2.52103	0.00301276	WT_Toxo / WT_UI	TGGT1_235130		transmembrane protein
TGGT1_293230-t26_1-p1	1.67666	9.77952	0.162046	0.5593	0.275867	WT_Toxo / WT_UI	TGGT1_293230		hypothetical protein
TGGT1_248800-t26_1-p1	1.67455	9.49103	0.146748	0.591808	0.255972	WT_Toxo / WT_UI	TGGT1_248800		hypothetical protein
TGGT1_239400-t26_1-p1	1.64239	11.2909	0.0376597	1.04922	0.0892843	WT_Toxo / WT_UI	TGGT1_239400		hypothetical protein
TGGT1_262610-t26_1-p1	1.63218	10.4232	0.0113046	1.44686	0.0357384	WT_Toxo / WT_UI	TGGT1_262610		hypothetical protein
TGGT1_305750-t26_1-p1	1.62976	8.75861	0.422404	0.249067	0.563551	WT_Toxo / WT_UI	TGGT1_305750		#N/A
TGGT1_226030-t26_1-p1	1.61502	10.5258	0.00198202	2.03136	0.00930332	WT_Toxo / WT_UI	TGGT1_226030		AGC kinase
TGGT1_270620-t26_1-p1	1.61496	9.78703	0.00543503	1.68532	0.0206388	WT_Toxo / WT_UI	TGGT1_270620		DEAD/DEAH box helicase domain-containing protein
TGGT1_240810-t26_1-p1	1.61064	10.349	0.0203364	1.2547	0.0556294	WT_Toxo / WT_UI	TGGT1_240810		hypothetical protein
TGGT1_318730-t26_1-p1	1.60649	11.0893	0.0132905	1.39228	0.0405249	WT_Toxo / WT_UI	TGGT1_318730		glycosyl transferase
TGGT1_313540-t26_1-p1	1.60147	9.98823	0.00708752	1.59967	0.0251378	WT_Toxo / WT_UI	TGGT1_313540		hypothetical protein
TGGT1_312050-t26_1-p1	1.59248	12.0583	0.0526865	0.937403	0.115504	WT_Toxo / WT_UI	TGGT1_312050		small GTPase Rab2, putative
TGGT1_218240-t26_1-p1	1.5924	10.8812	0.0018567	2.05385	0.00883377	WT_Toxo / WT_UI	TGGT1_218240		hypothetical protein
TGGT1_252290-t26_1-p1	1.57912	11.9719	0.153811	0.57632	0.265265	WT_Toxo / WT_UI	TGGT1_252290		importin alpha, putative
TGGT1_304630-t26_1-p1	1.56126	8.98921	0.450298	0.229857	0.589037	WT_Toxo / WT_UI	TGGT1_304630		ATG C terminal domain-containing protein
TGGT1_242260-t26_1-p1;TGGT1_322110-t26_1-p1;TGGT1_323310-t26_1-p1	1.55535	9.20368	0.0331198	1.0922	0.0808731	WT_Toxo / WT_UI	TGGT1_242260		#N/A
TGGT1_232300-t26_1-p1	1.54956	15.466	8.5678e-05	3.13285	0.000736469	WT_Toxo / WT_UI	TGGT1_232300		ribosomal protein RPS3
TGGT1_255260-t26_1-p1	1.54917	10.0191	0.0026391	1.93093	0.0117237	WT_Toxo / WT_UI	TGGT1_255260		apical membrane antigen AMA1
TGGT1_214140-t26_1-p1	1.5456	10.048	0.142445	0.601781	0.250161	WT_Toxo / WT_UI	TGGT1_214140		hypothetical protein
TGGT1_293630-t26_1-p1	1.52557	11.415	0.0222117	1.22242	0.0599214	WT_Toxo / WT_UI	TGGT1_293630		hypothetical protein
TGGT1_226250-t26_1-p1	1.52137	13.4565	0.0834116	0.78084	0.165638	WT_Toxo / WT_UI	TGGT1_226250		DEAD (Asp-Glu-Ala-Asp) box polypeptide DDX3X
TGGT1_299110-t26_1-p1	1.48626	10.8233	0.0432957	1.00274	0.0993708	WT_Toxo / WT_UI	TGGT1_299110		cleft lip and palate transmembrane protein 1 (clptm1) protein
TGGT1_232080-t26_1-p1	1.48579	9.72541	0.0233404	1.20551	0.062301	WT_Toxo / WT_UI	TGGT1_232080		hypothetical protein
TGGT1_272030A-t26_1-p1	1.47097	13.0373	0.286685	0.374597	0.422088	WT_Toxo / WT_UI	TGGT1_272030A		#N/A
TGGT1_280610-t26_1-p1	1.46812	13.6435	0.0069729	1.60454	0.0248575	WT_Toxo / WT_UI	TGGT1_280610		signal recognition particle receptor alpha subunit
TGGT1_310750-t26_1-p1	1.46599	11.2532	0.18003	0.524785	0.298686	WT_Toxo / WT_UI	TGGT1_310750		emp24/gp25L/p24 family protein
TGGT1_321300-t26_1-p1	1.44464	9.31222	0.0404552	1.0244	0.0945372	WT_Toxo / WT_UI	TGGT1_321300		autophagy-related 12 variant 1, putative
TGGT1_223920-t26_1-p1	1.43782	9.57934	0.0101398	1.48154	0.0329957	WT_Toxo / WT_UI	TGGT1_223920		rhoptry neck protein RON3
TGGT1_260800-t26_1-p1	1.41342	9.62687	0.0136303	1.38615	0.0411011	WT_Toxo / WT_UI	TGGT1_260800		hypothetical protein
TGGT1_307860-t26_1-p1	1.40817	9.80473	0.0711253	0.836431	0.145737	WT_Toxo / WT_UI	TGGT1_307860		hypothetical protein
TGGT1_204410-t26_1-p1	1.38363	11.214	0.0891624	0.760267	0.173673	WT_Toxo / WT_UI	TGGT1_204410		endonuclease/exonuclease/phosphatase family protein
TGGT1_230118-t26_1-p1	1.36817	9.77645	0.149619	0.585094	0.25996	WT_Toxo / WT_UI	TGGT1_230118		#N/A
TGGT1_209630-t26_1-p1	1.33104	14.0333	0.10084	0.717747	0.191537	WT_Toxo / WT_UI	TGGT1_209630		#N/A
TGGT1_262990-t26_1-p1	1.33096	14.6609	0.00821471	1.55104	0.0281163	WT_Toxo / WT_UI	TGGT1_262990		hypothetical protein
TGGT1_248100-t26_1-p1	1.3143	10.369	0.00680018	1.61083	0.0245004	WT_Toxo / WT_UI	TGGT1_248100		synaptobrevin protein
TGGT1_229650-t26_1-p1	1.31398	10.4677	0.0351769	1.07206	0.084712	WT_Toxo / WT_UI	TGGT1_229650		josephin protein
TGGT1_271178-t26_1-p1	1.27303	10.7074	0.139823	0.60766	0.246797	WT_Toxo / WT_UI	TGGT1_271178		hypothetical protein
TGGT1_271120-t26_1-p1	1.26324	13.2907	0.461159	0.222632	0.598919	WT_Toxo / WT_UI	TGGT1_271120		endonuclease/exonuclease/phosphatase family protein
TGGT1_239800-t26_1-p1	1.2466	10.4895	0.081582	0.788706	0.162665	WT_Toxo / WT_UI	TGGT1_239800		hypothetical protein
TGGT1_248420-t26_1-p1	1.24593	10.3348	0.0382181	1.04427	0.0903093	WT_Toxo / WT_UI	TGGT1_248420		hypothetical protein
TGGT1_281900-t26_1-p1	1.24586	9.82355	0.2404	0.432368	0.369515	WT_Toxo / WT_UI	TGGT1_281900		#N/A
TGGT1_239748-t26_1-p1	1.24413	11.1611	0.277698	0.385675	0.411458	WT_Toxo / WT_UI	TGGT1_239748		hypothetical protein
TGGT1_208360-t26_1-p1	1.23628	11.9162	0.129438	0.633428	0.23258	WT_Toxo / WT_UI	TGGT1_208360		hypothetical protein
TGGT1_288720-t26_1-p1	1.23553	15.2167	0.545426	0.170683	0.67502	WT_Toxo / WT_UI	TGGT1_288720		ribosomal protein RPL10
TGGT1_316570A-t26_1-p1	1.21595	12.1865	0.183368	0.518423	0.303094	WT_Toxo / WT_UI	TGGT1_316570A		#N/A
TGGT1_254090-t26_1-p1	1.21574	11.1464	0.147146	0.591252	0.2563	WT_Toxo / WT_UI	TGGT1_254090		#N/A
TGGT1_214750-t26_1-p1	1.19544	10.1587	0.107371	0.695858	0.201438	WT_Toxo / WT_UI	TGGT1_214750		hypothetical protein
TGGT1_204310-t26_1-p1	1.17803	9.8253	0.0954832	0.736363	0.1835	WT_Toxo / WT_UI	TGGT1_204310		hypothetical protein
TGGT1_238400-t26_1-p1	1.15414	23.5532	0.00310952	1.87747	0.0132595	WT_Toxo / WT_UI	TGGT1_238400		endonuclease/exonuclease/phosphatase domain-containing protein
TGGT1_315210-t26_1-p1	1.15208	10.3641	0.441447	0.234981	0.582129	WT_Toxo / WT_UI	TGGT1_315210		rhoptry protein, putative
TGGT1_260520-t26_1-p1	1.12492	11.5576	0.168577	0.546238	0.28429	WT_Toxo / WT_UI	TGGT1_260520		hypothetical protein
TGGT1_257470-t26_1-p1	1.11122	9.86208	0.235031	0.439713	0.363318	WT_Toxo / WT_UI	TGGT1_257470		myosin J
TGGT1_320680-t26_1-p1	1.10766	10.3702	0.189677	0.507968	0.310479	WT_Toxo / WT_UI	TGGT1_320680		#N/A
TGGT1_221350-t26_1-p1	1.10689	10.6571	0.0451028	0.988144	0.102768	WT_Toxo / WT_UI	TGGT1_221350		#N/A
TGGT1_306210-t26_1-p1	1.09077	8.87908	0.180484	0.523986	0.299236	WT_Toxo / WT_UI	TGGT1_306210		RNA polymerase II accessory factor CDC73
TGGT1_278870-t26_1-p1	1.08826	17.6594	0.0648307	0.865805	0.136206	WT_Toxo / WT_UI	TGGT1_278870		myosin F
TGGT1_313190-t26_1-p1	1.08543	16.3693	0.00203972	2.02056	0.00953756	WT_Toxo / WT_UI	TGGT1_313190		Rab18/RabC-family small GTPase
TGGT1_218730-t26_1-p1	1.08409	10.2752	0.0242464	1.19219	0.0642411	WT_Toxo / WT_UI	TGGT1_218730		hypothetical protein
TGGT1_310490-t26_1-p1	1.07755	17.8169	0.000214776	2.80728	0.00155856	WT_Toxo / WT_UI	TGGT1_310490		ribosomal protein RPL27A
TGGT1_265470-t26_1-p1	1.04344	9.09025	0.125833	0.643137	0.227438	WT_Toxo / WT_UI	TGGT1_265470		hypothetical protein
TGGT1_258540-t26_1-p1	1.02761	11.3779	0.538656	0.175008	0.668332	WT_Toxo / WT_UI	TGGT1_258540		phosphoglycerate mutase family protein
TGGT1_237280-t26_1-p1	1.01678	9.31689	0.148235	0.588977	0.257646	WT_Toxo / WT_UI	TGGT1_237280		TLD protein
TGGT1_235402-t26_1-p1	0.998205	18.5171	0.00273599	1.91842	0.0120665	WT_Toxo / WT_UI	TGGT1_235402		#N/A
TGGT1_230350-t26_1-p1	0.975092	9.97856	0.050803	0.949633	0.112297	WT_Toxo / WT_UI	TGGT1_230350		hypothetical protein
TGGT1_261780-t26_1-p1	0.961591	10.5312	0.0772862	0.807033	0.155943	WT_Toxo / WT_UI	TGGT1_261780		microneme protein MIC7
TGGT1_313270-t26_1-p1	0.960688	14.4758	0.00334412	1.8519	0.0140637	WT_Toxo / WT_UI	TGGT1_313270		hypothetical protein
TGGT1_240980-t26_1-p1	0.943743	9.81209	0.146445	0.592395	0.255626	WT_Toxo / WT_UI	TGGT1_240980		hypothetical protein
TGGT1_285510-t26_1-p1	0.941685	9.94715	0.195796	0.498373	0.317415	WT_Toxo / WT_UI	TGGT1_285510		hypothetical protein
TGGT1_293000-t26_1-p1	0.93105	9.5876	0.0111156	1.45219	0.0353027	WT_Toxo / WT_UI	TGGT1_293000		3'5'-cyclic nucleotide phosphodiesterase domain-containing protein
TGGT1_249410-t26_1-p1	0.926813	9.86092	0.147392	0.590833	0.256547	WT_Toxo / WT_UI	TGGT1_249410		#N/A
TGGT1_292190-t26_1-p1	0.91383	9.40736	0.0558773	0.917668	0.120874	WT_Toxo / WT_UI	TGGT1_292190		#N/A
TGGT1_288000-t26_1-p1	0.913172	12.1186	0.209297	0.478391	0.33236	WT_Toxo / WT_UI	TGGT1_288000		hypothetical protein
TGGT1_244440-t26_1-p1	0.894022	10.5853	0.0962346	0.734152	0.184437	WT_Toxo / WT_UI	TGGT1_244440		nucleoside transporter protein
TGGT1_313290-t26_1-p1	0.889878	9.9817	0.0866518	0.770276	0.169717	WT_Toxo / WT_UI	TGGT1_313290		MORN repeat-containing protein
TGGT1_311310-t26_1-p1	0.884928	10.6244	0.35005	0.310292	0.489449	WT_Toxo / WT_UI	TGGT1_311310		protein phosphatase 2B catalytic subunit, calcineurin family phosphatse superfamily protein
TGGT1_248630-t26_1-p1	0.865823	11.3571	0.461715	0.222454	0.599164	WT_Toxo / WT_UI	TGGT1_248630		actin-related protein ARP1
TGGT1_256840-t26_1-p1	0.865424	9.47043	0.116784	0.668428	0.214572	WT_Toxo / WT_UI	TGGT1_256840		hypothetical protein
TGGT1_230210-t26_1-p1	0.858425	9.73381	0.371074	0.290642	0.512104	WT_Toxo / WT_UI	TGGT1_230210		alveolin domain containing intermediate filament IMC10
TGGT1_315490-t26_1-p1	0.856257	10.0424	0.0692192	0.844661	0.143001	WT_Toxo / WT_UI	TGGT1_315490		rhoptry protein ROP10
TGGT1_290720-t26_1-p1	0.842314	10.1273	0.259793	0.40763	0.391174	WT_Toxo / WT_UI	TGGT1_290720		vacuolar proton translocating ATPase subunit, putative
TGGT1_246600-t26_1-p1	0.839224	9.39432	0.0198372	1.26199	0.0547027	WT_Toxo / WT_UI	TGGT1_246600		ABC1 family protein
TGGT1_214600-t26_1-p1	0.793355	14.1819	0.285294	0.376055	0.420674	WT_Toxo / WT_UI	TGGT1_214600		hypothetical protein
TGGT1_295070-t26_1-p1	0.792201	9.47261	0.291722	0.369119	0.427445	WT_Toxo / WT_UI	TGGT1_295070		helicase associated domain (ha2) protein
TGGT1_219320-t26_1-p1	0.71118	9.69579	0.189777	0.507884	0.310539	WT_Toxo / WT_UI	TGGT1_219320		acid phosphatase GAP50
TGGT1_286420A-t26_1-p1	0.698052	20.2866	0.00544484	1.6851	0.0206488	WT_Toxo / WT_UI	TGGT1_286420A		#N/A
TGGT1_264760-t26_1-p1	0.690924	10.024	0.266787	0.398735	0.399269	WT_Toxo / WT_UI	TGGT1_264760		Oxysterol-binding protein
TGGT1_248450-t26_1-p1	0.682383	9.1854	0.337982	0.321286	0.477215	WT_Toxo / WT_UI	TGGT1_248450		zinc finger, C3HC4 type (RING finger) domain-containing protein
TGGT1_230590-t26_1-p1	0.637798	10.196	0.279139	0.383953	0.413092	WT_Toxo / WT_UI	TGGT1_230590		chitobiosyldiphosphodolichol beta-mannosyltransferase
TGGT1_220190-t26_1-p1	0.632941	10.4626	0.04154	1.01547	0.0965004	WT_Toxo / WT_UI	TGGT1_220190		hypothetical protein
TGGT1_236800-t26_1-p1	0.623542	9.74098	0.314198	0.343855	0.453048	WT_Toxo / WT_UI	TGGT1_236800		#N/A
TGGT1_201270-t26_1-p1	0.612472	10.705	0.300074	0.359196	0.437325	WT_Toxo / WT_UI	TGGT1_201270		hypothetical protein
TGGT1_208370-t26_1-p1	0.606878	10.32	0.462503	0.222043	0.599732	WT_Toxo / WT_UI	TGGT1_208370		myosin heavy chain, putative
TGGT1_267700-t26_1-p1	0.551453	8.94662	0.582962	0.152417	0.704017	WT_Toxo / WT_UI	TGGT1_267700		hypothetical protein
TGGT1_266960-t26_1-p1	0.536503	13.1083	0.0754399	0.814838	0.153166	WT_Toxo / WT_UI	TGGT1_266960		beta tubulin
TGGT1_233220-t26_1-p1	0.528893	9.84811	0.322605	0.335958	0.461363	WT_Toxo / WT_UI	TGGT1_233220		hypothetical protein
TGGT1_271380-t26_1-p1	0.501721	12.7402	0.548636	0.16875	0.678031	WT_Toxo / WT_UI	TGGT1_271380		PUB domain-containing protein
TGGT1_207640-t26_1-p1	0.499626	10.2318	0.0718367	0.832654	0.14701	WT_Toxo / WT_UI	TGGT1_207640		isoleucyl-tRNA synthetase family protein
TGGT1_318510-t26_1-p1	0.4937	13.9169	0.0197353	1.26382	0.0544726	WT_Toxo / WT_UI	TGGT1_318510		N-ethylmaleimide-sensitive fusion protein, putative
TGGT1_272910-t26_1-p1	0.489683	9.87064	0.449798	0.230055	0.588768	WT_Toxo / WT_UI	TGGT1_272910		T-complex protein 1 delta subunit
TGGT1_261620-t26_1-p1	0.449551	10.968	0.374721	0.288466	0.514676	WT_Toxo / WT_UI	TGGT1_261620		#N/A
TGGT1_201150-t26_1-p1	0.43753	10.8299	0.569878	0.158461	0.694287	WT_Toxo / WT_UI	TGGT1_201150		heavy metal translocating P-type ATPase subfamily protein
TGGT1_318440-t26_1-p1	0.427918	13.0715	0.699793	0.0987676	0.796585	WT_Toxo / WT_UI	TGGT1_318440		helicase associated domain (ha2) protein
TGGT1_254110-t26_1-p1	0.408991	15.3287	0.0872913	0.767745	0.170708	WT_Toxo / WT_UI	TGGT1_254110		tryptophanyl-tRNA synthetase (TrpRS1)
TGGT1_300200-t26_1-p1	0.408951	11.9633	0.322531	0.335958	0.461363	WT_Toxo / WT_UI	TGGT1_300200		histone H2AZ
TGGT1_221620-t26_1-p1	0.394753	13.6496	0.065397	0.863146	0.137042	WT_Toxo / WT_UI	TGGT1_221620		beta-tubulin, putative
TGGT1_232660-t26_1-p1	0.365074	9.73112	0.515336	0.189243	0.646781	WT_Toxo / WT_UI	TGGT1_232660		Hsp70 interacting protein HIP
TGGT1_260390-t26_1-p1	0.344464	12.7317	0.909332	0.0262526	0.941342	WT_Toxo / WT_UI	TGGT1_260390		#N/A
TGGT1_214470-t26_1-p1	0.304371	11.8583	0.542899	0.17248	0.672233	WT_Toxo / WT_UI	TGGT1_214470		Ulp1 protease family, C-terminal catalytic domain-containing protein
TGGT1_242330-t26_1-p1	0.289292	15.6441	0.123783	0.648501	0.224646	WT_Toxo / WT_UI	TGGT1_242330		ribosomal protein RPS5
TGGT1_321620-t26_1-p1	0.271554	15.1707	0.440225	0.235716	0.581144	WT_Toxo / WT_UI	TGGT1_321620		dynamin-related protein DRPB
TGGT1_201140-t26_1-p1	0.268836	12.915	0.562233	0.162122	0.688459	WT_Toxo / WT_UI	TGGT1_201140		hypothetical protein
TGGT1_278130-t26_1-p1	0.247057	9.59382	0.782335	0.0674197	0.85621	WT_Toxo / WT_UI	TGGT1_278130		hypothetical protein
TGGT1_273860-t26_1-p1	0.228765	10.1132	0.766486	0.0729916	0.845295	WT_Toxo / WT_UI	TGGT1_273860		hypothetical protein
TGGT1_263280-t26_1-p1	0.192618	9.70505	0.776949	0.0691549	0.852796	WT_Toxo / WT_UI	TGGT1_263280		hypothetical protein
TGGT1_313910-t26_1-p1	0.17705	12.8531	0.676842	0.108606	0.778742	WT_Toxo / WT_UI	TGGT1_313910		RNA recognition motif 2 protein
TGGT1_256820-t26_1-p1	0.161509	11.4899	0.745118	0.0804458	0.83091	WT_Toxo / WT_UI	TGGT1_256820		zinc finger (CCCH type) motif-containing protein
TGGT1_208080-t26_1-p1	0.139893	13.2422	0.563251	0.161852	0.688887	WT_Toxo / WT_UI	TGGT1_208080		#N/A
TGGT1_215560-t26_1-p1	0.129774	9.99172	0.921882	0.0221499	0.950277	WT_Toxo / WT_UI	TGGT1_215560		histone arginine methyltransferase PRMT5
TGGT1_310660-t26_1-p1	0.129242	10.0711	0.888215	0.0328278	0.927197	WT_Toxo / WT_UI	TGGT1_310660		#N/A
TGGT1_288380-t26_1-p1	0.12564	13.64	0.746267	0.0801001	0.831572	WT_Toxo / WT_UI	TGGT1_288380		heat shock protein HSP90
TGGT1_247520-t26_1-p1	0.0886153	9.23891	0.922084	0.0221499	0.950277	WT_Toxo / WT_UI	TGGT1_247520		hypothetical protein
TGGT1_264140-t26_1-p1	0.0860344	10.807	0.959702	0.0111522	0.974648	WT_Toxo / WT_UI	TGGT1_264140		hypothetical protein
TGGT1_234450-t26_1-p1	0.0389907	13.3756	0.941875	0.0162187	0.963344	WT_Toxo / WT_UI	TGGT1_234450		ribosomal protein RPS15A
TGGT1_254870-t26_1-p1	0.03643	10.0273	0.960968	0.0109407	0.975123	WT_Toxo / WT_UI	TGGT1_254870		hypothetical protein
TGGT1_229990-t26_1-p1	0.00602261	12.081	0.984495	0.00465001	0.98935	WT_Toxo / WT_UI	TGGT1_229990		T-complex protein 1 subunit alpha, putative
TGGT1_261440-t26_1-p1	-0.0151057	9.82465	0.978043	0.00661249	0.98489	WT_Toxo / WT_UI	TGGT1_261440		ARM repeats containing protein
TGGT1_261950-t26_1-p1	-0.0165739	13.9139	0.935599	0.0182131	0.95893	WT_Toxo / WT_UI	TGGT1_261950		ATP synthase beta subunit ATP-B
TGGT1_213900-t26_1-p1	-0.0483419	11.9886	0.965609	0.0096055	0.978125	WT_Toxo / WT_UI	TGGT1_213900		regulator of chromosome condensation RCC1
TGGT1_238940-t26_1-p1	-0.0647704	11.374	0.940351	0.0165586	0.96259	WT_Toxo / WT_UI	TGGT1_238940		GDP mannose 4,6-dehydratase, putative
TGGT1_313820-t26_1-p1	-0.0661868	9.60362	0.959587	0.0111522	0.974648	WT_Toxo / WT_UI	TGGT1_313820		dynactin p25, putative
TGGT1_320110-t26_1-p1	-0.0729666	8.64818	0.974703	0.00774031	0.982335	WT_Toxo / WT_UI	TGGT1_320110		proliferating cell nuclear antigen PCNA2
TGGT1_234610-t26_1-p1	-0.106771	8.42814	0.959686	0.0111522	0.974648	WT_Toxo / WT_UI	TGGT1_234610		WD-40 repeat protein
TGGT1_297120-t26_1-p1	-0.110528	9.93571	0.835448	0.0500225	0.891205	WT_Toxo / WT_UI	TGGT1_297120		#N/A
TGGT1_313830-t26_1-p1	-0.124848	9.28364	0.784201	0.0668478	0.857338	WT_Toxo / WT_UI	TGGT1_313830		AARP2CN (NUC121) domain-containing protein
TGGT1_310790-t26_1-p1	-0.134271	9.51561	0.793291	0.0640676	0.862844	WT_Toxo / WT_UI	TGGT1_310790		hypothetical protein
TGGT1_292140-t26_1-p1	-0.163877	12.6606	0.597681	0.1449	0.716309	WT_Toxo / WT_UI	TGGT1_292140		#N/A
TGGT1_269470-t26_1-p1	-0.194669	15.4207	0.647277	0.122186	0.754769	WT_Toxo / WT_UI	TGGT1_269470		#N/A
TGGT1_309120-t26_1-p1	-0.245173	16.0721	0.749037	0.0791569	0.83338	WT_Toxo / WT_UI	TGGT1_309120		ribosomal protein RPL4
TGGT1_200385-t26_1-p1	-0.256443	9.20888	0.70549	0.0961855	0.801336	WT_Toxo / WT_UI	TGGT1_200385		#N/A
TGGT1_275330-t26_1-p1	-0.264737	11.1405	0.777655	0.0688582	0.853379	WT_Toxo / WT_UI	TGGT1_275330		ribosomal protein RPL29
TGGT1_319340-t26_1-p1	-0.27478	10.0251	0.793816	0.0640676	0.862844	WT_Toxo / WT_UI	TGGT1_319340		hypothetical protein
TGGT1_214080-t26_1-p1	-0.33567	9.28935	0.600706	0.143418	0.718757	WT_Toxo / WT_UI	TGGT1_214080		toxofilin
TGGT1_313100-t26_1-p1	-0.346648	9.78287	0.59093	0.14834	0.710656	WT_Toxo / WT_UI	TGGT1_313100		signal recognition particle SRP54 protein
TGGT1_316400B-t26_1-p1	-0.383325	12.9832	0.203175	0.486462	0.326241	WT_Toxo / WT_UI	TGGT1_316400B		#N/A
TGGT1_273660-t26_1-p1	-0.386327	12.4473	0.139023	0.608919	0.246082	WT_Toxo / WT_UI	TGGT1_273660		AP2 domain transcription factor AP2VIII-3
TGGT1_255450-t26_1-p1	-0.468273	9.50738	0.511873	0.191613	0.643261	WT_Toxo / WT_UI	TGGT1_255450		#N/A
TGGT1_205540-t26_1-p1	-0.475984	9.00431	0.456663	0.225732	0.594659	WT_Toxo / WT_UI	TGGT1_205540		DEAD/DEAH box helicase domain-containing protein
TGGT1_238950-t26_1-p1	-0.547228	14.4222	0.752094	0.0778815	0.835831	WT_Toxo / WT_UI	TGGT1_238950		fatty acyl-CoA desaturase, putative
TGGT1_292120-t26_1-p1	-0.649767	9.3637	0.467539	0.218736	0.604316	WT_Toxo / WT_UI	TGGT1_292120		membrane occupation and recognition nexus protein MORN2
TGGT1_208400B-t26_1-p1	-0.797228	10.8959	0.613042	0.13706	0.729357	WT_Toxo / WT_UI	TGGT1_208400B		#N/A
TGGT1_286220-t26_1-p1	-0.857033	11.4637	0.241278	0.431058	0.370631	WT_Toxo / WT_UI	TGGT1_286220		GDP-L-fucose synthetase
TGGT1_211480-t26_1-p1	-0.872303	12.5946	0.0863169	0.771403	0.169277	WT_Toxo / WT_UI	TGGT1_211480		#N/A
TGGT1_267480-t26_1-p1	-0.983443	8.28843	0.613477	0.136997	0.729462	WT_Toxo / WT_UI	TGGT1_267480		tRNA (guanine(26)-N(2))-dimethyltransferase, putative
TGGT1_222800-t26_1-p1	-1.00382	10.2353	0.518992	0.186952	0.650202	WT_Toxo / WT_UI	TGGT1_222800		glycogen synthase, putative
TGGT1_203620-t26_1-p1	-1.02484	9.85361	0.155359	0.573195	0.267181	WT_Toxo / WT_UI	TGGT1_203620		hypothetical protein
TGGT1_249550-t26_1-p1	-1.02891	9.82983	0.0627103	0.876499	0.132893	WT_Toxo / WT_UI	TGGT1_249550		hypothetical protein
TGGT1_219530-t26_1-p1	-1.04414	9.13095	0.174244	0.534977	0.291758	WT_Toxo / WT_UI	TGGT1_219530		#N/A
TGGT1_254365-t26_1-p1	-1.06201	8.63643	0.0502639	0.951769	0.111746	WT_Toxo / WT_UI	TGGT1_254365		phosphatidate cytidylyltransferase
TGGT1_274000-t26_1-p1	-1.11098	14.3835	0.00162911	2.09826	0.00797514	WT_Toxo / WT_UI	TGGT1_274000		#N/A
TGGT1_249180-t26_1-p1	-1.15284	10.4056	0.152166	0.579304	0.263448	WT_Toxo / WT_UI	TGGT1_249180		bifunctional dihydrofolate reductase-thymidylate synthase
TGGT1_258110-t26_1-p1	-1.17032	8.17928	0.607224	0.139825	0.724727	WT_Toxo / WT_UI	TGGT1_258110		N-acetylglucosaminylphosphatidylinositol deacetylase
TGGT1_206580-t26_1-p1	-1.35268	11.717	0.444881	0.233251	0.584452	WT_Toxo / WT_UI	TGGT1_206580		formin FRM2
TGGT1_269885B-t26_1-p1	-1.42863	11.2319	0.0170928	1.31002	0.0489753	WT_Toxo / WT_UI	TGGT1_269885B		#N/A
TGGT1_228400-t26_1-p1	-1.44264	9.2102	0.125965	0.642867	0.227579	WT_Toxo / WT_UI	TGGT1_228400		WD domain, G-beta repeat-containing protein
TGGT1_233520-t26_1-p1	-1.53501	13.7299	0.000369547	2.60863	0.00246247	WT_Toxo / WT_UI	TGGT1_233520		ATP-dependent RNA helicase
TGGT1_215390-t26_1-p1	-1.57057	14.6608	0.000759223	2.3576	0.00438931	WT_Toxo / WT_UI	TGGT1_215390		TIM10 family protein, putative
TGGT1_212880-t26_1-p1	-1.85665	12.5775	0.0866496	0.770276	0.169717	WT_Toxo / WT_UI	TGGT1_212880		surface antigen repeat-containing protein
TGGT1_315950-t26_1-p1	-2.56066	8.07103	0.248164	0.421691	0.378712	WT_Toxo / WT_UI	TGGT1_315950		#N/A
TGGT1_219860-t26_1-p1	-3.16227	7.43508	0.206859	0.481826	0.329742	WT_Toxo / WT_UI	TGGT1_219860		replication licensing factor, putative
TGGT1_249760-t26_1-p1	-8.43546	4.92506	0.0772607	0.807033	0.155943	WT_Toxo / WT_UI	TGGT1_249760		vitamin k epoxide reductase family protein
TGGT1_208710-t26_1-p1	-8.62579	5.66693	0.0392316	1.03482	0.0922953	WT_Toxo / WT_UI	TGGT1_208710		DNA/RNA non-specific endonuclease
