# Supplementary material for: Toxoplasma effector TgROP1 establishes membrane contact sites with the endoplasmic reticulum during infection
Source: Nat Microbiol. 2025 Nov 25;10(12):3331–45. doi: 10.1038/s41564-025-02193-3 (PMC12669048; doi:10.1038/s41564-025-02193-3)
Supplement: Supplementary file 9 — Sequences of primers used in the study. [file 41564_2025_2193_MOESM9_ESM.xlsx]

## Sheet: Sheet1
Primer number	Primer description	Primer sequence
1	GFP 1-10 OMM targeting	ATAGGGTACTGCATCTACTTTGACCGCAAAAGGCGGAGTGACCCCAACGGCCTCGAGGCCACCATGGAGCAGAAG
2	GFP 1-10 OMM targeting	GAAGAGGGCACCGCACACGCCCGCGGCGATGGCGCTGTTCCGGCCCACCATGGTGGAATTCCCGTACCACCACAC
3	myc-ER membrane targeting	GTATCACTCGAGGCCACCATGGAGCAGAAGCTGATTTCTGAGGAAGATCTGGGAAGCGGC AGAGTGTTCCTGGCCCTGCCCATC
4	myc-ER targeting	GTATCAGCGGCCGCTCAGTCGATCTTCTCTTTCTGCACCAG
5	GFP- ER membrane targeting	TCCTCTAGACTGCCGGATCTAGCTAGTTAATTAAGGATCCATGgtgagcaagggcgaggagct
6	GFP- ER membrane targeting	CTTCCTCAGAAATCAGCTTCTGCTCCATGGTGGCCTCGAGcttgtacagctcgtccatgc
7	GFP1-10 ER membrane targeting	TCCTCTAGACTGCCGGATCTAGCTAGTTAATTAAGGATCCATGtccaaaggagaagaactgtt
8	GFP1-10 ER membrane targeting	CTTCCTCAGAAATCAGCTTCTGCTCCATGGTGGCCTCGAGtttttcatttggatctttgc
9	VAPA_fwd	TAAGCACCGCGGatggcgtccgcctcaggggccatg
10	VAPA_rev	GTATCAGCGGCCGCCTACAAGATGAATTTCCCTAGAAAG
11	VAPB_fwd	TAAGCACCGCGGatggcgaaggtggagcaggtcc
12	VAPB_rev	GTATCAGCGGCCGCCTACAAGGCAATCTTCCCAATAATTAC
13	VAPA_K94DM96D_fwd	GACTTTGACGTACAGACAATTTTTGCTCC
14	VAPA_K94DM96D_rev	GTGTTTACTCTTTTCATTCG
15	VAPB_ K87D and M89D_fwd	GACTTTGACGTTCAGTCTATGTTTGCTCC
16	VAPB_ K87D and M89D_rev	GTGTTTACTTTTCTCATTGG
17	VAPA_OMM rev	cactggcagcagcaccacagctacaggaactccactaggctctccgtcgcctcgatgAGGACTGGTGACATTATCTCT
18	VAPA_OMM fwd	tttgcccttaccctggtagcagtttgggccttcgtgagataccgaaagcagctctgagcggccgctacgtaaattccg
19	GFP11_Toxo_fwd	GTA TCA CTC GAG GAC GTT GGT GGT GGC GGA
20	GFP11_Toxo_rev	GTA TCA GCG GCC GCC TAT GTG ATG CCG GCGGCG TT
21	CAT fwd	GAGGTCGACGGTATCGATAAGCT
22	CAT rev	AATGATCAGGGGCAAGAATTGTGTTAACCGG
23	ROP1 F166A Fwd	GCTCACGATGCCCTCCAAGAGCTT
24	ROP1 F166A Rev	CGTGTCATCATCTTCAGAATTTTCGGA
25	ROP6_sgRNA fwd	GTCGCCCTCCTGCTGGAGAAGTTTTAGAGCTAGAAATAGC
26	ROP6_sgRNA rev	AACTTGACATCCCCATTTAC
27	ROP6_mCherry/ MPA/Xan_fwd	CCCGTTCGTACCAGCTAGCCACTGCCACGCCCTCGTCAAATCGAAGGCTGTAGTACTGG
28	ROP6_mCherry/ MPA/Xan_rev	TCAGGTAGCAACAATATTCCACGAAGCAAGAATATTATTCGTCGACTGGAACTACGGTG
29	screen fwd_1	TCGTCGGCAGCGTCAGATGTGTATAAGAGACAGTCACCTCGTCCCCGAAGG
30	screen fwd_2	TCGTCGGCAGCGTCAGATGTGTATAAGAGACAGNTCACCTCGTCCCCGAAGG
31	screen fwd_3	TCGTCGGCAGCGTCAGATGTGTATAAGAGACAGNNTCACCTCGTCCCCGAAGG
32	screen fwd_4	TCGTCGGCAGCGTCAGATGTGTATAAGAGACAGNNNTCACCTCGTCCCCGAAGG
33	screen fwd_5	TCGTCGGCAGCGTCAGATGTGTATAAGAGACAGNNNNTCACCTCGTCCCCGAAGG
34	screen rev	GTCTCGTGGGCTCGGAGATGTGTATAAGAGACAGGCTCGAAATTAACCCTCACTAAAGG
