# Supplementary material for: Toxoplasma effector TgROP1 establishes membrane contact sites with the endoplasmic reticulum during infection
Source: Nat Microbiol. 2025 Nov 25;10(12):3331–45. doi: 10.1038/s41564-025-02193-3 (PMC12669048; doi:10.1038/s41564-025-02193-3)
Supplement: Supplementary file 12 — Statistical source data. [file 41564_2025_2193_MOESM12_ESM.xlsx]

## Sheet: RH length ER
Folder	Vacoule image number		Area	Mean	StdDEV	Mode	Min	Max	X	Y	XM	YM	Perimeter	BX	BY	Width	Height	Major	Minor	Angle	Circ.	Feret	IntDen	Median	Skew	Kurt	% Area	RawIntDen	FeretX	FeretY	FeretAngle	MinFeret	AR	Round	Solidity	Length		Total length ER	% covered by PVM
857 12879 wt toxo RH 3h (2)	3_12kX_857 12879 wt toxo RH 3h__0007	1	8343192	126422	36970	116730	26833	253570	0	0	0	0	8774131	470922	436039	2709257	2970880	0	0	0	0.001	3040163	1054761597	122749	0	0	0	1123384387	1476	450	102255	2196360	0.000	0.000	NaN	8774131
		2	416878	143619	30887	122596	75307	215259	0	0	0	0	415547	1203468	2249962	156974	360459	0	0	0	0.030	393156	59871463	139428	0	0	0	63766700	1242	2322	113532	38609	0.000	0.000	NaN	415547
		3	645034	131581	21721	136949	77640	199594	0	0	0	0	663110	604641	1755784	488364	418598	0	0	0	0.018	643213	84874429	132771	0	0	0	90396360	624	1812	139399	64553	0.000	0.000	NaN	663110	1078657	12.2936
	1_25kX_857 12879 wt toxo RH 3h__0003	1	1327367	137151	31791	146742	45033	231682	0	0	0	0	5088361	206057	327267	1651485	1554517	0	0	0	0.6442	1742189	182049064	136322	0	0	0	713731364	450	1392	157717	1382800	0.000	0.000	NaN	5088361
		2	644553	144180	39523	135306	41470	242493	0	0	0	0	2514964	1030284	280803	820187	1601991	0	0	0	0.001	1609525	92931724	142133	0	0	0	364342912	2040	3728	84454	780436	0.000	0.000	NaN	2514964	2514964	49.4258
	4_8000X_857 12879 wt toxo RH 3h__0009	1	23987288	137592	41648	121981	14948	250146	0	0	0	0	12381482	1752215	390304	2482997	5123776	0	0	0	0.002	5193498	3300447386	136107	0	0	0	1722920997	2046	282	99944	2074324	0.000	0.000	NaN	12381482
		2	4015122	157989	24078	147937	85004	224492	0	0	0	0	2055979	2972953	409681	514869	1882316	0	0	0	0.012	1951462	634347059	157820	0	0	0	331145975	2148	296	105298	158003	0.000	0.000	NaN	2055979
		3	526793	151901	22560	150985	106339	207933	0	0	0	0	255496	2613098	393072	166087	182695	0	0	0	0.101	246906	80020615	149869	0	0	0	41772881	1888	416	47726	28203	0.000	0.000	NaN	255496
		4	2015223	158591	26280	159862	107251	242612	0	0	0	0	1029885	2020722	714173	481652	891332	0	0	0	0.024	1013144	319596141	155275	0	0	0	166837655	1460	1160	61614	41143	0.000	0.000	NaN	1029885
		5	6559054	150108	30303	147690	68558	233929	0	0	0	0	3335888	1777128	1691317	639434	3122431	0	0	0	0.007	3152150	984564745	149026	0	0	0	513968888	1434	1222	97874	423904	0.000	0.000	NaN	3335888
		6	2461561	133412	29141	125213	52656	210737	0	0	0	0	1233643	2499605	4880182	954999	589608	0	0	0	0.020	1122346	328402550	131453	0	0	0	171434834	1806	3526	148309	158912	0.000	0.000	NaN	1233643
		7	1015274	114199	28848	117131	28000	168415	0	0	0	0	508334	3975009	3975009	188232	453970	0	0	0	0.049	491447	115943521	116345	0	0	0	60525591	2872	2872	112521	52925	0.000	0.000	NaN	508334	8419225	67.9985
	4b_8000X_857 12879 wt toxo RH 3h__0011	1	0.02299	151872	41916	88309	88041	225489	0	0	0	0	10917	1868	0.565	1927	4709	0	0	0	0.002424	4780	0.003	152404	0	0	0	1822460	1932	408	99904	1822	0.000	0.000	NaN	10917
		2	0.005747	146836	51247	95707	95507	198000	0	0	0	0	1759	2835	0.720	0.642	1600	0	0	0	0.02335	1724	0.8438	147000	0	0	0	440507	2048	520	111870	0.081	0.000	0.000	NaN	1759
		3	0.003831	159500	9192	153025	153000	166000	0	0	0	0	0.494	1927	1557	0.141	0.465	0	0	0	0.1976	0.486	0.6111	159500	0	0	0	319000	1392	1461	73113	0.028	0.000	0.000	NaN	494
		4	0.001916	145000	0.000	145000	145000	145000	0	0	0	0	0.331	3774	3435	0.054	0.320	0	0	0	0.2201	0.324	0.2778	145000	0	0	0	145000	2727	2482	99583	0.021	0.000	0.000	NaN	331	2584	23.6695
	6_8000X_857 12879 wt toxo RH 3h__0016	1	27180612	142861	52685	120029	0	255	0	0	0	0	13962798	282347	1162607	5040733	3836604	0	0	0	0.002	5698645	3883048864	131926	0	0	0	2027054408	264	1248	147074	2869799	0.000	0.000	NaN	13962798
		2	4917375	102961	25574	94875	28518	175595	0	0	0	0	2516172	4667038	2984025	675419	2065012	0	0	0	0.010	2095189	506299343	100453	0	0	0	264301674	3376	3648	80264	545902	0.000	0.000	NaN	2516172
		3	932903	120669	26706	155763	66596	193765	0	0	0	0	478698	3736952	4700255	465043	71971	0	0	0	0.051	469764	112572603	118007	0	0	0	58765882	2700	3400	171870	33744	0.000	0.000	NaN	478698
		4	2270000	122378	38488	74465	41036	217487	0	0	0	0	1150323	741854	1118317	990984	437362	0	0	0	0.022	1083206	277798229	119183	0	0	0	145018037	536	1124	23814	131101	0.000	0.000	NaN	1150323
		5	2354287	133569	23975	133989	41019	200219	0	0	0	0	1192790	260203	1622114	276811	1068491	0	0	0	0.021	1073128	314460769	134298	0	0	0	164156855	316	1172	95328	211353	0.000	0.000	NaN	1192790
		6	816051	146877	30967	141316	79238	212226	0	0	0	0	403385	664347	2867764	243594	315565	0	0	0	0.063	398647	119859392	142282	0	0	0	62569779	480	2072	127666	28607	0.000	0.000	NaN	403385	5741368	41.119
	7_8000X_857 12879 wt toxo RH 3h__0019	1	27314705	135533	41555	121810	3798	248421	0	0	0	0	13866291	1395129	199304	3288518	5223428	0	0	0	0.002	5574840	3702041421	132377	0	0	0	1932563726	1578	3870	67676	2629107	0.000	0.000	NaN	13866291
		2	1543983	144718	35772	148476	69380	254298	0	0	0	0	791371	2275388	835970	553622	553622	0	0	0	0.031	782940	223442238	144010	0	0	0	116642770	1644	1004	45000	31318	0.000	0.000	NaN	791371
		3	6105054	127687	30019	131862	41078	223359	0	0	0	0	3136021	3991618	160551	697564	2568808	0	0	0	0.008	2585423	779537948	127103	0	0	0	406939467	2884	120	97505	627524	0.000	0.000	NaN	3136021
		4	3978725	127457	34952	102261	54799	240298	0	0	0	0	2054565	3349416	2823475	930086	1793737	0	0	0	0.012	2020532	507117526	123772	0	0	0	264728787	2420	3336	62592	85213	0.000	0.000	NaN	2054565
		5	881181	100229	18401	98814	36635	139000	0	0	0	0	433025	2696141	5054573	321101	271275	0	0	0	0.059	420352	88320266	102616	0	0	0	46105519	1948	3848	40192	31914	0.000	0.000	NaN	433025	6414982	46.2631
	8_8000X_857 12879 wt toxo RH 3h__0022	1	21445271	132569	36993	118913	20884	232659	0	0	0	0	11053877	1802041	323869	2350127	4517559	0	0	0	0.002	4522716	2842982619	129796	0	0	0	1484112266	2010	3498	87264	2345525	0.000	0.000	NaN	11053877
		2	1160861	128517	37839	164620	34177	202406	0	0	0	0	571962	2148055	3991618	382000	382000	0	0	0	0.045	540229	149190661	135578	0	0	0	77881479	1552	2884	135000	54806	0.000	0.000	NaN	571962
		3	9986083	134969	38960	121069	42523	238697	0	0	0	0	5090306	1799273	315565	1749447	3421387	0	0	0	0.005	3535585	1347807262	131233	0	0	0	703591108	1508	2700	75398	1345005	0.000	0.000	NaN	5090306
		4	6024598	115123	28926	117028	42853	210154	0	0	0	0	3086184	3581937	841506	570231	2878837	0	0	0	0.008	2889124	693566855	113943	0	0	0	362060278	2588	608	94837	424149	0.000	0.000	NaN	3086184	8748452	79.1437
	9_10kX_857 12879 wt toxo RH 3h__0025	1	14747211	166883	43644	184896	26379	255	0	0	0	0	10838199	1118703	472496	2619571	3967573	0	0	0	0.002	3968449	2461061199	170099	0	0	0	1835047215	2082	408	91204	2559136	0.000	0.000	NaN	10838199
		2	1192276	132385	26825	131735	49135	204048	0	0	0	0	851590	2181818	4196872	750434	243196	0	0	0	0.021	773530	157840084	130339	0	0	0	117690696	1884	3786	14036	161002	0.000	0.000	NaN	851590		7.8573
	10_6000X_857 12879 wt toxo RH 3h__0027	1	52138185	143494	44527	132009	17372	255	0	0	0	0	15222528	747595	2528630	6156664	2660559	0	0	0	0.003	6164356	7481540912	138255	0	0	0	2228325525	408	2496	2862	2631997	0.000	0.000	NaN	15222528
		2	1907044	132116	29041	129185	53363	196614	0	0	0	0	521947	5540998	2807146	454420	219881	0	0	0	0.088	504822	251951487	128789	0	0	0	75042018	3024	1532	154179	23814	0.000	0.000	NaN	521947
		3	3511916	106268	29330	125233	35091	192608	0	0	0	0	1002947	6420522	4273018	491067	798901	0	0	0	0.044	930165	373205000	108215	0	0	0	111156544	3504	2768	59191	152583	0.000	0.000	NaN	1002947
		4	2121922	103970	30164	93473	45411	184438	0	0	0	0	614156	5738891	5101236	586349	65964	0	0	0	0.071	586395	220616198	103847	0	0	0	65709018	3132	2788	0.716	63454	0.000	0.000	NaN	614156
		5	8598486	136501	21408	128196	81103	207341	0	0	0	0	2493624	740266	2807146	1421896	1803023	0	0	0	0.017	2269263	1173703542	134489	0	0	0	349579531	428	2516	52612	424641	0.000	0.000	NaN	2493624	4632674	30.433
	11_10kX_857 12879 wt toxo RH 3h__0030	1	16846100	155669	39034	138703	37222	254619	0	0	0	0	12295124	409959	472496	4169079	3807758	0	0	0	0.001	4812964	2622417835	151657	0	0	0	1955359966	450	600	145232	2280975	0.000	0.000	NaN	12295124
		2	2565607	146401	23297	143458	76892	224433	0	0	0	0	1861255	430805	590619	208454	1764910	0	0	0	0.009	1764924	375607073	145585	0	0	0	280064841	546	510	90226	205281	0.000	0.000	NaN	1861255
		3	1359919	157779	39482	106993	65575	249975	0	0	0	0	975715	1021424	2960046	729589	618413	0	0	0	0.018	956418	214566426	156754	0	0	0	159987701	882	2556	139715	56399	0.000	0.000	NaN	975715
		4	2668875	138383	24146	154238	69143	193271	0	0	0	0	1931478	2209612	3835552	1632889	458599	0	0	0	0.009	1633022	369325876	138557	0	0	0	275381376	1908	3312	179269	444337	0.000	0.000	NaN	1931478
		5	1746169	129313	21344	120863	61403	193193	0	0	0	0	1215449	4189924	2709901	361320	951940	0	0	0	0.015	965262	225801652	127939	0	0	0	168365050	3618	3162	80470	287092	0.000	0.000	NaN	1215449
		6	635702	133011	34936	108239	55635	234000	0	0	0	0	436303	2737695	1716271	396062	159815	0	0	0	0.042	427090	84555362	130519	0	0	0	63047226	2364	1482	158025	23322	0.000	0.000	NaN	436303	6420200	52.2174
	12_10kX_857 12879 wt toxo RH 3h__0032	1	0.01878	147007	50419	54295	54005	202743	0	0	0	0	13147	0.347	0.424	3933	4225	0	0	0	0.001365	4819	0.003	158419	0	0	0	2058100	942	564	131435	2937	0.000	0.000	NaN	13147
		2	0.002682	189500	2121	188006	188000	191000	0	0	0	0	0.674	2536	0.764	0.389	0.493	0	0	0	0.07426	0.628	0.5083	189500	0	0	0	379000	2190	660	128264	0.066	0.000	0.000	NaN	674
		3	0.002682	97000	45255	65125	65000	129000	0	0	0	0	0.642	1897	0.459	0.570	0.222	0	0	0	0.08184	0.612	0.2602	97000	0	0	0	194000	1638	396	158682	0.068	0.000	0.000	NaN	642	1316	10.0099
	12b_10kX_857 12879 wt toxo RH 3h__0034	1	15641754	148606	33455	138988	10564	255	0	0	0	0	11317376	1174290	437753	2355529	4141285	0	0	0	0.002	4353899	2324461768	146774	0	0	0	1733194240	1272	492	113415	2255998	0.000	0.000	NaN	11317376
		2	309804	127250	23349	116071	83000	174526	0	0	0	0	225589	2466705	4572090	222351	20845	0	0	0	0.076	223326	39422654	122781	0	0	0	29394812	2130	3948	174644	10911	0.000	0.000	NaN	225589
		3	2101571	137026	25831	137659	47735	226883	0	0	0	0	1508845	2786334	3606253	736537	958888	0	0	0	0.012	1188269	287969858	136993	0	0	0	214719685	2406	3942	53800	403268	0.000	0.000	NaN	1508845
		4	396978	130984	23063	113377	83104	190000	0	0	0	0	289348	3536768	2411117	27794	284887	0	0	0	0.060	286240	51997727	131311	0	0	0	38771195	3054	2328	84428	14055	0.000	0.000	NaN	289348
		5	360768	130377	24246	110257	77228	193856	0	0	0	0	256259	3515923	2063694	48639	243196	0	0	0	0.069	248012	47035758	124802	0	0	0	35071390	3036	1782	101310	23019	0.000	0.000	NaN	256259
		6	363450	144771	23868	146004	83758	198813	0	0	0	0	243241	3397799	1792704	97279	215402	0	0	0	0.077	236350	52616815	145488	0	0	0	39232808	2934	1548	114305	20173	0.000	0.000	NaN	243241
		7	519022	145257	27697	120956	97348	221961	0	0	0	0	366418	1855240	437753	340475	76433	0	0	0	0.049	347493	75391414	139864	0	0	0	56214288	1602	384	168465	41667	0.000	0.000	NaN	366418	2889700	25.5333
	12c_10kX_857 12879 wt toxo RH 3h__0035	1	16209057	147717	50056	132979	0	255	0	0	0	0	11797512	826867	125072	2751592	4426172	0	0	0	0.001	4463587	2394350047	144301	0	0	0	1785305211	1686	3930	82576	2491317	0.000	0.000	NaN	11797512
		2	544504	131380	37274	169448	51136	193	0	0	0	0	380402	826867	2279096	118124	305732	0	0	0	0.047	318797	71536908	141191	0	0	0	53340243	738	1968	106460	89657	0.000	0.000	NaN	380402
		3	791275	129255	21941	136169	65003	189362	0	0	0	0	541426	1174290	3085118	104227	479444	0	0	0	0.034	481905	102275864	132564	0	0	0	76260208	1038	2664	95793	70500	0.000	0.000	NaN	541426
		4	851626	119891	26995	113955	44973	180294	0	0	0	0	602974	2084539	4148233	354372	444702	0	0	0	0.029	568629	102101954	120641	0	0	0	76130535	1800	3966	51450	61473	0.000	0.000	NaN	602974
		5	1107784	136460	37185	123260	41467	241841	0	0	0	0	772346	2536189	3404748	409959	625362	0	0	0	0.023	747759	151168287	134813	0	0	0	112715988	2190	3480	56753	43860	0.000	0.000	NaN	772346
		6	1539632	163897	39345	162634	66655	242789	0	0	0	0	1099844	2793283	208454	660104	778228	0	0	0	0.016	1020478	252341320	167022	0	0	0	188153890	2412	180	130305	152251	0.000	0.000	NaN	1099844
		7	1841390	139331	37875	134423	55133	227883	0	0	0	0	1280039	1563404	83382	1083960	507238	0	0	0	0.014	1171636	256562143	133454	0	0	0	191301072	1350	510	22306	147262	0.000	0.000	NaN	1280039	4677031	39.6442
	13_10kX_857 12879 wt toxo RH 3h__0038	1	17387922	166728	38297	254609	55052	255	0	0	0	0	12691302	229299	521135	4280254	4085697	0	0	0	0.001	5121150	2899060934	166416	0	0	0	2161634052	252	984	140782	2203311	0.000	0.000	NaN	12691302
		2	401002	158089	21196	123861	117427	206455	0	0	0	0	291798	1799652	548929	277939	48639	0	0	0	0.059	280102	63393908	157428	0	0	0	47268558	1554	486	172875	37060	0.000	0.000	NaN	291798
		3	6175965	133063	29391	143215	38239	213313	0	0	0	0	4510667	2265199	2598726	2195715	2008106	0	0	0	0.004	2322742	821793406	132998	0	0	0	612755872	1956	2814	158962	1799391	0.000	0.000	NaN	4510667
		4	1620101	149945	26671	139988	82879	229811	0	0	0	0	1143498	3495078	1605095	639259	882455	0	0	0	0.016	1089669	242926033	150016	0	0	0	181133545	3018	1386	125920	86268	0.000	0.000	NaN	1143498	5945963	46.8507
	15_10kX_857 12879 wt toxo RH 3h__0042	1	14335480	138499	38345	124842	42417	240547	0	0	0	0	10513630	1049218	479444	2723798	3960625	0	0	0	0.002	4058100	1985450264	134854	0	0	0	1480416244	1680	3822	76130	2479823	0.000	0.000	NaN	10513630
		2	284322	121321	19381	104490	74190	164912	0	0	0	0	205269	3717428	2438911	13897	201505	0	0	0	0.085	201984	34494212	120351	0	0	0	25720005	3210	2280	86055	12641	0.000	0.000	NaN	205269
		3	531093	123743	31918	109727	64921	211039	0	0	0	0	346624	3237984	3244933	125072	250145	0	0	0	0.056	279670	65719218	117443	0	0	0	49002384	2796	3018	63435	57805	0.000	0.000	NaN	346624
		4	423801	99915	23101	69822	61452	156682	0	0	0	0	292908	2814128	3835552	222351	180660	0	0	0	0.062	286493	42344107	95178	0	0	0	31573142	2430	3468	39094	19319	0.000	0.000	NaN	292908
		5	1652288	118426	32142	111808	43213	219700	0	0	0	0	1185848	1202084	3682686	833816	750434	0	0	0	0.015	1121784	195674246	113974	0	0	0	145901077	1038	3180	138013	101696	0.000	0.000	NaN	1185848	2030649	19.3144
	16_8000X_857 12879 wt toxo RH 3h__0044	1	25341625	142368	34225	136272	24798	246878	0	0	0	0	12907136	249130	1121086	4716864	3587474	0	0	0	0.002	5430408	3607842980	139411	0	0	0	1883389643	222	3246	30919	2102582	0.000	0.000	NaN	12907136
		2	5128092	154453	27936	143035	85000	232831	0	0	0	0	2606383	4041444	1179216	941158	1444955	0	0	0	0.009	1449191	792047647	154196	0	0	0	413469861	2920	852	94382	929639	0.000	0.000	NaN	2606383
		3	9512927	143346	29789	126417	59579	229833	0	0	0	0	4859022	398608	1129390	3609619	2640779	0	0	0	0.005	4449706	1363643847	140868	0	0	0	711858225	288	2724	35786	755082	0.000	0.000	NaN	4859022
		4	7829104	139595	34146	109742	72019	242938	0	0	0	0	3985312	293420	3011706	2989561	1705157	0	0	0	0.006	3313254	1092907632	135428	0	0	0	570526746	212	3208	25537	747145	0.000	0.000	NaN	3985312	11450717	88.7162
	17_10kX_857 12879 wt toxo RH 3h__0047	1	17860005	146403	37176	130189	44205	252848	0	0	0	0	13070555	298784	1070064	3814707	3411696	0	0	0	0.001	3990651	2614759991	142575	0	0	0	1949650029	468	1044	150936	3037200	0.000	0.000	NaN	13070555
		2	1409542	134725	23131	130924	79451	208007	0	0	0	0	1018814	1341054	1396641	993630	118124	0	0	0	0.017	1000627	189901144	132553	0	0	0	141596465	1158	1206	173220	34856	0.000	0.000	NaN	1018814
		3	2330907	149899	37849	140234	62000	253653	0	0	0	0	1683935	2563983	1556456	1361899	833816	0	0	0	0.010	1596877	349399951	143493	0	0	0	260523959	2214	1344	148523	189857	0.000	0.000	NaN	1683935
		4	760428	125674	19492	134484	75094	180312	0	0	0	0	542938	3967573	2675159	132021	507238	0	0	0	0.032	517835	95565929	127005	0	0	0	71257063	3426	2748	78389	68554	0.000	0.000	NaN	542938
		5	2702404	116367	27694	116571	40268	207938	0	0	0	0	1955561	298784	2084539	1070064	1473074	0	0	0	0.009	1816635	314471159	114484	0	0	0	234479917	264	1800	125818	274280	0.000	0.000	NaN	1955561	5201248	39.7936
	17b_15kX_857 12879 wt toxo RH 3h__0048	1	5452138	189083	25682	197763	116112	255	0	0	0	0	8369524	264201	273808	2709262	2464276	0	0	0	0.9781	3346246	1030907484	188621	0	0	0	1608341445	330	3420	44011	1693565	0.000	0.000	NaN	8369524
		2	331384	196018	18808	187002	154146	254880	0	0	0	0	475955	917498	1018375	259397	384293	0	0	0	0.018	463646	64957353	195235	0	0	0	101341396	1146	1752	55981	35665	0.000	0.000	NaN	475955
		3	579442	189795	34177	207315	121586	255000	0	0	0	0	860544	1176896	513991	638886	494777	0	0	0	0.010	808072	109975304	189028	0	0	0	171574891	1470	1260	37755	75147	0.000	0.000	NaN	860544
		4	1189010	189818	23404	183570	120339	247296	0	0	0	0	1772463	2003125	259397	931909	1114448	0	0	0	0.005	1383336	225694988	190052	0	0	0	352111716	2502	402	130493	454958	0.000	0.000	NaN	1772463	3108962	37.1462
	18_12kX_857 12879 wt toxo RH 3h__0049	1	8783543	139598	39128	128311	0	247907	0	0	0	0	9259006	499992	529061	2965066	2819720	0	0	0	0.001	3212753	1226165866	139043	0	0	0	1305940217	660	882	149676	2703678	0.000	0.000	NaN	9259006
		2	999944	26257	27190	0.222	0	113607	0	0	0	0	1021272	517433	563944	761615	546502	0	0	0	0.012	932684	26255448	19482	0	0	0	27963627	540	1146	35870	169388	0.000	0.000	NaN	1021272
		3	606539	131122	34133	125904	55816	221185	0	0	0	0	634979	482550	1174399	52325	616269	0	0	0	0.019	616296	79530690	126973	0	0	0	84704956	546	1212	90541	48179	0.000	0.000	NaN	634979
		4	174638	169358	21796	178559	98903	210031	0	0	0	0	169474	2040663	633710	156974	34883	0	0	0	0.076	160803	29576364	173694	0	0	0	31500602	2106	654	167471	22702	0.000	0.000	NaN	169474
		5	179333	134728	26683	126573	87639	208454	0	0	0	0	177446	1494161	529061	133719	52325	0	0	0	0.072	143592	24161210	132188	0	0	0	25733138	1542	546	158629	35880	0.000	0.000	NaN	177446
		6	104219	118770	36455	128516	40473	195381	0	0	0	0	102775	581386	2249962	11628	98836	0	0	0	0.124	99517	12378141	126946	0	0	0	13183463	600	2322	96710	6793	0.000	0.000	NaN	102775	2105946	22.7448
857 12889 wt toxo rh 24h	11c_8000X_857 12889 wt toxo rh 24h__0009	1	0.0249	151760	45776	89570	89307	224087	0	0	0	0	11594	1777	0.523	2823	4459	0	0	0	0.002328	4758	0.004	139521	0	0	0	1972880	1638	3588	69034	2336	0.000	0.000	NaN	11594
		2	0.001916	211000	0.000	211000	211000	211000	0	0	0	0	0.463	2021	4695	0.338	0.299	0	0	0	0.1125	0.451	0.4042	211000	0	0	0	211000	1460	3392	138483	0.038	0.000	0.000	NaN	463
		3	0.003831	148000	24042	131066	131000	165000	0	0	0	0	1168	1766	2596	0.122	1152	0	0	0	0.03527	1157	0.567	148000	0	0	0	296000	1284	2708	84508	0.061	0.000	0.000	NaN	1168
		4	0.001916	138000	0.000	138000	138000	138000	0	0	0	0	0.310	4446	1273	0.039	0.299	0	0	0	0.2512	0.301	0.2644	138000	0	0	0	138000	3212	920	96340	0.022	0.000	0.000	NaN	310	1941	16.7414
	12d_10kX_857 12889 wt toxo rh 24h__0014	1	16623471	153187	42453	0.497	0	254353	0	0	0	0	12110892	541980	368269	3564562	4085697	0	0	0	0.001	5056883	2546497843	154627	0	0	0	1898751553	606	3774	51303	2173791	0.000	0.000	NaN	12110892
		2	2494526	145004	35391	161037	31266	249111	0	0	0	0	1831892	1852924	356688	1357267	1028373	0	0	0	0.009	1700064	361715942	144789	0	0	0	269707162	1600	1196	37026	279263	0.000	0.000	NaN	1831892
		3	583397	147953	29462	140015	91000	225201	0	0	0	0	422694	1422119	1857556	194557	347423	0	0	0	0.041	398190	86315206	145533	0	0	0	64359423	1228	1904	60751	56660	0.000	0.000	NaN	422694
		4	1762262	135049	33795	141398	51379	227969	0	0	0	0	1286689	2385639	2788650	866242	847713	0	0	0	0.013	1212020	237991153	136049	0	0	0	177453938	2060	3140	44381	132832	0.000	0.000	NaN	1286689
		5	2273238	142186	30441	136391	43221	217957	0	0	0	0	1629059	3659525	389114	426172	1171974	0	0	0	0.011	1216006	323222792	142825	0	0	0	241005418	3248	336	105466	243808	0.000	0.000	NaN	1629059	5170334	42.6916
	17_6000X_857 12889 wt toxo rh 24h__0028	1	56744637	139883	52213	125258	0	253487	0	0	0	0	16550107	2561612	989464	3551076	6222629	0	0	0	0.003	6266074	7937609594	138302	0	0	0	2364162447	2268	3936	83249	3511052	0.000	0.000	NaN	16550107
		2	1128111	135156	33057	133385	77064	221972	0	0	0	0	296566	4896014	938158	256528	139258	0	0	0	0.161	291889	152471046	133778	0	0	0	45412453	2672	512	151504	18303	0.000	0.000	NaN	296566
		3	879658	140814	23880	145842	80649	196952	0	0	0	0	243886	5716903	1737059	43976	234540	0	0	0	0.186	238627	123867802	144238	0	0	0	36893173	3120	948	100620	19492	0.000	0.000	NaN	243886
		4	799078	127506	27449	133138	64585	192218	0	0	0	0	236396	5966101	2777828	21988	234540	0	0	0	0.180	235568	101887456	129071	0	0	0	30346478	3256	1516	95356	10262	0.000	0.000	NaN	236396
		5	1060961	131442	31052	111200	70419	189733	0	0	0	0	315163	6046724	3298213	0.000	315163	0	0	0	0.134	315163	139455246	129627	0	0	0	41535786	3300	1800	90000	0.000	0.000	0.000	NaN	315163
		6	3139236	135060	34841	136659	55322	214879	0	0	0	0	900055	6083371	3906550	43976	886853	0	0	0	0.049	887943	423986183	134615	0	0	0	126281370	3320	2132	92839	24800	0.000	0.000	NaN	900055
		7	2994865	154668	25287	142487	90140	213650	0	0	0	0	827660	2785158	2726523	124599	798901	0	0	0	0.055	807462	463209808	151307	0	0	0	137963857	1524	1924	81649	69601	0.000	0.000	NaN	827660	2819726	17.0375
	18_6000X_857 12889 wt toxo rh 24h__0031	1	57090457	152790	44124	134799	13899	251066	0	0	0	0	16776659	2363719	450756	3792945	6761337	0	0	0	0.003	6999615	8722869053	153385	0	0	0	2598046578	1932	3924	74327	3382460	0.000	0.000	NaN	16776659
		2	1447071	158731	22505	152122	92116	214519	0	0	0	0	405369	4881355	410444	388456	58635	0	0	0	0.111	391830	229695106	158000	0	0	0	68413108	2664	224	172476	37017	0.000	0.000	NaN	405369
		3	2514747	139881	36990	142506	60842	214000	0	0	0	0	717760	3510765	974805	513055	483738	0	0	0	0.061	705144	351764544	140520	0	0	0	104770651	1916	796	43315	44215	0.000	0.000	NaN	717760
		4	963595	162778	24149	157397	112164	209882	0	0	0	0	277291	5687585	4295006	131929	234540	0	0	0	0.157	269098	156852282	165055	0	0	0	46717374	3104	2472	60642	28318	0.000	0.000	NaN	277291
		5	926662	140038	25879	121869	89202	214960	0	0	0	0	270354	6061383	3320201	14659	263857	0	0	0	0.159	263857	129768124	134769	0	0	0	38650544	3316	1812	90000	14659	0.000	0.000	NaN	270354	1670774	9.95892

## Sheet: RH length Mito
Folder	Vacoule image number		Area	Mean	StdDEV	Mode	Min	Max	X	Y	XM	YM	Perimeter	BX	BY	Width	Height	Major	Minor	Angle	Circ.	Feret	IntDen	Median	Skew	Kurt	% Area	RawIntDen	FeretX	FeretY	FeretAngle	MinFeret	AR	Round	Solidity	Length		Total length Mito	% covered by PVM
857 12879 wt toxo RH 3h (2)	3_12kX_857 12879 wt toxo RH 3h__0007	1	8343192	126422	36970	116730	26833	253570	0	0	0	0	8774131	470922	436039	2709257	2970880	0	0	0	0.001	3040163	1054761597	122749	0	0	0	1123384387	1476	450	102255	2196360	0.000	0.000	NaN	8774131
		1	2187670	122531	26489	113431	53714	250970	0	0	0	0	2299692	2215079	395342	970914	1895317	0	0	0	0.005	2124254	268057567	119316	0	0	0	285497392	2286	408	116846	387684	0.000	0.000	NaN	2299692
		2	927647	124750	22638	130674	79443	192995	0	0	0	0	971758	476736	936031	261623	831381	0	0	0	0.012	842066	115723879	123254	0	0	0	123252874	624	1824	80863	215835	0.000	0.000	NaN	971758	3271450	37.2852
	1_25kX_857 12879 wt toxo RH 3h__0003	1	1327367	137151	31791	146742	45033	231682	0	0	0	0	5088361	206057	327267	1651485	1554517	0	0	0	0.6442	1742189	182049064	136322	0	0	0	713731364	450	1392	157717	1382800	0.000	0.000	NaN	5088361		0
	4_8000X_857 12879 wt toxo RH 3h__0009	1	0.02682	153006	48211	134319	53146	230	0	0	0	0	12381	1752	0.390	2483	5124	0	0	0	0.002198	5193	0.004	143471	0	0	0	2142090	2046	282	99944	2074	0.000	0.000	NaN	12381		0
	4b_8000X_857 12879 wt toxo RH 3h__0011	1	0.02299	151872	41916	88309	88041	225489	0	0	0	0	10917	1868	0.565	1927	4709	0	0	0	0.002424	4780	0.003	152404	0	0	0	1822460	1932	408	99904	1822	0.000	0.000	NaN	10917
		1	0.003831	129	4243	126012	126	132	0	0	0	0	1171	3737	3878	0.083	1154	0	0	0	0.03509	1155	0.4942	129	0	0	0	258	2700	3636	87528	0.068	0.000	0.000	NaN	1171
		2	0.005747	122118	14619	110055	110	138355	0	0	0	0	2266	2068	4003	1586	1287	0	0	0	0.01406	1962	0.7018	118	0	0	0	366355	1494	2892	143955	0.441	0.000	0.000	NaN	2266
		3	0.003831	169500	50205	134139	134	205000	0	0	0	0	1264	1910	2599	0.141	1237	0	0	0	0.03013	1242	0.6494	169500	0	0	0	339000	1404	1878	94986	0.097	0.000	0.000	NaN	1264	4701	43.0613
	6_8000X_857 12879 wt toxo RH 3h__0016	1	27180612	142861	52685	120029	0	255	0	0	0	0	13962798	282347	1162607	5040733	3836604	0	0	0	0.002	5698645	3883048864	131926	0	0	0	2027054408	264	1248	147074	2869799	0.000	0.000	NaN	13962798
		1	3101375	148503	50058	147373	35028	250462	0	0	0	0	1589147	1768824	1079564	1511389	357086	0	0	0	0.015	1553000	460562546	138297	0	0	0	240425854	1278	780	166707	85553	0.000	0.000	NaN	1589147
		2	4402075	133937	44235	123036	52101	255000	0	0	0	0	2238972	3404778	1444955	1569520	1478172	0	0	0	0.011	2156011	589600434	124042	0	0	0	307787051	2460	1044	136717	250322	0.000	0.000	NaN	2238972	3828119	27.4166
	7_8000X_857 12879 wt toxo RH 3h__0019	1	27314705	135533	41555	121810	3798	248421	0	0	0	0	13866291	1395129	199304	3288518	5223428	0	0	0	0.002	5574840	3702041421	132377	0	0	0	1932563726	1578	3870	67676	2629107	0.000	0.000	NaN	13866291
		1	2080354	141150	52945	106394	17595	250749	0	0	0	0	1066318	1644259	1519694	514869	913477	0	0	0	0.023	1048585	293642847	131105	0	0	0	153289348	1188	1758	60593	82659	0.000	0.000	NaN	1066318
		2	1283460	120104	31499	125880	56152	209374	0	0	0	0	663550	1453259	2624171	157782	639434	0	0	0	0.037	658613	154149032	116070	0	0	0	80469880	1050	2358	76139	24169	0.000	0.000	NaN	663550
		3	1469274	93515	21481	94982	13613	145036	0	0	0	0	758830	1411737	3579169	91348	747390	0	0	0	0.032	752952	137399840	95087	0	0	0	71726358	1020	2586	96968	29908	0.000	0.000	NaN	758830
		4	691536	96223	26480	106910	32325	177524	0	0	0	0	340003	1644259	4750081	191000	274043	0	0	0	0.075	334037	66541981	95548	0	0	0	34736677	1188	3432	124875	23601	0.000	0.000	NaN	340003	2828701	20.3998
	8_8000X_857 12879 wt toxo RH 3h__0022	1	0.02299	134791	52963	74283	74	219012	0	0	0	0	11054	1802	0.324	2350	4518	0	0	0	0.002364	4523	0.003	117503	0	0	0	1617496	2010	3498	87264	2346	0.000	0.000	NaN	11054		0
	9_10kX_857 12879 wt toxo RH 3h__0025	1	14747211	166883	43644	184896	26379	255	0	0	0	0	10838199	1118703	472496	2619571	3967573	0	0	0	0.002	3968449	2461061199	170099	0	0	0	1835047215	2082	408	91204	2559136	0.000	0.000	NaN	10838199
		2	1496716	146515	32841	143296	82254	236212	0	0	0	0	1088209	3613201	1577301	125072	1056167	0	0	0	0.016	1062002	219290882	140333	0	0	0	163510409	3120	1362	96009	78428	0.000	0.000	NaN	1088209
		3	307122	172364	14771	175239	125944	203128	0	0	0	0	215845	2730747	562826	180660	90330	0	0	0	0.083	201984	52936779	173750	0	0	0	39471383	2358	486	153435	37289	0.000	0.000	NaN	215845
		4	2045243	190576	29341	188087	95359	254144	0	0	0	0	1500649	1083960	1674580	257093	1452229	0	0	0	0.011	1474811	389773801	191125	0	0	0	290628014	936	2700	79961	71488	0.000	0.000	NaN	1500649
		5	565962	165396	31966	209533	94000	233841	0	0	0	0	402067	1028373	3210191	111175	382166	0	0	0	0.044	398008	93607909	170326	0	0	0	69797100	888	2772	106220	25065	0.000	0.000	NaN	402067
		6	472082	159343	28072	138124	92309	234473	0	0	0	0	329602	1167342	3661841	159815	277939	0	0	0	0.055	320610	75222923	150852	0	0	0	56088656	1008	3162	119899	31027	0.000	0.000	NaN	329602
		7	788592	143542	23100	144967	88189	204936	0	0	0	0	540821	1375796	4044006	465547	222351	0	0	0	0.034	515921	113196395	145607	0	0	0	84402911	1188	3492	154470	26844	0.000	0.000	NaN	540821
		8	297734	109450	24660	98771	54000	166920	0	0	0	0	214285	3092067	3898089	125072	166763	0	0	0	0.081	208454	32587082	103600	0	0	0	24297987	2670	3510	53130	16994	0.000	0.000	NaN	214285	4291478	39.5959
	10_6000X_857 12879 wt toxo RH 3h__0027	1	52138185	143494	44527	132009	17372	255	0	0	0	0	15222528	747595	2528630	6156664	2660559	0	0	0	0.003	6164356	7481540912	138255	0	0	0	2228325525	408	2496	2862	2631997	0.000	0.000	NaN	15222528
		1	9189401	155291	49088	127940	56056	255	0	0	0	0	2698724	2462666	2550618	2627576	219881	0	0	0	0.016	2629439	1427032302	144	0	0	0	425031760	1344	1458	177843	180894	0.000	0.000	NaN	2698724
		2	1866755	115114	20952	119353	50344	163953	0	0	0	0	512362	6046724	3078332	384792	296839	0	0	0	0.089	485982	214890269	117955	0	0	0	64003589	3300	1680	142352	73796	0.000	0.000	NaN	512362
		3	14944109	143377	39798	135610	29949	245481	0	0	0	0	4358092	1627118	4815391	3979844	395786	0	0	0	0.010	3982409	2142646731	139439	0	0	0	638172598	888	2682	177943	344721	0.000	0.000	NaN	4358092	7569178	49.7235
	11_10kX_857 12879 wt toxo RH 3h__0030	1	16846100	155669	39034	138703	37222	254619	0	0	0	0	12295124	409959	472496	4169079	3807758	0	0	0	0.001	4812964	2622417835	151657	0	0	0	1955359966	450	600	145232	2280975	0.000	0.000	NaN	12295124
		1	2347001	148617	31148	155146	57196	229535	0	0	0	0	1729339	1167342	451650	1306311	1070064	0	0	0	0.010	1688634	348804606	149649	0	0	0	260080050	1008	390	140677	118114	0.000	0.000	NaN	1729339		14.0652
	12_10kX_857 12879 wt toxo RH 3h__0032	1	0.01878	147007	50419	54295	54005	202743	0	0	0	0	13147	0.347	0.424	3933	4225	0	0	0	0.001365	4819	0.003	158419	0	0	0	2058100	942	564	131435	2937	0.000	0.000	NaN	13147
		1	0.002682	123	2828	121008	121	125	0	0	0	0	0.969	3030	1362	0.466	0.841	0	0	0	0.03586	0.961	0.3299	123	0	0	0	246	2616	1176	118974	0.039	0.000	0.000	NaN	969
		2	0.002682	125500	53033	88146	88	163	0	0	0	0	1161	3843	3016	0.299	1105	0	0	0	0.02499	1144	0.3366	125500	0	0	0	251	3318	2604	105133	0.046	0.000	0.000	NaN	1161
		3	0.002682	159500	17678	147049	147	172	0	0	0	0	1119	1668	4100	1021	0.389	0	0	0	0.02694	1093	0.4278	159500	0	0	0	319	1440	3540	159146	0.082	0.000	0.000	NaN	1119
		4	0.002682	193000	15556	182043	182	204	0	0	0	0	0.772	0.924	3495	0.542	0.542	0	0	0	0.05656	0.766	0.5177	193000	0	0	0	386	798	3018	135000	0.020	0.000	0.000	NaN	772
		5	0.002682	167000	41012	138113	138	196	0	0	0	0	1232	0.354	2328	0.459	1112	0	0	0	0.02222	1203	0.4479	167000	0	0	0	334	306	2010	112416	0.071	0.000	0.000	NaN	1232	5253	39.9559
	12b_10kX_857 12879 wt toxo RH 3h__0034	9	15641754	148606	33455	138988	10564	255000	0.000	0.000	0	0	11317376	1174290	437753	2355529	4141285	0	0	0.000	0.002	4353899	2324461768	146774	0	0	0	1733194240	1272	492	113415	2255998	0.000	0.000	NaN	11317376
		10	567304	174807	42151	110988	79306	250053	0.000	0.000	0	0	410181	2876664	1257672	250145	319629	0	0	0.000	0.042	405876	99168541	175550	0	0	0	73943287	2484	1086	128047	19533	0.000	0.000	NaN	410181
		11	671913	134543	21600	128050	79162	187519	0.000	0.000	0	0	490564	1181239	1486971	34742	486393	0	0	0.000	0.035	487632	90400979	131676	0	0	0	67405908	1020	1284	94086	16734	0.000	0.000	NaN	490564
		12	2211545	131799	24911	136368	65820	202124	0.000	0.000	0	0	1614942	1348002	2181818	243196	1542559	0	0	0.000	0.011	1561612	291479778	133218	0	0	0	217336795	1164	1884	98959	119639	0.000	0.000	NaN	1614942	2515687	22.2285
	12c_10kX_857 12879 wt toxo RH 3h__0035	1	16209057	147717	50056	132979	0	255	0	0	0	0	11797512	826867	125072	2751592	4426172	0	0	0	0.001	4463587	2394350047	144301	0	0	0	1785305211	1686	3930	82576	2491317	0.000	0.000	NaN	11797512
		1	1424294	101704	22811	102037	40171	183498	0	0	0	0	1025771	1188187	3891140	674001	646207	0	0	0	0.017	933735	144856529	101771	0	0	0	108009736	1026	3360	136206	191894	0.000	0.000	NaN	1025771
		2	2651440	117491	31910	97506	3524	206556	0	0	0	0	1958994	2987840	1563404	562826	1827446	0	0	0	0.009	1912154	311519327	115198	0	0	0	232278935	2580	2928	72882	158362	0.000	0.000	NaN	1958994
		3	1821273	106618	42687	106324	3862	237020	0	0	0	0	1331544	910249	799073	486393	1229878	0	0	0	0.013	1322565	194180016	101770	0	0	0	144786931	786	1752	68422	44022	0.000	0.000	NaN	1331544	4316309	36.5866
	13_10kX_857 12879 wt toxo RH 3h__0038	1	17387922	166728	38297	254609	55052	255	0	0	0	0	12691302	229299	521135	4280254	4085697	0	0	0	0.001	5121150	2899060934	166416	0	0	0	2161634052	252	984	140782	2203311	0.000	0.000	NaN	12691302
		1	856991	165804	38237	131796	104578	248243	0	0	0	0	624845	3057324	1063115	375217	479444	0	0	0	0.028	608814	142092296	156703	0	0	0	105948634	2640	918	128047	65431	0.000	0.000	NaN	624845
		2	1241899	161617	26228	142023	86250	228320	0	0	0	0	905454	2077591	639259	840764	312681	0	0	0	0.019	897025	200711502	160119	0	0	0	149657019	1794	552	159600	29277	0.000	0.000	NaN	905454
		3	921365	163300	16235	175480	119398	204100	0	0	0	0	675450	861610	576723	632310	180660	0	0	0	0.025	657613	150458596	164508	0	0	0	112186819	744	654	15945	50382	0.000	0.000	NaN	675450
		4	634361	165718	23717	194602	99231	218619	0	0	0	0	464848	541980	1709322	340475	312681	0	0	0	0.037	462269	105125280	166485	0	0	0	78384825	468	1476	137437	16510	0.000	0.000	NaN	464848
		5	1492692	161801	28790	149667	93993	234412	0	0	0	0	1092033	1097857	2188766	799073	667053	0	0	0	0.016	1040902	241518920	159330	0	0	0	180084356	948	1890	140145	148819	0.000	0.000	NaN	1092033	3762630	29.6473
	15_10kX_857 12879 wt toxo RH 3h__0042	1	14335480	138499	38345	124842	42417	240547	0	0	0	0	10513630	1049218	479444	2723798	3960625	0	0	0	0.002	4058100	1985450264	134854	0	0	0	1480416244	1680	3822	76130	2479823	0.000	0.000	NaN	10513630
		1	3670709	134471	41763	100391	24665	238873	0	0	0	0	2706188	1125651	597568	1334105	2195715	0	0	0	0.006	2569241	493602755	127728	0	0	0	368046256	972	2412	58717	357950	0.000	0.000	NaN	2706188
		2	1243240	166331	30634	151089	95498	249350	0	0	0	0	899763	3474232	1563404	215402	861610	0	0	0	0.019	888127	206789176	164821	0	0	0	154188731	3000	1350	104036	52243	0.000	0.000	NaN	899763
		3	655819	94860	19468	86946	43436	157676	0	0	0	0	479229	1056167	3231036	159815	444702	0	0	0	0.036	472547	62210682	94050	0	0	0	46386306	912	2790	109767	29506	0.000	0.000	NaN	479229	4085180	38.856
	16_8000X_857 12879 wt toxo RH 3h__0044	1	25341625	142368	34225	136272	24798	246878	0	0	0	0	12907136	249130	1121086	4716864	3587474	0	0	0	0.002	5430408	3607842980	139411	0	0	0	1883389643	222	3246	30919	2102582	0.000	0.000	NaN	12907136		0
	17_10kX_857 12879 wt toxo RH 3h__0047	1	17860005	146403	37176	130189	44205	252848	0	0	0	0	13070555	298784	1070064	3814707	3411696	0	0	0	0.001	3990651	2614759991	142575	0	0	0	1949650029	468	1044	150936	3037200	0.000	0.000	NaN	13070555
		1	2034514	117130	27420	115903	46537	202993	0	0	0	0	1494679	2550086	3286624	1354951	409959	0	0	0	0.011	1415612	238301989	114436	0	0	0	177685708	2202	3192	16834	204023	0.000	0.000	NaN	1494679
		2	379544	182505	19921	187744	116521	218098	0	0	0	0	266739	312681	1396641	97279	236248	0	0	0	0.067	255492	69268411	186173	0	0	0	51648778	270	1410	67620	26834	0.000	0.000	NaN	266739	1761418	13.4762
	17b_15kX_857 12879 wt toxo RH 3h__0048	1	5452138	189083	25682	197763	116112	255	0	0	0	0	8369524	264201	273808	2709262	2464276	0	0	0	0.9781	3346246	1030907484	188621	0	0	0	1608341445	330	3420	44011	1693565	0.000	0.000	NaN	8369524
		1	715970	190494	15617	194246	127886	226942	0	0	0	0	1101208	413114	1537170	417918	989553	0	0	0	0.007	1074184	136387692	192398	0	0	0	212781439	516	3156	67104	71930	0.000	0.000	NaN	1101208
		2	680075	174622	24025	164234	104000	243546	0	0	0	0	1045128	648494	2502705	1008768	105680	0	0	0	0.008	1008871	118756037	173520	0	0	0	185273906	810	3258	0.818	103487	0.000	0.000	NaN	1045128
		3	1168498	174763	22453	183006	116525	233495	0	0	0	0	1800751	1695691	1465115	1220129	1085626	0	0	0	0.005	1633187	204210675	176563	0	0	0	318593567	2118	3186	41662	270822	0.000	0.000	NaN	1800751
		4	193575	183397	28385	174997	121713	252245	0	0	0	0	291172	321845	2627600	269005	72055	0	0	0	0.029	278488	35501069	179091	0	0	0	55385999	402	3372	14995	24157	0.000	0.000	NaN	291172	4238259	50.6392
	18_12kX_857 12879 wt toxo RH 3h__0049	1	8783543	139598	39128	128311	0	247907	0	0	0	0	9259006	499992	529061	2965066	2819720	0	0	0	0.001	3212753	1226165866	139043	0	0	0	1305940217	660	882	149676	2703678	0.000	0.000	NaN	9259006
		1	268529	156605	34869	125911	83186	231999	0	0	0	0	278634	2226707	668593	249996	81394	0	0	0	0.043	261171	42052967	152452	0	0	0	44788933	2298	690	163179	38967	0.000	0.000	NaN	278634
		2	862862	140499	29762	109040	56773	255000	0	0	0	0	900586	2598793	715104	505805	732546	0	0	0	0.013	890204	121231599	139058	0	0	0	129118927	2682	738	124624	60030	0.000	0.000	NaN	900586
		3	1553903	133674	39504	126284	37992	238905	0	0	0	0	1631760	2668560	1720901	761615	1145329	0	0	0	0.007	1289746	207716934	128150	0	0	0	221230997	2754	2958	62626	455197	0.000	0.000	NaN	1631760
		4	2059039	141822	37772	141215	16713	248514	0	0	0	0	2170099	627896	2587166	1709273	697663	0	0	0	0.005	1765460	292016446	139000	0	0	0	311015036	648	2670	165506	508892	0.000	0.000	NaN	2170099	4981079	53.7971
857 12889 wt toxo rh 24h	11c_8000X_857 12889 wt toxo rh 24h__0009	1	0.0249	151760	45776	89570	89307	224087	0	0	0	0	11594	1777	0.523	2823	4459	0	0	0	0.002328	4758	0.004	139521	0	0	0	1972880	1638	3588	69034	2336	0.000	0.000	NaN	11594
		1	0.003831	121	15556	110043	110	132	0	0	0	0	1044	3928	0.357	0.523	0.880	0	0	0	0.04421	1024	0.4636	121	0	0	0	242	2838	258	120725	0.062	0.000	0.000	NaN	1044
		2	0.005747	134131	29788	112109	112	168	0	0	0	0	1546	2350	0.482	1204	0.889	0	0	0	0.03022	1496	0.7708	122392	0	0	0	402392	1698	990	36425	0.148	0.000	0.000	NaN	1546
		3	0.005747	163304	72615	116256	116	246911	0	0	0	0	1823	2425	3862	1287	1138	0	0	0	0.02173	1718	0.9385	127000	0	0	0	489911	1752	3612	41473	0.207	0.000	0.000	NaN	1823	4413	38.0628
	12d_10kX_857 12889 wt toxo rh 24h__0014	1	0.01743	138962	50809	169955	0	217	0	0	0	0	12111	0.542	0.368	3565	4086	0	0	0	0.001494	5057	0.002	151078	0	0	0	1806510	606	3774	51303	2174	0.000	0.000	NaN	12111		0
	17_6000X_857 12889 wt toxo rh 24h__0028	1	56744637	139883	52213	125258	0	253487	0	0	0	0	16550107	2561612	989464	3551076	6222629	0	0	0	0.003	6266074	7937609594	138302	0	0	0	2364162447	2268	3936	83249	3511052	0.000	0.000	NaN	16550107
		1	4277420	131023	36375	106494	57357	235784	0	0	0	0	1240691	2627576	3814933	142923	1198351	0	0	0	0.035	1205591	560438880	125694	0	0	0	166922867	1440	2736	83718	99305	0.000	0.000	NaN	1240691
		2	3431337	143394	41382	153966	32985	224757	0	0	0	0	990783	3122308	6167659	538708	813559	0	0	0	0.044	975748	492033824	146726	0	0	0	146548892	1704	3366	123511	46328	0.000	0.000	NaN	990783
		3	2947861	131625	30659	132916	62487	203897	0	0	0	0	855281	3836921	7058176	824553	153917	0	0	0	0.051	838796	388012753	132797	0	0	0	115566931	2094	3852	169426	68995	0.000	0.000	NaN	855281
		4	4629954	160863	43242	213753	66522	252651	0	0	0	0	1310090	2814475	5255153	395786	857535	0	0	0	0.034	885277	744787334	159409	0	0	0	221829787	1608	3336	75619	393340	0.000	0.000	NaN	1310090
		5	4055826	174292	40404	216723	65303	243526	0	0	0	0	1122965	3902886	967476	1000458	230875	0	0	0	0.040	1022032	706896681	178677	0	0	0	210544317	2130	654	11793	172535	0.000	0.000	NaN	1122965	5519810	33.3521
	18_6000X_857 12889 wt toxo rh 24h__0031	1	57090457	152790	44124	134799	13899	251066	0	0	0	0	16776659	2363719	450756	3792945	6761337	0	0	0	0.003	6999615	8722869053	153385	0	0	0	2598046578	1932	3924	74327	3382460	0.000	0.000	NaN	16776659
		1	1745886	124611	20279	138579	68180	179772	0	0	0	0	512778	5870819	2011910	21988	494732	0	0	0	0.083	495220	217556449	127088	0	0	0	64797693	3204	1098	92545	21988	0.000	0.000	NaN	512778
		2	2696050	125415	16304	121985	80237	169672	0	0	0	0	793639	5727897	692625	109940	780577	0	0	0	0.054	788281	338124682	125143	0	0	0	100708112	3126	378	98017	22974	0.000	0.000	NaN	793639
		3	2299868	126066	27352	117009	63669	211291	0	0	0	0	656517	2869445	1781035	340815	549702	0	0	0	0.067	646782	289935647	123032	0	0	0	86355339	1566	1272	58201	45696	0.000	0.000	NaN	656517
		4	2857209	154965	39111	141504	94918	255000	0	0	0	0	826948	2561612	2726523	230875	791571	0	0	0	0.053	824553	442768667	141408	0	0	0	131875604	1398	1920	73740	15392	0.000	0.000	NaN	826948
		5	1212047	171802	44009	141601	112110	253225	0	0	0	0	345238	2517636	3606046	65964	329821	0	0	0	0.128	336353	208232315	151230	0	0	0	62020563	1374	2148	78690	33412	0.000	0.000	NaN	345238
		6	557340	144220	23319	137004	101363	205636	0	0	0	0	164911	2462666	4056802	0.000	164911	0	0	0	0.258	164911	80379416	136637	0	0	0	23940457	1344	2214	90000	0.000	0.000	0.000	NaN	164911	3300031	19.6704

## Sheet: RH 1pack distance 
Folder	Vacoule image number		Area	Mean	StdDEV	Mode	Min	Max	X	Y	XM	YM	Perimeter	BX	BY	Width	Height	Major	Minor	Angle	Circ.	Feret	IntDen	Median	Skew	Kurt	% Area	RawIntDen	FeretX	FeretY	FeretAngle	MinFeret	AR	Round	Solidity	Length
857 12879 wt toxo RH 3h (2)	3_12kX_857 12879 wt toxo RH 3h__0007	1	37557	146232	20181	131308	112	173402	1312478	2593948	0	0	37790	1305210	2576507	14535	34883	0	0	67380	0.330	37790	5491976	147139	0	0	0	5849284	1347	2695	67380	1.776e-12	0.000	0.000	NaN	37790
		2	194355	148151	30463	115828	90912	214768	1297943	2484939	0	0	199586	1276141	2387557	43604	194764	0	0	102619	0.061	199586	28793987	145761	0	0	0	30667324	1317	2464	102619	0.000	0.000	0.000	NaN	199586
		3	19717	158630	31802	199183	102000	200530	1267420	2383196	0	0	19500	1258700	2378836	17442	8721	0	0	26565	0.652	19500	3127735	165000	0	0	0	3331225	1299	2464	26565	0.000	0.000	0.000	NaN	19500
		4	14084	154807	22310	114801	114667	183321	1183281	2243018	0	0	13734	1179244	2238334	8721	10659	0	0	48814	0.938	13734	2180259	160242	0	0	0	2322107	1216500	2320167	48814	8.882e-13	0.000	0.000	NaN	13734
		5	24412	178614	18128	149107	149000	203761	1111496	2159766	0	0	24591	1103664	2150157	15504	19380	0	0	51399	0.507	24591	4360291	179084	0	0	0	4643972	1139167	2238833	51399	0.000	0.000	0.000	NaN	24591
		6	195294	149517	25339	162214	82764	198000	1013064	2112367	0	0	200409	921496	2071670	183136	81394	0	0	156038	0.061	200409	29199805	157676	0	0	0	31099544	951000	2138000	156038	0.000	0.000	0.000	NaN	200409
		7	20656	144943	30452	96178	96000	187000	911726	2073043	0	0	19875	905023	2065857	13566	14535	0	0	46317	0.657	19875	2993955	147389	0	0	0	3188742	933833	2146833	46317	0.000	0.000	0.000	NaN	19875
		8	196233	146564	27665	138696	96144	219231	834288	2001904	0	0	201817	758708	1935045	151160	133719	0	0	138504	0.061	201817	28760704	141385	0	0	0	30631875	783000	1997000	138504	0.000	0.000	0.000	NaN	201817
		9	24412	196531	27450	191828	125000	236453	758708	1946673	0	0	24666	749987	1937952	17442	17442	0	0	45000	0.504	24666	4797675	202954	0	0	0	5109811	774000	2018000	45000	0.000	0.000	0.000	NaN	24666
		10	195294	137868	33108	110938	84715	203530	688942	1858011	0	0	200241	624989	1780978	127905	154067	0	0	129699	0.061	200241	26924741	128285	0	0	0	28676464	645000	1838000	129699	0.000	0.000	0.000	NaN	200241
		11	35679	138782	19847	133772	98889	164793	604076	1793009	0	0	35840	590106	1781947	28100	22286	0	0	38781	0.349	35840	4951568	139697	0	0	0	5273717	609000	1862000	38781	0.000	0.000	0.000	NaN	35840
	1_25kX_857 12879 wt toxo RH 3h__0003	3	13774	108844	11684	105156	75955	136000	1106040	306055	0	0	26952	1103010	292924	6060	26262	0	0	-77005	0.238	26952	1499171	107344	0	0	0	5877567	2184	580	102995	0.000	0.000	0.000	NaN	26952
		4	253026	143811	24911	163519	64826	218415	1341390	387872	0	0	500430	1109071	294944	464638	185855	0	0	-21801	0.013	500430	36388007	144778	0	0	0	142660782	2196	584	158199	0.000	0.000	0.000	NaN	500430
		5	11223	183459	19468	188375	143273	207598	1577749	493930	0	0	21475	1569668	486860	16161	14141	0	0	-138814	0.306	21475	2058947	189499	0	0	0	8072191	3108	992	41186	0.000	0.000	0.000	NaN	21475
		6	252771	133333	35760	104396	53869	251350	1708049	715138	0	0	500157	1585829	496961	244440	436356	0	0	-60743	0.013	500157	33702780	126581	0	0	0	132133231	3140	984	119257	0.000	0.000	0.000	NaN	500157
		7	6377	98413	9480	98090	75000	121000	1832290	938367	0	0	12288	1826229	937357	12121	2020	0	0	-170538	0.531	12288	627549	98500	0	0	0	2460333	3616	1860	9462	0.000	0.000	0.000	NaN	12288
		8	252261	104060	28495	96580	40219	203252	1809058	1195938	0	0	499128	1785826	947457	46464	496961	0	0	-95341	0.013	499128	26250330	100944	0	0	0	102915575	3536	2860	84659	0.000	0.000	0.000	NaN	499128
		9	16324	147654	15658	147367	105000	177066	1788856	1453509	0	0	31942	1775725	1444418	26262	18181	0	0	145305	0.201	31942	2410351	150660	0	0	0	9449887	3516	2860	145305	0.000	0.000	0.000	NaN	31942
		10	252771	110282	33132	71811	38629	210240	1600981	1624213	0	0	499814	1412095	1460579	377771	327267	0	0	-139097	0.013	499814	27876019	105680	0	0	0	109289158	2796	3540	40903	0.000	0.000	0.000	NaN	499814
		11	8162	154930	31239	119875	104000	197427	1413105	1801987	0	0	15778	1408055	1795927	10101	12121	0	0	-50194	0.412	15778	1264562	156967	0	0	0	4957771	2788	3556	129806	0.000	0.000	0.000	NaN	15778
		12	11733	135626	22272	134781	91000	179600	1037102	1871683	0	0	22524	1033314	1861077	7576	21212	0	0	70346	0.291	22524	1591304	134622	0	0	0	6238778	2046	3727	70346	0.000	0.000	0.000	NaN	22524
	4_8000X_857 12879 wt toxo RH 3h__0009	1	34481	124184	32448	81479	81290	177797	3470982	2253013	0	0	24061	3458756	2251859	23529	1384	0	0	-175601	0.748	24061	4281977	120730	0	0	0	2235305	2499167	1628500	4399	0	0.000	0.000	NaN	24061
		2	695367	155775	22061	165008	90312	204475	3424501	2011841	0	0	500696	3384017	1764672	83043	494108	0	0	99467	0.035	500696	108320733	157451	0	0	0	56546293	2444500	1275167	99467	1.421e-11	0.000	0.000	NaN	500696
		3	34481	159208	12049	177442	140250	177515	3390938	1754983	0	0	23893	3379865	1753599	23529	4152	0	0	10008	0.759	23893	5489636	158934	0	0	0	2865735	2441500	1269500	10008	8.882e-13	0.000	0.000	NaN	23893
		4	693451	164973	21288	148165	114403	220454	3341112	1536302	0	0	499673	3299590	1289940	83043	492724	0	0	99567	0.035	499673	114400462	162032	0	0	0	59720073	2384000	932000	99567	1.421e-11	0.000	0.000	NaN	499673
		5	28734	178906	18357	146607	146500	201301	3303396	1289594	0	0	18698	3294054	1289940	19377	1384	0	0	2121	1000	18698	5140715	182758	0	0	0	2683589	2380000	932000	2121	0.000	0.000	0.000	NaN	18698
		6	691536	148239	27669	148885	70507	221940	3260836	1032506	0	0	498783	3222083	786144	77507	492724	0	0	98940	0.035	498783	102512419	148222	0	0	0	53514199	2328000	568000	98940	0.000	0.000	0.000	NaN	498783
		7	13409	137952	10263	126972	126917	155000	3214471	786144	0	0	8419	3211010	786144	8304	1384	0	0	9462	1000	8419	1849842	136250	0	0	0	965667	2319500	568500	9462	0.000	0.000	0.000	NaN	8419
		8	657055	127597	34432	115858	54634	240117	3075719	587186	0	0	474011	2939735	393072	272659	388920	0	0	125013	0.037	474011	83838420	125966	0	0	0	43765877	2124000	284000	125013	0.000	0.000	0.000	NaN	474011
		9	15325	161564	11376	142064	142000	174828	2939966	398839	0	0	10192	2939735	394456	1384	9688	0	0	-95194	1000	10192	2475945	164600	0	0	0	1292509	2123833	291833	84805	0.000	0.000	0.000	NaN	10192
		10	21072	170812	7803	157386	157333	184250	2770188	421906	0	0	13211	2768112	416601	5536	12457	0	0	-65225	1000	13211	3599313	171927	0	0	0	1878937	1999500	300500	114775	0.000	0.000	0.000	NaN	13211
		11	22987	155536	20537	117046	116917	183364	2606870	549701	0	0	15875	2602026	543934	9688	12457	0	0	-54462	1000	15875	3575348	155946	0	0	0	1866427	1880167	392500	125538	0.000	0.000	0.000	NaN	15875
		12	24903	140199	11154	136887	118750	155167	2512293	695950	0	0	16428	2506526	690644	12457	9688	0	0	-38157	1000	16428	3491379	137611	0	0	0	1822593	1810500	499167	141843	0.000	0.000	0.000	NaN	16428
		13	695367	176594	22135	155517	115321	225376	2366736	911401	0	0	500969	2229715	701716	274043	419369	0	0	-123163	0.035	500969	122797509	179367	0	0	0	64103554	1611000	810000	56837	2.842e-11	0.000	0.000	NaN	500969
		14	17241	141198	16145	118420	118333	162833	2222564	1126622	0	0	10531	2218642	1123854	9688	5536	0	0	-28811	1000	10530	2434317	138917	0	0	0	1270778	1602500	812167	151189	0.000	0.000	0.000	NaN	10531
		15	689620	162636	26856	141974	106741	226207	2128332	1353376	0	0	497180	2033179	1123854	189616	459507	0	0	-112448	0.035	497180	112157092	157820	0	0	0	58548974	1469167	1143833	67552	0.000	0.000	0.000	NaN	497180
		16	22987	181582	27478	143268	143111	223564	2022222	1578862	0	0	15676	2015186	1575056	13841	8304	0	0	-32989	1000	15676	4174082	174820	0	0	0	2178981	1456333	1137667	147011	0.000	0.000	0.000	NaN	15676
		17	15325	175671	17416	152370	152278	199314	1981738	1690163	0	0	9981	1977816	1687165	8304	5536	0	0	-33690	1000	9981	2692136	179893	0	0	0	1405366	1428833	1219167	146310	0.000	0.000	0.000	NaN	9981
		18	693451	175845	24864	175041	112918	220738	1903769	1929144	0	0	499125	1831106	1689933	145326	477499	0	0	-106928	0.035	499125	121940258	177843	0	0	0	63656046	1323000	1566333	73072	0.000	0.000	0.000	NaN	499125
		19	38312	187351	32880	112224	112000	226526	1839411	2164664	0	0	26261	1826954	2160512	24913	8304	0	0	-18435	0.698	26261	7177823	187846	0	0	0	3747014	1320000	1561000	161565	0.000	0.000	0.000	NaN	26261
		20	687705	147755	29769	147596	80326	211285	1822802	2415870	0	0	495850	1802041	2168816	41522	494108	0	0	-94803	0.035	495850	101611667	147513	0	0	0	53043983	1302000	1924000	85197	0.000	0.000	0.000	NaN	495850
		21	19156	172903	14926	146085	146000	189417	1796159	2667422	0	0	11946	1790969	2667076	12457	2768	0	0	-10008	1000	11946	3312146	177944	0	0	0	1729028	1293500	1926500	169992	0.000	0.000	0.000	NaN	11946
		22	697283	121631	29081	129622	34826	171545	1804117	2930739	0	0	502567	1797889	2679533	12457	502412	0	0	-88580	0.035	502567	84811153	128025	0	0	0	44273669	1299000	1936000	91420	0.000	0.000	0.000	NaN	502567
		23	32565	146517	10957	127318	127250	162083	1793045	3196016	0	0	22222	1782664	3195786	22145	1384	0	0	4764	0.829	22222	4771389	148125	0	0	0	2490792	1287500	2309833	4763	2.22e-13	0.000	0.000	NaN	22222
		24	697283	140928	32792	114782	61228	223476	1833182	3453912	0	0	501743	1789585	3206858	87196	494108	0	0	-79992	0.035	501743	98266654	139546	0	0	0	51297797	1293000	2317000	100008	0.000	0.000	0.000	NaN	501743
		25	21072	145186	19900	115616	115500	174960	1866054	3709617	0	0	13167	1860172	3709271	13841	1384	0	0	3013	1000	13167	3059313	143447	0	0	0	1597043	1343500	2680500	3013	1.11e-13	0.000	0.000	NaN	13167
		26	687705	166147	27111	175227	90596	211972	1934911	3950788	0	0	495641	1868476	3712039	132869	477499	0	0	-74450	0.035	495641	114259895	168062	0	0	0	59646693	1350000	2682000	105550	0.000	0.000	0.000	NaN	495641
		27	21072	118198	9282	103617	103556	134826	1983468	4204878	0	0	14298	1976432	4203379	13841	2768	0	0	10222	1000	14298	2490644	116009	0	0	0	1300182	1428000	3039000	10222	0.000	0.000	0.000	NaN	14298
		28	689620	151427	22795	149565	99970	208951	2125910	4417215	0	0	496475	1993041	4207531	265739	419369	0	0	-57639	0.035	496475	104426920	151845	0	0	0	54513620	1440000	3040000	122361	0.000	0.000	0.000	NaN	496475
		29	21072	169091	20729	137113	137000	194910	2245054	4643393	0	0	13518	2239403	4639356	11072	8304	0	0	36674	1000	13518	3563045	170150	0	0	0	1860004	1618167	3357833	36674	0.000	0.000	0.000	NaN	13518
		30	53637	133440	22903	122681	99259	179741	2482997	4880182	0	0	37138	2474692	4863573	16609	33217	0	0	63435	0.489	37138	7157316	125660	0	0	0	3736309	1788000	3538000	63435	0.000	0.000	0.000	NaN	37138
		31	695367	115663	35840	52909	39333	181194	2673997	5037965	0	0	500814	2482997	4876030	382000	323869	0	0	-40292	0.035	500814	80427955	120190	0	0	0	41985524	1794000	3523000	139708	0.000	0.000	0.000	NaN	500814
		32	34481	144560	20691	117314	117206	172750	2873301	5204051	0	0	23570	2873301	5192979	1384	23529	0	0	93366	0.780	23570	4984590	147007	0	0	0	2602088	2075500	3751500	93366	0.000	0.000	0.000	NaN	23570
		33	691536	120310	23087	105030	64013	181333	3101670	5320312	0	0	497706	2877453	5212356	448434	215913	0	0	-25710	0.035	497706	83198337	119667	0	0	0	43431737	2079000	3766000	154290	0.000	0.000	0.000	NaN	497706
		34	17241	132389	8037	119792	119750	141500	3330039	5445569	0	0	11159	3330039	5440725	1384	11072	0	0	82875	1000	11159	2282451	135750	0	0	0	1191500	2405500	3938500	82875	0.000	0.000	0.000	NaN	11159
		35	22987	149901	17702	116738	116639	167455	4169469	4428288	0	0	15218	4161857	4426212	15225	4152	0	0	14036	1000	15217	3445831	153977	0	0	0	1798815	3007167	3200833	14036	0.000	0.000	0.000	NaN	15218
		36	283511	127410	31048	90523	60043	186918	4133484	4339708	0	0	202820	4094038	4246284	78891	186848	0	0	112891	0.087	202820	36122169	128492	0	0	0	18856729	2958000	3068000	112891	0.000	0.000	0.000	NaN	202820
		37	13409	121719	22045	94109	94000	149802	4098075	4239249	0	0	8538	4094038	4239364	8304	0.000	0	0	-1548	1000	8538	1632159	116605	0	0	0	852030	2957833	3062833	178451	0.000	0.000	0.000	NaN	8538
		38	273932	117878	29385	112495	63077	198381	4058745	4154937	0	0	195857	4023451	4063589	70587	182695	0	0	111125	0.090	195857	32290640	113839	0	0	0	16856570	2907000	2936000	111125	0.000	0.000	0.000	NaN	195857
		39	19156	106200	13871	98010	86000	129000	4043520	4066357	0	0	12457	4037292	4066357	12457	0.000	0	0	0.000	1000	12457	2034379	102500	0	0	0	1062000	2917000	2938000	0.000	0.000	0.000	0.000	NaN	12457
	4b_8000X_857 12879 wt toxo RH 3h__0011	1	36397	134877	26005	111949	104	178	3487822	2294073	0	0	25257	3475365	2291997	24913	4152	0	0	9462	0.717	25257	4909074	125333	0	0	0	2562667	2511	1659	9462	0	0.000	0.000	NaN	25257
		2	699198	128541	30822	144529	66378	199312	3396474	2061552	0	0	503509	3305126	1826954	182695	469195	0	0	111275	0.035	503509	89875410	132725	0	0	0	46917346	2388	1320	111275	0	0.000	0.000	NaN	503509
		3	38312	161983	36766	91226	91000	206964	3333845	1823148	0	0	25614	3321735	1822802	26297	1384	0	0	1548	0.734	25614	6205942	172971	0	0	0	3239666	2399500	1317500	1548	0	0.000	0.000	NaN	25614
		4	695367	153388	29647	154399	81575	238899	3253224	1600661	0	0	501605	3176409	1361911	153630	477499	0	0	107835	0.035	501605	106660888	155434	0	0	0	55679810	2295000	984000	107835	0	0.000	0.000	NaN	501605
		5	17241	138732	6888	129388	129348	149766	3181599	1380250	0	0	11455	3176409	1378520	11072	5536	0	0	25017	1000	11455	2391813	136250	0	0	0	1248590	2295000	999000	25017	0	0.000	0.000	NaN	11455
		6	699198	153027	20056	141855	99439	203349	3091290	1148075	0	0	503800	2989561	917629	203456	460891	0	0	113819	0.035	503800	106996167	150773	0	0	0	55854835	2160000	663000	113819	0	0.000	0.000	NaN	503800
		7	45975	159908	7097	145058	145000	174945	2986909	918206	0	0	31905	2972953	910709	27681	15225	0	0	28974	0.568	31905	7351730	159689	0	0	0	3837798	2148000	669000	28974	1.776e-12	0.000	0.000	NaN	31905
		8	78540	168362	16236	152103	141050	195994	2072624	1589589	0	0	54868	2047019	1580592	51210	17993	0	0	-19654	0.328	54868	13223158	169100	0	0	0	6902839	1478833	1141833	160346	0.000	0.000	0.000	NaN	54868
		9	275848	169253	15141	158246	137505	201865	2036639	1663636	0	0	198481	2009650	1568136	53978	191000	0	0	-105781	0.088	198481	46688010	165664	0	0	0	24372378	1452000	1271000	74219	7.105e-12	0.000	0.000	NaN	198481
		10	49806	163864	10506	173591	141500	183956	1993272	1774129	0	0	35014	1976432	1768824	33217	11072	0	0	161565	0.511	35014	8161413	163130	0	0	0	4260474	1428167	1277833	161565	0.000	0.000	0.000	NaN	35014
		11	281595	200897	26132	186249	151959	253441	1966052	1881624	0	0	202479	1939063	1784048	53978	195152	0	0	-105461	0.086	202479	56571627	191736	0	0	0	29531888	1401000	1430000	74539	7.105e-12	0.000	0.000	NaN	202479
		12	24903	128558	7336	120051	120000	146000	1930758	1989581	0	0	17120	1922454	1987505	16609	4152	0	0	165964	1000	17120	3201466	128250	0	0	0	1671250	1389000	1436000	165964	0.000	0.000	0.000	NaN	17120
		13	61300	159794	19440	155450	117978	180882	3838680	3714115	0	0	42749	3819995	3703734	37370	20761	0	0	29055	0.422	42749	9795317	167517	0	0	0	5113415	2760000	2691000	29055	3.553e-12	0.000	0.000	NaN	42749
		14	277764	150076	21926	126037	112083	204868	3805463	3602006	0	0	199736	3770169	3508582	70587	186848	0	0	110695	0.087	199736	41685735	147977	0	0	0	21761059	2724000	2535000	110695	1.421e-11	0.000	0.000	NaN	199736
		15	19156	138268	20937	108483	108372	165565	3776513	3491166	0	0	12332	3770169	3490590	12457	1384	0	0	-7524	1000	12332	2648671	140829	0	0	0	1382677	2724167	2521833	172476	0.000	0.000	0.000	NaN	12332
	6_8000X_857 12879 wt toxo RH 3h__0016	1	22987	135214	25051	97134	97	165818	5034158	3003748	0	0	15319	5026892	3002018	15225	5536	0	0	18435	1000	15319	3108214	139436	0	0	0	1622570	3632	2172	18435	0	0.000	0.000	NaN	15319
		2	689620	95619	28632	111196	26702	165805	5121008	3246996	0	0	496813	5060109	3006170	121797	481652	0	0	-75809	0.035	496813	65940750	94886	0	0	0	34422819	3656	2172	104191	0	0.000	0.000	NaN	496813
		3	22987	130083	21372	90132	90000	157818	5178100	3493358	0	0	14533	5170834	3493358	15225	0.000	0	0	0.000	1000	14533	2990270	134000	0	0	0	1561000	3736	2524	0.000	0	0.000	0.000	NaN	14533
		4	691536	106134	25189	128313	52911	161660	5230579	3728417	0	0	498435	5173602	3486438	113493	485804	0	0	-76838	0.035	498435	73395628	108818	0	0	0	38314463	3738167	2518500	103162	0	0.000	0.000	NaN	498435
		5	22987	112955	13993	87420	87333	131661	5297302	3962149	0	0	14605	5291247	3959785	13841	5536	0	0	24744	1000	14605	2596524	114155	0	0	0	1355454	3822583	2864917	24744	0	0.000	0.000	NaN	14605
		6	693451	99022	29539	81976	34549	159076	5285019	4211914	0	0	500127	5282943	3962553	4152	499644	0	0	-89471	0.035	500127	68667228	98776	0	0	0	35846113	3816833	2862500	90529	0	0.000	0.000	NaN	500127
		7	55553	119243	16387	131174	83917	150940	5293784	4449049	0	0	39147	5274638	4446973	38754	5536	0	0	-8130	0.456	39147	6624276	116000	0	0	0	3458048	3810833	3212500	171870	0	0.000	0.000	NaN	39147
		8	676211	96667	24820	107535	43477	158556	5178446	4663116	0	0	486646	5060109	4451125	238058	424905	0	0	-119287	0.036	486646	65367041	96114	0	0	0	34123328	3655500	3522500	60713	0	0.000	0.000	NaN	486646
		9	55553	131497	18766	129050	90417	157927	5078794	4887333	0	0	39147	5065646	4873262	27681	27681	0	0	-45000	0.456	39147	7305038	135420	0	0	0	3813423	3659500	3521167	135000	0	0.000	0.000	NaN	39147
		10	34481	141830	13198	137129	112500	164824	4196112	4776724	0	0	23263	4190922	4766690	12457	20761	0	0	59621	0.801	23263	4890444	137765	0	0	0	2552941	3027500	3458500	59621	0	0.000	0.000	NaN	23263
		11	281595	141999	24381	150570	87619	192606	4088502	4744545	0	0	201522	3991618	4716864	193768	55362	0	0	164055	0.087	201522	39986331	145286	0	0	0	20873924	2884000	3408000	164055	7.105e-12	0.000	0.000	NaN	201522
		12	42143	132635	11404	123132	116429	149750	3997154	4723784	0	0	29360	3995770	4709943	4152	29065	0	0	-98130	0.614	29360	5589686	130804	0	0	0	2917964	2886500	3423500	81870	0.000	0.000	0.000	NaN	29360
		13	67046	159750	25649	185359	120644	197166	689260	1525230	0	0	47624	669883	1511389	38754	27681	0	0	144462	0.371	47624	10710642	154000	0	0	0	5591239	484000	1092000	144462	0.000	0.000	0.000	NaN	47624
		14	687705	131121	37545	125552	48216	201097	910709	1403433	0	0	495979	703101	1267795	415217	271275	0	0	33158	0.035	495979	90172343	130043	0	0	0	47072353	508000	1112000	33158	0.000	0.000	0.000	NaN	495979
		15	51722	121627	62024	50719	43941	209189	1107245	1259491	0	0	35449	1096173	1245651	22145	27681	0	0	128660	0.517	35449	6290732	119000	0	0	0	3283929	792000	900000	128660	0.000	0.000	0.000	NaN	35449
		16	689620	120862	43697	74897	42593	237179	1356375	1220738	0	0	496195	1112781	1173680	487188	94116	0	0	10934	0.035	496195	83348796	114020	0	0	0	43510280	804000	916000	10934	0.000	0.000	0.000	NaN	496195
		17	21072	110489	19227	73368	73250	133467	1591319	1183945	0	0	14133	1588897	1177832	6920	12457	0	0	-63853	1000	14134	2328186	112188	0	0	0	1215375	1147500	850833	116147	8.882e-13	0.000	0.000	NaN	14133
		18	22987	123774	17356	96101	96000	147472	416716	1642990	0	0	15824	412449	1635954	8304	13841	0	0	-59323	1000	15824	2845236	124373	0	0	0	1485288	298167	1182167	120677	8.882e-13	0.000	0.000	NaN	15824
		19	695367	198471	39155	228870	93813	255000	362623	1901693	0	0	501632	315565	1655331	94116	492724	0	0	-100814	0.035	501632	138010097	209939	0	0	0	72044928	228000	1552000	79186	2.842e-11	0.000	0.000	NaN	501632
		20	32565	144467	15406	125386	121333	171944	280733	2181503	0	0	22298	271275	2177120	20761	9688	0	0	-155556	0.823	22298	4704609	147875	0	0	0	2455931	195500	1579500	24444	0.000	0.000	0.000	NaN	22298
		21	699198	153986	32451	163903	81154	230862	401376	2380577	0	0	504161	271275	2164664	260203	431826	0	0	-58928	0.035	504161	107666482	154100	0	0	0	56204757	196000	1564000	121072	0.000	0.000	0.000	NaN	504161
		22	42143	115886	14731	83100	83000	134214	528363	2596143	0	0	29442	514869	2590953	27681	12457	0	0	23552	0.611	29442	4883829	119897	0	0	0	2549488	372000	1880000	23552	0.000	0.000	0.000	NaN	29442
		23	42143	172221	25357	210515	119333	210694	665846	2876645	0	0	29514	653275	2869149	24913	15225	0	0	31578	0.608	29514	7257970	172229	0	0	0	3788853	472000	2084000	31578	0.000	0.000	0.000	NaN	29514
		24	273932	115519	23193	109873	74273	187483	747390	2961880	0	0	197139	686492	2884373	121797	155014	0	0	-51843	0.089	197139	31644334	112384	0	0	0	16519181	496000	2084000	128157	1.421e-11	0.000	0.000	NaN	197139
		25	42143	121227	14203	104948	103878	146056	816593	3058764	0	0	29360	806905	3049076	20761	20761	0	0	45000	0.614	29360	5108916	117110	0	0	0	2666990	582500	2217500	45000	0.000	0.000	0.000	NaN	29360
	7_8000X_857 12879 wt toxo RH 3h__0019	1	17241	109467	19561	80855	80750	134430	2326483	1342188	0	0	10566	2322446	1339766	8304	6920	0	0	-36119	1000	10566	1887274	110217	0	0	0	985207	1677833	967500	143880	8.882e-13	0.000	0.000	NaN	10566
		2	285426	141926	22556	118950	100378	192697	2383345	1270564	0	0	204915	2319678	1190288	127333	160551	0	0	51582	0.085	204915	40509343	139470	0	0	0	21146950	1676000	976000	51582	0.000	0.000	0.000	NaN	204915
		3	40228	157314	24139	146134	117240	208000	2447011	1193056	0	0	27681	2435939	1184752	22145	16609	0	0	-36870	0.660	27681	6328414	159760	0	0	0	3303600	1760000	856000	143130	1.776e-12	0.000	0.000	NaN	27681
		4	277764	146405	27920	104266	95574	190259	2516214	1112781	0	0	199688	2447011	1040810	138406	143942	0	0	46123	0.088	199688	40665888	147111	0	0	0	21228671	1768000	856000	46123	1.421e-11	0.000	0.000	NaN	199688
		5	28734	133389	24579	150907	96612	159082	2585417	1038042	0	0	19961	2579881	1029738	11072	16609	0	0	-56310	0.906	19961	3832826	146469	0	0	0	2000837	1864000	744000	123690	0.000	0.000	0.000	NaN	19961
		6	277764	136707	24915	144396	72167	193417	2665692	963303	0	0	199995	2590953	896868	149478	132869	0	0	41634	0.087	199995	37972370	141500	0	0	0	19822583	1872000	744000	41634	0.000	0.000	0.000	NaN	199995
		7	28734	169770	21445	140901	140776	205000	2734895	888564	0	0	19961	2729359	880260	11072	16609	0	0	-56310	0.906	19961	4878203	168653	0	0	0	2546551	1972000	636000	123690	0.000	0.000	0.000	NaN	19961
		8	695367	130321	26760	87614	74033	184405	4240748	207608	0	0	500745	3991618	182695	498260	49826	0	0	-5711	0.035	500745	90621045	132208	0	0	0	47306587	2884000	132000	174289	0.000	0.000	0.000	NaN	500745
		9	53637	144154	29811	131829	72951	181000	4503719	238058	0	0	37138	4495415	221449	16609	33217	0	0	-116565	0.489	37138	7732023	149988	0	0	0	4036321	3248000	184000	63435	0.000	0.000	0.000	NaN	37138
		10	699198	84339	45648	54232	6749	204401	4597835	489956	0	0	504313	4523096	249130	149478	481652	0	0	-72759	0.035	504313	58969563	73838	0	0	0	30783675	3268000	180000	107241	0.000	0.000	0.000	NaN	504313
		11	22987	90672	18805	65370	65273	115045	4689182	746006	0	0	15287	4682262	746006	15225	1384	0	0	5194	1000	15287	2084316	90670	0	0	0	1088068	3382500	539500	5194	2.22e-13	0.000	0.000	NaN	15287
		12	693451	153100	34038	150381	76000	230182	4619980	990984	0	0	499029	4545241	752927	149478	476115	0	0	-107430	0.035	499029	106167595	151911	0	0	0	55422298	3284000	888000	72570	0.000	0.000	0.000	NaN	499029
		13	55553	145310	23313	124861	103000	194000	4559081	1223506	0	0	38754	4539704	1223506	38754	0.000	0	0	0.000	0.465	38754	8072387	142000	0	0	0	4214000	3280000	884000	0.000	0.000	0.000	0.000	NaN	38754
		14	695367	130527	26990	131099	73358	197054	4500951	1469868	0	0	500623	4456661	1223506	88580	492724	0	0	-100192	0.035	500623	90764023	126616	0	0	0	47381225	3220000	1240000	79808	0.000	0.000	0.000	NaN	500623
		15	32565	111676	18707	80122	80000	142250	4473270	1718998	0	0	22826	4462197	1716230	22145	5536	0	0	-14036	0.785	22826	3636789	114000	0	0	0	1898500	3224000	1240000	165964	0.000	0.000	0.000	NaN	22826
		16	693451	123189	21673	138406	75042	190495	4456661	1965360	0	0	500225	4434516	1716230	44290	498260	0	0	-95080	0.035	500225	85425756	121930	0	0	0	44594508	3204000	1600000	84920	0.000	0.000	0.000	NaN	500225
		17	40228	134714	26165	86160	86000	168000	4426212	2203417	0	0	27681	4412371	2203417	27681	0.000	0	0	0.000	0.660	27681	5419265	137000	0	0	0	2829000	3188000	1592000	0.000	0.000	0.000	0.000	NaN	27681
		18	695367	131489	51722	136040	5616	235090	4365313	2469156	0	0	500868	4307183	2225562	116261	487188	0	0	-103422	0.035	500868	91432771	129257	0	0	0	47730329	3112000	1960000	76578	0.000	0.000	0.000	NaN	500868
		19	32565	136662	36726	145046	67625	185250	4313411	2695449	0	0	22826	4303031	2693373	22145	5536	0	0	-14036	0.785	22826	4450445	145000	0	0	0	2323250	3108500	1945500	165964	0.000	0.000	0.000	NaN	22826
		20	40228	136390	41740	142408	66973	185812	4265315	2836969	0	0	27420	4251821	2834547	27681	5536	0	0	-10176	0.672	27420	5486684	142260	0	0	0	2864194	3072000	2048000	169824	8.882e-13	0.000	0.000	NaN	27420
		21	697283	119492	28495	100657	43521	177099	4171545	3050460	0	0	502700	4063589	2823475	215913	453970	0	0	-115436	0.035	502700	83319797	117496	0	0	0	43495142	2936000	2368000	64564	0.000	0.000	0.000	NaN	502700
		22	42143	163228	5671	163881	152250	174893	4041444	3298898	0	0	28533	4028988	3294054	26297	11072	0	0	157166	0.650	28533	6878976	163353	0	0	0	3591008	2910500	2379500	157166	0.000	0.000	0.000	NaN	28533
		23	687705	135723	25801	122529	82267	204244	3941792	3537648	0	0	495175	3831068	3316199	221449	442898	0	0	-116565	0.035	495175	93337101	134127	0	0	0	48724440	2768000	2716000	63435	0.000	0.000	0.000	NaN	495175
		24	32565	133235	35492	76199	76000	178000	3817919	3755636	0	0	22826	3807539	3753560	22145	5536	0	0	-14036	0.785	22826	4338860	133000	0	0	0	2265000	2750500	2711500	165964	0.000	0.000	0.000	NaN	22826
		25	691536	157525	34243	143626	55800	245533	3706503	3991618	0	0	497676	3593010	3770169	226985	442898	0	0	-117135	0.035	497676	108933834	155601	0	0	0	56866348	2596000	3044000	62865	2.842e-11	0.000	0.000	NaN	497676
		26	28734	144446	21867	161919	114250	172500	3600622	4215143	0	0	19574	3594394	4208915	13841	13841	0	0	135000	0.942	19574	4150534	148122	0	0	0	2166689	2596500	3040500	135000	0.000	0.000	0.000	NaN	19574
		27	34481	143683	17476	112854	112750	165773	3370869	4563233	0	0	23035	3361873	4557697	19377	12457	0	0	147265	0.817	23035	4954330	148554	0	0	0	2586292	2428500	3292500	147265	0.000	0.000	0.000	NaN	23035
		28	22987	129503	10088	103074	103000	141027	2981257	5051113	0	0	14713	2977105	5046269	9688	11072	0	0	131186	1000	14713	2976936	132712	0	0	0	1554039	2150500	3645500	131186	0.000	0.000	0.000	NaN	14713
		29	283511	110598	22754	102240	61343	164494	2912054	5126544	0	0	203565	2840083	5054573	143942	143942	0	0	-135000	0.086	203565	31355783	109240	0	0	0	16368549	2052000	3756000	45000	0.000	0.000	0.000	NaN	203565
		30	17241	84222	11399	72059	72000	102000	2823475	5220660	0	0	11072	2823475	5215124	0.000	11072	0	0	90000	1000	11072	1452034	85000	0	0	0	758000	2040000	3768000	90000	0.000	0.000	0.000	NaN	11072
		31	273932	90871	16860	76226	53121	130439	2751504	5284327	0	0	196594	2668460	5231732	166087	105188	0	0	-147653	0.089	196594	24892391	89472	0	0	0	12994488	1928000	3856000	32347	0.000	0.000	0.000	NaN	196594
		32	28734	85875	8958	69062	69000	100592	2685069	5339689	0	0	19961	2679533	5331384	11072	16609	0	0	123690	0.906	19961	2467542	84735	0	0	0	1288122	1936000	3852000	123690	0.000	0.000	0.000	NaN	19961
		33	21072	137295	12230	147076	110000	149140	3984698	188924	0	0	13631	3981930	182695	5536	12457	0	0	-66038	1000	13631	2893033	142400	0	0	0	1510240	2877000	132000	113962	0.000	0.000	0.000	NaN	13631
	8_8000X_857 12879 wt toxo RH 3h__0022	1	49806	115840	26729	73785	73634	151	2530055	4351473	0	0	35014	2513446	4345936	33217	11072	0	0	18435	0.511	35014	5769522	122383	0	0	0	3011843	1816	3148	18435	1.776e-12	0.000	0.000	NaN	35014
		2	285426	127588	20797	112226	65665	169768	2477461	4265661	0	0	204915	2413794	4185386	127333	160551	0	0	128418	0.085	204915	36416909	128628	0	0	0	19010592	1744	3024	128418	0.000	0.000	0.000	NaN	204915
		3	45975	152562	15038	125772	125688	168699	2411026	4177082	0	0	32281	2397185	4168777	27681	16609	0	0	30964	0.554	32281	7013992	158769	0	0	0	3661490	1732	3024	30964	0.000	0.000	0.000	NaN	32281
		4	273932	134831	35546	153143	63300	208410	2325214	4107879	0	0	195892	2253243	4041444	143942	132869	0	0	137291	0.090	195892	36934554	141395	0	0	0	19280816	1628	2920	137291	0.000	0.000	0.000	NaN	195892
		5	55553	129859	28307	115115	62000	167816	2217258	4055285	0	0	39147	2203417	4041444	27681	27681	0	0	45000	0.456	39147	7213998	136102	0	0	0	3765898	1592	2940	45000	0.000	0.000	0.000	NaN	39147
		6	28734	139185	10259	110080	110000	150755	2065012	3706503	0	0	19961	2059476	3698198	11072	16609	0	0	56310	0.906	19961	3999367	142347	0	0	0	2087776	1488	2684	56310	0.000	0.000	0.000	NaN	19961
		7	695367	174036	41584	200737	80046	238899	1937679	3501662	0	0	500623	1815882	3282981	243594	437362	0	0	119116	0.035	500623	121019209	189143	0	0	0	63175234	1312	2372	119116	0.000	0.000	0.000	NaN	500623
		8	32565	115529	16745	94926	85000	151000	1838027	3299590	0	0	22145	1826954	3299590	22145	0.000	0	0	0.000	0.834	22145	3762261	116000	0	0	0	1964000	1320	2384	0.000	0.000	0.000	0.000	NaN	22145
		9	691536	170325	31871	173748	97533	253000	1843563	3061532	0	0	498383	1838027	2812402	11072	498260	0	0	88727	0.035	498383	117785634	172600	0	0	0	61487222	1328	2392	88727	0.000	0.000	0.000	NaN	498383
		10	26819	132404	17026	148299	103249	150036	1835259	2820707	0	0	17507	1826954	2817938	16609	5536	0	0	-18435	1000	17507	3550886	137828	0	0	0	1853657	1320	2036	161565	0.000	0.000	0.000	NaN	17507
		11	699198	148471	28987	153584	70725	203714	1854635	2560504	0	0	503918	1849099	2308606	11072	503796	0	0	88741	0.035	503918	103810653	153670	0	0	0	54191912	1336	2032	88741	0.000	0.000	0.000	NaN	503918
		12	132177	161434	52140	83286	76375	244875	1809999	2281963	0	0	94547	1766056	2267084	89964	31833	0	0	-19231	0.186	94547	21337854	163507	0	0	0	11138925	1275500	1637500	160769	0.000	0.000	0.000	NaN	94547
		13	699198	135831	28000	146030	67407	217055	1851867	2040099	0	0	503827	1849099	1788201	5536	503796	0	0	90630	0.035	503827	94972885	138615	0	0	0	49578363	1336000	1292000	90630	0.000	0.000	0.000	NaN	503827
		14	32565	121706	28026	84153	84000	162500	1826954	1796505	0	0	22826	1815882	1793737	22145	5536	0	0	-14036	0.785	22826	3963400	114500	0	0	0	2069000	1312000	1296000	165964	0.000	0.000	0.000	NaN	22826
		15	687705	118178	46738	103172	11317	213163	1854289	1535956	0	0	495338	1832490	1289940	44290	494108	0	0	84951	0.035	495338	81271344	118563	0	0	0	42425795	1324000	1288000	84951	0.000	0.000	0.000	NaN	495338
		16	24903	144491	19393	121971	121861	178167	1851175	1292016	0	0	16634	1844947	1287172	13841	9688	0	0	-33690	1000	16634	3598246	135583	0	0	0	1878380	1332500	930167	146310	1.776e-12	0.000	0.000	NaN	16634
		17	687705	118523	19645	110064	78468	190035	1976432	1071259	0	0	495330	1871244	847042	210377	448434	0	0	64867	0.035	495330	81509014	115691	0	0	0	42549866	1352000	936000	64867	0.000	0.000	0.000	NaN	495330
		18	36397	132907	16870	105536	105438	155941	2032083	854828	0	0	25335	2019338	852579	24913	5536	0	0	-11821	0.713	25335	4837362	134172	0	0	0	2525231	1459250	615750	168178	0.000	0.000	0.000	NaN	25335
		19	693451	127889	22913	128033	69569	177632	2197881	667115	0	0	499029	2037331	476115	321101	382000	0	0	49950	0.035	499029	88684790	128147	0	0	0	46295810	1472000	620000	49950	2.842e-11	0.000	0.000	NaN	499029
		20	22987	128683	12713	108080	108000	149029	2335480	465389	0	0	15095	2330751	459507	9688	12457	0	0	-51203	1000	15095	2958087	126288	0	0	0	1544200	1684000	332000	128797	1.776e-12	0.000	0.000	NaN	15095
		21	691536	118329	28402	134410	31719	175768	2582649	390304	0	0	498691	2352896	293420	459507	193768	0	0	22865	0.035	498691	81828800	123956	0	0	0	42716802	1700000	352000	22865	0.000	0.000	0.000	NaN	498691
		22	32565	134279	9514	116058	116000	145500	2809634	287884	0	0	22826	2806866	276811	5536	22145	0	0	-75964	0.785	22826	4372862	136000	0	0	0	2282750	2028000	200000	104036	0.000	0.000	0.000	NaN	22826
		23	699198	104920	28236	104227	39898	193089	3039041	387190	0	0	504177	2812402	276811	453970	221449	0	0	-25967	0.035	504177	73359567	102833	0	0	0	38295638	2032000	200000	154033	0.000	0.000	0.000	NaN	504177
		24	36397	157246	15868	122124	122000	185556	3277445	492724	0	0	24759	3271909	481652	11072	22145	0	0	63435	0.746	24759	5723232	155679	0	0	0	2987679	2364000	364000	63435	0.000	0.000	0.000	NaN	24759
		25	26819	139767	33410	67489	67278	175279	3560023	829280	0	0	18454	3554256	822129	11072	15225	0	0	53130	0.990	18454	3748360	153587	0	0	0	1956743	2568167	604500	53130	0.000	0.000	0.000	NaN	18454
		26	699198	104986	32595	80243	31184	171509	3717575	1065723	0	0	503340	3593010	847042	249130	437362	0	0	-60333	0.035	503340	73406267	106516	0	0	0	38320017	2596000	612000	119667	0.000	0.000	0.000	NaN	503340
		27	24903	95385	30964	47174	47000	136000	3844908	1278868	0	0	16609	3836604	1278868	16609	0.000	0	0	0.000	1000	16609	2375358	105000	0	0	0	1240000	2772000	924000	0.000	0.000	0.000	0.000	NaN	16609
		28	697283	127962	30869	109640	60516	205900	3922415	1516926	0	0	502456	3842140	1278868	160551	476115	0	0	-71365	0.035	502456	89225477	125342	0	0	0	46578064	2776000	924000	108635	2.842e-11	0.000	0.000	NaN	502456
		29	34481	133620	18288	92454	92333	154091	4013071	1754753	0	0	24061	4001306	1753599	23529	1384	0	0	4399	0.748	24061	4607346	140598	0	0	0	2405157	2890833	1268500	4399	0.000	0.000	0.000	NaN	24061
		30	687705	100427	21826	86752	54644	159353	4058053	2015186	0	0	495175	4013763	1771592	88580	487188	0	0	-79695	0.035	495175	69064191	97205	0	0	0	36053338	2900000	1280000	100305	0.000	0.000	0.000	NaN	495175
		31	55553	129502	17919	136552	95897	154532	4138097	2262701	0	0	39147	4118951	2260164	38754	5536	0	0	8130	0.456	39147	7194208	134841	0	0	0	3755567	2975833	1636833	8130	0.000	0.000	0.000	NaN	39147
		32	691536	87154	21193	71607	41556	147667	4110647	2518982	0	0	498291	4107879	2269852	5536	498260	0	0	-89363	0.035	498291	60270418	86156	0	0	0	31462756	2968000	1640000	90637	0.000	0.000	0.000	NaN	498291
		33	30650	128552	27349	79690	79528	162429	4150093	2770188	0	0	20632	4139712	2768112	20761	4152	0	0	-10305	0.905	20632	3940094	137125	0	0	0	2056834	2991167	2000167	169695	0.000	0.000	0.000	NaN	20632
		34	699198	118173	24131	125510	55446	204296	4052517	3044924	0	0	504253	3969473	2806866	166087	476115	0	0	-109231	0.035	504253	82626494	116307	0	0	0	43133219	2868000	2372000	70769	0.000	0.000	0.000	NaN	504253
		35	45975	117690	15301	134980	85677	137089	3983314	3296822	0	0	32281	3969473	3288518	27681	16609	0	0	-30964	0.554	32281	5410748	120586	0	0	0	2824554	2868000	2376000	149036	1.776e-12	0.000	0.000	NaN	32281
	9_10kX_857 12879 wt toxo RH 3h__0025	1	28164	137429	21117	96524	96400	160	2193399	4393746	0	0	23620	2191082	4382165	4632	23162	0	0	78690	0.634	23620	3870539	144800	0	0	0	2886000	1892	3804	78690	0	0.000	0.000	NaN	23620
		2	484153	147765	20642	137574	80400	204967	2404169	4412275	0	0	417139	2195715	4405326	416908	13897	0	0	-1909	0.035	417139	71541052	148500	0	0	0	53343333	1896	3804	178091	0	0.000	0.000	NaN	417139
		3	25482	153244	18353	121109	121000	177062	2631152	4419223	0	0	20716	2626520	4409959	9265	18529	0	0	-63435	0.746	20716	3904912	155111	0	0	0	2911630	2268	3808	116565	0	0.000	0.000	NaN	20716
		4	40234	118890	23527	111239	82287	164185	2922987	4210769	0	0	33404	2913723	4196872	18529	27794	0	0	123690	0.453	33404	4783474	117654	0	0	0	3566713	2516	3624	123690	0	0.000	0.000	NaN	33404
	10_6000X_857 12879 wt toxo RH 3h__0027	1	57077	127044	21042	90137	90	160	5559321	2821805	0	0	30220	5555657	2807146	7329	29317	0	0	-104036	0.785	30220	7251300	128	0	0	0	2159750	3032	1548	75964	0	0.000	0.000	NaN	30220
		2	359250	153914	23824	128243	99139	207907	5665597	2862116	0	0	193501	5577645	2821805	175905	80623	0	0	-24624	0.121	193501	55293542	150709	0	0	0	16468801	3044	1540	155376	0	0.000	0.000	NaN	193501
		3	26860	124148	11156	110371	110311	140861	5765460	2892961	0	0	12577	5762711	2887769	5497	10994	0	0	60945	1000	12577	3334575	124731	0	0	0	993180	3144833	1581833	60944	0	0.000	0.000	NaN	12577
		4	369322	115696	16182	103564	89029	158578	5863490	2950068	0	0	200053	5775538	2902428	175905	95282	0	0	-28443	0.116	200053	42728980	111581	0	0	0	12726533	3152000	1584000	151557	0	0.000	0.000	NaN	200053
		5	30217	118815	3762	112609	112587	123977	5963811	2990227	0	0	15067	5962436	2983051	5497	14659	0	0	-107700	1000	15067	3590253	119083	0	0	0	1069332	3253500	1635833	72300	0	0.000	0.000	NaN	15067
		6	30217	78889	21676	37125	37000	101000	6896930	4324324	0	0	14659	6889601	4324324	14659	0.000	0	0	0.000	1000	14659	2383805	89000	0	0	0	710000	3760000	2360000	0.000	0	0.000	0.000	NaN	14659
		7	909875	83344	34015	64974	29222	166852	6819972	4573522	0	0	495641	6721025	4346312	197893	454420	0	0	-113532	0.047	495641	75832448	72824	0	0	0	22586173	3668000	2620000	66468	2.842e-11	0.000	0.000	NaN	495641
		8	33575	92302	17378	74743	74654	119836	6729882	4826080	0	0	16389	6722858	4822721	14659	7329	0	0	153435	1000	16389	3099030	85895	0	0	0	923025	3668833	2631833	153435	0.000	0.000	0.000	NaN	16389
		9	33575	101784	20497	119970	68934	120070	6409680	5079095	0	0	16531	6405863	5071919	7329	14659	0	0	115145	1000	16531	3417383	113738	0	0	0	1017844	3496167	2767833	115144	8.882e-13	0.000	0.000	NaN	16531
		10	57077	129438	16543	104609	104500	160069	6348755	5082607	0	0	30220	6345396	5068254	7329	29317	0	0	104036	0.785	30220	7387931	130111	0	0	0	2200444	3462833	2765833	104036	0.000	0.000	0.000	NaN	30220
		11	376037	107760	25880	86825	49893	184000	6255611	5101236	0	0	202720	6156664	5079248	197893	43976	0	0	-167471	0.115	202720	40521758	106038	0	0	0	12069127	3360000	2796000	12529	0.000	0.000	0.000	NaN	202720
		12	43647	128923	28802	81174	81000	170000	6156664	5126889	0	0	21988	6156664	5115895	0.000	21988	0	0	90000	1000	21988	5627123	126000	0	0	0	1676000	3360000	2792000	90000	0.000	0.000	0.000	NaN	21988
		13	369322	116946	22736	112881	60729	178359	6057260	5122766	0	0	199418	5958772	5115895	199725	16491	0	0	175521	0.117	199418	43190727	119610	0	0	0	12864061	3251500	2791500	175521	1.776e-12	0.000	0.000	NaN	199418
		14	26860	105714	3333	101517	101500	110378	5961978	5144754	0	0	11945	5962436	5139715	1832	12826	0	0	-94399	1000	11945	2839462	104699	0	0	0	845714	3253500	2811000	85601	0.000	0.000	0.000	NaN	11945
		15	369322	129643	34085	105709	54582	197626	5859825	5115895	0	0	200053	5760879	5101236	197893	29317	0	0	171573	0.116	200053	47879903	125253	0	0	0	14260700	3144000	2784000	171573	3.553e-12	0.000	0.000	NaN	200053
		16	33575	131791	8837	113058	113000	142864	5747594	5112688	0	0	16844	5744388	5104901	7329	16491	0	0	-112380	1000	16844	4424858	133426	0	0	0	1317914	3135000	2794500	67620	0.000	0.000	0.000	NaN	16844
		17	57077	180616	23573	197427	135028	210556	787601	4593372	0	0	29317	773248	4593678	29317	0.000	0	0	0.000	0.834	29317	10309025	191056	0	0	0	3070472	421833	2506833	0.000	0.000	0.000	0.000	NaN	29317
		18	930020	115444	17744	101466	80594	176870	809895	4331653	0	0	504876	769583	4082455	80623	498397	0	0	80811	0.046	504876	107365507	113819	0	0	0	31978078	420000	2500000	80811	0.000	0.000	0.000	NaN	504876
		19	57077	117662	12634	95329	95250	135750	787601	4081539	0	0	30220	773248	4078790	29317	7329	0	0	-14036	0.785	30220	6715784	117042	0	0	0	2000250	421833	2225500	165964	0.000	0.000	0.000	NaN	30220
		20	916590	147417	18907	151091	81235	188000	930829	3844251	0	0	499097	806230	3628034	249198	432432	0	0	60046	0.046	499097	135120579	149235	0	0	0	40244735	440000	2216000	60046	2.842e-11	0.000	0.000	NaN	499097
		21	33575	131278	8562	115892	115840	142639	1040311	3611543	0	0	16312	1035272	3606046	10994	12826	0	0	-51843	1000	16312	4407615	132218	0	0	0	1312778	565000	1967500	128157	1.776e-12	0.000	0.000	NaN	16312
		22	906517	132246	20883	118103	79584	179695	1194686	3441136	0	0	493686	1033440	3254237	322492	373797	0	0	49214	0.047	493686	119882906	131567	0	0	0	35706299	564000	1980000	49214	0.000	0.000	0.000	NaN	493686
		23	47005	146033	18581	109116	109000	168385	1350893	3229958	0	0	24205	1344938	3219422	12826	21988	0	0	-60524	1000	24205	6864223	150298	0	0	0	2044462	734000	1757000	119476	0.000	0.000	0.000	NaN	24205
		24	909875	147267	15360	138376	109000	186930	1561154	3133302	0	0	494990	1341273	3019697	439762	227210	0	0	27324	0.047	494990	133994923	147226	0	0	0	39909467	732000	1772000	27324	0.000	0.000	0.000	NaN	494990
		25	53720	148586	13126	125582	125500	167630	1733394	2997709	0	0	27054	1727897	2986715	12826	23820	0	0	-61699	0.922	27054	7981954	151115	0	0	0	2377370	942500	1629500	118301	0.000	0.000	0.000	NaN	27054
		26	909875	147838	28185	142144	87165	202061	1967934	2898763	0	0	495044	1744388	2792487	447091	212552	0	0	25427	0.047	495044	134513661	146712	0	0	0	40063969	952000	1640000	25427	0.000	0.000	0.000	NaN	495044
		27	40290	170660	28020	131821	131667	210293	2163994	2786990	0	0	20892	2158497	2779661	12826	16491	0	0	127875	1000	20892	6875832	173861	0	0	0	2047919	1177500	1516500	127875	0.000	0.000	0.000	NaN	20892
	11_10kX_857 12879 wt toxo RH 3h__0030	1	34870	151193	10566	137572	134	165	601042	614939	0	0	29480	590619	604516	20845	20845	0	0	-45	0.504	29480	5272049	152454	0	0	0	3931011	510	522	135	0	0.000	0.000	NaN	29480
		2	575350	150158	31306	122582	89008	220226	503764	840764	0	0	495489	409959	611465	187609	458599	0	0	-112249	0.029	495489	86393569	150861	0	0	0	64417853	354	924	67751	0	0.000	0.000	NaN	495489
		3	29505	68028	6534	58249	58209	78750	397800	1090330	0	0	24181	386798	1087435	23162	6948	0	0	-16699	0.634	24181	2007174	66174	0	0	0	1496614	333500	938500	163301	8.882e-13	0.000	0.000	NaN	24181
		4	582056	135753	18166	134178	89926	185526	437753	1334105	0	0	502024	416908	1083960	41691	500289	0	0	-85236	0.029	502024	79015865	134087	0	0	0	58916797	360000	936000	94764	7.105e-12	0.000	0.000	NaN	502024
		5	29505	129424	10217	116150	108500	141976	421540	1602200	0	0	24430	409959	1601621	24320	2316	0	0	5440	0.621	24430	3818666	132268	0	0	0	2847321	353500	1384500	5440	0.000	0.000	0.000	NaN	24430
		6	584738	147726	25225	159026	75066	204157	510712	1879560	0	0	504231	458599	1632889	104227	493341	0	0	-78071	0.029	504231	86381245	150719	0	0	0	64408664	396000	1410000	101929	0.000	0.000	0.000	NaN	504231
		7	41575	128161	19826	104951	97000	166000	559351	2126230	0	0	34742	541980	2126230	34742	0.000	0	0	0.000	0.433	34742	5328362	130000	0	0	0	3973000	468000	1836000	0.000	0.000	0.000	0.000	NaN	34742
		8	30846	148112	20419	104135	104000	173289	1004053	2953097	0	0	25053	993630	2946149	20845	13897	0	0	33690	0.618	25053	4568710	153041	0	0	0	3406579	858000	2556000	33690	0.000	0.000	0.000	NaN	25053
		9	237382	167663	22108	163259	120000	213455	1059641	3022582	0	0	204360	1000579	2939200	118124	166763	0	0	-54689	0.071	204360	39800214	167740	0	0	0	29676333	864000	2538000	125311	0.000	0.000	0.000	NaN	204360
		10	18776	126641	27554	93150	93012	164000	1101332	3105964	0	0	15537	1097857	3099015	6948	13897	0	0	63435	0.977	15537	2377815	115571	0	0	0	1772976	948000	2688000	63435	0.000	0.000	0.000	NaN	15537
		11	232018	128761	18880	120494	94052	199000	1177765	3151129	0	0	198731	1097857	3092067	159815	118124	0	0	-36469	0.074	198731	29874825	123679	0	0	0	22275640	948000	2670000	143531	1.421e-11	0.000	0.000	NaN	198731
		12	34870	168331	21733	140951	109416	193950	1260181	3218104	0	0	28722	1251882	3206716	17371	23162	0	0	53746	0.531	28722	5869657	176207	0	0	0	4376607	1080833	2788833	53746	0.000	0.000	0.000	NaN	28722
		13	236041	149388	36029	131158	81566	239276	1344528	3272727	0	0	202938	1264621	3210191	159815	125072	0	0	-38047	0.072	202938	35261751	143320	0	0	0	26292307	1092000	2772000	141953	0.000	0.000	0.000	NaN	202938
		14	24141	141643	28004	105321	105176	179073	1410538	3342211	0	0	19653	1403590	3335263	13897	13897	0	0	45000	0.785	19653	3419354	145408	0	0	0	2549581	1212000	2892000	45000	0.000	0.000	0.000	NaN	19653
		15	229335	149242	38465	122672	73785	221892	1507817	3415170	0	0	196655	1424435	3363057	166763	104227	0	0	-32005	0.075	196655	34226469	149617	0	0	0	25520367	1230000	2904000	147995	1.421e-11	0.000	0.000	NaN	196655
		16	29505	124804	31752	81595	81428	166540	1570449	3491314	0	0	24465	1563404	3481181	13897	20845	0	0	-124066	0.619	24465	3682360	126665	0	0	0	2745687	1350167	3023500	55934	0.000	0.000	0.000	NaN	24465
		17	230677	162864	30948	160328	73579	206163	1649971	3529530	0	0	198307	1563404	3481181	173712	97279	0	0	-29185	0.074	198307	37568974	170449	0	0	0	28012648	1350000	3006000	150815	0.000	0.000	0.000	NaN	198307
		18	34870	119782	28806	140814	75190	163378	1747539	3592356	0	0	28649	1744065	3578459	6948	27794	0	0	-104036	0.534	28649	4176760	124601	0	0	0	3114328	1506000	3114000	75964	0.000	0.000	0.000	NaN	28649
		19	26823	134342	17607	109386	109263	172000	2275622	3894614	0	0	21973	2272148	3884192	6948	20845	0	0	71565	0.698	21973	3603433	136357	0	0	0	2686837	1962000	3372000	71565	0.000	0.000	0.000	NaN	21973
		20	584738	156547	24669	182208	102742	205745	2522293	3991893	0	0	503416	2286045	3905037	472496	173712	0	0	-20186	0.029	503416	91538954	163434	0	0	0	68254419	1974000	3372000	159814	0.000	0.000	0.000	NaN	503416
		21	42917	126740	27843	84465	83639	168249	2760567	4109727	0	0	35553	2758540	4092646	4632	35900	0	0	-96546	0.427	35553	5439258	122687	0	0	0	4055687	2382000	3564000	83454	0.000	0.000	0.000	NaN	35553
		22	579374	135567	26571	116556	67424	193835	3008685	4193398	0	0	498791	2772437	4113491	472496	159815	0	0	-18687	0.029	498791	78543991	131052	0	0	0	58564953	2394000	3552000	161313	0.000	0.000	0.000	NaN	498791
		23	34870	116126	8877	115861	99549	137000	3241459	4273306	0	0	28649	3237984	4259409	6948	27794	0	0	-75964	0.534	28649	4049276	115388	0	0	0	3019272	2796000	3678000	104036	0.000	0.000	0.000	NaN	28649
		24	575350	120084	41186	69576	50996	206947	3470758	4151707	0	0	496122	3272727	4002315	396062	298784	0	0	37030	0.029	496122	69090519	111514	0	0	0	51516137	2826000	3714000	37030	0.000	0.000	0.000	NaN	496122
		25	37552	101959	27329	64158	64000	144778	3654892	4016212	0	0	31074	3640995	4009264	27794	13897	0	0	-26565	0.489	31074	3828749	107432	0	0	0	2854839	3144000	3462000	153435	0.000	0.000	0.000	NaN	31074
		26	34870	109919	11900	102980	90454	129800	4179501	3644470	0	0	29480	4169079	3634047	20845	20845	0	0	135000	0.504	29480	3832850	108916	0	0	0	2857898	3600000	3138000	135000	0.000	0.000	0.000	NaN	29480
		27	571327	116458	25926	126720	44892	188864	4377533	3456861	0	0	491969	4231615	3258830	291836	396062	0	0	53616	0.030	491969	66535565	117756	0	0	0	49611079	3654000	3156000	53616	0.000	0.000	0.000	NaN	491969
		28	32187	145223	20819	92159	92000	173318	4534452	3265199	0	0	27011	4523450	3258830	23162	13897	0	0	-30964	0.554	27011	4674348	148424	0	0	0	3485345	3905500	2813500	149036	1.776e-12	0.000	0.000	NaN	27011
		29	575350	125053	19121	120443	71782	171839	4530399	3005211	0	0	495099	4509553	2758540	41691	493341	0	0	94830	0.029	495099	71949373	124426	0	0	0	53647791	3894000	2382000	94830	0.000	0.000	0.000	NaN	495099
		30	38893	121255	16320	132320	80194	146749	4493533	2790773	0	0	32463	4479443	2784018	28952	13897	0	0	-154654	0.464	32463	4715970	126545	0	0	0	3516381	3867500	2415833	25346	1.776e-12	0.000	0.000	NaN	32463
		31	26823	143202	27588	103307	103125	196509	3128546	1889403	0	0	21973	3125651	1879560	6948	20845	0	0	-108435	0.698	21973	3841088	133379	0	0	0	2864040	2698500	1640500	71565	0.000	0.000	0.000	NaN	21973
		32	236041	124947	33872	137427	50150	196661	3033005	1844817	0	0	202581	2939200	1806601	187609	76433	0	0	157834	0.072	202581	29492611	123761	0	0	0	21990649	2538000	1560000	157834	0.000	0.000	0.000	NaN	202581
		33	16094	127941	22247	97119	97000	158000	2915749	1784887	0	0	13229	2913723	1778807	5790	12739	0	0	-113199	1000	13229	2059046	130736	0	0	0	1535291	2515500	1546500	66801	0.000	0.000	0.000	NaN	13229
		34	232018	106046	34083	99321	31785	234000	2828025	1757961	0	0	198974	2737695	1716271	180660	83382	0	0	155225	0.074	198974	24604495	99163	0	0	0	18345911	2364000	1482000	155225	0.000	0.000	0.000	NaN	198974
		35	41575	193016	37250	119762	119500	253750	2731326	1708743	0	0	34742	2731905	1691951	0.000	34742	0	0	-90000	0.433	34742	8024731	194750	0	0	0	5983500	2358500	1460500	90000	0.000	0.000	0.000	NaN	34742
	12_10kX_857 12879 wt toxo RH 3h__0032	1	85833	170191	23397	123301	111	205	2894035	1235090	0	0	73289	2862767	1215981	62536	38217	0	0	-148570	0.201	73289	14608024	176463	0	0	0	10892218	2472	1083	31430	7.105e-12	0.000	0.000	NaN	73289
		2	227994	154271	23964	134792	96580	215153	2838448	1155182	0	0	195948	2779386	1077012	118124	156340	0	0	127073	0.075	195948	35172833	153803	0	0	0	26226007	2400	930	127073	0.000	0.000	0.000	NaN	195948
		3	50963	145086	19811	126950	99000	174717	2803705	1061378	0	0	42408	2786334	1049218	34742	24320	0	0	34992	0.356	42408	7394089	148964	0	0	0	5513273	2406	927	34992	0.000	0.000	0.000	NaN	42408
		4	230677	138447	27685	158551	75025	201176	2751592	990156	0	0	197512	2689056	913723	125072	152866	0	0	129289	0.074	197512	31936590	141928	0	0	0	23812959	2322	789	129289	0.000	0.000	0.000	NaN	197512
		5	16094	130460	11852	129606	115124	159000	2687319	910249	0	0	12527	2682107	906775	10423	6948	0	0	33690	1000	12527	2099587	129223	0	0	0	1565521	2316	789	33690	0.000	0.000	0.000	NaN	12527
		6	234700	123576	23813	123836	71742	174723	2619571	833816	0	0	201984	2553561	757383	132021	152866	0	0	130815	0.072	201984	29003215	123686	0	0	0	21625740	2205	654	130815	1.421e-11	0.000	0.000	NaN	201984
		7	26823	141571	35910	168034	69000	183978	2560509	752171	0	0	22246	2553561	743486	13897	17371	0	0	51340	0.681	22246	3797330	151709	0	0	0	2831413	2205	657	51340	0.000	0.000	0.000	NaN	22246
		8	18776	109496	10241	95265	95200	128649	2466126	689635	0	0	14831	2462073	684424	9265	11581	0	0	-128660	1000	14831	2055895	110276	0	0	0	1532942	2125500	600500	51340	8.882e-13	0.000	0.000	NaN	14831
		9	236041	128657	34302	99291	57000	206331	2379849	640996	0	0	202372	2296467	583671	166763	114650	0	0	145491	0.072	202372	30368361	122508	0	0	0	22643637	1983000	504000	145491	1.421e-11	0.000	0.000	NaN	202372
		10	20117	101260	20684	73120	73000	134500	2299942	570353	0	0	16089	2296467	563984	8107	13897	0	0	59744	0.977	16089	2037053	97143	0	0	0	1518893	1982500	498500	59744	0.000	0.000	0.000	NaN	16089
		11	234700	135745	44771	161306	43870	204209	2199189	547192	0	0	201416	2101910	521135	194557	52113	0	0	165005	0.073	201416	31859378	137716	0	0	0	23755388	1815000	450000	165005	0.000	0.000	0.000	NaN	201416
		12	37552	167278	34467	170777	99000	215667	2099015	513607	0	0	31461	2097278	497973	3474	31268	0	0	83660	0.477	31461	6281617	175833	0	0	0	4683778	1811000	457000	83660	4.441e-13	0.000	0.000	NaN	31461
		13	236041	113900	17038	127851	77335	150192	1995946	482918	0	0	202133	1903879	441227	184134	83382	0	0	155638	0.073	202133	26885171	114192	0	0	0	20046457	1644000	381000	155638	0.000	0.000	0.000	NaN	202133
		14	37552	143071	39239	99783	76000	199000	1903879	418645	0	0	31268	1903879	403011	0.000	31268	0	0	-90000	0.483	31268	5372620	148000	0	0	0	4006000	1644000	348000	90000	0.000	0.000	0.000	NaN	31268
	12b_10kX_857 12879 wt toxo RH 3h__0034	1	44258	137576	21045	137939	106	175	2464389	4581354	0	0	37058	2464389	4562825	0	37058	0	0	90	0.405	37058	6088790	138	0	0	0	4540	2128	3940	90	0	0.000	0.000	NaN	37058
		2	232018	132515	19250	121571	95977	175395	2577880	4592935	0	0	199243	2478286	4590619	199189	4632	0	0	-1332	0.073	199243	30745772	128	0	0	0	22925047	2140	3964	178668	8.882e-13	0.000	0.000	NaN	199243
		3	71081	153463	14847	160404	113750	181037	2680660	4593804	0	0	60537	2672843	4565141	16213	59062	0	0	-104967	0.244	60537	10908210	159234	0	0	0	8133516	2308	3992	75033	3.553e-12	0.000	0.000	NaN	60537
		4	71081	151171	23105	164792	102308	181692	2800231	4592935	0	0	60398	2797915	4562825	4632	60220	0	0	-85601	0.245	60398	10745343	158538	0	0	0	8012077	2416	3940	94399	0.000	0.000	0.000	NaN	60398
		5	580715	150510	20389	138605	104322	199203	3045454	4560219	0	0	500011	2797915	4525766	495657	70643	0	0	8055	0.029	500011	87403217	152740	0	0	0	65170679	2416	3968	8055	0.000	0.000	0.000	NaN	500011
		6	79127	139662	18891	136418	87000	174549	3298204	4516502	0	0	66808	3279675	4488708	37058	55588	0	0	-56310	0.223	66808	11051110	142696	0	0	0	8240067	2832	3876	123690	0.000	0.000	0.000	NaN	66808
		7	576692	110813	34621	85577	44664	187163	3411696	4287203	0	0	496371	3316734	4057903	189925	458599	0	0	67504	0.029	496371	63905182	111504	0	0	0	47649780	2864	3900	67504	2.842e-11	0.000	0.000	NaN	496371
		8	38893	147942	35607	156523	79000	189562	3532233	4048156	0	0	32634	3515923	4047481	32426	1158	0	0	1694	0.459	32634	5753918	156877	0	0	0	4290308	3036	3496	1694	1.11e-13	0.000	0.000	NaN	32634
		9	49622	147589	17425	135495	122556	183333	3499710	3606253	0	0	41947	3478865	3603937	41691	4632	0	0	173660	0.354	41947	7323685	139889	0	0	0	5460778	3004	3112	173660	0.000	0.000	0.000	NaN	41947
		10	32187	132794	37851	103167	86299	198461	3546033	2707585	0	0	27011	3534452	2700636	23162	13897	0	0	149036	0.554	27011	4274300	122828	0	0	0	3187057	3052	2332	149036	1.776e-12	0.000	0.000	NaN	27011
		11	232018	156573	24151	126762	110535	201837	3548349	2591777	0	0	199405	3543717	2492183	9265	199189	0	0	92663	0.073	199405	36327610	156814	0	0	0	27087046	3060	2152	92663	0.000	0.000	0.000	NaN	199405
		12	21458	131009	24010	108440	102750	167487	3541594	2493534	0	0	17055	3533294	2493341	17371	1158	0	0	174806	0.927	17055	2811226	124511	0	0	0	2096141	3050833	2152500	174806	0.000	0.000	0.000	NaN	17055
		13	28164	128095	20661	109800	96000	164600	3569195	2313839	0	0	23620	3557614	2311522	23162	4632	0	0	168690	0.634	23620	3607675	124200	0	0	0	2690000	3072000	1996000	168690	0.000	0.000	0.000	NaN	23620
		14	237382	136594	28602	118512	93372	196348	3555298	2211928	0	0	203506	3534452	2112333	41691	199189	0	0	101821	0.072	203506	32425084	129000	0	0	0	24177196	3052000	1824000	101821	0.000	0.000	0.000	NaN	203506
		15	53646	180420	25430	195283	125833	219162	3522968	2108762	0	0	44982	3502026	2100752	41691	16213	0	0	-158610	0.333	44982	9678771	188228	0	0	0	7216806	3024000	1828000	21390	0.000	0.000	0.000	NaN	44982
		16	28164	196495	17712	199918	145000	221200	3481181	1984945	0	0	23620	3469600	1982629	23162	4632	0	0	-168690	0.634	23620	5534094	200000	0	0	0	4126400	2996000	1716000	11310	0.000	0.000	0.000	NaN	23620
		17	227994	167170	24315	180006	100243	214000	3427909	1899247	0	0	195437	3376954	1815865	101911	166763	0	0	121430	0.075	195437	38113811	173424	0	0	0	28418896	2916000	1568000	121430	0.000	0.000	0.000	NaN	195437
		18	30846	165146	16580	164435	130413	191107	3379270	1815865	0	0	24946	3367689	1811233	23162	9265	0	0	-158199	0.623	24946	5094128	170124	0	0	0	3798347	2908000	1572000	21801	0.000	0.000	0.000	NaN	24946
	12c_10kX_857 12879 wt toxo RH 3h__0035	1	72422	184984	18500	166584	144	218599	859293	2253619	0	0	61803	829183	2246670	60220	13897	0	0	-12995	0.238	61803	13396827	185391	0	0	0	9989109	716	1940	167005	1.776e-12	0.000	0.000	NaN	61803
		2	234700	129113	39399	122267	44314	192685	840764	2360162	0	0	201811	824551	2260567	32426	199189	0	0	-99246	0.072	201811	30302883	132556	0	0	0	22594814	712	2124	80754	7.105e-12	0.000	0.000	NaN	201811
		3	17435	96135	21364	62378	62250	128000	819340	2455703	0	0	13897	812970	2456282	13897	0.000	0	0	0.000	1000	13897	1676094	97250	0	0	0	1249750	701500	2120500	0.000	0.000	0.000	0.000	NaN	13897
		4	28164	86825	6773	76297	76250	100240	1199961	3106929	0	0	22798	1190504	3101331	19687	10423	0	0	-28301	0.681	22798	2445333	85477	0	0	0	1823320	1027500	2678167	151700	0.000	0.000	0.000	NaN	22798
		5	229335	129594	20671	139685	82000	175761	1185871	3205558	0	0	196532	1171974	3108280	27794	194557	0	0	-98130	0.075	196532	29720522	130358	0	0	0	22160587	1012000	2852000	81870	0.000	0.000	0.000	NaN	196532
		6	49622	153654	28647	164440	100278	189306	1163675	3309978	0	0	41691	1143022	3309785	41691	0.000	0	0	180000	0.359	41691	7624660	164361	0	0	0	5685194	986833	2858167	0.000	0.000	0.000	0.000	NaN	41691
		7	229335	129690	27047	149653	74282	190167	1206717	3402431	0	0	196641	1181239	3307469	50955	189925	0	0	-74982	0.075	196641	29742533	131316	0	0	0	22176999	1020000	2856000	105018	0.000	0.000	0.000	NaN	196641
		8	46940	182761	19350	176149	127750	209533	1209998	3507623	0	0	39548	1195136	3495078	31268	24320	0	0	-141340	0.377	39548	8578826	186542	0	0	0	6396652	1031500	3039500	38660	0.000	0.000	0.000	NaN	39548
		9	13411	116263	11931	98066	98000	131889	2078459	4604226	0	0	10771	2075275	4599883	6948	9265	0	0	126254	1000	10771	1559253	118255	0	0	0	1162630	1792000	3972000	126254	0.000	0.000	0.000	NaN	10771
		10	232018	105432	25244	94306	64297	179820	2121598	4502605	0	0	199566	2084539	4409959	74117	185292	0	0	68199	0.073	199566	24462019	101271	0	0	0	18239676	1800000	3968000	68199	0.000	0.000	0.000	NaN	199566
		11	44258	153551	25557	165050	73000	177500	2165605	4423856	0	0	37347	2149392	4414591	32426	18529	0	0	-29745	0.399	37347	6795824	164562	0	0	0	5067188	1856000	3812000	150255	0.000	0.000	0.000	NaN	37347
		12	237382	135963	30999	96623	73653	181545	2230457	4333526	0	0	203506	2163289	4257093	134337	152866	0	0	48691	0.072	203506	32275215	142955	0	0	0	24065449	1868000	3808000	48691	0.000	0.000	0.000	NaN	203506
		13	18776	113073	16988	84100	84000	135124	2303705	4273595	0	0	14763	2301100	4267515	6948	13897	0	0	-64440	1000	14763	2123062	117098	0	0	0	1583024	1986500	3684500	115560	0.000	0.000	0.000	NaN	14763
		14	233359	115476	29863	90762	49758	175470	2362478	4194556	0	0	200049	2288361	4127388	148234	134337	0	0	42184	0.073	200049	26947349	117040	0	0	0	20092819	1976000	3680000	42184	1.421e-11	0.000	0.000	NaN	200049
		15	14753	116250	23630	64151	64000	141180	2441517	4135205	0	0	11725	2436595	4132020	10423	6948	0	0	-32905	1000	11725	1714990	126250	0	0	0	1278752	2104000	3568000	147095	0.000	0.000	0.000	NaN	11725
		16	32187	116172	29013	77878	77711	163340	2543138	4039374	0	0	26204	2533873	4030109	18529	18529	0	0	-45000	0.589	26204	3739280	104330	0	0	0	2788129	2188000	3480000	135000	0.000	0.000	0.000	NaN	26204
		17	236041	102444	37477	60013	35282	171437	2601042	3946728	0	0	203030	2543138	3863346	115808	166763	0	0	55222	0.072	203030	24181029	99694	0	0	0	18030161	2196000	3480000	55222	0.000	0.000	0.000	NaN	203030
		18	25482	136122	41759	155005	59556	188500	2662130	3879270	0	0	20538	2654313	3872611	16213	13897	0	0	-40426	0.759	20538	3468625	151611	0	0	0	2586319	2292000	3344000	139574	0.000	0.000	0.000	NaN	20538
		19	229335	103133	39798	54878	39603	192949	2702953	3786913	0	0	197077	2654313	3701215	97279	171395	0	0	60422	0.074	197077	23652064	93846	0	0	0	17635748	2292000	3344000	60422	0.000	0.000	0.000	NaN	197077
		20	16094	131702	24557	143995	88000	163248	2756224	3715112	0	0	13102	2751592	3710480	9265	9265	0	0	-45000	1000	13102	2119583	141690	0	0	0	1580430	2376000	3204000	135000	0.000	0.000	0.000	NaN	13102
		21	227994	137195	34672	162017	52751	187557	2811812	3622466	0	0	195437	2760857	3539085	101911	166763	0	0	58570	0.075	195437	31279608	147098	0	0	0	23323093	2384000	3200000	58570	0.000	0.000	0.000	NaN	195437
		22	24141	100219	26020	117767	50688	134251	2870295	3540822	0	0	19117	2862767	3535610	16213	11581	0	0	-35134	0.830	19117	2419349	113634	0	0	0	1803945	2471750	3052750	144866	0.000	0.000	0.000	NaN	19117
		23	36211	169292	21997	173135	118095	198382	3445570	973654	0	0	29582	3431383	972785	30110	2316	0	0	-176634	0.520	29582	6130217	173111	0	0	0	4570889	2962500	841500	3366	0.000	0.000	0.000	NaN	29582
		24	576692	191118	38751	183487	71733	252232	3307469	775912	0	0	497213	3168500	569774	277939	412276	0	0	123986	0.029	497213	110216393	195906	0	0	0	82180925	2736000	492000	123986	0.000	0.000	0.000	NaN	497213
		25	18776	148457	19524	119664	119562	171698	3217139	562826	0	0	14649	3210191	560509	13897	4632	0	0	18435	1000	14649	2787435	149225	0	0	0	2078402	2772000	488000	18435	0.000	0.000	0.000	NaN	14649
		26	583397	201571	39620	215897	56796	254995	3017950	389114	0	0	502963	2825709	226983	384482	324262	0	0	139857	0.029	502963	117595692	214160	0	0	0	87683170	2440000	196000	139857	0.000	0.000	0.000	NaN	502963
		27	25482	126313	11473	106957	106877	148000	2831789	218587	0	0	21244	2829183	208454	6948	20845	0	0	-107447	0.710	21244	3218674	127556	0	0	0	2399948	2442500	197500	72553	0.000	0.000	0.000	NaN	21244
		28	22799	80765	18226	73088	46000	113000	2612623	134337	0	0	18529	2612623	125072	0.000	18529	0	0	-90000	0.834	18529	1841390	77000	0	0	0	1373000	2256000	108000	90000	0.000	0.000	0.000	NaN	18529
		29	579374	199730	37632	234478	74729	251384	2376375	194557	0	0	498915	2135495	129705	481760	129705	0	0	-164932	0.029	498915	115718438	212797	0	0	0	86283428	1844000	224000	15068	0.000	0.000	0.000	NaN	498915
		30	40234	144842	22085	144967	113605	189705	2121598	254777	0	0	33404	2112333	240880	18529	27794	0	0	-56310	0.453	33404	5827615	143711	0	0	0	4345259	1824000	208000	123690	0.000	0.000	0.000	NaN	33404
		31	584738	158125	38390	145045	74767	248595	1913144	396062	0	0	503560	1690793	277939	444702	236248	0	0	-152021	0.029	503560	92461798	156281	0	0	0	68942521	1460000	444000	27979	0.000	0.000	0.000	NaN	503560
		32	32187	172500	32505	140710	115750	219648	1676317	513607	0	0	26204	1667631	504922	18529	18529	0	0	-45000	0.589	26204	5552339	174178	0	0	0	4140004	1439500	435500	135000	0.000	0.000	0.000	NaN	26204
	13_10kX_857 12879 wt toxo RH 3h__0038	1	13411	145027	15778	133022	129494	169642	2054429	588303	0	0	10358	2052113	583671	4632	9265	0	0	-116565	1000	10358	1945022	138025	0	0	0	1450272	1772	512	63435	0	0.000	0.000	NaN	10358
		2	237382	162263	28402	171356	110273	230099	1947886	562826	0	0	203506	1848292	541980	199189	41691	0	0	168179	0.072	203506	38518472	166039	0	0	0	28720624	1596	468	168179	0	0.000	0.000	NaN	203506
		3	38893	180207	11286	175969	153000	201000	1834395	544296	0	0	32426	1834395	528083	0.000	32426	0	0	-90000	0.465	32426	7008815	180000	0	0	0	5226000	1584	456	90000	0	0.000	0.000	NaN	32426
		4	28164	137260	26061	80676	80500	170750	2352634	3349739	0	0	22929	2345107	3342211	16213	16213	0	0	-135000	0.673	22929	3865792	146390	0	0	0	2882460	2024500	2899500	45000	0	0.000	0.000	NaN	22929
		5	580715	108511	28355	101437	52107	175313	2536769	3519976	0	0	500863	2368268	3335263	338159	370585	0	0	-47624	0.029	500863	63013929	104153	0	0	0	46985234	2044750	2879750	132376	0	0.000	0.000	NaN	500863
		6	18776	149034	22424	95903	95750	174036	2709708	3716077	0	0	14567	2706427	3710480	8107	12739	0	0	-122005	1000	14567	2798270	153725	0	0	0	2086481	2336500	3214167	57994	0	0.000	0.000	NaN	14567
		7	580715	144117	21468	141136	91027	194897	2937463	3851959	0	0	499882	2727272	3717428	421540	268674	0	0	-32512	0.029	499882	83690922	143005	0	0	0	62402671	2354500	3210167	147488	0	0.000	0.000	NaN	499882
		8	18776	111846	13005	93546	93478	127822	3145145	4000192	0	0	14567	3141864	3994209	8107	12739	0	0	-122005	1000	14567	2100013	115527	0	0	0	1565838	2712500	3459500	57994	0	0.000	0.000	NaN	14567
		9	582056	148529	28173	128365	78614	206616	3362092	4162323	0	0	501361	3165026	4006948	393746	310365	0	0	-38246	0.029	501361	86451999	145728	0	0	0	64461420	2733167	3460167	141754	0	0.000	0.000	NaN	501361
		10	28164	167457	20013	130230	130111	191194	3531943	4332175	0	0	22955	3524030	4324261	17371	15055	0	0	-137726	0.672	22955	4716257	165883	0	0	0	3516594	3042500	3747500	42273	0	0.000	0.000	NaN	22955
		11	579374	106174	36556	94505	56531	204948	3750434	4438718	0	0	498915	3537926	4309206	426172	259409	0	0	-31329	0.029	498915	61514685	95578	0	0	0	45867349	3054500	3720833	148671	0	0.000	0.000	NaN	498915
		12	18776	115377	15640	90725	90639	134932	3951939	4574599	0	0	15518	3951360	4567457	1158	15055	0	0	-84289	0.980	15518	2166325	116061	0	0	0	1615283	3411833	3943500	95711	0	0.000	0.000	NaN	15518
		13	580715	72914	36647	49173	11268	166526	4141864	4398185	0	0	500678	3961783	4224666	360162	348581	0	0	44063	0.029	500678	42342457	60067	0	0	0	31571912	3421167	3948167	44063	0	0.000	0.000	NaN	500678
		14	32187	167261	20149	155127	128544	193667	4341825	4234896	0	0	26204	4332368	4225824	18529	18529	0	0	-45000	0.589	26204	5383700	169530	0	0	0	4014262	3741167	3648833	135000	0	0.000	0.000	NaN	26204
		15	580715	126618	24207	104794	83111	190892	4386604	3974715	0	0	500616	4334684	3730167	105385	489867	0	0	77893	0.029	500616	73528993	124466	0	0	0	54825607	3742500	3643500	77893	1.421e-11	0.000	0.000	NaN	500616
		16	12070	121417	5658	112117	112083	129333	4454545	3734607	0	0	9766	4450491	3733642	9265	3474	0	0	-161565	1000	9766	1465534	120917	0	0	0	1092750	3842500	3226167	18435	0.000	0.000	0.000	NaN	9766
		17	583397	129705	28388	102505	65877	195210	4423663	3496815	0	0	503060	4400694	3246091	47481	501448	0	0	95350	0.029	503060	75669772	125282	0	0	0	56421842	3799583	2803250	95350	0.000	0.000	0.000	NaN	503060
		18	18776	143366	8815	142486	128500	157259	4413240	3233159	0	0	15168	4406484	3231036	15055	3474	0	0	14744	1000	15168	2691839	143337	0	0	0	2007122	3804500	2793500	14743	0.000	0.000	0.000	NaN	15168
		19	584738	157818	27190	157103	100750	208010	4332561	2987261	0	0	503389	4267515	2744643	129705	486393	0	0	104931	0.029	503389	92282050	155193	0	0	0	68808496	3685167	2369500	104931	0.000	0.000	0.000	NaN	503389
		20	20117	135337	12629	115080	115000	155833	4258444	2745608	0	0	16121	4251302	2743485	15055	4632	0	0	-163301	0.973	16121	2722600	135138	0	0	0	2030059	3670500	2372833	16699	0.000	0.000	0.000	NaN	16121
		21	21458	155072	9728	136782	136722	167250	4134143	2495464	0	0	17055	4126230	2494499	17371	1158	0	0	-174806	0.927	17055	3327570	155692	0	0	0	2481144	3562500	2155500	5194	0.000	0.000	0.000	NaN	17055
		22	580715	155501	25746	137279	63123	221984	4006948	2290677	0	0	499882	3872611	2079907	268674	421540	0	0	122512	0.029	499882	90301679	155750	0	0	0	67331867	3344000	1796000	122512	0.000	0.000	0.000	NaN	499882
		23	20117	173267	11045	159478	159408	195184	3884192	2084539	0	0	16702	3877243	2079907	13897	9265	0	0	33690	0.906	16702	3485631	171000	0	0	0	2599000	3348000	1804000	33690	0.000	0.000	0.000	NaN	16702
		24	583397	152363	24291	161463	94673	213000	3735958	1892298	0	0	503070	3585408	1690793	301100	403011	0	0	126764	0.029	503070	88888388	151997	0	0	0	66278071	3096000	1460000	126764	0.000	0.000	0.000	NaN	503070
		25	30846	195906	25053	141590	141417	230282	3596892	1685099	0	0	25637	3585408	1679212	23162	11581	0	0	26372	0.590	25637	6042989	198040	0	0	0	4505849	3096000	1460000	26372	1.776e-12	0.000	0.000	NaN	25637
	15_10kX_857 12879 wt toxo RH 3h__0042	1	22799	120294	13420	116033	99	150	3729009	2457440	0	0	18529	3719745	2457440	18529	0	0	0	0	0.834	18529	2742638	118	0	0	0	2045	3212	2122	0	0	0.000	0.000	NaN	18529
		2	16094	98647	10501	102987	84909	123	3724377	2638100	0	0	13102	3719745	2633468	9265	9265	0	0	135	1000	13102	1587603	99120	0	0	0	1183769	3212	2274	135	0	0.000	0.000	NaN	13102
		3	17435	93385	8160	87025	77000	106	3360741	3247249	0	0	13897	3353792	3247249	13897	0.000	0	0	180	1000	13897	1628148	92000	0	0	0	1214000	2896	2804	0	0	0.000	0.000	NaN	13897
		4	237382	142970	27853	127559	70818	202273	3286624	3337579	0	0	203506	3219455	3261146	134337	152866	0	0	-131309	0.072	203506	33938537	143426	0	0	0	25305676	2780	2948	48691	0	0.000	0.000	NaN	203506
		5	83151	133864	25902	143279	71398	172783	3268094	3432541	0	0	70709	3237984	3414012	60220	37058	0	0	-31608	0.209	70709	11130942	142424	0	0	0	8299592	2796	2948	148392	0	0.000	0.000	NaN	70709
		6	16094	69428	21512	49486	49364	112000	3015634	3830920	0	0	13102	3011001	3826288	9265	9265	0	0	135000	1000	13102	1117361	60107	0	0	0	833140	2600	3304	135000	0	0.000	0.000	NaN	13102
		7	229335	102817	24964	89877	47629	164553	2941517	3905037	0	0	196969	2876664	3830920	129705	148234	0	0	-131186	0.074	196969	23579684	98700	0	0	0	17581779	2484	3436	48814	0	0.000	0.000	NaN	196969
		8	20117	87473	10020	89014	72980	103959	2862767	3990735	0	0	16702	2858135	3983786	9265	13897	0	0	123690	0.906	16702	1759717	85143	0	0	0	1312102	2468	3440	123690	0	0.000	0.000	NaN	16702
		9	44258	122235	35155	143430	48750	165000	1994209	4423856	0	0	37347	1991893	4405326	4632	37058	0	0	97125	0.399	37347	5409837	130625	0	0	0	4033750	1720	3804	97125	0	0.000	0.000	NaN	37347
		10	583397	128436	21799	116606	77406	174364	1776491	4273306	0	0	502387	1565721	4136652	421540	273306	0	0	147043	0.029	502387	74928928	128406	0	0	0	55869444	1352	3572	147043	0	0.000	0.000	NaN	502387
		11	30846	104290	15065	87344	79661	123860	1551824	4138969	0	0	24946	1547191	4127388	9265	23162	0	0	-111801	0.623	24946	3216959	107000	0	0	0	2398669	1336	3584	68199	0	0.000	0.000	NaN	24946
		12	579374	152966	45088	120859	70289	223494	1410538	3928199	0	0	499366	1259988	3729009	301100	398379	0	0	127082	0.029	499366	88624714	143568	0	0	0	66081467	1088	3220	127082	0	0.000	0.000	NaN	499366
		13	24141	110347	16371	85100	85000	136256	1243775	3726693	0	0	19653	1236827	3719745	13897	13897	0	0	-135000	0.785	19653	2663831	106702	0	0	0	1986239	1068	3224	45000	0	0.000	0.000	NaN	19653
	16_8000X_857 12879 wt toxo RH 3h__0044	1	88118	179633	25757	195549	124834	221384	4054016	2657503	0	0	62870	4038676	2629707	30449	55362	0	0	118728	0.280	62870	15828914	186304	0	0	0	8263113	2918167	1900167	118728	0	0.000	0.000	NaN	62870
		2	823713	174111	32112	125113	90412	234859	4312719	2543895	0	0	594236	4035908	2435939	553622	215913	0	0	21306	0.029	594236	143417136	174167	0	0	0	74867546	2916000	1916000	21306	2.842e-11	0.000	0.000	NaN	594236
		3	38312	144068	22898	107378	107249	173252	4604524	2435247	0	0	26228	4596451	2424866	16609	20761	0	0	-50711	0.700	26228	5519559	146684	0	0	0	2881356	3320833	1752167	129289	0.000	0.000	0.000	NaN	26228
		4	831375	119415	32193	124448	47488	181971	4774994	2197881	0	0	599167	4600603	1954287	348782	487188	0	0	54401	0.029	599167	99278620	125050	0	0	0	51826071	3324000	1764000	54401	0.000	0.000	0.000	NaN	599167
		5	24903	119851	12533	95060	94990	131047	4946271	1955325	0	0	16051	4938313	1954287	16609	2768	0	0	-7431	1000	16051	2984633	122250	0	0	0	1558057	3568000	1412000	172569	0.000	0.000	0.000	NaN	16051
		6	827544	139474	27715	130702	63257	207741	4813747	1674708	0	0	596732	4683646	1406201	260203	537014	0	0	115852	0.029	596732	115420776	140633	0	0	0	60252704	3384000	1016000	115852	2.842e-11	0.000	0.000	NaN	596732
		7	40228	159057	21907	119130	119000	185600	4680878	1414505	0	0	28229	4678110	1400665	5536	27681	0	0	-101310	0.634	28229	6398526	162800	0	0	0	3340200	3380000	1032000	78690	0.000	0.000	0.000	NaN	28229
		8	28734	156031	27847	112369	112216	190388	4032448	1164683	0	0	19267	4030372	1155687	5536	17993	0	0	-106699	0.973	19267	4483429	165843	0	0	0	2340469	2911500	848167	73301	0.000	0.000	0.000	NaN	19267
		9	21072	102659	16281	111269	78200	123350	3997154	1170220	0	0	13910	3997154	1163991	1384	13841	0	0	-95711	1000	13910	2163204	108100	0	0	0	1129250	2887500	850500	84289	0.000	0.000	0.000	NaN	13910
		10	833291	158773	36380	190568	61468	225486	3681589	1157071	0	0	600470	3382633	1129390	597912	55362	0	0	174710	0.029	600470	132304275	168676	0	0	0	69066338	2444000	816000	174710	7.105e-12	0.000	0.000	NaN	600470
		11	32565	154176	32788	124902	100000	202000	3360488	1129390	0	0	22145	3360488	1118317	0.000	22145	0	0	-90000	0.834	22145	5020818	153000	0	0	0	2621000	2428000	808000	90000	0.000	0.000	0.000	NaN	22145
		12	825629	146115	30640	117713	80021	227339	3053228	1204129	0	0	595086	2762576	1140462	581304	127333	0	0	-167645	0.029	595086	120636459	144352	0	0	0	62975429	1996000	916000	12355	0.000	0.000	0.000	NaN	595086
		13	30650	157504	18699	131755	131634	193433	2754964	1247035	0	0	21127	2750120	1238730	11072	17993	0	0	-58392	0.863	21127	4827471	153277	0	0	0	2520068	1986500	894500	121608	0.000	0.000	0.000	NaN	21127
		14	835207	172298	27155	177996	97157	227724	2496837	1397897	0	0	601821	2231099	1256723	531478	282347	0	0	-152021	0.029	601821	143904083	177960	0	0	0	75121745	1612000	1112000	27979	0.000	0.000	0.000	NaN	601821
		15	21072	163427	14006	140325	140250	178750	2205840	1538724	0	0	13311	2203417	1533534	6920	12457	0	0	-62103	1000	13311	3443690	165003	0	0	0	1797697	1591500	1107500	117897	0.000	0.000	0.000	NaN	13311
		16	817966	152486	22704	147437	93573	200882	1981968	1718998	0	0	590199	1743911	1544607	476115	348782	0	0	-143775	0.030	590199	124728724	151793	0	0	0	65111699	1260000	1368000	36225	5.684e-11	0.000	0.000	NaN	590199
		17	28734	143642	19163	111372	111250	173597	1739067	1888545	0	0	19961	1734222	1880932	11072	16609	0	0	-56310	0.906	19961	4127429	138000	0	0	0	2154628	1252500	1358500	123690	0.000	0.000	0.000	NaN	19961
		18	821797	153735	31344	187033	79288	225615	1525230	2092693	0	0	592686	1301013	1898925	448434	387536	0	0	-139167	0.029	592686	126339171	148171	0	0	0	65952395	940000	1652000	40833	5.684e-11	0.000	0.000	NaN	592686
		19	15325	137052	8482	121050	121000	146490	1285442	2290267	0	0	9639	1281636	2289229	9688	4152	0	0	-21038	1000	9639	2100302	138020	0	0	0	1096413	925500	1653500	158962	4.441e-13	0.000	0.000	NaN	9639
		20	833291	144817	20169	139804	100171	191989	1137694	2538359	0	0	600419	974376	2286461	326637	503796	0	0	-122957	0.029	600419	120674828	141801	0	0	0	62995458	704000	2016000	57043	5.684e-11	0.000	0.000	NaN	600419
		21	26819	146565	20754	117200	117089	174228	961919	2805482	0	0	18046	954999	2801330	15225	9688	0	0	-32471	1000	18046	3930671	151230	0	0	0	2051914	689500	2023500	147529	0.000	0.000	0.000	NaN	18046
		22	825629	149497	33218	111072	64339	212958	807943	3069491	0	0	595119	658811	2812402	300340	514869	0	0	-120232	0.029	595119	123429038	154359	0	0	0	64433229	475500	2403500	59768	0.000	0.000	0.000	NaN	595119
		23	22987	137331	11528	117813	117750	149952	641510	3323811	0	0	15659	636666	3318967	11072	11072	0	0	-45000	1000	15659	3156872	140083	0	0	0	1647971	459500	2397500	135000	0.000	0.000	0.000	NaN	15659
		24	22987	122087	19461	82110	82000	138409	384768	3771553	0	0	15781	377847	3770169	15225	4152	0	0	-15255	1000	15781	2806458	130534	0	0	0	1465045	272500	2723500	164745	0.000	0.000	0.000	NaN	15781
		25	63215	150734	24560	113500	101500	185666	281655	4308798	0	0	44634	260203	4305799	44290	5536	0	0	-7125	0.399	44634	9528658	155126	0	0	0	4974212	187500	3111167	172875	0.000	0.000	0.000	NaN	44634
		26	827544	97092	24681	80348	51018	183912	522827	4519982	0	0	596579	293420	4329328	459507	382000	0	0	-39729	0.029	596579	80347919	93220	0	0	0	41943743	212000	3128000	140271	0.000	0.000	0.000	NaN	596579
		27	32565	138235	14550	132945	117000	169000	747390	4722400	0	0	22145	747390	4711327	0.000	22145	0	0	-90000	0.834	22145	4501687	134000	0	0	0	2350000	540000	3404000	90000	0.000	0.000	0.000	NaN	22145
		28	829460	120479	16221	125996	70846	169233	1049115	4683646	0	0	597425	752927	4644893	592376	77507	0	0	7454	0.029	597425	99932688	120815	0	0	0	52167511	544000	3412000	7454	0.000	0.000	0.000	NaN	597425
		29	26819	120891	21819	78141	78000	149988	1331462	4653197	0	0	17507	1328694	4644893	5536	16609	0	0	-71565	1000	17507	3242122	123713	0	0	0	1692473	960000	3356000	108435	8.882e-13	0.000	0.000	NaN	17507
		30	835207	77889	43366	111735	1697	165000	1572288	4473270	0	0	602406	1328694	4296110	487188	354318	0	0	36027	0.029	602406	65053255	86855	0	0	0	33959523	960000	3360000	36027	0.000	0.000	0.000	NaN	602406
		31	26819	118225	15891	134985	89000	136757	1824186	4321023	0	0	17507	1815882	4318255	16609	5536	0	0	-18435	1000	17507	3170621	117769	0	0	0	1655148	1312000	3120000	161565	0.000	0.000	0.000	NaN	17507
		32	833291	122679	25835	131909	62549	200730	2009650	4063589	0	0	600164	1826954	3825531	365391	476115	0	0	52496	0.029	600164	102227685	121589	0	0	0	53365561	1320000	3108000	52496	0.000	0.000	0.000	NaN	600164
		33	34481	129410	26774	109076	77000	171931	2195113	3839372	0	0	23488	2186809	3831068	16609	16609	0	0	-45000	0.785	23488	4462188	127353	0	0	0	2329381	1580000	2768000	135000	0.000	0.000	0.000	NaN	23488
		34	837122	131617	30519	123444	62832	203254	2416562	3628995	0	0	603067	2197881	3421387	437362	415217	0	0	43512	0.029	603067	110179901	134855	0	0	0	57516828	1588000	2772000	43512	0.000	0.000	0.000	NaN	603067
		35	24903	146269	25792	106720	106583	176667	2648392	3433843	0	0	16666	2643547	3428307	11072	12457	0	0	-48366	1000	16666	3642535	149750	0	0	0	1901500	1909500	2476500	131634	1.776e-12	0.000	0.000	NaN	16666
		36	817966	130809	26884	121281	61360	206762	2900982	3277445	0	0	589653	2657388	3111358	487188	332173	0	0	34287	0.030	589653	106997386	129311	0	0	0	55855471	1920000	2488000	34287	0.000	0.000	0.000	NaN	589653
		37	28734	141943	29528	95420	95250	182393	3144230	3115164	0	0	18698	3139039	3108590	12457	15225	0	0	-51009	1000	18698	4078611	145821	0	0	0	2129143	2267500	2245500	128991	0.000	0.000	0.000	NaN	18698
	17_10kX_857 12879 wt toxo RH 3h__0047	1	42917	147383	18027	132279	119250	182783	1381393	1371743	0	0	36415	1379270	1353792	4632	35900	0	0	-82385	0.407	36415	6325174	143810	0	0	0	4716255	1190750	1168917	97615	0	0.000	0.000	NaN	36415
		2	578033	136271	24823	119316	88807	202823	1625941	1412854	0	0	497817	1378112	1389693	495657	46323	0	0	-5339	0.029	497817	78768843	132375	0	0	0	58732610	1190000	1200000	174661	0	0.000	0.000	NaN	497817
		3	18776	141001	20383	118724	114000	167746	1903879	1424435	0	0	14649	1901563	1417487	4632	13897	0	0	-108435	1000	14649	2647433	136858	0	0	0	1974012	1642000	1236000	71565	0	0.000	0.000	NaN	14649
		4	14753	96214	10438	81113	81050	113250	2329473	1493341	0	0	11810	2328894	1488129	2316	11581	0	0	-101310	1000	11810	1419399	98500	0	0	0	1058350	2010500	1294500	78690	0	0.000	0.000	NaN	11810
		5	22799	138176	14081	151953	120000	160000	2568616	1551824	0	0	18529	2568616	1542559	0.000	18529	0	0	90000	0.834	18529	3150346	132000	0	0	0	2349000	2218000	1332000	90000	0	0.000	0.000	NaN	18529
		6	582056	183148	48713	234586	65777	250063	2816444	1642154	0	0	501018	2577880	1565721	477128	152866	0	0	-17765	0.029	501018	106602181	198599	0	0	0	79486051	2226000	1352000	162235	0	0.000	0.000	NaN	501018
		7	37552	148406	17206	133647	117494	192000	3066589	1695425	0	0	31074	3059640	1681528	13897	27794	0	0	63435	0.489	31074	5572930	150975	0	0	0	4155358	2642000	1476000	63435	0	0.000	0.000	NaN	31074
		8	579374	185743	34216	146148	120237	254239	3268094	1839027	0	0	498915	3055008	1709322	426172	259409	0	0	-31329	0.029	498915	107614695	186846	0	0	0	80241014	2638000	1476000	148671	0	0.000	0.000	NaN	498915
		9	32187	144552	13916	122942	122862	163737	3504342	1959467	0	0	26204	3495078	1950202	18529	18529	0	0	45000	0.589	26204	4652748	140993	0	0	0	3469240	3018000	1700000	45000	0	0.000	0.000	NaN	26204
		10	582056	163938	28437	140570	115635	226651	3701215	2149392	0	0	502024	3513607	1982629	375217	333526	0	0	-41634	0.029	502024	95421297	155626	0	0	0	71149221	3034000	1712000	138366	0	0.000	0.000	NaN	502024
		11	32187	163368	10863	167955	132000	173000	3888824	2311522	0	0	26204	3879559	2302258	18529	18529	0	0	45000	0.589	26204	5258407	166758	0	0	0	3920839	3350000	2004000	45000	0	0.000	0.000	NaN	26204
		12	33529	104487	12104	107060	85667	127000	4060219	2679791	0	0	28177	4046322	2677475	27794	4632	0	0	9462	0.531	28177	3503290	106333	0	0	0	2612167	3494000	2316000	9462	0	0.000	0.000	NaN	28177
		13	229335	144834	20367	131802	91644	194965	4071800	2784018	0	0	197241	4055587	2686740	32426	194557	0	0	-80538	0.074	197241	33215531	145706	0	0	0	24766579	3502000	2320000	99462	0	0.000	0.000	NaN	197241
		14	34870	122931	20195	127912	74000	150462	4101428	2889307	0	0	28868	4086855	2888245	28952	2316	0	0	-4987	0.526	28868	4286564	128710	0	0	0	3196201	3529167	2493833	175013	0	0.000	0.000	NaN	28868
		15	237382	120045	17654	97076	85636	161705	4032425	2992472	0	0	203400	3981470	2904458	101911	176028	0	0	-120069	0.072	203400	28496582	117636	0	0	0	21247977	3438000	2660000	59931	1.421e-11	0.000	0.000	NaN	203400
		16	34870	115421	18788	111858	78806	154693	3990542	3097278	0	0	28722	3979154	3088592	23162	17371	0	0	-36254	0.531	28722	4024687	113158	0	0	0	3000937	3435833	2667167	143746	1.776e-12	0.000	0.000	NaN	28722
		17	33529	180520	22725	175078	123000	211000	1324841	3511291	0	0	27794	1324841	3497394	0.000	27794	0	0	-90000	0.545	27794	6052580	182000	0	0	0	4513000	1144000	3020000	90000	0.000	0.000	0.000	NaN	27794
		18	578033	139471	47473	87123	64350	228574	1137232	3358424	0	0	498506	940359	3205558	393746	305732	0	0	142172	0.029	498506	80619083	125029	0	0	0	60112208	812000	2768000	142172	2.842e-11	0.000	0.000	NaN	498506
		19	26823	94138	15962	113438	71316	115240	934665	3219359	0	0	21585	928778	3210191	11581	18529	0	0	-121843	0.723	21585	2525039	94702	0	0	0	1882751	802167	2787833	58157	0.000	0.000	0.000	NaN	21585
		20	586080	158623	35814	165380	68969	228718	757383	3027214	0	0	504603	574406	2853503	365952	347423	0	0	136488	0.029	504603	92965857	157160	0	0	0	69318364	496000	2464000	136488	0.000	0.000	0.000	NaN	504603
		21	32187	152752	27200	109665	109500	193853	572283	2856398	0	0	27011	560509	2850028	23162	13897	0	0	30964	0.554	27011	4916701	156271	0	0	0	3666052	484167	2472500	30964	0.000	0.000	0.000	NaN	27011
		22	580715	140492	27368	151239	70000	188503	484076	2607990	0	0	500654	389114	2376375	189925	463231	0	0	112294	0.029	500654	81585950	147067	0	0	0	60833136	336000	2052000	112294	0.000	0.000	0.000	NaN	500654
		23	25482	108704	11931	110940	87000	125667	361320	2381007	0	0	20716	352056	2376375	18529	9265	0	0	-153435	0.746	20716	2769958	110901	0	0	0	2065370	304000	2060000	26565	0.000	0.000	0.000	NaN	20716
		24	16094	113990	9049	99532	99479	126355	282571	2098436	0	0	13102	277939	2093804	9265	9265	0	0	45000	1000	13102	1834529	114967	0	0	0	1367884	240000	1816000	45000	0.000	0.000	0.000	NaN	13102
	17b_15kX_857 12879 wt toxo RH 3h__0048	1	12179	188265	14263	176835	160	209255	928507	1391659	0	0	14153	922302	1388257	12810	7205	0	0	-28740	0.764	14153	2292787	192531	0	0	0	3577027	1152	1734	151260	0	0.000	0.000	NaN	14153
		2	164090	203922	20130	214506	146021	241564	1003964	1306595	0	0	204254	927106	1239343	153717	134502	0	0	41186	0.049	204254	33461526	205231	0	0	0	52204062	1158	1716	41186	1.421e-11	0.000	0.000	NaN	204254
		3	19870	197471	12900	199810	168960	216680	1071215	1227334	0	0	24018	1061608	1220129	19215	14411	0	0	143130	0.433	24018	3923796	199720	0	0	0	6121600	1326	1524	143130	1.776e-12	0.000	0.000	NaN	24018
		4	160885	194675	13666	201377	165636	228520	1125857	1119052	0	0	199948	1076019	1032786	100076	173732	0	0	60099	0.051	199948	31320213	195668	0	0	0	48863354	1344	1506	60099	1.421e-11	0.000	0.000	NaN	199948
		5	14742	177916	19371	188051	145263	206286	1158882	1044128	0	0	17320	1154479	1036789	9607	14411	0	0	123690	0.618	17320	2622917	185241	0	0	0	4092070	1441500	1295167	123690	8.882e-13	0.000	0.000	NaN	17320
		6	19870	219765	25665	180432	180000	253800	1196111	982348	0	0	24018	1186503	975142	19215	14411	0	0	143130	0.433	24018	4366787	222000	0	0	0	6812720	1482000	1218000	143130	1.776e-12	0.000	0.000	NaN	24018
		7	161526	202746	28312	213015	135347	254764	1272969	895882	0	0	200664	1205718	821425	134502	148913	0	0	47911	0.050	200664	32748790	210513	0	0	0	51092108	1506000	1212000	47911	0.000	0.000	0.000	NaN	200664
		8	20511	206114	16401	203354	175251	241559	1345624	818290	0	0	25007	1340220	807014	11209	22417	0	0	-64392	0.412	25007	4227642	202561	0	0	0	6595638	1674000	1008000	115608	0.000	0.000	0.000	NaN	25007
		9	160885	184317	24547	172465	130695	243851	1448303	770987	0	0	199800	1359435	725352	177735	91269	0	0	27181	0.051	199800	29653810	182082	0	0	0	46263562	1698000	1020000	27181	0.000	0.000	0.000	NaN	199800
		10	9615	165082	19785	169435	124000	197384	1528163	702735	0	0	10816	1524360	699733	8807	7205	0	0	141009	1000	10816	1587204	165125	0	0	0	2476232	1903500	873500	141009	0.000	0.000	0.000	NaN	10816
		11	157680	174342	20833	158734	122253	226600	1628440	655699	0	0	196246	1537170	619672	182539	72055	0	0	21541	0.051	196246	27490218	175888	0	0	0	42888095	1920000	864000	21541	0.000	0.000	0.000	NaN	196246
		12	10897	169076	11492	166877	151031	185852	1721110	609464	0	0	12772	1718108	604460	7205	11209	0	0	122196	0.839	12772	1842351	166886	0	0	0	2874292	2145500	754500	122196	0.000	0.000	0.000	NaN	12772
		13	20511	187113	16449	179562	144925	212871	1994718	335055	0	0	24494	1992717	323446	4804	24018	0	0	-78690	0.430	24494	3837908	188907	0	0	0	5987604	2488500	403500	101310	8.882e-13	0.000	0.000	NaN	24494
		14	402533	190407	23023	174758	130462	250461	2248111	305032	0	0	502367	1998321	278612	499580	52840	0	0	6038	0.020	502367	76645099	189092	0	0	0	119575705	2496000	414000	6038	0.000	0.000	0.000	NaN	502367
		15	23075	210290	13747	217493	183750	233827	2515115	311837	0	0	28010	2508309	300229	14411	24018	0	0	-120964	0.370	28010	4852457	213730	0	0	0	7570425	3132500	404500	59036	0.000	0.000	0.000	NaN	28010
		16	394841	168937	36875	150893	78863	244242	2658624	489773	0	0	492061	2488294	312238	341060	355471	0	0	-46187	0.020	492061	66703357	169750	0	0	0	104065375	3108000	390000	133813	0.000	0.000	0.000	NaN	492061
		17	16024	171673	26476	203883	132250	208500	2844966	680118	0	0	19480	2835759	678917	19215	3202	0	0	9462	0.531	19480	2750960	169083	0	0	0	4291833	3541500	851500	9462	0.000	0.000	0.000	NaN	19480
		18	397405	181595	31472	169410	118674	254677	2872587	931909	0	0	495964	2834158	686923	76859	489973	0	0	-81085	0.020	495964	72166745	176712	0	0	0	112588926	3540000	858000	98915	0.000	0.000	0.000	NaN	495964
		19	11538	176795	17967	177170	144250	200247	2926628	1200514	0	0	13681	2920623	1198512	12810	4804	0	0	159444	0.775	13681	2039781	176267	0	0	0	3182307	3647500	1496500	159444	0.000	0.000	0.000	NaN	13681
	18_12kX_857 12879 wt toxo RH 3h__0049	1	38495	176081	25975	187802	111	208575	1322652	540689	0	0	39001	1313931	523247	17442	34883	0	0	-63435	0.318	39001	6778327	185875	0	0	0	7219325	1356	540	116565	0	0.000	0.000	NaN	39001
		2	484480	153875	35502	185779	62752	228952	1084284	610455	0	0	499214	843009	546502	482550	127905	0	0	-165155	0.024	499214	74549440	160702	0	0	0	79399627	870	696	14845	1.421e-11	0.000	0.000	NaN	499214
		3	24412	133339	23539	136206	92291	172880	822661	665686	0	0	24666	813940	656966	17442	17442	0	0	135000	0.504	24666	3255047	135044	0	0	0	3466821	840	678	135000	0.000	0.000	0.000	NaN	24666
		4	483541	88228	43086	44529	15737	217675	691849	886613	0	0	498265	552316	680221	279065	412784	0	0	-124061	0.024	498265	42662024	81364	0	0	0	45437615	570	1128	55939	0.000	0.000	0.000	NaN	498265
		5	24412	102738	21416	87149	75000	143354	517433	1095912	0	0	23971	505805	1093005	23255	5814	0	0	165964	0.534	23971	2508020	96039	0	0	0	2671192	522	1128	165964	0.000	0.000	0.000	NaN	23971
		6	24412	107322	19559	87273	82805	141466	505805	1165678	0	0	23971	494178	1162771	23255	5814	0	0	-14036	0.534	23971	2619930	108855	0	0	0	2790382	510	1200	165964	0.000	0.000	0.000	NaN	23971
		7	193416	169741	27932	174037	117422	226806	523247	1273234	0	0	199034	511619	1174399	23255	197671	0	0	-83290	0.061	199034	32830651	170307	0	0	0	34966613	528	1212	96710	0.000	0.000	0.000	NaN	199034
		8	14084	87839	19429	82229	46528	113483	509197	1384505	0	0	13489	502898	1382729	12597	3876	0	0	163301	0.973	13489	1237106	90999	0	0	0	1317592	518833	1426833	163301	0.000	0.000	0.000	NaN	13489
		9	193416	113954	31353	132468	58087	182135	531968	1470905	0	0	198439	523247	1372070	17442	197671	0	0	-84958	0.062	198439	22040643	112800	0	0	0	23474608	540000	1416000	95042	3.553e-12	0.000	0.000	NaN	198439
		10	29106	131806	33456	103885	71000	184000	508712	1598810	0	0	29069	494178	1598810	29069	0.000	0	0	180000	0.433	29069	3836404	122000	0	0	0	4086000	510000	1650000	0.000	0.000	0.000	0.000	NaN	29069
		11	69480	186312	31768	201091	131308	228135	505805	1819737	0	0	70729	470922	1813923	69766	11628	0	0	170538	0.175	70729	12944917	197894	0	0	0	13787113	486000	1872000	170538	0.000	0.000	0.000	NaN	70729
		12	17839	128263	14122	128041	105000	152000	2174382	654059	0	0	17442	2174382	645338	0.000	17442	0	0	-90000	0.737	17442	2288134	128000	0	0	0	2437000	2244000	666000	90000	0.000	0.000	0.000	NaN	17442
		13	23473	143896	18863	162331	105861	170833	2047284	632580	0	0	23255	2047446	621114	0.000	23255	0	0	-90000	0.545	23255	3377640	144833	0	0	0	3597389	2112833	640833	90000	0.000	0.000	0.000	NaN	23255
		14	31923	134675	15758	130311	103187	160336	1621339	561118	0	0	32024	1615283	546502	13566	29069	0	0	-114109	0.391	32024	4299253	136135	0	0	0	4578963	1666500	594167	65891	0.000	0.000	0.000	NaN	32024
		15	59152	176357	50437	92227	84000	240010	1462185	531968	0	0	59857	1447650	505805	29069	52325	0	0	-60945	0.207	59857	10431817	193501	0	0	0	11110511	1494000	522000	119055	0.000	0.000	0.000	NaN	59857
		16	59152	133809	20902	117335	77917	168419	545937	2223234	0	0	59957	517433	2214110	57170	18411	0	0	18045	0.207	59957	7915013	134553	0	0	0	8429963	534000	2304000	18045	0.000	0.000	0.000	NaN	59957
		17	29106	132258	34494	146166	64000	175000	590106	2366239	0	0	29069	575572	2366239	29069	0.000	0	0	0.000	0.433	29069	3849548	144000	0	0	0	4100000	594000	2442000	0.000	0.000	0.000	0.000	NaN	29069
857 12889 wt toxo rh 24h	11c_8000X_857 12889 wt toxo rh 24h__0009	1	32565	145324	24820	168116	108500	185	2339055	4982602	0	0	22826	2336287	4971530	5536	22145	0	0	75964	0.785	22826	4732518	145500	0	0	0	2470500	1688	3608	75964	0	0.000	0.000	NaN	22826
		2	273932	135050	25032	147872	77024	175864	2254397	4913630	0	0	197139	2177120	4852501	155014	121797	0	0	141843	0.089	197139	36994698	139836	0	0	0	19312213	1572833	3506167	141843	0	0.000	0.000	NaN	197139
		3	44059	150290	17699	166012	99667	168290	2169047	4855500	0	0	30041	2157744	4845581	22145	20761	0	0	42510	0.613	30041	6621626	154152	0	0	0	3456664	1559167	3515500	42511	0	0.000	0.000	NaN	30041
		4	281595	123910	30068	110521	61979	179767	2100767	4781683	0	0	201522	2040099	4701639	121797	160551	0	0	127185	0.087	201522	34892542	126830	0	0	0	18214831	1473833	3396833	127185	1.421e-11	0.000	0.000	NaN	201522
		5	32565	117481	22900	131623	68250	139250	2038715	4700947	0	0	22360	2029026	4697487	20761	8304	0	0	21801	0.818	22360	3825806	130477	0	0	0	1997172	1465500	3399500	21801	0.000	0.000	0.000	NaN	22360
		6	24903	156308	18025	166986	111000	176000	1779896	3731416	0	0	16609	1771592	3731416	16609	0.000	0	0	0.000	1000	16609	3892523	163000	0	0	0	2032000	1280000	2696000	0.000	0.000	0.000	0.000	NaN	16609
		7	683873	127920	20540	111289	91000	191854	1771592	3473981	0	0	492848	1766056	3227619	11072	492724	0	0	91287	0.035	492848	87480900	127753	0	0	0	45667348	1276000	2332000	91287	0.000	0.000	0.000	NaN	492848
		8	26819	121593	12606	103303	103231	140000	1774360	3230387	0	0	17507	1766056	3227619	16609	5536	0	0	-18435	1000	17507	3260960	120456	0	0	0	1702308	1276000	2332000	161565	0.000	0.000	0.000	NaN	17507
		9	687705	156305	29019	165482	78218	214851	1818304	2986447	0	0	495856	1793737	2740431	49826	494108	0	0	84313	0.035	495856	107491803	158971	0	0	0	56113570	1296000	2336000	84313	0.000	0.000	0.000	NaN	495856
		10	40228	159686	10302	166719	144680	179400	1838027	2754272	0	0	27681	1826954	2745968	22145	16609	0	0	-36870	0.660	27681	6423812	158520	0	0	0	3353400	1320000	1984000	143130	1.776e-12	0.000	0.000	NaN	27681
		11	32565	134706	15406	110090	110000	156000	4451125	1306549	0	0	22145	4440052	1306549	22145	0.000	0	0	0.000	0.834	22145	4386750	134000	0	0	0	2290000	3208000	944000	0.000	0.000	0.000	0.000	NaN	22145
		12	275848	135105	15928	133648	100711	168986	4476038	1425578	0	0	197605	4456661	1328694	38754	193768	0	0	-78690	0.089	197605	37268444	134274	0	0	0	19455116	3220000	960000	101310	0.000	0.000	0.000	NaN	197605
		13	36397	148253	13390	141035	113000	172069	4507525	1534572	0	0	24310	4495415	1533534	24913	2768	0	0	-4899	0.774	24310	5395923	146481	0	0	0	2816815	3248000	1108000	175101	4.441e-13	0.000	0.000	NaN	24310
	12d_10kX_857 12889 wt toxo rh 24h__0014	1	17435	145077	17656	134930	120	172	3191661	340475	0	0	13897	3191661	333526	0	13897	0	0	-90	1000	13897	2529396	140	0	0	0	1886000	2756	288	90	0	0.000	0.000	NaN	13897
		2	579374	151257	28969	144956	69298	238455	2955414	393746	0	0	499689	2709901	347423	491025	92646	0	0	-169315	0.029	499689	87634461	150497	0	0	0	65343102	2340	380	10685	1.421e-11	0.000	0.000	NaN	499689
		3	44258	149168	13277	145625	119000	172459	2703146	444123	0	0	37347	2693688	428489	18529	32426	0	0	-60255	0.399	37347	6601847	149167	0	0	0	4922552	2326167	369500	119745	0.000	0.000	0.000	NaN	37347
		4	584738	168964	33263	166318	66355	248493	2494499	602200	0	0	504241	2297626	444702	393746	314997	0	0	-141340	0.029	504241	98799522	166406	0	0	0	73668135	1984000	656000	38660	0.000	0.000	0.000	NaN	504241
		5	20117	126280	29282	71938	71750	168102	2281992	768384	0	0	16702	2275622	764331	13897	9265	0	0	146310	0.906	16702	2540392	124357	0	0	0	1894199	1964500	659500	146310	8.882e-13	0.000	0.000	NaN	16702
		6	576692	142954	41913	168341	41024	226740	2154024	970469	0	0	497213	2015055	764331	277939	412276	0	0	-123986	0.029	497213	82440652	143733	0	0	0	61470430	1740000	1016000	56014	0.000	0.000	0.000	NaN	497213
		7	29505	160314	30243	118161	118000	200413	1996525	1171395	0	0	24098	1987261	1165026	19687	13897	0	0	144782	0.638	24098	4730087	163073	0	0	0	3526906	1715500	1005500	144782	0.000	0.000	0.000	NaN	24098
		8	71081	177917	18920	172442	144000	212367	1593514	1827446	0	0	60220	1565721	1815865	55588	23162	0	0	-22620	0.246	60220	12646425	179059	0	0	0	9429586	1352000	1568000	157380	0.000	0.000	0.000	NaN	60220
		9	230677	154618	33049	176911	75327	212559	1561088	1917776	0	0	198272	1500868	1839027	120440	157499	0	0	-127405	0.074	198272	35666775	161680	0	0	0	26594307	1296000	1724000	52595	0.000	0.000	0.000	NaN	198272
		10	22799	124000	23245	90503	90375	156000	1492183	1995946	0	0	19100	1483497	1994209	18529	4632	0	0	-14036	0.785	19100	2827130	125750	0	0	0	2108000	1280500	1721500	165964	0.000	0.000	0.000	NaN	19100
		11	230677	146586	32367	150015	75006	231759	1461494	2093804	0	0	197892	1426751	2001158	69485	185292	0	0	-110556	0.074	197892	33814078	143025	0	0	0	25212876	1232000	1888000	69444	0.000	0.000	0.000	NaN	197892
		12	13411	119844	5150	109488	109457	125469	1422119	2193399	0	0	10358	1417487	2191082	9265	4632	0	0	153435	1000	10358	1607286	121333	0	0	0	1198444	1224000	1892000	153435	0.000	0.000	0.000	NaN	10358
		13	16094	143575	8121	131423	131372	157512	2385639	3636363	0	0	13102	2381007	3631731	9265	9265	0	0	135000	1000	13102	2310657	142971	0	0	0	1722901	2056000	3136000	135000	0.000	0.000	0.000	NaN	13102
		14	586080	150930	48403	110751	51927	241349	2566300	3446438	0	0	504815	2381007	3275043	370585	342791	0	0	42769	0.029	504815	88457012	140943	0	0	0	65956423	2056000	3124000	42769	0.000	0.000	0.000	NaN	504815
		15	18776	129996	35580	72974	72775	174527	2744643	3272727	0	0	14649	2742327	3265778	4632	13897	0	0	-71565	1000	14649	2440801	138195	0	0	0	1819941	2368000	2820000	108435	0.000	0.000	0.000	NaN	14649
		16	584738	127150	26164	125630	61248	193632	2957730	3161551	0	0	503411	2733063	3048060	449334	226983	0	0	26801	0.029	503411	74349761	129897	0	0	0	55437598	2360000	2828000	26801	5.684e-11	0.000	0.000	NaN	503411
		17	29505	143867	20155	153324	98500	168500	3174290	3031847	0	0	24567	3166184	3023740	17371	17371	0	0	-45000	0.614	24567	4244828	152880	0	0	0	3165082	2733500	2610500	135000	0.000	0.000	0.000	NaN	24567
		18	33529	164160	27684	165872	100000	201280	3262015	2830052	0	0	27854	3249565	2825709	26636	10423	0	0	159305	0.543	27854	5504038	168703	0	0	0	4103990	2805500	2439500	159305	0.000	0.000	0.000	NaN	27854
		19	38893	112458	21779	131531	71571	147000	4083381	1581934	0	0	32755	4067168	1579618	32426	4632	0	0	171870	0.456	32755	4373851	116000	0	0	0	3261286	3512000	1364000	171870	0.000	0.000	0.000	NaN	32755
		20	578033	139053	30133	141570	71309	206042	4055587	1341054	0	0	498269	4030109	1093225	50955	495657	0	0	95870	0.029	498269	80377384	141535	0	0	0	59931990	3480000	944000	95870	0.000	0.000	0.000	NaN	498269
		21	49622	139129	21105	133211	102333	162444	4027793	1104806	0	0	41947	4006948	1102490	41691	4632	0	0	-173660	0.354	41947	6903907	143889	0	0	0	5147778	3460000	956000	6340	0.000	0.000	0.000	NaN	41947
		22	579374	151395	26335	170202	97703	210529	3967284	840475	0	0	498615	3914302	597568	107701	487551	0	0	102406	0.029	498615	87714465	149543	0	0	0	65402756	3379500	515500	102406	0.000	0.000	0.000	NaN	498615
		23	33529	145847	15100	127032	122167	169167	3928199	599884	0	0	28177	3914302	597568	27794	4632	0	0	9462	0.531	28177	4890032	145167	0	0	0	3646167	3380000	520000	9462	0.000	0.000	0.000	NaN	28177
		24	67057	142383	20140	133079	111411	184880	3634047	509554	0	0	56545	3617834	486393	32426	46323	0	0	-55008	0.264	56545	9547794	138294	0	0	0	7119146	3124000	420000	124992	0.000	0.000	0.000	NaN	56545
	17_6000X_857 12889 wt toxo rh 24h__0028	1	33575	157467	14492	127336	127250	171083	4908841	945488	0	0	17383	4907008	938158	5497	16491	0	0	-108435	1000	17383	5286899	161875	0	0	0	1574667	2677500	520500	71565	0	0.000	0.000	NaN	17383
		2	359250	149700	35946	103861	89330	219852	5013284	1015117	0	0	193501	4925332	974805	175905	80623	0	0	-24624	0.121	193501	53779769	148282	0	0	0	16017934	2688000	532000	155376	0	0.000	0.000	NaN	193501
		3	36932	114021	19079	91696	91600	140990	5120018	1047641	0	0	17623	5115895	1040769	9162	16491	0	0	-117897	1000	17623	4211034	113750	0	0	0	1254228	2792000	576000	62103	0	0.000	0.000	NaN	17623
		4	43647	140192	41338	62230	62000	179750	5719651	1747137	0	0	21988	5709573	1748053	21988	0.000	0	0	180000	1000	21988	6118993	156750	0	0	0	1822500	3115500	953500	0.000	0	0.000	0.000	NaN	21988
		5	369322	125296	30783	92233	80114	197194	5724232	1843335	0	0	200053	5709573	1744388	29317	197893	0	0	-81573	0.116	200053	46274486	119609	0	0	0	13782538	3116000	952000	98427	0	0.000	0.000	NaN	200053
		6	33575	88632	8287	77602	77556	101556	5738891	1945946	0	0	16389	5731561	1942281	14659	7329	0	0	-153435	1000	16389	2975798	89562	0	0	0	886321	3128000	1064000	26565	0	0.000	0.000	NaN	16389
		7	43647	131538	13992	109080	109000	150000	5962436	2792487	0	0	21988	5951442	2792487	21988	0.000	0	0	180000	1000	21988	5741277	134000	0	0	0	1710000	3248000	1524000	0.000	0	0.000	0.000	NaN	21988
		8	43647	159385	12393	169053	140000	175000	6006413	2997709	0	0	21988	5995419	2997709	21988	0.000	0	0	180000	1000	21988	6956682	160000	0	0	0	2072000	3272000	1636000	0.000	0	0.000	0.000	NaN	21988
		9	53720	129043	33950	165157	66400	165350	6045350	3273935	0	0	26961	6032065	3272560	27485	5497	0	0	-170218	0.929	26961	6932154	144756	0	0	0	2064694	3292000	1788000	9782	0	0.000	0.000	NaN	26961
		10	365964	97442	15429	88444	61119	140159	6049931	3382043	0	0	198101	6039395	3283554	21988	197893	0	0	-83894	0.117	198101	35660454	96381	0	0	0	10621221	3296000	1792000	96106	0	0.000	0.000	NaN	198101
		11	30217	94792	12984	74594	74523	110898	6061230	3495953	0	0	14967	6054053	3496106	14659	0.000	0	0	178831	1000	14967	2864365	97000	0	0	0	853132	3303833	1907833	178831	0	0.000	0.000	NaN	14967
		12	30217	85509	10625	66092	66028	98806	6090395	3935562	0	0	14659	6083371	3935868	14659	0.000	0	0	0.000	1000	14659	2583855	86889	0	0	0	769583	3319833	2147833	0.000	0	0.000	0.000	NaN	14659
		13	369322	122407	30799	98064	57000	175783	6094365	4027485	0	0	199111	6083371	3928538	21988	197893	0	0	-83660	0.117	199111	45207769	118176	0	0	0	13464823	3320000	2144000	96340	0	0.000	0.000	NaN	199111
		14	30217	147667	10548	133055	133000	161000	6112688	4133760	0	0	14659	6105359	4133760	14659	0.000	0	0	0.000	1000	14659	4462080	146000	0	0	0	1329000	3332000	2256000	0.000	0	0.000	0.000	NaN	14659
		15	365964	119560	25310	128826	72000	187000	6105359	4254695	0	0	197893	6105359	4155749	0.000	197893	0	0	-90000	0.117	197893	43754577	119000	0	0	0	13032000	3332000	2268000	90000	0	0.000	0.000	NaN	197893
		16	67149	126037	34720	151181	62386	163640	6130248	4373034	0	0	35502	6112688	4370132	34814	5497	0	0	8409	0.670	35502	8463328	144479	0	0	0	2520744	3336000	2388000	8409	0	0.000	0.000	NaN	35502
		17	365964	137608	39266	101339	81000	212815	6134676	4511223	0	0	198435	6127347	4412276	14659	197893	0	0	-94236	0.117	198435	50359720	124222	0	0	0	14999296	3344000	2516000	85764	1.776e-12	0.000	0.000	NaN	198435
		18	47005	146017	20387	114877	114750	179712	6131928	4634295	0	0	23177	6121850	4630325	21988	7329	0	0	18435	1000	23177	6863459	143473	0	0	0	2044234	3340500	2531167	18435	0.000	0.000	0.000	NaN	23177
		19	63792	149084	18552	165350	118309	169444	2763170	3503435	0	0	32778	2748511	3496106	29317	14659	0	0	153435	0.746	32778	9510351	155790	0	0	0	2832593	1500000	1908000	153435	0.000	0.000	0.000	NaN	32778
		20	379394	146825	21115	130025	104607	187500	2781493	3371507	0	0	205353	2777828	3268896	7329	205222	0	0	87955	0.113	205353	55704660	148429	0	0	0	16591250	1516000	1896000	87955	0.000	0.000	0.000	NaN	205353
		21	33575	141717	12187	117073	117000	154506	2763170	3250572	0	0	16389	2755840	3246908	14659	7329	0	0	26565	1000	16389	4758118	142864	0	0	0	1417173	1504000	1776000	26565	0.000	0.000	0.000	NaN	16389
		22	359250	165952	18355	158944	123000	198735	2774164	3151626	0	0	194055	2755840	3056344	36647	190563	0	0	79114	0.120	194055	59618203	167292	0	0	0	17756872	1504000	1772000	79114	0.000	0.000	0.000	NaN	194055
		23	30217	127556	21279	108109	101000	157000	2785158	3071003	0	0	14659	2777828	3071003	14659	0.000	0	0	180000	1000	14659	3854378	122000	0	0	0	1148000	1516000	1676000	0.000	0.000	0.000	0.000	NaN	14659
		24	359250	163628	29934	140531	103656	222397	2825011	2978928	0	0	193990	2777828	2895098	95282	170408	0	0	60893	0.120	193990	58783205	171744	0	0	0	17508173	1516000	1672000	60893	0.000	0.000	0.000	NaN	193990
		25	130941	195622	35942	198161	97623	236371	2858451	2884104	0	0	69145	2829134	2865781	58635	36647	0	0	147995	0.344	69145	25615029	204568	0	0	0	7629260	1544000	1564000	147995	0.000	0.000	0.000	NaN	69145
		26	362607	127797	12725	119244	96135	156810	2909757	2799816	0	0	195572	2887769	2704535	43976	190563	0	0	77005	0.119	195572	46340169	125952	0	0	0	13802101	1576000	1580000	77005	0.000	0.000	0.000	NaN	195572
		27	117512	191925	15311	189978	146000	217031	2895098	2693541	0	0	62622	2865781	2682547	58635	21988	0	0	159444	0.377	62622	22553453	190734	0	0	0	6717391	1564000	1464000	159444	3.553e-12	0.000	0.000	NaN	62622
	18_6000X_857 12889 wt toxo rh 24h__0031	1	53720	126892	19951	113706	86833	155972	5245686	462055	0	0	26874	5245991	448923	0	27485	0	0	-90	0.935	26874	6816558	125800	0	0	0	2030265	2862833	244833	90	0	0.000	0.000	NaN	26874
		2	365964	166217	25405	178731	113259	215148	5148877	461750	0	0	198435	5049931	454420	197893	14659	0	0	175764	0.117	198435	60829437	171000	0	0	0	18117630	2756000	248000	175764	1.776e-12	0.000	0.000	NaN	198435
		3	83937	164000	32230	199824	110000	200000	5049931	439762	0	0	43976	5049931	417774	0.000	43976	0	0	90000	0.545	43976	13765636	173000	0	0	0	4100000	2756000	228000	90000	0.000	0.000	0.000	NaN	43976
		4	369322	158834	20659	181092	117810	196262	4954649	425103	0	0	199380	4859367	395786	190563	58635	0	0	162897	0.117	199380	58660801	159990	0	0	0	17471716	2652000	216000	162897	0.000	0.000	0.000	NaN	199380
		5	43647	152154	15066	134047	131000	171000	4866697	406780	0	0	21988	4866697	395786	0.000	21988	0	0	-90000	1000	21988	6641080	157000	0	0	0	1978000	2656000	216000	90000	0.000	0.000	0.000	NaN	21988
		6	47005	181502	12878	151089	151000	196819	3988242	1015575	0	0	24511	3981676	1005955	12826	21988	0	0	-59281	0.983	24511	8531435	184795	0	0	0	2541029	2173167	548500	120719	1.776e-12	0.000	0.000	NaN	24511
		7	372679	143491	23517	182495	94736	187000	3902886	1077416	0	0	202189	3833257	1004123	139258	146587	0	0	-133531	0.115	202189	53476279	146641	0	0	0	15927542	2092000	628000	46469	1.421e-11	0.000	0.000	NaN	202189
		8	33575	119031	12920	104424	104000	135000	3800274	1136051	0	0	16389	3796610	1128722	7329	14659	0	0	116565	1000	16389	3996428	118994	0	0	0	1190309	2072000	616000	116565	0.000	0.000	0.000	NaN	16389
		9	365964	115506	14539	101764	85534	148014	3741181	1219881	0	0	197897	3679340	1143381	126432	153917	0	0	-129364	0.117	197897	42271273	115312	0	0	0	12590208	2007500	707500	50636	0.000	0.000	0.000	NaN	197897
		10	23502	110619	8523	102043	102000	124000	3653687	1300962	0	0	10365	3650023	1297297	7329	7329	0	0	135000	1000	10365	2599803	107000	0	0	0	774333	1992000	708000	135000	0.000	0.000	0.000	NaN	10365
		11	365964	127200	34260	195089	85963	200222	3584058	1385250	0	0	197213	3518094	1311956	131929	146587	0	0	-131987	0.118	197213	46550730	116864	0	0	0	13864815	1920000	796000	48013	0.000	0.000	0.000	NaN	197213
		12	23502	133302	31594	100166	100000	185000	3514429	1454878	0	0	10365	3510765	1451214	7329	7329	0	0	135000	1000	10365	3132895	124000	0	0	0	933111	1916000	792000	135000	0.000	0.000	0.000	NaN	10365
		13	63792	189156	22251	143159	143000	224358	5826843	4265689	0	0	32778	5812184	4258360	29317	14659	0	0	153435	0.746	32778	12066631	189975	0	0	0	3593963	3172000	2324000	153435	0.000	0.000	0.000	NaN	32778
		14	365964	156880	19217	146894	119757	196519	5768208	4364635	0	0	197349	5731561	4273018	73294	183234	0	0	-111801	0.118	197349	57412383	156481	0	0	0	17099883	3128000	2432000	68199	0.000	0.000	0.000	NaN	197349
		15	40290	130103	13589	131415	111504	152777	5716903	4485570	0	0	20731	5709573	4478240	14659	14659	0	0	135000	1000	20731	5241819	130909	0	0	0	1561240	3116000	2444000	135000	0.000	0.000	0.000	NaN	20731
		16	124226	173883	28860	204682	122000	225000	6101694	3331195	0	0	66370	6068712	3327531	65964	7329	0	0	-173660	0.354	66370	21600857	172333	0	0	0	6433667	3312000	1820000	6340	0.000	0.000	0.000	NaN	66370
		17	365964	152299	25439	155000	108222	214667	6065047	3426477	0	0	198028	6061383	3327531	7329	197893	0	0	-92121	0.117	198028	55736028	148889	0	0	0	16600593	3308000	1924000	87879	8.882e-13	0.000	0.000	NaN	198028
		18	30217	117556	5270	117994	109000	124000	6068712	3540082	0	0	14659	6061383	3540082	14659	0.000	0	0	180000	1000	14659	3552206	118000	0	0	0	1058000	3308000	1932000	0.000	0.000	0.000	0.000	NaN	14659

## Sheet: Me49 1 pack length
Folder	Vacoule image number		Area	Mean	StdDEV	Mode	Min	Max	X	Y	XM	YM	Perimeter	BX	BY	Width	Height	Major	Minor	Angle	Circ.	Feret	IntDen	Median	Skew	Kurt	% Area	RawIntDen	FeretX	FeretY	FeretAngle	MinFeret	AR	Round	Solidity	Length		Total length ER	% covered by PVM
857 12881 wt toxo me49 3h (2)	1_12kX_857 12881 wt toxo me49 3h__0002	1	728597	134580	37946	142213	48801	236359	0	0	0	0	754669	1046494	3209248	691849	98836	0	0	0	0.016	693410	98054440	132515	0	0	0	104433862	1080	3312	176154	74827	0.000	0.000	NaN	754669
		2	597149	156912	35152	137651	52034	236995	0	0	0	0	597712	1796481	2935997	465108	215113	0	0	0	0.021	496736	93700021	158696	0	0	0	99796145	1854	3240	20556	111326	0.000	0.000	NaN	597712
		3	993371	168934	23082	162095	88258	222794	0	0	0	0	964896	2709257	2337170	726732	505805	0	0	0	0.013	885426	167814647	170765	0	0	0	178732668	2796	2934	34838	136644	0.000	0.000	NaN	964896
		5	3222354	121812	32828	119098	28128	216698	0	0	0	0	3380268	356583	976728	1550361	2197637	0	0	0	0.004	2481668	392522868	121428	0	0	0	418060406	712	3240	60632	887722	0.000	0.000	NaN	3380268
		4	8627683	143322	43541	152914	0.000	253373	0	0	0	0	8977024	331390	1034866	3185993	2232520	0	0	0	0.001	3224756	1236537648	147190	0	0	0	1316986787	384	2808	15690	2055994	0.000	0.000	NaN	8977024	5697545	63.4681
	1b_12kX_857 12881 wt toxo me49 3h__0003	1	8755375	139967	40489	140647	17961	255	0	0	0	0	9177773	226740	1203468	3459244	2249962	0	0	0	0.001	3460826	1225463282	136928	0	0	0	1305191923	234	2496	1733	2241135	0.000	0.000	NaN	9177773
		2	666629	174036	47037	164473	57767	255	0	0	0	0	669332	761615	1337187	616269	197671	0	0	0	0.019	647195	116017666	181084	0	0	0	123565775	786	1584	17784	51877	0.000	0.000	NaN	669332
		3	1381143	143881	37018	137076	51759	245904	0	0	0	0	1426325	215113	1575555	470922	1168585	0	0	0	0.009	1204198	198720902	142695	0	0	0	211649684	408	2832	76031	305253	0.000	0.000	NaN	1426325
		4	726720	125412	33523	117826	36487	197282	0	0	0	0	741300	447667	2831347	598827	389528	0	0	0	0.017	714371	91139075	125401	0	0	0	97068583	462	2922	146957	77734	0.000	0.000	NaN	741300
		5	2257150	139227	29447	144282	53382	222622	0	0	0	0	2337312	1313931	2842975	2052291	627896	0	0	0	0.005	2108258	314255564	137952	0	0	0	334701031	1356	3432	13231	264411	0.000	0.000	NaN	2337312
		6	1418699	172630	30182	161668	93192	251834	0	0	0	0	1463151	3174365	1604624	453481	1197654	0	0	0	0.008	1216819	244909482	169362	0	0	0	260843293	3276	1656	100182	315809	0.000	0.000	NaN	1463151
		7	632828	183699	38555	191323	77283	254756	0	0	0	0	653683	2005780	1313931	633710	81394	0	0	0	0.019	638916	116249597	186471	0	0	0	123812795	2070	1356	172681	34720	0.000	0.000	NaN	653683	7291103	79.4431
	1c_12kX_857 12881 wt toxo me49 3h__0004	1	897602	178913	42778	194376	75068	254205	0	0	0	0	919831	1310055	1155019	821692	178292	0	0	0	0.013	832192	160592302	186568	0	0	0	171040437	1352	1232	170889	95084	0.000	0.000	NaN	919831
		2	4774379	147811	36807	133821	44362	247931	0	0	0	0	4998131	1236413	1321683	2426316	2054229	0	0	0	0.002	2717011	705704409	146719	0	0	0	751617538	1276	3308	27991	1799518	0.000	0.000	NaN	4998131
		3	321109	175380	20261	174419	119000	232954	0	0	0	0	330092	786808	1170523	298445	116277	0	0	0	0.037	320296	56316106	175494	0	0	0	59980031	812	1328	21286	20588	0.000	0.000	NaN	330092
		4	8839878	153597	38104	146037	36220	255000	0	0	0	0	9279363	329452	1151143	3333277	2213141	0	0	0	0.001	3360285	1357778152	152364	0	0	0	1446115199	392	1740	167679	2116113	0.000	0.000	NaN	9279363	6248054	67.3328
	2a_8000X_857 12881 wt toxo me49 3h__0006	1	30197701	157592	45003	192012	5	255	0	0	0	0	15245921	1428346	290652	3579169	5215124	0	0	0	0.002	5390020	4758912747	159465	0	0	0	2484278565	1842	210	104636	2951968	0.000	0.000	NaN	15245921
		2	2206785	156601	37280	144108	69281	235131	0	0	0	0	1106872	2142519	232521	880260	321101	0	0	0	0.023	881669	345585446	150881	0	0	0	180404761	1548	364	176760	299313	0.000	0.000	NaN	1106872
		3	8608758	165795	35262	150188	73064	248564	0	0	0	0	4346218	1453259	661579	763999	3819995	0	0	0	0.006	3825191	1427293045	166929	0	0	0	745084793	1458	478	92987	675959	0.000	0.000	NaN	4346218
		4	749004	110759	43847	167671	31354	202000	0	0	0	0	373118	2242171	4539704	265739	257434	0	0	0	0.068	369986	82958849	114060	0	0	0	43306718	1620	3280	135909	10788	0.000	0.000	NaN	373118
		5	4467206	131486	40330	119209	40352	223042	0	0	0	0	2235302	2923127	4506487	1361911	971607	0	0	0	0.011	1561569	587372841	132480	0	0	0	306624188	2112	3808	29291	715425	0.000	0.000	NaN	2235302
		6	1660835	179749	38447	210262	87804	255000	0	0	0	0	827901	3811691	2289229	340478	714173	0	0	0	0.030	791182	298534086	176934	0	0	0	155842704	2754	1654	115489	68613	0.000	0.000	NaN	827901
		7	1001865	159899	39764	139833	63431	240434	0	0	0	0	498469	3612387	1749447	199304	440130	0	0	0	0.051	483153	160196736	153075	0	0	0	83626942	2610	1264	114362	36357	0.000	0.000	NaN	498469	9387880	61.5763
	3_10kX_857 12881 wt toxo me49 3h__0012	1	14542016	141200	40468	122476	13744	252675	0	0	0	0	10678010	1493920	361320	2320787	4169079	0	0	0	0.002	4269123	2053336307	139369	0	0	0	1531034284	1914	312	103267	2085359	0.000	0.000	NaN	10678010
		2	1161430	163152	40325	179037	46644	247787	0	0	0	0	857071	1755645	328894	616097	541980	0	0	0	0.020	820560	189489814	173680	0	0	0	141289764	1516	752	41338	105911	0.000	0.000	NaN	857071
		3	1012563	159971	32257	172173	75022	223504	0	0	0	0	743664	1445281	1227562	222351	699479	0	0	0	0.023	733969	161980287	163336	0	0	0	120777767	1248	1664	72366	33747	0.000	0.000	NaN	743664
		4	7011497	135287	34920	147960	46946	239210	0	0	0	0	5175326	1454545	1945570	2302258	2594093	0	0	0	0.003	3147824	948567833	134865	0	0	0	707283005	1268	1680	129147	1618291	0.000	0.000	NaN	5175326
		5	818097	168585	36697	203234	90182	230334	0	0	0	0	598896	3511291	2566300	166763	500289	0	0	0	0.029	523123	137919260	165987	0	0	0	102837082	3044	2216	106991	122936	0.000	0.000	NaN	598896
		6	1036704	139903	32718	141816	41979	223887	0	0	0	0	751860	3237984	1774175	250145	690214	0	0	0	0.023	734144	145037594	137241	0	0	0	108144744	2796	1532	109921	77978	0.000	0.000	NaN	751860	8126817	76.108
	7a_20kX_857 12881 wt toxo me49 3h__0022	1	2582925	146756	42579	154699	28067	253974	0	0	0	0	6681058	207402	240734	2062906	2092535	0	0	0	0.7272	2165860	379059573	147478	0	0	0	994858528	768	888	134515	1969234	0.000	0.000	NaN	6681058
		2	1045134	157570	34350	150803	62468	247071	0	0	0	0	2677721	185180	222216	1318482	1666621	0	0	0	0.002	2001316	164681381	156543	0	0	0	432213530	588	3060	55251	685375	0.000	0.000	NaN	2677721
		3	144025	154455	23947	152034	82000	210521	0	0	0	0	355664	1540698	270363	240734	229623	0	0	0	0.014	332686	22245317	155560	0	0	0	58383812	2496	438	136353	29963	0.000	0.000	NaN	355664
		4	903014	136685	30628	133910	45232	214017	0	0	0	0	2315687	1033305	933308	1248114	1407369	0	0	0	0.002	1770186	123428697	136625	0	0	0	323944045	1680	3720	50348	580725	0.000	0.000	NaN	2315687	5349072	80.0632
	7d_20kX_857 12881 wt toxo me49 3h__0021	1	2257154	132152	44369	145046	20079	247776	0	0	0	0	5820017	318510	488875	1859208	1777729	0	0	0	0.8374	1910646	298286835	130806	0	0	0	782866922	1062	3384	42722	1728178	0.000	0.000	NaN	5820017
		2	900728	146696	39443	166653	38162	241837	0	0	0	0	2290370	611094	425914	1599956	862939	0	0	0	0.002	1619084	132133392	151568	0	0	0	346789902	990	1284	171184	540982	0.000	0.000	NaN	2290370
		3	420645	141424	32444	157691	48856	229191	0	0	0	0	1067893	1503662	1355518	496283	788867	0	0	0	0.005	931991	59489141	142909	0	0	0	156131867	2436	3474	57826	226150	0.000	0.000	NaN	1067893	3358263	57.7019
	8_12kX_857 12881 wt toxo me49 3h__0029	1	8361031	144826	38423	145802	8010	250448	0	0	0	0	8766103	488364	1034866	3046460	2313914	0	0	0	0.001	3516887	1210892666	145438	0	0	0	1289673343	516	1086	145916	1946094	0.000	0.000	NaN	8766103
		2	910747	166532	35598	212088	60242	249403	0	0	0	0	929303	581386	1017425	883706	98836	0	0	0	0.013	889216	151668288	171582	0	0	0	161535827	600	1050	173618	70389	0.000	0.000	NaN	929303
		3	567104	166609	47037	184449	51562	253455	0	0	0	0	563625	604641	1953455	255810	447667	0	0	0	0.022	515601	94484677	169870	0	0	0	100631850	624	2016	119745	97351	0.000	0.000	NaN	563625
		4	860984	140537	33147	150733	63130	234979	0	0	0	0	901725	1046494	2598793	645338	587199	0	0	0	0.013	872505	121000064	139966	0	0	0	128872328	1080	2682	137701	85809	0.000	0.000	NaN	901725
		5	718269	132248	32781	148049	40180	197528	0	0	0	0	744115	3197620	2622049	296507	633710	0	0	0	0.016	699646	94990010	136540	0	0	0	101170060	3300	3360	64926	98803	0.000	0.000	NaN	744115
		6	2121007	144643	39283	123696	44081	251000	0	0	0	0	2219449	1720901	1156957	1749970	1122074	0	0	0	0.005	2078809	306788818	141002	0	0	0	326748498	1776	1194	147332	247896	0.000	0.000	NaN	2219449	5358217	61.1243
	9a_10kX_857 12881 wt toxo me49 3h__0033	1	20705911	168969	40850	188302	28845	255	0	0	0	0	15080968	333526	354372	4294151	3251881	0	0	0	0.001	4857210	3498660236	172476	0	0	0	2608714778	336	3036	31189	2823166	0.000	0.000	NaN	15080968
		2	1881624	175224	36177	191850	74827	252618	0	0	0	0	1347523	2008106	347423	1209033	194557	0	0	0	0.013	1223502	329705656	182152	0	0	0	245839252	1734	462	8820	119797	0.000	0.000	NaN	1347523
		3	1051456	163120	42398	211894	51253	239464	0	0	0	0	763178	1118703	778228	507238	535032	0	0	0	0.023	737258	171514044	169571	0	0	0	127886445	966	1134	46528	84282	0.000	0.000	NaN	763178
		4	2223616	176571	34091	160151	67541	254958	0	0	0	0	1627402	444702	1354951	576723	1473074	0	0	0	0.011	1581947	392626030	174749	0	0	0	292754729	384	2442	68619	149536	0.000	0.000	NaN	1627402
		5	4152180	145597	36921	148975	25258	232941	0	0	0	0	3045965	833816	2751592	2744643	826867	0	0	0	0.006	2866492	604543729	144984	0	0	0	450767452	720	3090	16766	287514	0.000	0.000	NaN	3045965
		6	1025975	135482	34514	106411	54929	218648	0	0	0	0	732621	4210769	1549508	354372	597568	0	0	0	0.024	680985	139001302	131065	0	0	0	103643889	3636	1854	61343	98963	0.000	0.000	NaN	732621
		7	1036704	130915	22454	130172	63640	184009	0	0	0	0	737381	4287203	722640	298784	632310	0	0	0	0.024	699348	135720254	131080	0	0	0	101197432	3702	624	115292	98861	0.000	0.000	NaN	737381
		8	614244	176228	37439	204342	70951	231648	0	0	0	0	435385	3752171	458599	396062	145918	0	0	0	0.041	422087	108246790	188791	0	0	0	80712325	3240	396	159775	36858	0.000	0.000	NaN	435385	8689455	57.6187
	9b_10kX_857 12881 wt toxo me49 3h__0034	1	16757585	148337	43856	158877	0	255	0	0	0	0	12315498	48639	1146497	4676317	2841922	0	0	0	0.001	4749218	2485769098	148181	0	0	0	1853470227	66	2400	11820	2812606	0.000	0.000	NaN	12315498
		2	1532927	158689	48721	204366	16385	241786	0	0	0	0	1091904	701795	1299363	701795	646207	0	0	0	0.016	953992	243258933	167676	0	0	0	181381766	606	1680	42639	225900	0.000	0.000	NaN	1091904
		3	375520	147277	36214	136200	69241	212684	0	0	0	0	252004	347423	2008106	194557	118124	0	0	0	0.074	227609	55305345	145241	0	0	0	41237462	300	1836	31264	47304	0.000	0.000	NaN	252004
		4	2255803	138591	35059	175781	27289	207877	0	0	0	0	1625312	76433	2258251	653156	1341054	0	0	0	0.011	1446433	312634469	139114	0	0	0	233110420	162	1950	112006	301750	0.000	0.000	NaN	1625312
		5	1528903	133691	37110	133959	44629	218534	0	0	0	0	1107614	889403	3703532	1056167	270990	0	0	0	0.016	1087007	204401160	132995	0	0	0	152408148	768	3198	166319	61250	0.000	0.000	NaN	1107614
		6	3936255	152366	39236	147262	51202	235407	0	0	0	0	2813185	2494499	2411117	2091488	1514765	0	0	0	0.006	2582409	599750269	153256	0	0	0	447193293	2154	3390	35914	390864	0.000	0.000	NaN	2813185
		7	5639507	149183	46204	139989	0.083	255000	0	0	0	0	4087790	1480023	1132600	3182397	1125651	0	0	0	0.004	3329069	841317422	149596	0	0	0	627313613	1278	1068	162132	841676	0.000	0.000	NaN	4087790	10977809	89.1382
	10_15kX_857 12881 wt toxo me49 3h__0037	1	5727757	149099	36078	154644	36507	253304	0	0	0	0	8805316	369882	192146	2276933	3021500	0	0	0	0.9283	3063814	854005559	150336	0	0	0	1332352860	1818	252	101944	2207179	0.000	0.000	NaN	8805316
		2	250621	150501	27960	135041	89326	224621	0	0	0	0	373867	624475	951124	129699	345863	0	0	0	0.023	369382	37718750	147836	0	0	0	58845851	780	1620	69444	19574	0.000	0.000	NaN	373867
		3	428813	160252	28027	122516	99800	224856	0	0	0	0	646413	739763	461151	422722	475562	0	0	0	0.013	636281	68718063	158687	0	0	0	107208562	924	1170	48366	35704	0.000	0.000	NaN	646413
		4	1087735	150448	28294	143027	63302	238492	0	0	0	0	1658122	1229736	139306	1292184	528402	0	0	0	0.005	1312594	163647286	148360	0	0	0	255309732	1536	546	169883	404652	0.000	0.000	NaN	1658122
		5	197420	203570	28720	223256	130654	254446	0	0	0	0	294158	2531527	749370	91269	273808	0	0	0	0.029	288619	40188945	211367	0	0	0	62699657	3162	936	108435	18739	0.000	0.000	NaN	294158
		6	1635770	143944	33091	143803	52172	233312	0	0	0	0	2500860	1916659	1085626	739763	2132824	0	0	0	0.003	2252792	235458616	142241	0	0	0	367344166	2394	4020	71217	381445	0.000	0.000	NaN	2500860
		7	1354381	152359	35395	147253	58259	238357	0	0	0	0	2052304	600457	1681280	1176896	1527563	0	0	0	0.004	1928350	206351521	149220	0	0	0	321933548	750	2100	127612	241264	0.000	0.000	NaN	2052304	7525724	85.468
	11_15kX_857 12881 wt toxo me49 3h__0039	1	5450215	130938	40183	109708	7859	255	0	0	0	0	8413276	153717	725352	2968660	2377810	0	0	0	0.9676	2980393	713642766	127929	0	0	0	1113369779	192	2490	5086	2331391	0.000	0.000	NaN	8413276
		2	705714	148808	38016	148139	30135	234942	0	0	0	0	1074707	129699	1172092	480366	826229	0	0	0	0.008	934740	105015619	146491	0	0	0	163837178	216	2496	62118	223698	0.000	0.000	NaN	1074707
		3	725584	128582	35965	112593	30264	221000	0	0	0	0	1093349	552421	2690048	970339	398704	0	0	0	0.008	1049057	93297025	129632	0	0	0	145554742	690	3360	157663	109034	0.000	0.000	NaN	1093349
		4	244212	140403	26419	149135	68679	193887	0	0	0	0	366017	1585207	3011893	345863	81662	0	0	0	0.023	355373	34288143	144021	0	0	0	53493686	1980	3864	13285	39064	0.000	0.000	NaN	366017
		5	182037	161460	42756	188433	45347	221877	0	0	0	0	269741	2041554	2906212	235379	105680	0	0	0	0.031	258015	29391612	175470	0	0	0	45854501	2550	3762	24179	32793	0.000	0.000	NaN	269741
		6	678793	118193	35251	135478	23235	198979	0	0	0	0	1029924	2411436	2118413	638886	739763	0	0	0	0.008	977459	80228863	118027	0	0	0	125166813	3012	3570	49185	116171	0.000	0.000	NaN	1029924
		7	586493	121129	33572	117652	8994	209835	0	0	0	0	886445	2896605	1239343	225772	816622	0	0	0	0.009	835740	71041114	119014	0	0	0	110832804	3618	1548	102279	135000	0.000	0.000	NaN	886445
		8	518549	156972	41871	133930	34403	255000	0	0	0	0	785593	2046358	893480	739763	230576	0	0	0	0.011	774864	81397925	155339	0	0	0	126990693	2556	1116	162688	28423	0.000	0.000	NaN	785593	5505776	65.4415
	11b_12kX_857 12881 wt toxo me49 3h__0040	1	10775919	149037	40717	157542	0	254453	0	0	0	0	11194187	273251	191857	3342967	3761564	0	0	0	0.001	4430451	1606007987	151779	0	0	0	1710494867	654	4020	55100	2251654	0.000	0.000	NaN	11194187
		2	2197998	155468	38717	155767	44968	245425	0	0	0	0	2159393	976728	331390	1459278	1436022	0	0	0	0.006	2047352	341719329	156096	0	0	0	363951588	1008	1824	44540	127912	0.000	0.000	NaN	2159393
		3	344582	143935	33578	114511	75089	236561	0	0	0	0	342717	715104	1965083	127905	302320	0	0	0	0.037	328264	49597470	141196	0	0	0	52824282	738	2340	67068	32783	0.000	0.000	NaN	342717
		4	1543575	145531	43015	0.429	0.000	219695	0	0	0	0	1583538	331390	2482516	319762	1383698	0	0	0	0.008	1385175	224637691	154312	0	0	0	239252619	606	3990	87354	283726	0.000	0.000	NaN	1583538
		5	974593	131403	29266	114879	39123	209991	0	0	0	0	997703	709290	3674357	936031	238368	0	0	0	0.012	963102	128064415	131429	0	0	0	136396286	732	4026	13617	80950	0.000	0.000	NaN	997703
		6	265713	154932	26790	130118	85184	216646	0	0	0	0	268764	1726715	3511569	232554	127905	0	0	0	0.046	265407	41167419	151829	0	0	0	43845771	1782	3756	28811	15896	0.000	0.000	NaN	268764
		7	524853	149654	32825	119888	65184	228974	0	0	0	0	532015	2133685	3215062	430225	290693	0	0	0	0.023	519226	78546170	145962	0	0	0	83656384	2202	3618	34046	26546	0.000	0.000	NaN	532015
		8	854412	150730	39740	161622	52137	233549	0	0	0	0	853043	2982508	2081360	308134	720918	0	0	0	0.015	775164	128785848	155257	0	0	0	137164656	3102	2892	68438	91205	0.000	0.000	NaN	853043
		9	515464	137806	34398	117598	76486	230128	0	0	0	0	534921	3447616	1255793	122091	511619	0	0	0	0.023	525985	71034020	128720	0	0	0	75655494	3558	1824	76578	26043	0.000	0.000	NaN	534921
		10	606539	152940	26252	151529	74592	226684	0	0	0	0	630308	2732512	180230	529061	197671	0	0	0	0.019	560819	92764301	154717	0	0	0	98799546	2820	198	160626	129116	0.000	0.000	NaN	630308	7902402	70.5938
	11d_10kX_857 12881 wt toxo me49 3h__0042	1	14272447	152349	32545	150252	31334	246479	0	0	0	0	10492735	1313260	354372	2327736	4141285	0	0	0	0.002	4143389	2174396466	151682	0	0	0	1621300673	1890	3882	88174	2327736	0.000	0.000	NaN	10492735
		2	2317496	148475	34515	162416	39686	235443	0	0	0	0	1714326	1343370	2033584	171395	1676896	0	0	0	0.010	1679990	344091153	148746	0	0	0	256565546	1216	1756	93478	110568	0.000	0.000	NaN	1714326
		3	1001834	146447	36547	145625	35466	234765	0	0	0	0	720072	1533294	3724377	328894	620729	0	0	0	0.024	702479	146715121	146517	0	0	0	109395563	1324	3216	117917	64178	0.000	0.000	NaN	720072
		4	1021951	140812	21898	149150	73106	201604	0	0	0	0	736084	3159235	1167342	254777	680950	0	0	0	0.024	727051	143903182	141610	0	0	0	107298889	2728	1008	110513	42815	0.000	0.000	NaN	736084
		5	584738	160052	24181	153234	77971	210393	0	0	0	0	424347	2946149	583671	213086	352056	0	0	0	0.041	411520	93588403	159222	0	0	0	69782555	2544	504	121185	36605	0.000	0.000	NaN	424347
		6	2049267	150850	25713	139036	75240	227164	0	0	0	0	1506858	1403590	538506	548929	1323682	0	0	0	0.011	1432989	309132718	150266	0	0	0	230499402	1212	1608	67476	215084	0.000	0.000	NaN	1506858	5101687	48.6211
	12_8000X_857 12881 wt toxo me49 3h__0044	1	0.0249	142611	42785	62052	61767	207889	0	0	0	0	11916	1719	0.623	2375	4750	0	0	0	0.002204	4768	0.004	143	0	0	0	1853938	1854	3882	82293	2338	0.000	0.000	NaN	11916
		2	0.007662	161242	43146	117193	117000	216000	0	0	0	0	2472	2226	0.587	1669	0.851	0	0	0	0.01576	1688	0.001	155984	0	0	0	644968	1608	856	171372	0.722	0.000	0.000	NaN	2472
		3	0.005747	179693	33541	146131	146000	213080	0	0	0	0	1517	1723	2037	0.174	1432	0	0	0	0.03137	1440	0.001	180000	0	0	0	539080	1266	2507	84207	0.101	0.000	0.000	NaN	1517
		6	0.007662	98832	32472	58149	58000	134357	0	0	0	0	2591	2089	4183	1594	1204	0	0	0	0.01434	1796	0.7573	101485	0	0	0	395327	1611	3784	35969	0.746	0.000	0.000	NaN	2591
		7	0.005747	157093	47285	103454	103280	192000	0	0	0	0	1802	3845	2309	0.274	1748	0	0	0	0.02223	1766	0.9028	176000	0	0	0	471280	2778	2931	81756	0.080	0.000	0.000	NaN	1802	8382	70.3424
	13a_8000X_857 12881 wt toxo me49 3h__0048	1	22111904	153701	41789	150828	0	254865	0	0	0	0	11397160	506565	1669172	4592298	2682301	0	0	0	0.002	4711846	3398611521	152524	0	0	0	1774165277	366	2520	12934	2462160	0.000	0.000	NaN	11397160
		2	4779451	157146	37375	140348	46321	241229	0	0	0	0	2460680	2500990	3388170	2105149	934238	0	0	0	0.010	2275422	751070317	157020	0	0	0	392078609	1807	3072	22306	354072	0.000	0.000	NaN	2460680
		3	6216160	147968	31083	143329	63426	239006	0	0	0	0	3201391	3368793	1638723	1677476	1673324	0	0	0	0.008	2011283	919793672	146071	0	0	0	480156671	2434	1277	134415	984641	0.000	0.000	NaN	3201391
		4	1053586	170883	33007	154578	102518	240626	0	0	0	0	540650	2775033	1759135	489956	178543	0	0	0	0.045	521473	180040499	169269	0	0	0	93985911	2005	1400	20022	56775	0.000	0.000	NaN	540650
		5	1683823	156486	27367	166763	84420	228310	0	0	0	0	846626	869187	3952865	793064	203456	0	0	0	0.030	818746	263494218	156550	0	0	0	137550965	628	2856	165611	27627	0.000	0.000	NaN	846626	7049347	61.8518
	13b_8000X_857 12881 wt toxo me49 3h__0049_USE	1	21945246	146108	39264	144727	34465	254131	0	0	0	0	11256874	1450491	1046346	2430403	3875357	0	0	0	0.002	3879926	3206375701	142480	0	0	0	1673813085	2032	3556	87219	2404695	0.000	0.000	NaN	11256874
		2	4411653	152102	35440	124929	65000	246560	0	0	0	0	2239841	1777128	1018665	1804809	797216	0	0	0	0.011	1875302	671023212	150511	0	0	0	350291899	1284	1312	15760	494959	0.000	0.000	NaN	2239841
		3	3369561	159663	32291	129794	70393	248246	0	0	0	0	1731149	1422810	1893389	287884	1655331	0	0	0	0.014	1668646	537994240	154869	0	0	0	280847250	1084	2564	82757	171472	0.000	0.000	NaN	1731149
		4	3892523	161902	30923	151054	67151	243935	0	0	0	0	2001458	1489244	3587474	1301013	1317622	0	0	0	0.012	1851691	630209025	161572	0	0	0	328985811	1076	2592	134637	329606	0.000	0.000	NaN	2001458
		5	886928	158611	29224	127638	92099	230998	0	0	0	0	446796	3282981	4362545	210377	382000	0	0	0	0.056	436099	140676378	157697	0	0	0	73436797	2372	3428	61157	38834	0.000	0.000	NaN	446796
		6	5233451	148461	33672	112885	52768	232768	0	0	0	0	2685702	3554256	1616578	315565	2590953	0	0	0	0.009	2594080	776963503	146122	0	0	0	405595538	2568	3040	87186	258018	0.000	0.000	NaN	2685702	9104946	80.8834
	13c_8000X_857 12881 wt toxo me49 3h__0050	1	24320604	155257	41878	147920	0	255	0	0	0	0	12505059	240826	1826954	4841429	2632475	0	0	0	0.002	4896391	3775948261	157498	0	0	0	1971145055	216	2022	166364	2615490	0.000	0.000	NaN	12505059
		2	2543932	171799	37827	193400	75993	243437	0	0	0	0	1294677	2596489	1893389	1206897	393072	0	0	0	0.019	1269293	437044567	177435	0	0	0	228148846	1876	1368	161960	72217	0.000	0.000	NaN	1294677
		3	1848565	147802	33364	137917	61887	231876	0	0	0	0	934678	226985	2325214	459507	758463	0	0	0	0.027	886799	273221991	147692	0	0	0	142629120	164	2228	58791	95783	0.000	0.000	NaN	934678
		4	7476632	148289	36862	153900	53357	235258	0	0	0	0	3819220	337710	3570865	3404778	891332	0	0	0	0.006	3512607	1108701297	149000	0	0	0	578771458	244	2580	165767	518513	0.000	0.000	NaN	3819220
		5	1189595	152232	39464	108679	68024	237257	0	0	0	0	601817	4285038	2696141	398608	431826	0	0	0	0.041	587675	181094920	149216	0	0	0	94536347	3096	1948	132709	34470	0.000	0.000	NaN	601817	6650392	53.1816
	14_12kX_857 12881 wt toxo me49 3h__0051	1	10007887	139467	36925	128375	27162	249570	0	0	0	0	10562459	238368	337204	3389478	3459244	0	0	0	0.001	4327321	1395770065	137873	0	0	0	1486578865	504	630	133040	1918976	0.000	0.000	NaN	10562459
		2	386833	107305	19557	113192	69616	161429	0	0	0	0	400650	2821658	1067811	209299	329452	0	0	0	0.030	390313	41508988	105864	0	0	0	44209562	2912	1102	122428	35833	0.000	0.000	NaN	400650
		3	772726	134458	29680	125092	66734	205708	0	0	0	0	798029	2143375	513557	620145	468984	0	0	0	0.015	777512	103899545	132994	0	0	0	110659249	2212	530	142902	44830	0.000	0.000	NaN	798029
		4	675079	139578	35222	165895	27824	207702	0	0	0	0	705419	1430208	296507	674407	182167	0	0	0	0.017	698577	94226201	144107	0	0	0	100356557	1476	306	164884	25887	0.000	0.000	NaN	705419
		5	1454378	156086	33323	132997	79923	236996	0	0	0	0	1508264	852699	1761598	1182151	864326	0	0	0	0.008	1464425	227008420	151878	0	0	0	241777588	880	1818	143828	73418	0.000	0.000	NaN	1508264
		6	467579	134403	32936	136013	43049	199107	0	0	0	0	469025	2767395	3422423	317824	329452	0	0	0	0.027	457767	62843885	137063	0	0	0	66932508	2856	3532	133971	30591	0.000	0.000	NaN	469025
		7	509830	149935	25885	139233	85609	214508	0	0	0	0	535680	3596838	2771271	27131	530999	0	0	0	0.022	531225	76441570	149474	0	0	0	81414858	3712	2860	91672	18862	0.000	0.000	NaN	535680
		8	572738	141699	29058	127104	61000	206259	0	0	0	0	583828	3151110	1771288	240306	515495	0	0	0	0.021	568755	81156131	138764	0	0	0	86436149	3252	1828	114993	34182	0.000	0.000	NaN	583828	5000895	47.3459
	16_10kX_857 12881 wt toxo me49 3h__0054	1	14351574	156327	36974	143788	37485	254325	0	0	0	0	10492041	1375796	361320	2084539	4120439	0	0	0	0.002	4194537	2243542590	155002	0	0	0	1672858270	1434	3864	78243	2026169	0.000	0.000	NaN	10492041
		2	1457823	148036	37219	180523	56609	218870	0	0	0	0	1040342	3219455	1486971	222351	912565	0	0	0	0.017	932119	215809821	152334	0	0	0	160914816	2804	1284	101757	90034	0.000	0.000	NaN	1040342
		3	1184229	163595	32767	136573	82310	235804	0	0	0	0	871061	1482339	1422119	129705	796757	0	0	0	0.020	797619	193733859	160554	0	0	0	144454261	1324	1228	92663	81533	0.000	0.000	NaN	871061
		4	3162416	164418	36200	159993	74168	255000	0	0	0	0	2326890	1315576	2427330	393746	2010422	0	0	0	0.007	2015880	519957247	161142	0	0	0	387697022	1348	2096	94217	368836	0.000	0.000	NaN	2326890
		5	1050115	144192	33855	181594	65279	220771	0	0	0	0	767026	2348581	3747538	514186	555877	0	0	0	0.022	757223	151418241	143017	0	0	0	112902362	2028	3716	47231	25342	0.000	0.000	NaN	767026	5005319	47.7059
	18_10kX_857 12881 wt toxo me49 3h__0060	1	16364630	153450	40845	163010	0	250635	0	0	0	0	11950036	48639	639259	4120439	3356108	0	0	0	0.001	4701154	2511150417	155570	0	0	0	1872395363	240	3372	41465	2240856	0.000	0.000	NaN	11950036
		2	1416247	151529	23603	142161	89601	230496	0	0	0	0	1034591	3198610	1991893	713376	718008	0	0	0	0.017	1012146	214602814	148110	0	0	0	160014833	2762	2340	45185	71678	0.000	0.000	NaN	1034591
		3	1223123	146560	31335	157312	35685	219381	0	0	0	0	894207	2035900	3103647	727273	495657	0	0	0	0.019	880114	179260516	150781	0	0	0	133662467	1758	3108	34276	29358	0.000	0.000	NaN	894207
		4	3081947	141331	41419	160361	0.000	223719	0	0	0	0	2284873	76433	3451071	1871453	546613	0	0	0	0.007	1882520	435575547	148310	0	0	0	324779284	66	2980	173784	495251	0.000	0.000	NaN	2284873
		5	1994280	142162	23753	153894	75883	222190	0	0	0	0	1463681	113492	1709322	870874	1139548	0	0	0	0.012	1434222	283510589	141919	0	0	0	211394709	98	2460	52612	90488	0.000	0.000	NaN	1463681
		6	536457	181282	24570	147692	122365	227792	0	0	0	0	383918	2160972	759699	291836	208454	0	0	0	0.046	358638	97249995	185887	0	0	0	72512757	1866	836	35538	56003	0.000	0.000	NaN	383918
		7	843579	173947	31117	175865	68776	245077	0	0	0	0	616521	2841922	657788	597568	37058	0	0	0	0.028	598214	146737681	176281	0	0	0	109412384	2454	600	2663	26497	0.000	0.000	NaN	616521
		8	921365	174052	26101	183266	106411	228236	0	0	0	0	671437	1473074	982050	509554	384482	0	0	0	0.026	638335	160365324	175541	0	0	0	119573598	1272	1180	37036	88780	0.000	0.000	NaN	671437	7349228	61.4996
	19_12kX_857 12881 wt toxo me49 3h__0062	1	8059640	140261	29490	134063	55716	234	0	0	0	0	8444792	389528	1116260	3058088	1860434	0	0	0	0.001	3221065	1130454536	139562	0	0	0	1204001908	402	1566	161696	1772184	0.000	0.000	NaN	8444792
		2	1961392	131982	28328	117675	44250	214356	0	0	0	0	2049113	2286783	1813923	1127888	1093005	0	0	0	0.006	1400698	258868061	131112	0	0	0	275710017	2360	3000	51291	659637	0.000	0.000	NaN	2049113		24.2648
	21_10kX_857 12881 wt toxo me49 3h__0026	1	0.02012	157055	42241	214513	94142	214749	0	0	0	0	13541	1063	0.375	2925	4211	0	0	0	0.001379	4461	0.003	154604	0	0	0	2355829	1500	330	109564	2835	0.000	0.000	NaN	13541
		2	0.008047	142407	32390	87173	87000	175501	0	0	0	0	4436	1939	0.375	2078	3363	0	0	0	0.005139	3868	0.001	150356	0	0	0	854445	1674	324	119604	0.836	0.000	0.000	NaN	4436
		3	0.002682	131000	38184	104105	104000	158000	0	0	0	0	0.980	3071	3947	0.688	0.653	0	0	0	0.0351	0.949	0.3514	131000	0	0	0	262000	2652	3972	43516	0.079	0.000	0.000	NaN	980
		4	0.002682	143500	14849	133041	133000	154000	0	0	0	0	1171	1793	3787	0.869	0.737	0	0	0	0.02459	1139	0.3849	143500	0	0	0	287000	1548	3270	139702	0.103	0.000	0.000	NaN	1171
		5	0.004023	145270	18823	134064	134000	167000	0	0	0	0	1814	1056	0.354	0.737	1355	0	0	0	0.01536	1542	0.5845	134811	0	0	0	435811	912	1476	61472	0.275	0.000	0.000	NaN	1814	8401	62.0412
857 12890 wt toxo me49 24h	8_10kX_857 12890 wt toxo me49 24h__0027	1	18243572	160900	43245	191151	23151	255	0	0	0	0	13356887	138969	264042	4328893	3432541	0	0	0	0.001	4408465	2935393531	160826	0	0	0	2188724817	120	2772	10903	3191443	0.000	0.000	NaN	13356887
		2	2856635	145242	26368	144975	71091	213840	0	0	0	0	2032683	3453387	1285466	910249	1493920	0	0	0	0.009	1687690	414904571	146100	0	0	0	309366333	2982	1110	117726	466365	0.000	0.000	NaN	2032683
		3	793957	164808	42779	206518	72739	235435	0	0	0	0	564234	1486971	1097857	465547	250145	0	0	0	0.031	528495	130850564	175165	0	0	0	97566433	1284	1164	28250	72531	0.000	0.000	NaN	564234
		4	3315306	164377	33697	152135	75812	254249	0	0	0	0	2407408	152866	1375796	1236827	1896931	0	0	0	0.007	2238333	544959360	164744	0	0	0	406339410	174	2826	57938	326308	0.000	0.000	NaN	2407408
		5	519022	176225	32553	188995	99141	241572	0	0	0	0	369516	326578	3453387	340475	104227	0	0	0	0.048	354099	91464809	185541	0	0	0	68199134	282	2982	164055	43548	0.000	0.000	NaN	369516
		6	1422953	158386	31411	138935	69650	225922	0	0	0	0	1051667	1306311	3613201	1042270	34742	0	0	0	0.016	1042640	225375629	158979	0	0	0	168047394	1128	3126	178472	31267	0.000	0.000	NaN	1051667
		7	565962	183922	31606	218707	99303	243830	0	0	0	0	410630	2668210	3515923	396062	83382	0	0	0	0.042	404744	104093090	183327	0	0	0	77615191	2304	3108	11889	24265	0.000	0.000	NaN	410630
		8	401002	174853	24408	161713	113374	230669	0	0	0	0	287884	3147654	3404748	277939	48639	0	0	0	0.061	282162	70116270	174154	0	0	0	52280969	2718	2982	9926	15486	0.000	0.000	NaN	287884	7124022	53.3359

## Sheet: Me49 1 pach distance
Folder	Vacoule image number		Area	Mean	StdDEV	Mode	Min	Max	X	Y	XM	YM	Perimeter	BX	BY	Width	Height	Major	Minor	Angle	Circ.	Feret	IntDen	Median	Skew	Kurt	% Area	RawIntDen	FeretX	FeretY	FeretAngle	MinFeret	AR	Round	Solidity	Length		Total length ER	% covered by PVM
857 12881 wt toxo me49 3h (2)	1_12kX_857 12881 wt toxo me49 3h__0002	1	24412	74851	10712	65523	56680	94098	1914696	972852	0	0	24513	1910820	961224	7752	23255	0	0	108435	0.511	24513	1827247	72689	0	0	0	1946128	1972	992	108435	0	0.000	0.000	NaN	24513
		2	486358	135807	40550	177343	33343	215388	1693770	1083315	0	0	501372	1465092	980604	457357	205423	0	0	-155813	0.024	501372	66050814	136978	0	0	0	70348080	1512	1224	24187	2.842e-11	0.000	0.000	NaN	501372
		3	24412	148628	17056	166837	121116	175178	1459116	1175529	0	0	24513	1455402	1163740	7752	23255	0	0	108435	0.511	24513	3628272	148371	0	0	0	3864327	1501833	1201167	108435	0.000	0.000	0.000	NaN	24513
		4	485419	145098	36454	138533	62584	207142	1218972	1249979	0	0	500127	980604	1174399	476736	151160	0	0	-162408	0.024	500127	70433185	151206	0	0	0	75015568	1012000	1368000	17592	0.000	0.000	0.000	NaN	500127
		5	15962	185721	14064	173928	166000	207000	967038	1325559	0	0	15981	965100	1317807	3876	15504	0	0	104036	0.785	15981	2964387	186500	0	0	0	3157250	996000	1360000	104036	0.000	0.000	0.000	NaN	15981
		6	487296	144308	34581	110145	82637	214266	786808	1498037	0	0	501611	612393	1317807	348831	360459	0	0	-134061	0.024	501611	70320651	141278	0	0	0	74895713	632000	1732000	45939	0.000	0.000	0.000	NaN	501611
		7	32862	182270	36084	208676	90194	213744	603833	1685210	0	0	33342	590106	1675359	27131	19380	0	0	144462	0.371	33342	5989751	198395	0	0	0	6379444	609167	1729167	144462	0.000	0.000	0.000	NaN	33342
		8	486358	133344	34950	112466	59121	216998	478674	1920510	0	0	500967	364335	1697646	228678	445729	0	0	-117160	0.024	500967	64853005	132511	0	0	0	69072342	376000	2212000	62840	2.842e-11	0.000	0.000	NaN	500967
		9	34740	178087	38890	100008	99750	231917	342856	2167115	0	0	35098	325576	2165661	34883	3876	0	0	173660	0.354	35098	6186706	190435	0	0	0	6589213	335833	2234500	173660	4.441e-13	0.000	0.000	NaN	35098
		10	485419	137712	31503	154707	47207	231288	370149	2422440	0	0	499511	341080	2174382	58139	496116	0	0	-83316	0.024	499511	66847771	140177	0	0	0	71196886	352000	2244000	96684	7.105e-12	0.000	0.000	NaN	499511
		11	9389	101851	10597	86055	86000	113988	403094	2691815	0	0	8667	399218	2689877	7752	3876	0	0	-153435	1000	8667	956290	105333	0	0	0	1018506	412000	2780000	26565	0.000	0.000	0.000	NaN	8667
		12	486358	92561	24923	78399	43336	156243	546502	2906928	0	0	501057	403094	2701505	286817	410846	0	0	-55081	0.024	501057	45017891	85081	0	0	0	47946755	416000	2788000	124919	0.000	0.000	0.000	NaN	501057
		13	22534	139990	15243	133123	109000	160250	674407	3139482	0	0	21925	666655	3131730	15504	15504	0	0	-135000	0.589	21925	3154530	143163	0	0	0	3359764	688000	3248000	45000	0.000	0.000	0.000	NaN	21925
		14	23473	202760	21995	180055	152000	236000	961224	3166613	0	0	23255	961224	3154985	0.000	23255	0	0	90000	0.545	23255	4759356	209000	0	0	0	5069000	992000	3256000	90000	0.000	0.000	0.000	NaN	23255
		15	194355	151704	29445	121942	77548	216995	1067811	3185993	0	0	200088	968976	3170489	197671	31007	0	0	-8915	0.061	200088	29484395	155718	0	0	0	31402649	1000000	3272000	171085	0.000	0.000	0.000	NaN	200088
		16	12206	126601	6579	121747	116890	136167	1169392	3210055	0	0	11628	1169554	3204403	0.000	11628	0	0	90000	1000	11628	1545274	126972	0	0	0	1645809	1206833	3306833	90000	0.000	0.000	0.000	NaN	11628
		17	196233	131359	22827	169918	73520	177427	1271135	3205534	0	0	201584	1170523	3203434	201547	3876	0	0	1102	0.061	201584	25776961	128424	0	0	0	27454010	1207833	3310167	1102	0.000	0.000	0.000	NaN	201584
		18	12206	157936	19001	178388	120917	178500	1375138	3204888	0	0	11628	1374977	3199558	0.000	11628	0	0	-90000	1000	11628	1927748	162916	0	0	0	2053168	1419167	3301500	90000	0.000	0.000	0.000	NaN	11628
		19	195294	152388	28378	109606	97214	208523	1463638	3257858	0	0	201025	1380791	3201496	166664	112401	0	0	-33996	0.061	201025	29760447	155105	0	0	0	31696662	1424500	3304167	146004	0.000	0.000	0.000	NaN	201025
		20	12206	163439	17593	185561	131362	185667	1553430	3314382	0	0	11429	1549392	3310022	7752	8721	0	0	-132710	1000	11429	1994912	164334	0	0	0	2124701	1599167	3424833	47290	8.882e-13	0.000	0.000	NaN	11429
		21	27229	205518	17866	163131	163000	229985	1807382	3152805	0	0	26757	1806171	3139482	2907	27131	0	0	95194	0.478	26757	5595940	212375	0	0	0	5960012	1864000	3240000	95194	8.882e-13	0.000	0.000	NaN	26757
		22	196233	170333	35069	153891	89538	245692	1914696	3153047	0	0	201584	1813923	3151110	201547	3876	0	0	1102	0.061	201584	33424932	173808	0	0	0	35599558	1872000	3256000	1102	0.000	0.000	0.000	NaN	201584
		23	35679	169432	17583	155817	137000	195389	2025644	3148687	0	0	35655	2012563	3136575	26162	24224	0	0	137203	0.353	35655	6045133	176333	0	0	0	6438430	2077000	3237000	137203	0.000	0.000	0.000	NaN	35655
		24	194355	156697	24639	128947	104981	215526	2120119	3081343	0	0	200051	2038725	3023205	162788	116277	0	0	35538	0.061	200051	30454875	155000	0	0	0	32436269	2104000	3240000	35538	0.000	0.000	0.000	NaN	200051
		25	113609	214919	25505	235601	153090	253915	2201998	2968942	0	0	116103	2195699	2911772	13566	115308	0	0	96710	0.106	116103	24416597	221556	0	0	0	26005141	2265500	3004500	96710	0.000	0.000	0.000	NaN	116103
		26	41312	170089	15636	166179	140860	194651	3424361	2341046	0	0	41924	3406919	2329418	34883	23255	0	0	146310	0.295	41924	7026755	174869	0	0	0	7483916	3516000	2404000	146310	3.553e-12	0.000	0.000	NaN	41924
		27	195294	191299	13936	189718	146000	226227	3366222	2395308	0	0	200538	3290642	2329418	151160	131781	0	0	-138918	0.061	200538	37359585	191319	0	0	0	39790200	3396000	2540000	41082	1.421e-11	0.000	0.000	NaN	200538
		28	46946	195382	12501	187840	166000	215259	3282890	2474764	0	0	47311	3263511	2461199	38759	27131	0	0	145008	0.264	47311	9172330	195041	0	0	0	9769082	3368000	2540000	145008	0.000	0.000	0.000	NaN	47311
		29	195294	175250	25441	166128	122838	233109	3220876	2560034	0	0	200538	3154985	2484454	131781	151160	0	0	-131082	0.061	200538	34225217	174510	0	0	0	36451909	3256000	2720000	48918	0.000	0.000	0.000	NaN	200538
		30	22534	146706	9391	148045	125853	163601	3156923	2649180	0	0	22600	3151110	2639490	11628	19380	0	0	120964	0.554	22600	3305873	147630	0	0	0	3520953	3252000	2724000	120964	0.000	0.000	0.000	NaN	22600
		31	195294	158926	19543	166597	93975	194198	3075529	2707319	0	0	201025	2992197	2651118	166664	112401	0	0	-146004	0.061	201025	31037275	162965	0	0	0	33056561	3088000	2852000	33996	0.000	0.000	0.000	NaN	201025
		32	14084	138069	8960	120061	120000	151306	2978632	2775147	0	0	13975	2972818	2771271	11628	7752	0	0	146310	0.906	13975	1944530	140612	0	0	0	2071041	3068000	2860000	146310	8.882e-13	0.000	0.000	NaN	13975
		33	194355	172743	26089	177600	109209	224016	2877858	2810030	0	0	199788	2782899	2779023	189919	62014	0	0	-161917	0.061	199788	33573434	177705	0	0	0	35757722	2872000	2932000	18083	7.105e-12	0.000	0.000	NaN	199788
		34	39434	169515	16022	177175	123928	190261	2763519	2837161	0	0	39527	2759643	2817782	7752	38759	0	0	101310	0.317	39527	6684716	173159	0	0	0	7119624	2848000	2908000	101310	0.000	0.000	0.000	NaN	39527
	1b_12kX_857 12881 wt toxo me49 3h__0003	1	75113	194603	27235	158331	148068	240251	1370616	1302304	0	0	76279	1354628	1268389	32945	68797	0	0	-64411	0.162	76279	14617245	191587	0	0	0	15568243	1397500	1308500	115589	0	0.000	0.000	NaN	76279
		2	195294	159259	28199	150049	77737	219590	1279048	1340094	0	0	200810	1186026	1302304	186043	75580	0	0	-157891	0.061	200810	31102435	160417	0	0	0	33125960	1224000	1422000	22109	0	0.000	0.000	NaN	200810
		3	18778	146155	38309	189089	83361	189296	1168746	1364157	0	0	18498	1164709	1355597	7752	16473	0	0	114775	0.690	18498	2744543	155178	0	0	0	2923103	1202167	1399167	114775	0	0.000	0.000	NaN	18498
		4	194355	114464	22318	118242	69102	167000	1073625	1412767	0	0	199336	984479	1368194	178292	89146	0	0	-153435	0.061	199336	22246775	116917	0	0	0	23694151	1016000	1504000	26565	0	0.000	0.000	NaN	199336
		5	18778	136324	11299	121327	121250	160500	971560	1459278	0	0	18750	969945	1450557	3876	18411	0	0	-79077	0.671	18750	2559937	134713	0	0	0	2726487	1000833	1496500	100923	0	0.000	0.000	NaN	18750
		6	196233	139813	26987	125162	88473	203717	883706	1488347	0	0	201249	786808	1461216	193795	54263	0	0	-164358	0.061	201249	27435874	134478	0	0	0	29220852	812000	1564000	15642	0	0.000	0.000	NaN	201249
		7	22534	177953	36296	204755	96000	219465	769367	1525168	0	0	22600	763553	1515478	11628	19380	0	0	120964	0.554	22600	4009978	192726	0	0	0	4270868	788000	1564000	120964	0	0.000	0.000	NaN	22600
		8	15023	134651	20519	110944	110833	167417	691687	1564089	0	0	14517	687973	1558113	7752	12597	0	0	122276	0.896	14517	2022806	131751	0	0	0	2154410	709833	1607833	122276	0	0.000	0.000	NaN	14517
		9	485419	140390	27490	144488	70607	193822	499992	1717025	0	0	500277	310072	1554237	379839	325576	0	0	-139399	0.024	500277	68147706	144088	0	0	0	72581396	320000	1940000	40601	0	0.000	0.000	NaN	500277
		10	22534	154470	12886	142384	127750	172084	299171	1878602	0	0	21936	288755	1877875	22286	2907	0	0	173660	0.588	21936	3480827	155814	0	0	0	3707289	297500	1937500	173660	0	0.000	0.000	NaN	21936
		11	486358	169944	26941	132619	112000	245635	273251	2137561	0	0	501207	255810	1887565	34883	499992	0	0	-93991	0.024	501207	82653773	168490	0	0	0	88031227	264000	2464000	86009	0	0.000	0.000	NaN	501207
		12	16900	124585	13579	135810	97926	141125	244666	2394824	0	0	16054	236430	2394339	16473	1938	0	0	174806	0.824	16054	2105542	128912	0	0	0	2242528	244250	2470750	174806	0	0.000	0.000	NaN	16054
		13	39434	138444	32771	137118	69146	178242	387106	2760128	0	0	39952	368211	2755767	38759	9690	0	0	14036	0.310	39952	5459444	144965	0	0	0	5814635	379500	2853500	14036	0	0.000	0.000	NaN	39952
		14	16900	163526	19181	126693	126569	189792	454288	2827956	0	0	16273	448636	2821658	10659	12597	0	0	49830	0.802	16274	2763662	167856	0	0	0	2943466	463417	2924917	49831	0	0.000	0.000	NaN	16273
		15	195294	127621	28380	120019	76367	188679	530999	2904990	0	0	200538	465108	2829410	131781	151160	0	0	-48918	0.061	200538	24923573	125156	0	0	0	26545101	480000	2920000	131082	1.421e-11	0.000	0.000	NaN	200538
		16	16900	145829	22052	165293	98444	171113	605771	2978793	0	0	16671	600765	2971849	9690	13566	0	0	-125538	0.764	16671	2464568	150603	0	0	0	2624913	620167	3081167	54462	0.000	0.000	0.000	NaN	16671
		17	195294	146130	29573	130821	87598	197699	687973	3040646	0	0	201025	604641	2984446	166664	112401	0	0	-33996	0.061	201025	28538385	144983	0	0	0	30395092	624000	3080000	146004	0.000	0.000	0.000	NaN	201025
		18	15962	127518	22480	138261	89000	158480	773969	3112916	0	0	15329	771305	3105568	5814	14535	0	0	-110344	0.854	15329	2035381	129625	0	0	0	2167803	796000	3220000	69656	0.000	0.000	0.000	NaN	15329
		19	196233	120012	33323	127711	46145	185817	875954	3166613	0	0	201099	786808	3120102	178292	93022	0	0	-27553	0.061	201099	23550275	127500	0	0	0	25082456	812000	3220000	152447	0.000	0.000	0.000	NaN	201099
		20	15962	118559	28956	151317	71250	152750	976243	3208764	0	0	15504	976728	3201496	0.000	15504	0	0	90000	0.834	15504	1892382	125250	0	0	0	2015500	1007500	3303500	90000	0.000	0.000	0.000	NaN	15504
		21	15962	126324	34249	57701	57500	160250	1314416	3332793	0	0	15504	1314900	3325525	0.000	15504	0	0	90000	0.834	15504	2016318	137000	0	0	0	2147500	1356500	3431500	90000	0.000	0.000	0.000	NaN	15504
		22	487296	132869	41028	87109	45882	214747	1558598	3382210	0	0	501686	1312962	3334246	492240	96898	0	0	-11136	0.024	501686	64746404	128333	0	0	0	68958805	1354500	3440500	168864	0.000	0.000	0.000	NaN	501686
		23	19717	116857	23310	137992	78100	145200	1796966	3421938	0	0	19763	1795512	3412733	3876	19380	0	0	101310	0.634	19763	2304096	118500	0	0	0	2454000	1852500	3521500	101310	0.000	0.000	0.000	NaN	19763
		24	485419	141146	30917	165847	60408	216885	2061981	3377850	0	0	500472	1813923	3344905	496116	65890	0	0	7565	0.024	500472	68514732	140320	0	0	0	72972301	1872000	3520000	7565	1.421e-11	0.000	0.000	NaN	500472
		25	22534	156911	22204	165667	115000	189331	2324331	3355806	0	0	22444	2321666	3344905	5814	22286	0	0	-76264	0.562	22444	3535825	163601	0	0	0	3765865	2396000	3452000	103736	0.000	0.000	0.000	NaN	22444
		26	486358	127485	19722	129868	82093	183591	2571662	3288704	0	0	501087	2329418	3224752	484488	127905	0	0	14789	0.024	501087	62003206	129213	0	0	0	66037135	2404000	3460000	14789	0.000	0.000	0.000	NaN	501087
		27	26290	148945	35097	145779	78556	196025	2819720	3228628	0	0	26000	2813906	3217000	11628	23255	0	0	116565	0.489	26000	3915713	154056	0	0	0	4170469	2904000	3320000	116565	0.000	0.000	0.000	NaN	26000
		28	484480	159316	29001	167366	79658	222219	3052274	3120102	0	0	499210	2829410	3007701	445729	224802	0	0	26764	0.024	499210	77185426	159536	0	0	0	82207110	2920000	3336000	26764	0.000	0.000	0.000	NaN	499210
		29	38495	159460	23209	157125	109777	191400	3286524	2996316	0	0	38862	3271263	2985415	31976	23255	0	0	144130	0.320	38862	6138506	162825	0	0	0	6537877	3375500	3080500	144130	3.553e-12	0.000	0.000	NaN	38862
		30	61968	174487	27690	184805	85778	211588	3441641	2760774	0	0	63095	3418547	2739295	46511	42635	0	0	137490	0.196	63095	10812698	183071	0	0	0	11516172	3527833	2827167	137490	0.000	0.000	0.000	NaN	63095
		31	485419	179327	35506	137532	94154	245237	3534339	2510132	0	0	500292	3437926	2280000	193795	461233	0	0	67209	0.024	500292	87048760	175392	0	0	0	92712153	3547500	2828500	67209	0.000	0.000	0.000	NaN	500292
		32	33801	156211	14224	132276	132178	182562	3612504	2278224	0	0	33814	3595869	2276124	33914	3876	0	0	-6582	0.371	33814	5280067	156138	0	0	0	5623588	3710833	2349167	173418	4.441e-13	0.000	0.000	NaN	33814
		33	485419	159496	27207	132615	105434	220448	3548390	2052291	0	0	500367	3461182	1817799	174416	468984	0	0	110400	0.024	500367	77422387	155000	0	0	0	82459488	3572000	1876000	110400	0.000	0.000	0.000	NaN	500367
		34	17839	123096	15747	129411	95000	147593	3465058	1802295	0	0	17334	3457306	1798419	15504	7752	0	0	-153435	0.746	17334	2195947	129000	0	0	0	2338815	3568000	1864000	26565	0.000	0.000	0.000	NaN	17334
		35	15962	180358	7836	159063	159000	191333	2671305	1400978	0	0	15557	2670498	1393387	0.969	15504	0	0	-94764	0.829	15557	2878789	181278	0	0	0	3066083	2756167	1453833	85237	0.000	0.000	0.000	NaN	15557
		36	194355	166414	22540	170021	118069	211400	2561972	1358504	0	0	200088	2468951	1321683	186043	73642	0	0	158405	0.061	200088	32343458	170188	0	0	0	34447723	2548000	1364000	158405	0.000	0.000	0.000	NaN	200088
		37	8450	149111	4106	145020	145000	155000	2465075	1317807	0	0	7752	2465075	1313931	0.000	7752	0	0	-90000	1000	7752	1260023	147000	0	0	0	1342000	2544000	1356000	90000	0.000	0.000	0.000	NaN	7752
		38	193416	145631	24115	139419	88098	191142	2354611	1329435	0	0	199034	2255776	1317807	197671	23255	0	0	-173290	0.061	199034	28167446	147785	0	0	0	30000020	2328000	1384000	6710	0.000	0.000	0.000	NaN	199034
		39	8450	133889	13797	116066	116000	150000	2255776	1337187	0	0	7752	2255776	1333311	0.000	7752	0	0	-90000	1000	7752	1131392	137000	0	0	0	1205000	2328000	1376000	90000	0.000	0.000	0.000	NaN	7752
		40	195294	145645	28622	168976	80215	197042	2153064	1319745	0	0	200725	2054229	1302304	197671	34883	0	0	169992	0.061	200725	28443699	149919	0	0	0	30294246	2120000	1344000	169992	0.000	0.000	0.000	NaN	200725
		41	34740	185203	14317	195041	160250	207250	2053744	1306664	0	0	34883	2054229	1289707	0.000	34883	0	0	-90000	0.359	34883	6433910	189000	0	0	0	6852500	2119500	1330500	90000	0.000	0.000	0.000	NaN	34883
	1c_12kX_857 12881 wt toxo me49 3h__0004	1	26290	185688	24271	211676	144	214	0	0	0	0	27131	1313931	1166647	0	27131	0	0	0	0.449	27131	4881659	196334	0	0	0	5199259	1356	1204	90	0	0.000	0.000	NaN	27131
		2	484480	197396	37499	201258	70330	255	1550361	1203468	0	0	498668	1302304	1178275	496116	50387	0	0	-5799	0.024	498668	95634533	200464	0	0	0	101856516	1344	1216	174201	0	0.000	0.000	NaN	498668
		3	30984	209111	39245	236409	124000	249938	1825147	1243923	0	0	30533	1824582	1228661	0.969	31007	0	0	-91515	0.418	30533	6479115	230538	0	0	0	6900647	1883167	1299500	88485	1.11e-13	0.000	0.000	NaN	30533
		4	486358	131579	35789	126184	27491	221096	2079422	1279048	0	0	500952	1833302	1232537	492240	93022	0	0	-10701	0.024	500952	63994374	129439	0	0	0	68157848	1892000	1272000	169299	0.000	0.000	0.000	NaN	500952
		5	19717	155836	23318	153139	116667	188767	2326027	1316677	0	0	19763	2324573	1307148	3876	19380	0	0	101310	0.634	19763	3072644	153233	0	0	0	3272550	2398500	1348833	101310	0.000	0.000	0.000	NaN	19763
		6	485419	183628	40952	137827	80094	255000	2579414	1414705	0	0	500292	2348798	1317807	461233	193795	0	0	-22791	0.024	500292	89136312	183466	0	0	0	94935520	2424000	1360000	157209	0.000	0.000	0.000	NaN	500292
		7	17839	187475	17864	156123	156000	219000	2821658	1515478	0	0	17334	2817782	1507726	7752	15504	0	0	-116565	0.746	17334	3344436	183222	0	0	0	3562025	2908000	1572000	63435	0.000	0.000	0.000	NaN	17334
		8	485419	173664	31254	158628	87020	231934	3071654	1606562	0	0	500367	2837161	1519354	468984	174416	0	0	-20400	0.024	500367	84299782	175747	0	0	0	89784326	2928000	1568000	159600	0.000	0.000	0.000	NaN	500367
		9	26290	173978	35045	166368	87000	206169	3328351	1697888	0	0	25703	3323587	1686018	9690	24224	0	0	-112537	0.500	25703	4573805	191154	0	0	0	4871377	3429833	1764500	67463	0.000	0.000	0.000	NaN	25703
		10	486358	75050	44324	19231	0.000	209496	3499941	1903069	0	0	501237	3341029	1709273	317824	387590	0	0	-50648	0.024	501237	36501364	65440	0	0	0	38876143	3448000	1764000	129352	0.000	0.000	0.000	NaN	501237
		11	15962	138147	15340	133703	113250	169250	3652555	2101224	0	0	15504	3645287	2101709	15504	0.000	0	0	180000	0.834	15504	2205040	133750	0	0	0	2348500	3761500	2168500	0.000	0.000	0.000	0.000	NaN	15504
		12	486358	97027	39389	88740	12908	193494	3608466	2350735	0	0	500952	3561955	2104616	93022	492240	0	0	-100701	0.024	500952	47189756	98162	0	0	0	50259921	3676000	2680000	79299	0.000	0.000	0.000	NaN	500952
		13	37557	160948	30049	151036	94000	205036	3567769	2616235	0	0	38173	3550328	2608483	34883	15504	0	0	156038	0.324	38173	6044637	155368	0	0	0	6437901	3664000	2692000	156038	0.000	0.000	0.000	NaN	38173
		14	484480	152744	40373	196983	51108	232830	3391416	2806154	0	0	499074	3220876	2623987	341080	364335	0	0	-133112	0.024	499074	74001346	152199	0	0	0	78815873	3324000	3084000	46888	0.000	0.000	0.000	NaN	499074
		15	18778	110261	11413	89963	89889	127697	3256566	3009155	0	0	18498	3252852	3000918	7752	16473	0	0	114775	0.690	18498	2070515	110551	0	0	0	2205223	3356833	3096833	114775	0.000	0.000	0.000	NaN	18498
		16	485419	115642	31585	92991	48504	205591	2967004	3094909	0	0	500367	2732512	3007701	468984	174416	0	0	-159600	0.024	500367	56134932	109261	0	0	0	59787071	2820000	3284000	20400	0.000	0.000	0.000	NaN	500367
		17	17839	159256	14203	131780	131688	179106	2720036	3205736	0	0	17050	2717008	3197620	6783	15504	0	0	112557	0.771	17050	2841032	159000	0	0	0	3025870	2803750	3300250	112557	0.000	0.000	0.000	NaN	17050
		18	485419	171282	23427	162888	103164	216000	2474764	3259635	0	0	500112	2232520	3197620	484488	124029	0	0	-165641	0.024	500112	83143670	172367	0	0	0	88552997	2304000	3428000	14359	0.000	0.000	0.000	NaN	500112
		19	19717	157452	39522	196736	62000	197000	2227191	3344420	0	0	19380	2227676	3335215	0.000	19380	0	0	90000	0.660	19380	3104520	166250	0	0	0	3306500	2298500	3441500	90000	0.000	0.000	0.000	NaN	19380
		20	485419	151763	30970	127182	69849	213041	1966537	3339575	0	0	500367	1717025	3330370	499992	19380	0	0	177780	0.024	500367	73668800	153934	0	0	0	78461692	1771500	3436500	177780	0.000	0.000	0.000	NaN	500367
		21	15962	113647	10352	107225	99500	134500	1701037	3332793	0	0	15504	1701522	3325525	0.000	15504	0	0	90000	0.834	15504	1813982	113000	0	0	0	1932000	1755500	3431500	90000	0.000	0.000	0.000	NaN	15504
		22	24412	144050	26588	161299	81000	174227	1244165	3224752	0	0	24513	1240289	3213124	7752	23255	0	0	71565	0.511	24513	3516506	153518	0	0	0	3745290	1280000	3340000	71565	8.882e-13	0.000	0.000	NaN	24513
		23	6572	95222	9528	85055	85000	113000	780995	1304242	0	0	5481	779057	1302304	3876	3876	0	0	-45000	1000	5481	625838	91444	0	0	0	666556	804000	1344000	135000	0.000	0.000	0.000	NaN	5481
		24	194355	164219	22184	148549	114096	221003	875954	1249979	0	0	200088	782933	1213158	186043	73642	0	0	21595	0.061	200088	31916730	162869	0	0	0	33993233	808000	1328000	21595	0.000	0.000	0.000	NaN	200088
		25	25351	177969	11494	188049	143000	190953	968976	1195716	0	0	24818	961224	1186026	15504	19380	0	0	128660	0.517	24818	4511627	180130	0	0	0	4805154	992000	1224000	128660	0.000	0.000	0.000	NaN	24818
		26	196233	164010	27673	134986	104615	249942	1077501	1176337	0	0	201882	976728	1170523	201547	11628	0	0	3302	0.061	201882	32184156	162385	0	0	0	34278058	1008000	1220000	3302	0.000	0.000	0.000	NaN	201882
		27	13145	177176	25893	151150	151006	225000	1180213	1164709	0	0	12257	1178275	1158895	3876	11628	0	0	-71565	1000	12257	2328941	167035	0	0	0	2480462	1216000	1196000	108435	0.000	0.000	0.000	NaN	12257
	2a_8000X_857 12881 wt toxo me49 3h__0006	1	36397	148264	11265	148434	124666	167972	3010553	512331	0	0	24913	2997866	512101	24913	0	0	0	0	0.737	24913	5396326	148472	0	0	0	2817025	2166167	370167	0	0	0.000	0.000	NaN	24913
		2	396532	128619	23821	118041	75419	181871	2914822	417293	0	0	285535	2806866	323869	215913	186848	0	0	139128	0.061	285535	51001354	129422	0	0	0	26624058	2028000	234000	139128	0	0.000	0.000	NaN	285535
		3	63215	151518	16862	142118	116000	177625	2831779	292728	0	0	44913	2819322	274043	24913	37370	0	0	56310	0.394	44913	9578260	151127	0	0	0	5000105	2037000	225000	56310	0	0.000	0.000	NaN	44913
		4	396532	168227	26350	167762	108398	226663	2684377	255358	0	0	285082	2545279	224217	278195	62283	0	0	167381	0.061	285082	66707273	173223	0	0	0	34822964	1839000	162000	167381	0	0.000	0.000	NaN	285082
		5	36397	178880	32526	110903	110694	217287	2523365	239211	0	0	24759	2517598	228369	11072	22145	0	0	-63435	0.746	24759	6510621	186864	0	0	0	3398717	1819167	164833	116565	0	0.000	0.000	NaN	24759
		6	400363	159187	39084	215392	89417	219719	2391649	305184	0	0	287820	2262932	240826	257434	128717	0	0	-153435	0.061	287820	63732426	153176	0	0	0	33270015	1635000	267000	26565	0	0.000	0.000	NaN	287820
		7	84287	197206	20819	189424	126110	220619	2229945	351781	0	0	59883	2204802	334942	49826	33217	0	0	146310	0.295	59883	16621861	202834	0	0	0	8677052	1593167	242167	146310	0	0.000	0.000	NaN	59883
		8	30650	173487	15359	149101	149000	200800	2132139	521097	0	0	21172	2121758	519021	20761	4152	0	0	-11310	0.859	21172	5317355	169200	0	0	0	2775800	1533000	375000	168690	0	0.000	0.000	NaN	21172
		9	7662	107500	12288	98053	98000	125000	2011726	683724	0	0	4152	2009650	683724	4152	0.000	0	0	0.000	1000	4152	823713	103500	0	0	0	430000	1452000	494000	0.000	0	0.000	0.000	NaN	4152
		10	992287	160238	38303	145773	79789	241434	1876780	1015897	0	0	715524	1743911	683724	265739	664347	0	0	-111801	0.024	715524	159001887	156308	0	0	0	83003198	1260000	974000	68199	2.842e-11	0.000	0.000	NaN	715524
		11	26819	146960	26061	96233	96083	172861	1727187	1365025	0	0	18480	1718998	1361911	16609	8304	0	0	155674	0.987	18480	3941268	158761	0	0	0	2057446	1241833	983500	155674	0.000	0.000	0.000	NaN	18480
		12	992287	155682	33783	130654	82231	219208	1640107	1715538	0	0	715005	1552911	1368832	174391	693412	0	0	-104117	0.024	715005	154481657	149772	0	0	0	80643519	1122000	1490000	75883	0.000	0.000	0.000	NaN	715005
		13	70878	157408	12875	152022	125750	178500	1532150	2076776	0	0	49999	1507237	2074700	49826	4152	0	0	175236	0.356	49999	11156681	159500	0	0	0	5824083	1089000	1499000	175236	8.882e-13	0.000	0.000	NaN	49999
		14	988456	179962	37759	201163	86829	244616	1494781	2430403	0	0	712868	1444955	2077468	99652	705869	0	0	-98036	0.024	712868	177884411	188791	0	0	0	92860377	1044000	2011000	81964	0.000	0.000	0.000	NaN	712868
		15	36397	141737	10888	146977	123000	159000	1457411	2791641	0	0	24913	1444955	2791641	24913	0.000	0	0	0.000	0.737	24913	5158742	144000	0	0	0	2693000	1044000	2017000	0.000	0.000	0.000	0.000	NaN	24913
		16	992287	168097	31055	192837	81893	230983	1552911	3154956	0	0	715005	1465716	2808250	174391	693412	0	0	-75883	0.024	715005	166799937	170334	0	0	0	87073987	1059000	2029000	104117	0.000	0.000	0.000	NaN	715005
		17	30650	170999	34906	183796	111166	214750	1658791	3512043	0	0	20383	1648411	3511351	20761	1384	0	0	5195	0.927	20383	5241071	183868	0	0	0	2735978	1191167	2538167	5195	0.000	0.000	0.000	NaN	20383
		18	992287	137207	37690	117245	62940	227463	1820726	3831068	0	0	714909	1660867	3511351	319717	639434	0	0	-63435	0.024	714909	136148333	132983	0	0	0	71073038	1200000	2537000	116565	0.000	0.000	0.000	NaN	714909
		19	26819	131663	12202	107083	107000	149704	1980584	4171545	0	0	18569	1972280	4167393	16609	8304	0	0	-153435	0.977	18569	3531016	130325	0	0	0	1843284	1425000	3017000	26565	0.000	0.000	0.000	NaN	18569
		20	67046	175866	29915	203423	117556	215037	2196728	4470732	0	0	47342	2182657	4452509	29065	37370	0	0	52125	0.376	47342	11791183	187673	0	0	0	6155310	1576667	3243667	52125	0.000	0.000	0.000	NaN	47342
		21	22987	89410	19936	56619	56500	117587	2495107	4794717	0	0	14810	2491301	4788834	9688	12457	0	0	52595	1000	14810	2055293	88690	0	0	0	1072917	1799500	3468500	52595	0.000	0.000	0.000	NaN	14810
		22	128346	188953	30328	209007	109945	223922	2988408	5237038	0	0	91157	2964648	5198515	48442	77507	0	0	58240	0.194	91157	24251355	201807	0	0	0	12659850	2141833	3811833	58240	0.000	0.000	0.000	NaN	91157
		23	992287	119865	43856	69925	45917	224063	3332115	5359758	0	0	714873	2997866	5233116	668499	253282	0	0	-20751	0.024	714873	118940913	111340	0	0	0	62090308	2166000	3781000	159249	2.842e-11	0.000	0.000	NaN	714873
		24	36397	148785	28862	165891	87000	175000	3676745	5485707	0	0	25257	3674669	5473942	4152	24913	0	0	-99462	0.717	25257	5415274	159500	0	0	0	2826917	2655000	3972500	80538	0.000	0.000	0.000	NaN	25257
		25	992287	128427	35554	159123	38150	195753	3969473	5280866	0	0	715005	3682974	5067030	572999	427673	0	0	36737	0.024	715005	127436780	136339	0	0	0	66525376	2661000	3970000	36737	0.000	0.000	0.000	NaN	715005
		26	30650	155344	26082	183356	110000	183500	4246976	5071874	0	0	20761	4236596	5072566	20761	0.000	0	0	180000	0.894	20761	4761253	161750	0	0	0	2485500	3061000	3664500	0.000	0.000	0.000	0.000	NaN	20761
		27	990371	145992	33554	135906	52238	222907	4266353	4680878	0	0	714475	4255973	4323792	20761	714173	0	0	88335	0.024	714475	144586485	147000	0	0	0	75477977	3075000	3640000	88335	0.000	0.000	0.000	NaN	714475
		28	47890	175120	10764	168055	158000	194000	4285038	4506487	0	0	33217	4268429	4506487	33217	0.000	0	0	0.000	0.545	33217	8386547	177000	0	0	0	4378000	3084000	3256000	0.000	0.000	0.000	0.000	NaN	33217
		29	24903	138692	21159	111104	111000	164500	0.000	0.000	0	0	12457	4123103	2978489	12457	0.000	0	0	0.000	1000	12457	3453848	137000	0	0	0	1803000	2979000	2152000	0.000	0.000	0.000	0.000	NaN	12457
		30	398447	159642	28680	150094	98333	223933	4094038	2876761	0	0	286259	4035908	2745968	116261	261587	0	0	113962	0.061	286259	63609043	158678	0	0	0	33205606	2916000	1984000	113962	1.421e-11	0.000	0.000	NaN	286259
		31	82371	203914	25697	182517	143083	245571	4033486	2743084	0	0	57793	4006843	2732127	53978	22145	0	0	-157222	0.310	57793	16796692	196792	0	0	0	8768319	2895000	1990000	22778	3.553e-12	0.000	0.000	NaN	57793
		32	398447	205858	22355	196914	151812	252652	3971549	2594413	0	0	286289	3923799	2459468	95500	269891	0	0	109486	0.061	286289	82023526	209379	0	0	0	42818454	2835000	1777000	109486	1.421e-11	0.000	0.000	NaN	286289
		33	42143	157809	20754	183649	119204	183776	3925875	2440783	0	0	29360	3915495	2430403	20761	20761	0	0	-135000	0.614	29360	6650612	162582	0	0	0	3471796	2829000	1771000	45000	0.000	0.000	0.000	NaN	29360
		34	61300	216229	13746	219450	168666	232867	3816535	2196728	0	0	42344	3796466	2192345	41522	8304	0	0	-168690	0.430	42344	13254766	219656	0	0	0	6919339	2742500	1590167	11310	0.000	0.000	0.000	NaN	42344
		35	400363	181583	37263	214950	100231	244546	3761865	2040791	0	0	287701	3712039	1905845	99652	269891	0	0	110266	0.061	287701	72699140	193500	0	0	0	37950877	2682000	1377000	110266	0.000	0.000	0.000	NaN	287701
		36	44059	145991	24363	178138	105000	178281	3705003	1895119	0	0	30437	3691278	1889237	27681	13841	0	0	-154406	0.598	30437	6432236	152310	0	0	0	3357797	2667000	1374000	25594	0.000	0.000	0.000	NaN	30437
	3_10kX_857 12881 wt toxo me49 3h__0012	1	20117	135610	10254	120061	120	151	0	0	0	0	13897	2355529	347423	0	13897	0	0	0	1000	13897	2728077	134571	0	0	0	2034143	2034	300	90	0	0.000	0.000	NaN	13897
		2	237382	152725	19522	156020	102360	191851	2295309	396062	0	0	203664	2198031	365952	194557	60220	0	0	-162801	0.072	203664	36254236	154616	0	0	0	27032337	1898	368	17199	0	0.000	0.000	NaN	203664
		3	16094	128538	14597	97085	97000	140636	2204111	414109	0	0	13252	2202663	407643	3474	12739	0	0	102619	1000	13252	2068649	135040	0	0	0	1542452	1902	352	102619	4.441e-13	0.000	0.000	NaN	13252
		4	234700	158605	17325	169968	117500	195366	2103069	460915	0	0	200959	2012739	416908	180660	88014	0	0	-154026	0.073	200959	37224619	158970	0	0	0	27755886	1738	436	25974	0.000	0.000	0.000	NaN	200959
		5	18776	167793	28437	126345	126198	201468	1990156	504729	0	0	15286	1984945	499131	10423	10423	0	0	135000	1000	15286	3150488	180226	0	0	0	2349106	1713833	431167	135000	0.000	0.000	0.000	NaN	15286
		6	234700	197717	29151	209425	125807	236434	1922408	588303	0	0	201119	1859872	509554	125072	157499	0	0	-128454	0.073	201119	46404098	208313	0	0	0	34600404	1606000	576000	51546	0.000	0.000	0.000	NaN	201119
		7	30846	192260	10059	188913	168000	216893	1848292	676317	0	0	24946	1836711	671685	23162	9265	0	0	158199	0.623	24946	5930502	190562	0	0	0	4421975	1586000	580000	158199	0.000	0.000	0.000	NaN	24946
		8	232018	122082	50369	110828	43745	229402	1820498	771280	0	0	199243	1790388	676317	60220	189925	0	0	-107592	0.073	199243	28325250	113112	0	0	0	21120227	1546000	748000	72408	7.105e-12	0.000	0.000	NaN	199243
		9	13411	91440	6684	84536	84494	106000	1781123	873190	0	0	10358	1776491	870874	9265	4632	0	0	-26565	1000	10358	1226335	90512	0	0	0	914395	1534000	752000	153435	0.000	0.000	0.000	NaN	10358
		10	16094	130357	26418	84401	84250	161727	1636074	1249276	0	0	12500	1630573	1248407	12739	3474	0	0	166608	1000	12500	2097933	131054	0	0	0	1564287	1407500	1077500	166608	0.000	0.000	0.000	NaN	12500
		11	227994	150198	26130	138596	103369	218250	1600463	1341054	0	0	195273	1563404	1250724	74117	180660	0	0	-112306	0.075	195273	34244255	145890	0	0	0	25533629	1350000	1236000	67694	0.000	0.000	0.000	NaN	195273
		12	17435	146241	11161	157293	128250	159556	1556167	1447307	0	0	13921	1549508	1445281	13897	4632	0	0	163072	1000	13921	2549686	150453	0	0	0	1901128	1338000	1248000	163072	8.882e-13	0.000	0.000	NaN	13921
		13	234700	167022	34000	157951	95020	221375	1528662	1547191	0	0	201119	1503184	1449913	50955	194557	0	0	-104676	0.073	201119	39200099	169680	0	0	0	29228868	1298000	1420000	75324	0.000	0.000	0.000	NaN	201119
		14	28164	162071	25638	137656	134500	204750	1488708	1663578	0	0	23162	1477707	1664157	23162	0.000	0	0	180000	0.660	23162	4564581	155000	0	0	0	3403500	1275500	1436500	0.000	0.000	0.000	0.000	NaN	23162
		15	232018	183975	16243	190840	142746	213302	1468442	1778807	0	0	198974	1447597	1681528	41691	194557	0	0	-102095	0.074	198974	42685412	186668	0	0	0	31827630	1250000	1620000	77905	0.000	0.000	0.000	NaN	198974
		16	41575	130454	19979	139570	95760	157213	1449913	1878402	0	0	35279	1433700	1871453	32426	13897	0	0	156801	0.420	35279	5423673	137973	0	0	0	4044067	1238000	1616000	156801	0.000	0.000	0.000	NaN	35279
		17	22799	95235	10571	90207	79250	109250	1466705	1960046	0	0	18529	1458019	1960625	18529	0.000	0	0	180000	0.834	18529	2171311	93750	0	0	0	1619000	1258500	1692500	0.000	0.000	0.000	0.000	NaN	18529
		18	580715	151903	41138	149988	66463	251593	1452229	2232773	0	0	500375	1447597	1982629	9265	500289	0	0	-91061	0.029	500375	88212233	149056	0	0	0	65773907	1250000	2144000	88939	0.000	0.000	0.000	NaN	500375
		19	28164	136333	14864	118988	106000	156000	1447018	2480023	0	0	23162	1436016	2480602	23162	0.000	0	0	0.000	0.660	23162	3839693	139000	0	0	0	2863000	1239500	2141500	0.000	0.000	0.000	0.000	NaN	23162
		20	583397	147342	31792	129529	79751	216041	1475391	2742327	0	0	502429	1452229	2492183	46323	500289	0	0	-84710	0.029	502429	85959030	145017	0	0	0	64093846	1254000	2152000	95290	0.000	0.000	0.000	NaN	502429
		21	12070	89127	11080	70087	70028	100111	1511484	2993823	0	0	9265	1506659	2993630	9265	0.000	0	0	0.000	1000	9265	1075783	95889	0	0	0	802139	1301167	2585167	0.000	0.000	0.000	0.000	NaN	9265
		22	576692	141710	35786	148473	46437	220000	1612044	3256514	0	0	497213	1521714	3024898	180660	463231	0	0	-68694	0.029	497213	81722999	143984	0	0	0	60935324	1314000	2612000	111306	2.842e-11	0.000	0.000	NaN	497213
		23	17435	140986	21876	151445	98000	163938	1687029	3509843	0	0	13727	1681528	3506658	12739	6948	0	0	-152354	1000	13727	2458071	151521	0	0	0	1832818	1451500	3033500	27646	0.000	0.000	0.000	NaN	13727
		24	583397	143462	29541	152150	82645	204935	1827446	3740590	0	0	502878	1697741	3525188	259409	430805	0	0	-58946	0.029	502878	83695497	148253	0	0	0	62406083	1466000	3044000	121054	0.000	0.000	0.000	NaN	502878
		25	17435	89000	11540	75996	75000	105000	1943254	3972205	0	0	13897	1943254	3965257	0.000	13897	0	0	-90000	1000	13897	1551703	87000	0	0	0	1157000	1678000	3424000	90000	0.000	0.000	0.000	NaN	13897
		26	586080	116119	31693	95945	38660	195505	2126230	4148233	0	0	504433	1947886	3969889	356688	356688	0	0	-45000	0.029	504433	68055045	114957	0	0	0	50744053	1682000	3428000	135000	0.000	0.000	0.000	NaN	504433
		27	20117	117816	14506	92832	92750	134811	2305153	4349160	0	0	16702	2301100	4342790	9265	13897	0	0	-123690	0.906	16702	2370115	119857	0	0	0	1767235	1986500	3761500	56310	8.882e-13	0.000	0.000	NaN	16702
		28	583397	121910	24104	143362	69202	189742	2563983	4430804	0	0	502707	2323103	4359003	481760	143602	0	0	-16598	0.029	502707	71122067	122521	0	0	0	53030925	2006000	3764000	163402	2.842e-11	0.000	0.000	NaN	502707
		29	49622	157351	25433	180078	95000	183000	2814128	4523450	0	0	41691	2814128	4502605	0.000	41691	0	0	-90000	0.359	41691	7808136	166000	0	0	0	5822000	2430000	3888000	90000	0.000	0.000	0.000	NaN	41691
		30	579374	119291	24298	127197	59761	220353	3075854	4497973	0	0	498764	2828025	4470179	495657	55588	0	0	6399	0.029	498764	69113941	117221	0	0	0	51533601	2442000	3908000	6399	0.000	0.000	0.000	NaN	498764
		31	32187	126230	26542	153050	73000	154807	3321366	4444701	0	0	27011	3314418	4433120	13897	23162	0	0	-59036	0.554	27011	4063028	131524	0	0	0	3029525	2862000	3828000	120964	0.000	0.000	0.000	NaN	27011
		32	575350	107367	29708	99651	46220	166733	3518239	4282570	0	0	495484	3332947	4118123	370585	328894	0	0	41589	0.029	495484	61773427	104145	0	0	0	46060275	2878000	3840000	41589	0.000	0.000	0.000	NaN	495484
		33	34870	135289	34783	72347	72141	177474	3708164	4085697	0	0	29297	3694267	4081065	27794	9265	0	0	161565	0.511	29297	4717477	144838	0	0	0	3517504	3190000	3524000	161565	0.000	0.000	0.000	NaN	29297
		34	582056	131806	23249	149022	74659	184382	3742906	3835552	0	0	502024	3722061	3585408	41691	500289	0	0	85236	0.029	502024	76718592	132268	0	0	0	57203875	3214000	3528000	85236	0.000	0.000	0.000	NaN	502024
		35	38893	155621	24358	154146	98000	187000	3752171	3576143	0	0	32426	3735958	3576143	32426	0.000	0	0	180000	0.465	32426	6052580	164000	0	0	0	4513000	3226000	3088000	0.000	0.000	0.000	0.000	NaN	32426
		36	44258	194742	20100	154634	154500	223000	3682686	3066589	0	0	37347	3666473	3057324	32426	18529	0	0	29745	0.399	37347	8618857	199438	0	0	0	6426500	3166000	2656000	29745	0.000	0.000	0.000	NaN	37347
		37	229335	207432	21904	188367	157533	249855	3601621	2992472	0	0	196532	3532136	2922987	138969	138969	0	0	135000	0.075	196532	47571614	205834	0	0	0	35470941	3050000	2524000	135000	0.000	0.000	0.000	NaN	196532
		38	80469	177947	20351	188858	118000	213221	3534452	2916039	0	0	68395	3504342	2899826	60220	32426	0	0	28301	0.216	68395	14319114	178445	0	0	0	10676797	3026000	2532000	28301	0.000	0.000	0.000	NaN	68395
		39	230677	187916	31844	214264	114748	239325	3569195	2793283	0	0	198055	3550665	2696004	37058	194557	0	0	79216	0.074	198055	43347918	195392	0	0	0	32321617	3066000	2496000	79216	0.000	0.000	0.000	NaN	198055
		40	64375	194717	37065	214037	100000	234223	3562246	2686740	0	0	54220	3536768	2677475	50955	18529	0	0	-160017	0.275	54220	12534864	211652	0	0	0	9346402	3054000	2328000	19983	0.000	0.000	0.000	NaN	54220
		41	38893	149310	15625	135965	122000	172000	3474232	2464389	0	0	32426	3458019	2464389	32426	0.000	0	0	180000	0.465	32426	5807150	149000	0	0	0	4330000	2986000	2128000	0.000	0.000	0.000	0.000	NaN	32426
		42	229335	140526	26347	168852	90333	186741	3460335	2364794	0	0	196641	3434858	2269832	50955	189925	0	0	105018	0.075	196641	32227657	140263	0	0	0	24029988	2966000	1960000	105018	0.000	0.000	0.000	NaN	196641
		43	22799	142471	29071	110068	103000	180000	3430225	2274464	0	0	18529	3420961	2274464	18529	0.000	0	0	180000	0.834	18529	3248249	146000	0	0	0	2422000	2954000	1964000	0.000	0.000	0.000	0.000	NaN	18529
		44	234700	171174	41641	127160	94880	246508	3411696	2184134	0	0	201119	3397799	2084539	27794	199189	0	0	97943	0.073	201119	40174442	169701	0	0	0	29955369	2934000	1800000	97943	0.000	0.000	0.000	NaN	201119
		45	18776	139756	32901	93174	93000	182065	3414302	2076143	0	0	14580	3407064	2075275	15055	2316	0	0	173157	1000	14580	2624052	138605	0	0	0	1956578	2942000	1792000	173157	0.000	0.000	0.000	NaN	14580
		46	232018	150972	24548	139801	97756	202765	3370005	1954835	0	0	199566	3332947	1862188	74117	185292	0	0	111801	0.073	199566	35028206	144790	0	0	0	26118169	2878000	1608000	111801	0.000	0.000	0.000	NaN	199566
		47	33529	185345	24769	204634	135750	210000	3316734	1855240	0	0	27454	3305153	1849450	24320	12739	0	0	-152354	0.559	27454	6214362	195750	0	0	0	4633630	2853500	1607500	27646	0.000	0.000	0.000	NaN	27454
	7a_20kX_857 12881 wt toxo me49 3h__0022	1	1905	154400	12239	141055	141	169	0	0	0	0	3704	355546	1907355	3704	0	0	0	0	1000	3704	294146	152	0	0	0	772	576	3090	0	0	0.000	0.000	NaN	3704
		2	308625	141290	31644	113280	68213	217078	296288	1655510	0	0	499588	229623	1414776	133330	481468	0	0	105479	0.016	499588	43605765	138811	0	0	0	114445250	372	2292	105479	2.842e-11	0.000	0.000	NaN	499588
		3	13717	181999	15698	180194	141000	202367	226383	1410609	0	0	21316	216043	1410455	21604	1235	0	0	177510	0.379	21316	2496424	185361	0	0	0	6551974	349500	2284500	177510	1.11e-13	0.000	0.000	NaN	21316
		4	308244	155669	37813	126545	66550	255000	248141	1159227	0	0	498984	222216	911086	51850	496283	0	0	84036	0.016	498984	47984079	153538	0	0	0	125936327	360000	2280000	84036	0.000	0.000	0.000	NaN	498984
		5	12574	168101	25304	120203	119109	199133	287338	894111	0	0	19945	278387	890716	18518	7407	0	0	158199	0.397	19945	2113638	168000	0	0	0	5547336	450500	1442500	158199	8.882e-13	0.000	0.000	NaN	19945
		6	309006	175831	31706	195706	93057	243648	437025	672204	0	0	500261	299992	462950	274067	418507	0	0	56781	0.016	500261	54332891	177940	0	0	0	142599064	486000	1428000	56781	2.842e-11	0.000	0.000	NaN	500261
		7	9906	168470	16200	169652	139000	193682	595971	481160	0	0	15270	594428	474061	3704	14814	0	0	-75964	0.534	15270	1668949	169506	0	0	0	4380229	962500	767500	104036	0.000	0.000	0.000	NaN	15270
		8	309387	182228	29391	204850	107933	247712	840718	362953	0	0	500904	611094	262956	459247	199995	0	0	23532	0.015	500904	56379012	184006	0	0	0	147969198	990000	750000	23532	0.000	0.000	0.000	NaN	500904
		9	12574	173715	15143	161888	148758	208250	1072501	249067	0	0	19945	1069106	240117	7407	18518	0	0	111801	0.397	19945	2184228	168773	0	0	0	5732602	1731500	388500	111801	0.000	0.000	0.000	NaN	19945
		10	16765	133481	42257	77222	77000	190920	1544402	248141	0	0	26707	1536995	237031	14814	22222	0	0	-123690	0.295	26707	2237793	137263	0	0	0	5873185	2490000	420000	56310	0.000	0.000	0.000	NaN	26707
		11	10288	187724	22733	136158	136000	216861	1548569	260950	0	0	16244	1540698	259252	16049	4321	0	0	-165700	0.490	16244	1931211	190462	0	0	0	5068548	2496000	426000	14300	4.441e-13	0.000	0.000	NaN	16244
		12	123450	155051	23738	137784	110839	223000	1612919	335176	0	0	199651	1548106	259252	129626	151848	0	0	-49514	0.039	199651	19141043	151774	0	0	0	50236510	2508000	420000	130486	0.000	0.000	0.000	NaN	199651
		13	7620	129758	11420	112813	112737	151922	1694398	420359	0	0	11712	1692546	414803	3704	11111	0	0	-108435	0.698	11712	988803	131524	0	0	0	2595158	2742000	690000	71565	0.000	0.000	0.000	NaN	11712
		14	36197	129576	27393	99645	80250	178567	2183582	944110	0	0	57971	2157965	931456	51850	25925	0	0	26565	0.135	57971	4690230	124654	0	0	0	12309715	3495500	1550500	26565	0.000	0.000	0.000	NaN	57971
		15	309387	133687	32620	132305	44995	216270	2240679	1190708	0	0	500535	2196236	944419	88886	492579	0	0	-79771	0.016	500535	41361021	130913	0	0	0	108553821	3558000	1530000	100229	0.000	0.000	0.000	NaN	500535
		16	23242	166074	28641	171997	93533	201236	2273857	1446720	0	0	37018	2255494	1444405	37036	4938	0	0	172816	0.213	37018	3859906	172004	0	0	0	10130494	3654000	2340000	172816	0.000	0.000	0.000	NaN	37018
		17	308625	125635	28321	108652	52568	195429	2199940	1692546	0	0	499369	2111053	1459219	177773	466654	0	0	-110854	0.016	499369	38774239	126215	0	0	0	101764696	3420000	3120000	69146	2.842e-11	0.000	0.000	NaN	499369
		18	16384	162123	28521	132067	106796	210306	2098091	1938836	0	0	26188	2088832	1929577	18518	18518	0	0	135000	0.300	26188	2656197	163000	0	0	0	6971306	3384000	3126000	135000	0.000	0.000	0.000	NaN	26188
		19	309768	153565	29255	183281	92488	226454	1914762	2112905	0	0	501356	1725879	1948095	377767	329621	0	0	-138894	0.015	501356	47569402	155017	0	0	0	124847990	2796000	3690000	41106	0.000	0.000	0.000	NaN	501356
		20	17908	183152	22476	195392	131916	218121	1720632	2273703	0	0	28206	1715385	2261049	11111	25925	0	0	113199	0.283	28206	3279856	190060	0	0	0	8608128	2778500	3662500	113199	0.000	0.000	0.000	NaN	28206
		21	309006	120960	42284	140793	32432	220504	1477737	2307344	0	0	499808	1229596	2277715	496283	59258	0	0	-173191	0.016	499808	37377306	120122	0	0	0	98098383	1992000	3786000	6809	0.000	0.000	0.000	NaN	499808
		22	15241	135432	16505	115163	112000	164249	1222034	2347312	0	0	23767	1222189	2335738	0.617	24073	0	0	-89256	0.339	23767	2064083	132666	0	0	0	5417277	1979500	3783500	90744	0.000	0.000	0.000	NaN	23767
	7d_20kX_857 12881 wt toxo me49 3h__0021	1	309387	130895	32992	128751	64988	234142	816644	661093	0	0	500548	603687	529615	425914	262956	0	0	31691	0.016	500548	40497331	128838	0	0	0	106287027	978	1284	31691	0	0.000	0.000	NaN	500548
		2	15622	153368	31846	102504	98500	196120	1002133	515109	0	0	24845	991331	509863	22222	11111	0	0	153435	0.318	24845	2395879	162930	0	0	0	6288090	1605500	825500	153435	0	0.000	0.000	NaN	24845
		3	309387	115801	37811	106790	29655	206753	1233299	535171	0	0	500589	992565	466654	481468	137033	0	0	-15887	0.016	500589	35827324	114032	0	0	0	94030387	1608000	756000	164113	0	0.000	0.000	NaN	500589
		4	11812	163701	15243	155845	124237	183517	1465083	620868	0	0	18518	1457985	615415	14814	11111	0	0	-143130	0.433	18518	1933566	165890	0	0	0	5074729	2361500	1014833	36870	0	0.000	0.000	NaN	18518
		5	310149	122859	38530	115850	31207	222121	1718471	670352	0	0	501780	1470330	633316	496283	74072	0	0	-8489	0.015	501780	38104749	124277	0	0	0	100007589	2382000	1026000	171511	0	0.000	0.000	NaN	501780
		6	7239	94275	7544	105000	80104	106278	1973866	733776	0	0	11357	1970316	729610	8024	8642	0	0	-132797	0.705	11357	682492	95340	0	0	0	1791229	3191500	1195500	47203	0	0.000	0.000	NaN	11357
		7	309387	100918	47067	0.463	0.000	237294	2072165	974047	0	0	500699	1981427	740720	181477	466654	0	0	-68749	0.016	500699	31222775	101851	0	0	0	81945548	3210000	1200000	111251	0	0.000	0.000	NaN	500699
		8	14098	181288	30305	201065	113000	220611	2156422	1215707	0	0	22469	2146237	1211695	20987	8024	0	0	159075	0.351	22469	2555748	190565	0	0	0	6707673	3476500	1963000	159075	0	0.000	0.000	NaN	22469
		9	4953	110355	20402	75117	75000	134750	2009667	1351043	0	0	7471	2007352	1348111	4938	6173	0	0	128290	1000	7471	546617	119750	0	0	0	1434620	3252000	2184000	128290	4.441e-13	0.000	0.000	NaN	7471
		10	308625	138268	30085	132802	64942	202271	1997167	1588537	0	0	499382	1969699	1340704	55554	496283	0	0	-96387	0.016	499382	42672824	136379	0	0	0	111996705	3190500	2975500	83613	0.000	0.000	0.000	NaN	499382
		11	10288	124738	15602	97952	95388	147914	1971242	1834209	0	0	16155	1965378	1828962	11728	11111	0	0	136548	0.495	16155	1283243	130522	0	0	0	3367928	3184000	2962500	136548	0.000	0.000	0.000	NaN	16155
		12	309768	126892	24332	124139	47226	200453	1763840	1984822	0	0	501288	1556747	1844394	414803	281474	0	0	-145840	0.015	501288	39307019	124804	0	0	0	103163000	2521500	3443500	34160	0.000	0.000	0.000	NaN	501288
		13	9144	159091	21296	176259	121185	186308	1550575	2118152	0	0	14089	1547488	2112288	6790	12345	0	0	118811	0.579	14089	1454800	166407	0	0	0	3818188	2506500	3421500	118811	1.776e-12	0.000	0.000	NaN	14089
		14	18289	162142	22985	153168	123723	209872	596434	789099	0	0	29151	588873	777139	16049	24691	0	0	-57319	0.270	29151	2965406	160070	0	0	0	7782839	953500	1258500	122681	0.000	0.000	0.000	NaN	29151
	8_12kX_857 12881 wt toxo me49 3h__0029	1	195294	168329	37071	193396	84996	240460	1344939	1091067	0	0	200725	1246103	1073625	197671	34883	0	0	169992	0.061	200725	32873609	176210	0	0	0	35012366	1286	1108	169992	0	0.000	0.000	NaN	200725
		2	29106	184202	18927	143631	143500	210500	1237867	1071203	0	0	29069	1238351	1057153	0.000	29069	0	0	-90000	0.433	29069	5361435	192000	0	0	0	5710250	1277500	1090500	90000	0	0.000	0.000	NaN	29069
		3	196233	174207	22290	179823	125538	223750	1122074	1060060	0	0	201882	1021301	1054246	201547	11628	0	0	176698	0.061	201882	34185163	176827	0	0	0	36409250	1054000	1088000	176698	0	0.000	0.000	NaN	201882
		4	27229	161690	22485	160920	118000	193000	1005797	1052308	0	0	27131	1005797	1038742	0.000	27131	0	0	-90000	0.465	27131	4402569	163000	0	0	0	4689000	1038000	1072000	90000	0	0.000	0.000	NaN	27131
		5	194355	157799	27801	160760	88883	202117	906961	1067811	0	0	199524	808126	1054246	197671	27131	0	0	-172185	0.061	199524	30669107	157343	0	0	0	32664439	834000	1116000	7815	0	0.000	0.000	NaN	199524
		6	23473	189947	38427	188121	99000	229000	782933	1089129	0	0	23576	780995	1077501	3876	23255	0	0	-99462	0.531	23576	4458591	205667	0	0	0	4748667	806000	1136000	80538	4.441e-13	0.000	0.000	NaN	23576
		7	194355	168829	25255	139579	103806	219000	676345	1040680	0	0	199336	587199	996107	178292	89146	0	0	153435	0.061	199336	32812807	166692	0	0	0	34947609	606000	1028000	153435	0.000	0.000	0.000	NaN	199336
		8	22534	187926	7156	186705	177000	200329	579205	1015729	0	0	21936	571696	1007735	15504	16473	0	0	-46790	0.588	21936	4234708	186720	0	0	0	4510218	590000	1040000	133210	0.000	0.000	0.000	NaN	21936
		9	15962	167360	30586	194181	102250	208500	611908	1951033	0	0	15981	604641	1949579	15504	3876	0	0	14036	0.785	15981	2671328	172875	0	0	0	2845125	623500	2015500	14036	0.000	0.000	0.000	NaN	15981
		10	194355	179911	31917	209805	89780	239300	639524	2038725	0	0	200088	602703	1945704	73642	186043	0	0	-68405	0.061	200088	34966709	186506	0	0	0	37241643	622000	2008000	111595	0.000	0.000	0.000	NaN	200088
		11	19717	185377	15892	160891	160800	207600	680221	2129809	0	0	19380	672469	2123995	15504	11628	0	0	36870	0.660	19380	3655118	188240	0	0	0	3892920	694000	2204000	36870	0.000	0.000	0.000	NaN	19380
		12	194355	172885	28529	167966	90195	234991	736422	2222831	0	0	199223	676345	2143375	120153	158912	0	0	-52907	0.062	199223	33601178	172255	0	0	0	35787270	698000	2212000	127093	1.421e-11	0.000	0.000	NaN	199223
		13	13145	143573	26945	99145	99000	173059	813940	2311976	0	0	12257	808126	2310038	11628	3876	0	0	18435	1000	12257	1887240	155260	0	0	0	2010024	834000	2388000	18435	0.000	0.000	0.000	NaN	12257
		14	25351	145046	22492	154627	72750	169565	1026630	2577960	0	0	24818	1019363	2568755	15504	19380	0	0	51340	0.517	24818	3677003	152790	0	0	0	3916229	1051500	2670500	51340	0.000	0.000	0.000	NaN	24818
		15	195294	141869	21885	143392	76962	187750	1094943	2664684	0	0	200538	1029052	2589104	131781	151160	0	0	-48918	0.061	200538	27706166	143462	0	0	0	29508730	1062000	2672000	131082	1.421e-11	0.000	0.000	NaN	200538
		16	16900	130003	40231	101825	71221	192686	1156957	2748016	0	0	16950	1150174	2744140	14535	8721	0	0	30964	0.739	16950	2197104	123676	0	0	0	2340048	1186500	2840500	30964	8.882e-13	0.000	0.000	NaN	16950
		17	195294	136177	29120	117015	72265	222017	1224543	2834981	0	0	200352	1168585	2751891	112401	166664	0	0	-56041	0.061	200352	26594635	140523	0	0	0	28324882	1206000	2840000	123959	0.000	0.000	0.000	NaN	200352
		18	25351	166594	18612	188724	131469	188836	1281471	2942295	0	0	24818	1272265	2935028	19380	15504	0	0	38660	0.517	24818	4223271	174000	0	0	0	4498037	1312500	3044500	38660	0.000	0.000	0.000	NaN	24818
		19	196233	154859	21820	125956	104855	203973	1377884	2999949	0	0	201099	1288738	2953438	178292	93022	0	0	-27553	0.061	201099	30388551	156444	0	0	0	32365630	1330000	3048000	152447	0.000	0.000	0.000	NaN	201099
		20	15962	147632	20237	146078	122750	184000	1468967	3046460	0	0	15981	1467029	3038708	3876	15504	0	0	75964	0.785	15981	2356440	146000	0	0	0	2509750	1514000	3152000	75964	0.000	0.000	0.000	NaN	15981
		21	194355	134413	17892	121803	91034	186510	1563927	3094909	0	0	199336	1474781	3050336	178292	89146	0	0	-26565	0.061	199336	26123912	133041	0	0	0	27823534	1522000	3148000	153435	0.000	0.000	0.000	NaN	199336
		22	22534	164003	24441	166818	111000	202306	1674390	3141420	0	0	22600	1668576	3131730	11628	19380	0	0	59036	0.554	22600	3695629	164541	0	0	0	3936066	1722000	3252000	59036	0.000	0.000	0.000	NaN	22600
		23	22534	129217	15255	98106	98000	152389	3147234	3261573	0	0	22600	3141420	3251883	11628	19380	0	0	120964	0.554	22600	2911759	131575	0	0	0	3101198	3242000	3356000	120964	0.000	0.000	0.000	NaN	22600
		24	195294	142662	19303	147854	98096	186863	3232504	3182117	0	0	200538	3156923	3116226	151160	131781	0	0	41082	0.061	200538	27861123	145106	0	0	0	29673768	3258000	3352000	41082	1.421e-11	0.000	0.000	NaN	200538
		25	13145	126363	13708	106749	106669	148000	3302270	3114288	0	0	12257	3296456	3112350	11628	3876	0	0	161565	1000	12257	1661012	127447	0	0	0	1769077	3402000	3212000	161565	4.441e-13	0.000	0.000	NaN	12257
		26	195294	153169	17371	147496	112642	198852	3364284	3029019	0	0	201025	3308084	2945687	112401	166664	0	0	56004	0.061	201025	29913059	152746	0	0	0	31859203	3414000	3212000	56004	0.000	0.000	0.000	NaN	201025
		27	43190	140345	17621	136184	89000	172593	3428237	2955376	0	0	43334	3408857	2945687	38759	19380	0	0	153435	0.289	43334	6061503	145216	0	0	0	6455864	3518000	3040000	153435	0.000	0.000	0.000	NaN	43334
		28	194355	145580	28066	115915	94991	199000	3472810	2841037	0	0	200088	3435988	2748016	73642	186043	0	0	68405	0.061	200088	28294223	145369	0	0	0	30135045	3546000	3028000	68405	0.000	0.000	0.000	NaN	200088
		29	33801	140825	16191	156329	109725	167500	3494490	2733844	0	0	34137	3477654	2729605	32945	7752	0	0	-13543	0.364	34137	4760017	138095	0	0	0	5069704	3589250	2817250	166457	8.882e-13	0.000	0.000	NaN	34137
		30	9389	74435	15936	67374	55432	102830	3472083	2286541	0	0	8585	3470872	2282907	2907	8721	0	0	-106390	1000	8585	698883	67395	0	0	0	744352	3582000	2364000	73610	4.441e-13	0.000	0.000	NaN	8585
		31	484480	124906	28590	122540	25091	178610	3317531	2090808	0	0	499120	3168551	1891441	299414	400187	0	0	126792	0.024	499120	60514227	128945	0	0	0	64451282	3269500	1951500	126792	2.842e-11	0.000	0.000	NaN	499120
		32	32862	121719	20889	112636	71000	156612	3191807	1854620	0	0	33116	3176303	1848806	31007	11628	0	0	20556	0.377	33116	3999924	124087	0	0	0	4260159	3278000	1920000	20556	0.000	0.000	0.000	NaN	33116
		33	485419	160264	38426	157804	73735	253833	2984446	1701522	0	0	499871	2777085	1561989	414722	279065	0	0	146064	0.024	499871	77795369	160219	0	0	0	82856736	2866000	1612000	146064	0.000	0.000	0.000	NaN	499871
		34	15962	171015	16139	134861	134750	191500	2756252	1544063	0	0	15981	2754798	1536796	3876	15504	0	0	75964	0.785	15981	2729658	178125	0	0	0	2907250	2842500	1601500	75964	0.000	0.000	0.000	NaN	15981
		35	486358	158238	41976	154979	45344	250959	2517399	1424395	0	0	500952	2292597	1313931	449605	220926	0	0	153831	0.024	500952	76960360	157321	0	0	0	81967401	2366000	1356000	153831	2.842e-11	0.000	0.000	NaN	500952
		36	14084	143690	19743	118709	118596	176587	2281696	1304484	0	0	13652	2279031	1298428	6783	12597	0	0	62526	0.950	13652	2023687	138000	0	0	0	2155348	2351500	1352500	62526	0.000	0.000	0.000	NaN	13652
		37	486358	161804	33336	156052	61027	231739	2038725	1224786	0	0	501312	1800357	1147267	476736	155036	0	0	161985	0.024	501312	78694632	161401	0	0	0	83814505	1858000	1184000	161985	0.000	0.000	0.000	NaN	501312
		38	12206	169154	17339	190891	135000	191000	1777102	1141454	0	0	11628	1777102	1135640	0.000	11628	0	0	90000	1000	11628	2064672	171000	0	0	0	2199000	1834000	1172000	90000	0.000	0.000	0.000	NaN	11628
		39	13145	145853	18691	111271	111155	170433	1463880	1109235	0	0	12199	1463154	1103664	1938	12597	0	0	-96843	1000	12199	1917207	150333	0	0	0	2041941	1510000	1151000	83157	0.000	0.000	0.000	NaN	12199
	9a_10kX_857 12881 wt toxo me49 3h__0033	1	26823	153347	25621	116896	116737	198	0	0	0	0	18529	3226404	342791	0	18529	0	0	0	0.982	18529	4113216	149421	0	0	0	3066947	2786	296	90	0	0.000	0.000	NaN	18529
		2	575350	188068	35142	218948	102068	252049	2978286	402721	0	0	495598	2735379	356688	487551	92646	0	0	-169294	0.029	495598	108205263	187421	0	0	0	80681361	2361500	387500	10706	1.421e-11	0.000	0.000	NaN	495598
		3	49622	162108	21738	180975	104000	191000	2707585	419224	0	0	41691	2707585	398379	0.000	41691	0	0	90000	0.359	41691	8044177	166000	0	0	0	5998000	2338000	344000	90000	0.000	0.000	0.000	NaN	41691
		4	578033	179908	36106	202251	75311	235000	2478286	470179	0	0	497925	2235089	416908	486393	106543	0	0	-167645	0.029	497925	103992965	192440	0	0	0	77540535	1930000	452000	12355	0.000	0.000	0.000	NaN	497925
		5	37552	180876	42704	191142	72750	223913	2224377	531268	0	0	30825	2223509	516503	3474	31268	0	0	-84611	0.497	30825	6792262	198898	0	0	0	5064531	1919500	445500	95389	4.441e-13	0.000	0.000	NaN	30825
		6	6706	153000	8631	145039	145000	165000	1586566	794441	0	0	4632	1586566	792125	0.000	4632	0	0	-90000	1000	4632	1025975	152000	0	0	0	765000	1370000	684000	90000	0.000	0.000	0.000	NaN	4632
		7	233359	123772	24842	111137	78348	194128	1507817	847713	0	0	200424	1424435	792125	166763	111175	0	0	-146310	0.073	200424	28883190	118762	0	0	0	21536245	1230000	780000	33690	0.000	0.000	0.000	NaN	200424
		8	20117	131234	17725	102096	102000	150898	1410538	924146	0	0	16702	1405906	917197	9265	13897	0	0	-56310	0.906	16702	2640054	137653	0	0	0	1968510	1214000	792000	123690	0.000	0.000	0.000	NaN	16702
		9	237382	169972	38828	140344	93909	236273	1317892	972785	0	0	203400	1229878	921830	176028	101911	0	0	-149931	0.072	203400	40348447	163682	0	0	0	30085114	1062000	884000	30069	0.000	0.000	0.000	NaN	203400
		10	13411	123468	28378	72163	72000	155209	1230361	1029434	0	0	10949	1226404	1026057	8107	6948	0	0	139289	1000	10949	1655888	131777	0	0	0	1234684	1058833	885833	139289	0.000	0.000	0.000	NaN	10949
		11	230677	123546	27485	147780	66266	174109	1178923	1107122	0	0	198272	1118703	1028373	120440	157499	0	0	-127405	0.074	198272	28499266	125987	0	0	0	21249979	966000	1024000	52595	0.000	0.000	0.000	NaN	198272
		12	18776	169628	23761	116894	116750	190268	1121019	1213086	0	0	14511	1115229	1210191	12739	6948	0	0	-28610	1000	14511	3184933	180676	0	0	0	2374790	962500	1044500	151390	0.000	0.000	0.000	NaN	14511
		13	41575	176515	26259	191902	105500	208140	1053271	1348581	0	0	35279	1046902	1332947	13897	32426	0	0	-66801	0.420	35279	7338678	186250	0	0	0	5471957	903500	1150500	113199	0.000	0.000	0.000	NaN	35279
		14	575350	159017	38185	128141	77825	232089	905617	1552982	0	0	496003	764331	1349160	282571	407643	0	0	-124729	0.029	496003	91490276	153986	0	0	0	68218123	660000	1517000	55271	0.000	0.000	0.000	NaN	496003
		15	16094	142695	15220	119068	118975	166405	755066	1770700	0	0	13102	750434	1766068	9265	9265	0	0	135000	1000	13102	2296492	142678	0	0	0	1712339	648000	1525000	135000	0.000	0.000	0.000	NaN	13102
		16	583397	184423	33879	174686	67738	248456	669369	2011580	0	0	502622	583671	1775333	171395	472496	0	0	-109938	0.029	502622	107591995	185636	0	0	0	80224088	504000	1941000	70062	2.842e-11	0.000	0.000	NaN	502622
		17	28164	180086	31089	105212	105000	213600	567458	2273306	0	0	23620	555877	2270990	23162	4632	0	0	168690	0.634	23620	5071936	189000	0	0	0	3781800	480000	1961000	168690	0.000	0.000	0.000	NaN	23620
		18	584738	111189	39152	96995	10686	218151	495657	2544296	0	0	504050	421540	2303416	148234	481760	0	0	-107103	0.029	504050	65016339	106656	0	0	0	48478295	364000	2405000	72897	0.000	0.000	0.000	NaN	504050
		19	20117	134205	30262	71200	71000	173286	423856	2826867	0	0	16702	416908	2822235	13897	9265	0	0	146310	0.906	16702	2699831	141959	0	0	0	2013082	360000	2437000	146310	8.882e-13	0.000	0.000	NaN	16702
		20	22799	154824	30739	114041	104000	201000	819919	3566878	0	0	18529	819919	3557614	0.000	18529	0	0	-90000	0.834	18529	3529889	163000	0	0	0	2632000	708000	3072000	90000	0.000	0.000	0.000	NaN	18529
		21	582056	137723	34812	147454	45084	222756	1056167	3497394	0	0	501489	810654	3446438	491025	101911	0	0	11725	0.029	501489	80162803	144368	0	0	0	59771991	700000	3064000	11725	0.000	0.000	0.000	NaN	501489
		22	22799	164926	19971	132615	132500	191500	1324262	3473653	0	0	19100	1322524	3464968	4632	18529	0	0	-75964	0.785	19100	3760230	165000	0	0	0	2803750	1141500	2991500	104036	0.000	0.000	0.000	NaN	19100
		23	580715	175262	44223	207612	81827	239289	1581934	3427909	0	0	499882	1334105	3395483	495657	64852	0	0	7454	0.029	499882	101777021	193329	0	0	0	75888255	1152000	2988000	7454	0.000	0.000	0.000	NaN	499882
		24	32187	147234	24921	89182	89000	182382	1822814	3388534	0	0	27011	1811233	3381586	23162	13897	0	0	149036	0.554	27011	4739098	150972	0	0	0	3533626	1564000	2920000	149036	1.776e-12	0.000	0.000	NaN	27011
		25	575350	149463	37266	138697	3276	215311	2056745	3353792	0	0	495289	1811233	3321366	491025	64852	0	0	7524	0.029	495289	85993363	148776	0	0	0	64119446	1564000	2924000	7524	0.000	0.000	0.000	NaN	495289
		26	17435	121750	38014	65947	65750	166500	2320208	3348581	0	0	13897	2320787	3342211	0.000	13897	0	0	-90000	1000	13897	2122694	136500	0	0	0	1582750	2003500	2885500	90000	0.000	0.000	0.000	NaN	13897
		27	576692	170156	34333	175277	78000	221532	2584829	3316734	0	0	496587	2339316	3279675	491025	74117	0	0	8584	0.029	496587	98127714	178468	0	0	0	73167212	2020000	2896000	8584	1.421e-11	0.000	0.000	NaN	496587
		28	22799	185243	33489	115451	115250	217980	2825998	3268963	0	0	18475	2821077	3261146	10423	16213	0	0	122196	0.839	18475	4223440	197194	0	0	0	3149134	2436000	2816000	122196	0.000	0.000	0.000	NaN	18475
		29	575350	152150	35954	126499	53919	233440	3082802	3124493	0	0	495332	2858135	3020266	449334	208454	0	0	24887	0.029	495332	87539534	150409	0	0	0	65272321	2468000	2788000	24887	2.842e-11	0.000	0.000	NaN	495332
		30	25482	161438	32101	102180	102000	194204	3311522	3042848	0	0	20716	3307469	3034163	9265	18529	0	0	-63435	0.746	20716	4113713	174750	0	0	0	3067318	2855500	2619500	116565	0.000	0.000	0.000	NaN	20716
		31	34870	181933	16057	149867	149763	202890	3554429	2714823	0	0	28708	3543717	2705269	22003	19687	0	0	138270	0.532	28708	6343962	184842	0	0	0	4730264	3060000	2336000	138270	0.000	0.000	0.000	NaN	28708
		32	22799	137613	28879	103867	93250	172031	4211927	2144759	0	0	18311	4207295	2137811	10423	15055	0	0	-55305	0.855	18311	3137505	149980	0	0	0	2339426	3632500	1845500	124695	0.000	0.000	0.000	NaN	18311
		33	233359	142874	38114	181599	47780	204566	4291835	2061378	0	0	200049	4224666	1987261	134337	148234	0	0	47816	0.073	200049	33340977	143960	0	0	0	24860116	3648000	1844000	47816	0.000	0.000	0.000	NaN	200049
		34	13411	121725	15618	94083	94000	136370	4349739	1984945	0	0	10358	4345106	1982629	9265	4632	0	0	153435	1000	10358	1632502	128525	0	0	0	1217247	3752000	1712000	153435	0.000	0.000	0.000	NaN	10358
		35	230677	163628	17150	167782	120980	199547	4403010	1903879	0	0	197892	4349739	1820498	106543	166763	0	0	57426	0.074	197892	37745050	165913	0	0	0	28143936	3756000	1716000	57426	0.000	0.000	0.000	NaN	197892
		36	24141	127234	19834	101615	101500	160491	4470468	1803416	0	0	19806	4463230	1797336	16213	12739	0	0	142125	0.773	19806	3071510	120475	0	0	0	2290218	3853500	1552000	142125	0.000	0.000	0.000	NaN	19806
		37	236041	139621	34339	154878	71135	203880	4541980	1709322	0	0	203030	4484076	1625941	115808	166763	0	0	55222	0.072	203030	32956403	150509	0	0	0	24573365	3872000	1548000	55222	0.000	0.000	0.000	NaN	203030
		38	71081	192257	25461	215411	135071	234189	4568615	1598147	0	0	60220	4540821	1586566	55588	23162	0	0	157380	0.246	60220	13665766	200077	0	0	0	10189639	3921000	1370000	157380	0.000	0.000	0.000	NaN	60220
		39	14753	142955	25128	95894	95750	169490	4572090	1373480	0	0	11243	4566299	1372322	11581	2316	0	0	-11889	1000	11243	2108961	149250	0	0	0	1572510	3943250	1185000	168111	4.441e-13	0.000	0.000	NaN	11243
		40	237382	127476	36730	119946	53955	191864	4588303	1250724	0	0	203874	4585986	1148813	4632	203822	0	0	88698	0.072	203874	30260642	132000	0	0	0	22563318	3960000	1168000	88698	0.000	0.000	0.000	NaN	203874
		41	12070	76222	9770	57062	57000	89000	4573248	1148813	0	0	9265	4568615	1148813	9265	0.000	0	0	0.000	1000	9265	920024	77000	0	0	0	686000	3945000	992000	0.000	0.000	0.000	0.000	NaN	9265
		42	227994	126257	29291	138712	57367	167258	4548928	1081644	0	0	195273	4511870	991314	74117	180660	0	0	112306	0.075	195273	28785926	138188	0	0	0	21463722	3896000	856000	112306	0.000	0.000	0.000	NaN	195273
		43	13411	118719	8330	106387	106346	127500	4504921	986103	0	0	10358	4500289	984366	9265	4632	0	0	26565	1000	10358	1592185	122691	0	0	0	1187185	3886000	853500	26565	0.000	0.000	0.000	NaN	10358
		44	229335	143125	25255	149055	72823	190033	4432831	884482	0	0	197351	4363636	815286	140127	140127	0	0	135000	0.074	197351	32823545	148540	0	0	0	24474302	3767500	703500	135000	0.000	0.000	0.000	NaN	197351
		45	32187	158832	19426	152110	103000	187095	4370584	808338	0	0	27011	4363636	796757	13897	23162	0	0	59036	0.554	27011	5112398	160427	0	0	0	3811970	3768000	708000	59036	1.776e-12	0.000	0.000	NaN	27011
		46	95221	197310	29490	217825	135000	232040	4138969	629994	0	0	80900	4122756	592936	32426	74117	0	0	-113629	0.183	80900	18788130	207360	0	0	0	14009040	3560000	576000	66371	3.553e-12	0.000	0.000	NaN	80900
		47	234700	164805	25447	154895	121773	237137	4037058	558193	0	0	200959	3946728	514186	180660	88014	0	0	154026	0.073	200959	38679797	157963	0	0	0	28840914	3408000	444000	154026	1.421e-11	0.000	0.000	NaN	200959
		48	16094	122635	24182	80967	80833	149426	3937270	517854	0	0	12449	3936305	511870	1158	12739	0	0	-97125	1000	12449	1973649	129956	0	0	0	1471617	3399167	452500	82875	0.000	0.000	0.000	NaN	12449
		49	232018	150020	25869	132084	94491	199668	3830920	481760	0	0	199566	3738274	444702	185292	74117	0	0	158199	0.073	199566	34807348	153516	0	0	0	25953490	3228000	384000	158199	0.000	0.000	0.000	NaN	199566
		50	29505	141706	10969	139265	111000	155528	3721578	444991	0	0	24208	3713954	435437	15055	19687	0	0	-127875	0.633	24207	4181046	142558	0	0	0	3117524	3207167	392500	52125	1.776e-12	0.000	0.000	NaN	24208
	9b_10kX_857 12881 wt toxo me49 3h__0034	1	36211	151227	31127	200525	101835	200718	1429936	1268384	0	0	30032	1417487	1259988	25478	17371	0	0	-33996	0.505	30032	5476044	147812	0	0	0	4083116	1224	1088	146004	0	0.000	0.000	NaN	30032
		2	579374	166978	33974	158832	82426	232311	1322524	1493920	0	0	499302	1213665	1269253	217719	449334	0	0	-115852	0.029	499302	96742783	169595	0	0	0	72134563	1048	1484	64148	0	0.000	0.000	NaN	499302
		3	24141	193653	18601	181761	153000	213599	1206717	1734800	0	0	19653	1199768	1727851	13897	13897	0	0	135000	0.785	19653	4674905	197581	0	0	0	3485761	1036	1492	135000	0	0.000	0.000	NaN	19653
		4	579374	146854	31978	123523	76691	233409	977417	1827446	0	0	499538	741170	1746381	472496	162131	0	0	-161061	0.029	499538	85083200	145314	0	0	0	63440799	640	1648	18939	0	0.000	0.000	NaN	499538
		5	56328	197234	26314	213715	147000	247171	731615	1919224	0	0	47446	722640	1898089	19687	44007	0	0	113749	0.314	47446	11109799	200427	0	0	0	8283827	623500	1638500	113749	0	0.000	0.000	NaN	47446
		6	34870	146876	34730	93826	93626	195795	548350	2031847	0	0	29297	544296	2018529	9265	27794	0	0	-71565	0.511	29297	5121523	152530	0	0	0	3818774	469500	1742500	108435	0	0.000	0.000	NaN	29297
		7	230677	167239	38790	169954	75591	228000	449334	2068326	0	0	197892	356688	2033584	185292	69485	0	0	-159444	0.074	197892	38578055	176584	0	0	0	28765052	308000	1816000	20556	0	0.000	0.000	NaN	197892
		8	25482	181584	15159	141694	141583	198460	344528	2115228	0	0	21002	335842	2108859	17371	12739	0	0	143973	0.726	21002	4627066	186775	0	0	0	3450091	290167	1821167	143972	0	0.000	0.000	NaN	21002
		9	14753	132566	13821	135055	104889	153306	179599	2263559	0	0	11851	173712	2261725	11581	3474	0	0	-16074	1000	11851	1955688	133958	0	0	0	1458224	150167	1953167	163926	0	0.000	0.000	NaN	11851
		10	576692	127811	33437	99859	67742	215882	111175	2540822	0	0	496954	60220	2297626	101911	486393	0	0	-101834	0.029	496954	73707246	121305	0	0	0	54958518	52000	2404000	78166	1.421e-11	0.000	0.000	NaN	496954
		11	26823	155324	29560	197821	110667	197992	44489	2784887	0	0	22264	33584	2784018	22003	2316	0	0	-175525	0.680	22264	4166244	158941	0	0	0	3106487	28833	2405500	4475	0.000	0.000	0.000	NaN	22264
		12	578033	138647	27344	101951	82626	199030	187609	3006369	0	0	498506	50955	2797915	273306	416908	0	0	-56753	0.029	498506	80142603	138957	0	0	0	59756929	44000	2416000	123247	0.000	0.000	0.000	NaN	498506
		13	30846	167485	27521	201106	105438	206851	333092	3230023	0	0	25389	324262	3221771	18529	17371	0	0	-135924	0.601	25389	5166306	171250	0	0	0	3852166	279750	2796750	44076	0.000	0.000	0.000	NaN	25389
		14	578033	147450	30189	137565	63095	209182	511870	3407064	0	0	497925	333526	3233352	356688	347423	0	0	-44246	0.029	497925	85230902	147394	0	0	0	63550930	288000	2792000	135754	0.000	0.000	0.000	NaN	497925
		15	40234	157898	30388	133021	105000	209721	686064	3571607	0	0	33791	676317	3557614	19687	27794	0	0	54767	0.443	33791	6352910	150602	0	0	0	4736936	584000	3096000	54767	0.000	0.000	0.000	NaN	33791
		16	22799	144118	19199	107627	107500	172500	879560	3675159	0	0	19100	877823	3666473	4632	18529	0	0	75964	0.785	19100	3285801	149500	0	0	0	2450000	757500	3181500	75964	0.000	0.000	0.000	NaN	19100
		17	572668	121135	34367	157155	30589	193000	1125651	3754487	0	0	493835	889403	3682686	472496	143602	0	0	-16905	0.030	493835	69370192	123281	0	0	0	51724670	768000	3180000	163095	0.000	0.000	0.000	NaN	493835
		18	6706	84800	8758	75045	75000	98000	1366531	3847133	0	0	4632	1366531	3844817	0.000	4632	0	0	90000	1000	4632	568645	83000	0	0	0	424000	1180000	3320000	90000	0.000	0.000	0.000	NaN	4632
		19	579374	136260	41252	109840	51687	218022	1621308	3898089	0	0	498850	1375796	3854082	491025	88014	0	0	-10162	0.029	498850	78945296	131874	0	0	0	58864178	1188000	3328000	169838	0.000	0.000	0.000	NaN	498850
		20	34870	161439	30537	151274	93000	196958	1872322	3951071	0	0	28426	1871453	3937463	2316	28952	0	0	86496	0.542	28426	5629320	166867	0	0	0	4197404	1616000	3424000	86496	2.22e-13	0.000	0.000	NaN	28426
		21	16094	135050	14021	110593	110500	157934	2468731	3926751	0	0	12174	2469021	3921250	1158	12739	0	0	92726	1000	12174	2173461	135287	0	0	0	1620603	2131500	3385500	92726	0.000	0.000	0.000	NaN	12174
		22	584738	168975	31955	148480	90882	228045	2723798	3900405	0	0	503368	2473653	3872611	500289	55588	0	0	6340	0.029	503368	98806319	170630	0	0	0	73673203	2136000	3392000	6340	0.000	0.000	0.000	NaN	503368
		23	46940	180672	23210	157111	125250	211562	2985234	3878112	0	0	39007	2983207	3858714	4632	39375	0	0	95964	0.388	39007	8480762	188114	0	0	0	6323532	2576000	3332000	95964	0.000	0.000	0.000	NaN	39007
		24	580715	132721	44719	123278	55542	228083	3207874	3773016	0	0	499989	2978575	3673422	458599	199189	0	0	23477	0.029	499989	77073365	128729	0	0	0	57468406	2572000	3344000	23477	0.000	0.000	0.000	NaN	499989
		25	37552	195068	21727	177823	159481	222506	3448754	3664157	0	0	31074	3441806	3650260	13897	27794	0	0	116565	0.489	31074	7325192	197728	0	0	0	5461901	2972000	3152000	116565	0.000	0.000	0.000	NaN	31074
		26	575350	190527	33044	221424	70915	250544	3680370	3541401	0	0	495852	3464968	3418644	430805	245512	0	0	29678	0.029	495852	109619614	200147	0	0	0	81735947	2992000	3164000	29678	0.000	0.000	0.000	NaN	495852
		27	16094	134551	19822	86136	86000	155380	3891140	3414012	0	0	13102	3886508	3409380	9265	9265	0	0	135000	1000	13102	2165425	139690	0	0	0	1614612	3356000	2944000	135000	0.000	0.000	0.000	NaN	13102
		28	586080	133616	31592	135051	51611	212822	4062536	3210191	0	0	504475	3886508	3029530	352056	361320	0	0	45744	0.029	504475	78309528	133551	0	0	0	58390129	3356000	2928000	45744	0.000	0.000	0.000	NaN	504475
		29	24141	128083	14304	106727	106638	151912	4234510	3013896	0	0	19941	4225824	3009843	18529	9265	0	0	154179	0.763	19941	3091997	127146	0	0	0	2305494	3648750	2598750	154179	8.882e-13	0.000	0.000	NaN	19941
		30	582056	135814	37419	106535	66654	217904	4382165	2793283	0	0	501061	4243196	2584829	277939	416908	0	0	56310	0.029	501061	79051371	125319	0	0	0	58943271	3664000	2592000	56310	0.000	0.000	0.000	NaN	501061
		31	37552	181692	20262	181521	145776	207815	4534452	2568616	0	0	31609	4521134	2561667	27794	15055	0	0	151557	0.472	31609	6822910	184823	0	0	0	5087384	3903500	2211500	151557	1.776e-12	0.000	0.000	NaN	31609
		32	13411	99000	6033	96211	90000	110000	0.000	0.000	0	0	9265	4627677	2269832	9265	0.000	0	0	0.000	1000	9265	1327731	97666	0	0	0	989999	3996000	1960000	0.000	0.000	0.000	0.000	NaN	9265
		33	237382	146588	31711	144629	57685	203636	4662420	2167921	0	0	203664	4632310	2070642	60220	194557	0	0	72801	0.072	203664	34797515	150260	0	0	0	25946158	4000000	1956000	72801	0.000	0.000	0.000	NaN	203664
		34	232018	150188	40280	194739	69884	211000	4694846	1975680	0	0	199674	4687897	1876085	13897	199189	0	0	86009	0.073	199674	34846239	156000	0	0	0	25982488	4048000	1792000	86009	3.553e-12	0.000	0.000	NaN	199674
		35	12070	161241	15736	139163	139083	180000	4706233	1877822	0	0	9265	4701794	1878402	9265	0.000	0	0	180000	1000	9265	1946222	158750	0	0	0	1451167	4059833	1621500	0.000	0.000	0.000	0.000	NaN	9265
		36	22799	166581	20675	169507	130000	202500	4667631	1705269	0	0	19100	4658945	1703532	18529	4632	0	0	14036	0.785	19100	3797950	164500	0	0	0	2831875	4022500	1474500	14036	0.000	0.000	0.000	NaN	19100
		37	22799	155353	20112	115132	115000	182750	4604516	1549508	0	0	19100	4595251	1547191	18529	4632	0	0	14036	0.785	19100	3541959	163750	0	0	0	2641000	3968000	1340000	14036	0.000	0.000	0.000	NaN	19100
		38	575350	111279	46168	60924	34416	215375	4391429	1412854	0	0	495982	4182976	1278517	416908	268674	0	0	147200	0.029	495982	64024707	99670	0	0	0	47738902	3612000	1104000	147200	0.000	0.000	0.000	NaN	495982
		39	21458	155961	27317	163920	87500	186556	4177185	1274464	0	0	16862	4174869	1266937	4632	16213	0	0	-105945	0.948	16862	3346653	163886	0	0	0	2495373	3605000	1107500	74055	0.000	0.000	0.000	NaN	16862
		40	578033	170292	44495	186564	77585	250331	3930515	1253040	0	0	497407	3682686	1232194	495657	41691	0	0	175192	0.029	497407	98434593	176880	0	0	0	73396032	3180000	1064000	175192	0.000	0.000	0.000	NaN	497407
		41	81810	206556	22075	171918	140250	240959	3675738	1231326	0	0	69381	3672263	1197452	8107	69485	0	0	83290	0.214	69381	16898267	211180	0	0	0	12599897	3170500	1093000	83290	0.000	0.000	0.000	NaN	69381
		42	575350	158226	34667	164002	67000	232000	3430225	1227562	0	0	495657	3182397	1227562	495657	0.000	0	0	180000	0.029	495657	91035463	157000	0	0	0	67879000	2748000	1060000	0.000	0.000	0.000	0.000	NaN	495657
		43	29505	197276	24625	139164	139000	223143	3173422	1252461	0	0	24327	3173132	1240301	1158	24320	0	0	-91364	0.627	24327	5820658	205393	0	0	0	4340071	2740000	1092000	88636	0.000	0.000	0.000	NaN	24327
		44	575350	169069	38482	216398	81228	235364	2929936	1183555	0	0	495679	2691372	1116387	477128	134337	0	0	164275	0.029	495679	97274076	172793	0	0	0	72530712	2324000	964000	164275	0.000	0.000	0.000	NaN	495679
		45	20117	152072	8151	137669	137612	166500	2672843	1120440	0	0	16702	2668210	1114070	9265	13897	0	0	-56310	0.906	16702	3059257	152000	0	0	0	2281082	2304000	961500	123690	0.000	0.000	0.000	NaN	16702
		46	579374	172667	37393	150140	93992	247723	2427330	1178923	0	0	498850	2181818	1134916	491025	88014	0	0	-169838	0.029	498850	100038592	170650	0	0	0	74592026	1884000	1056000	10162	0.000	0.000	0.000	NaN	498850
		47	18776	162446	23786	184655	116000	187592	2165605	1229878	0	0	14649	2163289	1222930	4632	13897	0	0	108435	1000	14649	3050093	168891	0	0	0	2274249	1868000	1056000	108435	0.000	0.000	0.000	NaN	14649
		48	575350	140451	25649	126440	71028	212178	1924725	1229878	0	0	496198	1676896	1218297	495657	23162	0	0	177325	0.029	496198	80808393	140757	0	0	0	60253364	1448000	1052000	177325	0.000	0.000	0.000	NaN	496198
		49	22799	163235	16024	179339	135250	185750	1662420	1208454	0	0	18529	1662999	1199768	0.000	18529	0	0	90000	0.834	18529	3721673	163500	0	0	0	2775000	1435500	1035500	90000	0.000	0.000	0.000	NaN	18529
		50	24141	88748	19777	76325	52294	119529	4687318	2057324	0	0	19992	4677475	2055587	19687	3474	0	0	169992	0.759	19992	2142437	89882	0	0	0	1597471	4039000	1775000	169992	0.000	0.000	0.000	NaN	19992
	10_15kX_857 12881 wt toxo me49 3h__0037	1	31408	182569	27115	118446	118250	218500	756976	961932	0	0	38728	740564	952725	33626	19215	0	0	-29745	0.263	38728	5734087	192875	0	0	0	8945875	924500	1189500	150255	0	0.000	0.000	NaN	38728
		2	160885	145416	18386	138405	80495	179000	703736	1066412	0	0	199973	662905	975142	81662	182539	0	0	-114102	0.051	199973	23395247	148480	0	0	0	36499440	828000	1446000	65898	0	0.000	0.000	NaN	199973
		3	10256	160066	13285	154544	136611	179719	664106	1189305	0	0	11935	658101	1188104	12009	2402	0	0	169695	0.905	11935	1641572	161620	0	0	0	2561053	822167	1484167	169695	0	0.000	0.000	NaN	11935
		4	17947	156626	19912	150505	102361	178206	756442	928840	0	0	21483	746969	923903	19215	9607	0	0	-26565	0.489	21483	2811024	160153	0	0	0	4385541	932833	1154167	153435	0	0.000	0.000	NaN	21483
		5	160885	155786	29349	160308	97096	217410	821425	833434	0	0	200434	749370	763781	144110	139306	0	0	44029	0.050	200434	25063544	157000	0	0	0	39102187	936000	1128000	44029	0	0.000	0.000	NaN	200434
		6	18588	200175	13894	200174	162250	214587	902487	765850	0	0	22658	893480	758978	18414	13610	0	0	-37342	0.455	22658	3720905	204062	0	0	0	5805066	1116000	948000	142658	0	0.000	0.000	NaN	22658
		7	162167	172713	24443	203941	115680	223531	975142	684521	0	0	201811	912695	605261	124895	158521	0	0	51766	0.050	201811	28008258	170776	0	0	0	43696299	1140000	954000	51766	0	0.000	0.000	NaN	201811
		8	23075	176288	23456	197787	126750	200524	1042260	595920	0	0	27766	1034387	584445	16012	22417	0	0	125218	0.376	27766	4067857	187281	0	0	0	6346353	1291833	730167	125218	1.776e-12	0.000	0.000	NaN	27766
		9	22434	178425	28015	173970	98500	216667	1222130	458883	0	0	27174	1212923	449142	19215	19215	0	0	-45000	0.382	27174	4002802	180853	0	0	0	6244859	1514500	561167	135000	0.000	0.000	0.000	NaN	27174
		10	400610	155593	36720	201695	78859	218930	1426686	293023	0	0	499673	1229736	139306	393900	307434	0	0	37972	0.020	499673	62331934	159485	0	0	0	97245422	1536000	558000	37972	5.684e-11	0.000	0.000	NaN	499673
		11	14742	123926	16862	139586	96831	148097	1616564	162924	0	0	17377	1614829	154518	3202	16813	0	0	-79380	0.613	17377	1826966	125189	0	0	0	2850290	2017167	192833	100620	0.000	0.000	0.000	NaN	17377
		12	400610	155366	23575	169936	90087	207905	1880632	218566	0	0	499811	1638047	158521	485169	120091	0	0	-13903	0.020	499811	62241250	156989	0	0	0	97103944	2046000	198000	166097	0.000	0.000	0.000	NaN	499811
		13	33972	151917	20948	116084	106503	189651	2140429	297426	0	0	41323	2128821	281014	24018	33626	0	0	54462	0.250	41323	5160895	155000	0	0	0	8051626	2658500	392500	54462	0.000	0.000	0.000	NaN	41323
		14	401251	178870	25850	200730	86488	230912	2336979	475562	0	0	500250	2171253	288219	331452	374685	0	0	-48504	0.020	500250	71771862	183529	0	0	0	111972861	2712000	360000	131496	2.842e-11	0.000	0.000	NaN	500250
		15	12179	128162	9466	118954	117001	147313	2502839	669443	0	0	14519	2497101	665306	12009	8807	0	0	36027	0.726	14519	1560831	125156	0	0	0	2435087	3118833	841500	36027	8.882e-13	0.000	0.000	NaN	14519
		16	16665	177594	31828	207568	120166	211679	2523655	751639	0	0	19806	2513914	749370	19215	4804	0	0	14036	0.534	19806	2959661	186655	0	0	0	4617433	3140167	941833	14036	0.000	0.000	0.000	NaN	19806
		17	35895	192831	33146	217910	118750	234399	2607985	926705	0	0	44288	2586769	922302	43233	9607	0	0	12529	0.230	44288	6921610	199289	0	0	0	10798555	3230500	1163500	12529	0.000	0.000	0.000	NaN	44288
		18	16024	175553	28900	183122	121500	208417	2630402	1076153	0	0	19215	2621195	1076019	19215	0.000	0	0	0.000	0.545	19215	2813134	183166	0	0	0	4388832	3273500	1344167	0.000	0.000	0.000	0.000	NaN	19215
		19	401251	147971	33892	114706	75030	227766	2649217	1330613	0	0	500157	2637208	1080823	24018	499580	0	0	-87248	0.020	500157	59373435	144869	0	0	0	92629802	3294000	1350000	92752	0.000	0.000	0.000	NaN	500157
		20	16024	151574	30096	120485	100999	199777	2653353	1585340	0	0	19215	2643612	1585207	19215	0.000	0	0	180000	0.545	19215	2428883	153251	0	0	0	3789355	3302167	1980167	0.000	0.000	0.000	0.000	NaN	19215
		21	401892	138210	29268	118585	63189	218178	2634606	1834797	0	0	501083	2613189	1585207	44034	499580	0	0	-94996	0.020	501083	55545263	139741	0	0	0	86657386	3263500	2603500	85004	0.000	0.000	0.000	NaN	501083
		22	35895	160756	27954	110204	94000	207653	2601180	2084787	0	0	44288	2579564	2079983	43233	9607	0	0	167471	0.230	44288	5770285	162248	0	0	0	9002349	3222000	2598000	167471	1.776e-12	0.000	0.000	NaN	44288
		23	401251	128678	27074	113895	60619	199082	2555145	2331508	0	0	499996	2519518	2083986	72055	494777	0	0	-98286	0.020	499996	51632324	125514	0	0	0	80552724	3146500	3221167	81714	0.000	0.000	0.000	NaN	499996
		24	12820	134703	20936	93634	93500	162000	2507109	2582366	0	0	15190	2500303	2580364	14411	4804	0	0	161565	0.698	15190	1726821	141556	0	0	0	2694051	3122500	3222500	161565	0.000	0.000	0.000	NaN	15190
		25	401251	142511	27462	143456	77890	212710	2404230	2846167	0	0	500549	2291344	2622797	225772	446740	0	0	-116811	0.020	500549	57182774	142893	0	0	0	89212104	2862000	3834000	63189	0.000	0.000	0.000	NaN	500549
		26	14742	157871	41367	97526	82000	197207	2279335	3064733	0	0	17320	2272130	3059929	14411	9607	0	0	146310	0.618	17320	2327409	177884	0	0	0	3631041	2838000	3822000	146310	0.000	0.000	0.000	NaN	17320
		27	16665	148763	22744	163663	98000	180603	1794166	3208843	0	0	19806	1791764	3199235	4804	19215	0	0	75964	0.534	19806	2479194	154494	0	0	0	3867845	2238000	4020000	75964	0.000	0.000	0.000	NaN	19806
		28	400610	151548	42010	137747	54426	228549	1585207	3059929	0	0	499673	1388257	2906212	393900	307434	0	0	142028	0.020	499673	60711497	141311	0	0	0	94717342	1734000	3630000	142028	0.000	0.000	0.000	NaN	499673
		29	16665	174099	26244	188819	119000	208592	1387523	2901876	0	0	20011	1383453	2892602	8006	18414	0	0	65999	0.523	20011	2901421	184632	0	0	0	4526571	1728000	3636000	65999	0.000	0.000	0.000	NaN	20011
		30	400610	154385	29041	178700	70785	215047	1198512	2728477	0	0	499326	1023179	2550742	350667	355471	0	0	134610	0.020	499326	61848201	156341	0	0	0	96490739	1278000	3186000	134610	0.000	0.000	0.000	NaN	499326
		31	8974	140034	30330	93905	93750	173249	1009168	2555145	0	0	10741	1007167	2550742	4804	9607	0	0	-116565	0.977	10741	1256615	150422	0	0	0	1960473	1257500	3197500	63435	0.000	0.000	0.000	NaN	10741
		32	400610	193873	35063	224392	86621	248779	857453	2336979	0	0	499626	720549	2128020	273808	417918	0	0	123232	0.020	499626	77667208	206854	0	0	0	121170320	900000	2658000	123232	0.000	0.000	0.000	NaN	499626
		33	14101	191737	24450	146899	146750	223085	714544	2119213	0	0	16889	707739	2115210	14411	8807	0	0	-148570	0.621	16889	2703774	198301	0	0	0	4218218	883500	2652500	31430	0.000	0.000	0.000	NaN	16889
		34	401892	177864	47222	193703	56088	249126	670510	1875828	0	0	501021	634083	1628440	73656	495577	0	0	-81546	0.020	501021	71482165	194056	0	0	0	111520899	791500	2033500	98454	0.000	0.000	0.000	NaN	501021
		35	11538	153314	24733	113145	113000	187194	622474	1628039	0	0	14005	616469	1624437	12009	7205	0	0	-30964	0.739	14005	1768873	156315	0	0	0	2759657	770000	2029000	149036	0.000	0.000	0.000	NaN	14005
	11_15kX_857 12881 wt toxo me49 3h__0039	1	58329	188427	32842	170806	73	240480	602859	1148074	0	0	72055	581242	1119252	43233	57644	0	0	-53130	0.141	72055	10990705	184440	0	0	0	17146840	726	1398	126870	0	0.000	0.000	NaN	72055
		2	401892	132277	46175	117301	28303	250580	454346	1320605	0	0	501263	293824	1128859	321845	384293	0	0	-129946	0.020	501263	53161152	131410	0	0	0	82937883	366500	1889500	50054	0	0.000	0.000	NaN	501263
		3	22434	163073	15635	166681	129225	185464	259397	1485931	0	0	27362	246588	1481128	25620	9607	0	0	159444	0.377	27362	3658404	167253	0	0	0	5707557	308000	1850000	159444	0	0.000	0.000	NaN	27362
		4	401251	124928	36384	170313	21566	203329	212962	1750132	0	0	500411	198551	1500342	28822	499580	0	0	-93302	0.020	500411	50127423	129629	0	0	0	78204895	248000	2498000	86698	0	0.000	0.000	NaN	500411
		5	29485	142047	26445	119462	91500	183864	169329	2017936	0	0	35804	152116	2015134	35227	6405	0	0	10305	0.289	35804	4188240	144642	0	0	0	6534165	189500	2524500	10305	0	0.000	0.000	NaN	35804
		6	15383	128808	19363	124327	86972	159144	559493	2666163	0	0	18116	553221	2659625	12810	12810	0	0	45000	0.589	18116	1981499	128219	0	0	0	3091381	690833	3338167	45000	0	0.000	0.000	NaN	18116
		7	401892	141255	34655	129687	48603	214001	768585	2805336	0	0	501056	557224	2670833	422722	269005	0	0	-32471	0.020	501056	56769311	141720	0	0	0	88567051	696000	3336000	147529	0	0.000	0.000	NaN	501056
		8	24998	163706	22124	158996	103861	192912	937914	2981870	0	0	30628	927906	2970261	20015	23218	0	0	48532	0.335	30628	4092341	168592	0	0	0	6384551	1158833	3738833	48532	0	0.000	0.000	NaN	30628
		9	401892	161376	29659	173136	77844	222620	1223331	3011893	0	0	501312	986351	2930231	473961	163324	0	0	-19014	0.020	501312	64855714	167984	0	0	0	101182826	1232000	3660000	160986	0	0.000	0.000	NaN	501312
		10	17306	138806	23935	96156	96000	175907	1479326	3084682	0	0	20686	1479526	3074340	0.801	20816	0	0	-91109	0.508	20686	2402229	146930	0	0	0	3747770	1847500	3865833	88891	0	0.000	0.000	NaN	20686
		11	30126	157727	24338	156007	91000	198714	1569328	3089685	0	0	36685	1566793	3071939	5604	36027	0	0	98366	0.281	36685	4751669	159541	0	0	0	7413183	1956833	3836500	98366	0	0.000	0.000	NaN	36685
		12	161526	146727	31727	151145	50599	206126	1676009	3080412	0	0	200821	1575599	3079945	200953	0.801	0	0	0.190	0.050	200821	23700193	151543	0	0	0	36975192	1968000	3848000	0.190	0	0.000	0.000	NaN	200821
		13	13460	127086	28825	82795	82600	182400	1769347	3079144	0	0	16329	1767746	3071138	3202	16012	0	0	-78690	0.634	16329	1710635	123400	0	0	0	2668800	2208000	3836000	101310	0	0.000	0.000	NaN	16329
		14	13460	163057	24039	117148	117000	193000	2041554	3016696	0	0	16012	2036750	3010292	9607	12810	0	0	-53130	0.660	16012	2194828	169400	0	0	0	3424200	2544000	3760000	126870	0	0.000	0.000	NaN	16012
		15	160885	138658	44828	98183	69662	223374	2145633	2976666	0	0	199813	2052763	2939838	185741	73656	0	0	21631	0.051	199813	22307958	130920	0	0	0	34803137	2564000	3764000	21631	1.421e-11	0.000	0.000	NaN	199813
		16	19229	162738	23899	182518	121972	197032	2254116	2936235	0	0	23563	2251314	2924626	5604	23218	0	0	103092	0.435	23563	3129328	162966	0	0	0	4882134	2812167	3653167	103092	0.000	0.000	0.000	NaN	23563
		17	9615	102071	10175	86102	86041	117592	2421043	2851771	0	0	11547	2417841	2846967	6405	9607	0	0	123690	0.906	11547	981373	104633	0	0	0	1531061	3020000	3556000	123690	0.000	0.000	0.000	NaN	11547
		18	401892	141276	41834	189155	20480	225614	2629201	2704459	0	0	500944	2421043	2565153	416317	278612	0	0	33792	0.020	500944	56777803	143942	0	0	0	88580299	3024000	3552000	33792	0.000	0.000	0.000	NaN	500944
		19	20511	140507	47503	177727	68038	194242	2842164	2561950	0	0	25012	2834158	2552343	16012	19215	0	0	-50194	0.412	25012	2881969	157409	0	0	0	4496224	3540000	3188000	129806	0.000	0.000	0.000	NaN	25012
		20	401892	87355	25407	82266	26030	170718	2949445	2324970	0	0	501465	2843765	2097597	211361	454746	0	0	65072	0.020	501465	35107256	86320	0	0	0	54771602	3552000	3188000	65072	0.000	0.000	0.000	NaN	501465
		21	14742	129475	6957	117993	117950	139983	3053524	2126419	0	0	17246	3045518	2123216	16012	6405	0	0	158199	0.623	17246	1908783	128826	0	0	0	2977934	3804000	2652000	158199	0.000	0.000	0.000	NaN	17246
		22	16024	124817	20773	84984	84833	162056	3069670	2068375	0	0	19480	3059929	2067174	19215	3202	0	0	170538	0.531	19480	2000111	121444	0	0	0	3120417	3822167	2581500	170538	4.441e-13	0.000	0.000	NaN	19480
		23	161526	145010	24308	144657	84805	200445	3079144	1959892	0	0	200632	3064733	1860616	28822	198551	0	0	81741	0.050	200632	23422784	146128	0	0	0	36542401	3828000	2572000	81741	3.553e-12	0.000	0.000	NaN	200632
		24	10897	140176	22244	161941	97000	167000	3099960	1851009	0	0	12810	3093555	1851009	12810	0.000	0	0	180000	0.834	12810	1527445	147000	0	0	0	2383000	3864000	2312000	0.000	0.000	0.000	0.000	NaN	12810
		25	160244	99420	29296	90343	38095	163685	3090353	1746930	0	0	199093	3071138	1649255	38429	195349	0	0	101129	0.051	199093	15931503	100101	0	0	0	24855088	3836000	2060000	101129	0.000	0.000	0.000	NaN	199093
		26	7692	104813	19326	108291	73000	130000	3064733	1646053	0	0	9058	3061531	1642851	6405	6405	0	0	-135000	1000	9058	806194	108339	0	0	0	1257760	3824000	2060000	45000	0.000	0.000	0.000	NaN	9058
		27	161526	106709	21474	94681	46122	153751	3029506	1549980	0	0	201015	2991077	1457109	76859	185741	0	0	112479	0.050	201015	17236335	107977	0	0	0	26890785	3736000	1820000	112479	0.000	0.000	0.000	NaN	201015
		28	21152	124843	31200	141121	61000	167000	2995881	1447502	0	0	25819	2984672	1441097	22417	12810	0	0	-150255	0.399	25819	2640699	135000	0	0	0	4119812	3728000	1816000	29745	0.000	0.000	0.000	NaN	25819
		29	160885	126475	26885	143067	59761	191000	2946243	1348226	0	0	200504	2901409	1258558	89668	179337	0	0	116565	0.050	200504	20347867	130517	0	0	0	31745156	3624000	1572000	116565	0.000	0.000	0.000	NaN	200504
		30	12179	137211	21313	134572	89500	159642	2900208	1254155	0	0	14322	2894203	1251353	12810	6405	0	0	-153435	0.746	14322	1671023	145944	0	0	0	2607000	3614500	1570500	26565	0.000	0.000	0.000	NaN	14322
		31	7692	145671	15204	112593	112500	160037	2749293	1107243	0	0	9128	2746090	1104841	7205	5604	0	0	-142125	1000	9128	1120462	152211	0	0	0	1748058	3429500	1386500	37875	8.882e-13	0.000	0.000	NaN	9128
		32	161526	127117	42412	99514	40389	215372	2659625	1077620	0	0	200555	2565153	1043995	188944	67251	0	0	160408	0.050	200555	20532646	117538	0	0	0	32033432	3204000	1304000	160408	0.000	0.000	0.000	NaN	200555
		33	12820	153152	27386	103943	103769	192861	2562351	1025180	0	0	14817	2561950	1017575	0.801	15212	0	0	88452	0.734	14817	1963336	155104	0	0	0	3063043	3200250	1289750	88452	0.000	0.000	0.000	NaN	14817
		34	160885	143775	30945	135479	61422	220070	2451466	1005565	0	0	200428	2353792	983148	195349	44834	0	0	167074	0.050	200428	23131287	143185	0	0	0	36087630	2940000	1228000	167074	0.000	0.000	0.000	NaN	200428
		35	14101	119659	13859	130313	101052	143254	2340849	979012	0	0	16606	2335378	973541	12009	12009	0	0	45000	0.643	16606	1687372	117045	0	0	0	2632505	2916500	1230167	45000	0.000	0.000	0.000	NaN	16606
		36	158321	127428	29393	114723	72004	202976	1861017	3050722	0	0	197012	1766945	3021500	188143	58444	0	0	17257	0.051	197012	20174546	130730	0	0	0	31474753	2207000	3847000	17257	0.000	0.000	0.000	NaN	197012
		37	32690	183801	19083	179969	127750	212627	1952553	3027238	0	0	39727	1950285	3007890	4003	39230	0	0	-83830	0.260	39727	6008418	184742	0	0	0	9373866	2436167	3756500	96170	0.000	0.000	0.000	NaN	39727
	11b_12kX_857 12881 wt toxo me49 3h__0040	1	29106	160179	6111	163279	145950	167750	2418079	318309	0	0	29327	2416626	304258	3876	29069	0	0	97595	0.425	29327	4662226	162150	0	0	0	4965550	2493500	313500	97595	4.441e-13	0.000	0.000	NaN	29327
		2	485419	171881	35943	179525	69000	254538	2220893	453481	0	0	500127	2017408	308134	406970	290693	0	0	-144462	0.024	500127	83434450	171138	0	0	0	88862695	2082000	618000	35538	0.000	0.000	0.000	NaN	500127
		3	17839	158451	17916	176258	121025	179333	2005296	619660	0	0	17334	2001904	612393	7752	15504	0	0	116565	0.746	17334	2826671	161500	0	0	0	3010574	2065500	631500	116565	0.000	0.000	0.000	NaN	17334
		4	484480	153494	29244	159171	75511	221702	1819737	776150	0	0	499484	1627879	616269	383714	319762	0	0	-140194	0.024	499484	74364878	157942	0	0	0	79203057	1680000	966000	39806	0.000	0.000	0.000	NaN	499484
		5	46007	178070	19765	169742	135628	203066	1622550	951050	0	0	46597	1605593	935062	33914	32945	0	0	-44157	0.266	46597	8192418	183539	0	0	0	8725417	1657250	964750	135843	3.553e-12	0.000	0.000	NaN	46597
		6	485419	177175	30002	163051	95641	250412	1459278	1136609	0	0	500296	1302304	941845	313948	389528	0	0	-128868	0.024	500296	86003867	177609	0	0	0	91599279	1344000	1374000	51132	0.000	0.000	0.000	NaN	500296
		7	27229	192887	16413	183100	151500	213490	1318776	1344454	0	0	26871	1307148	1339125	24224	11628	0	0	154359	0.474	26871	5252016	192648	0	0	0	5593712	1348500	1381500	154359	0.000	0.000	0.000	NaN	26871
		8	485419	160407	40606	177793	60028	234798	1156957	1543579	0	0	500296	999983	1348814	313948	389528	0	0	-128868	0.024	500296	77864644	165871	0	0	0	82930518	1032000	1794000	51132	0.000	0.000	0.000	NaN	500296
		9	28167	186534	24665	182302	128250	226735	990293	1736889	0	0	28300	979635	1728653	22286	17442	0	0	-38047	0.442	28300	5254183	183099	0	0	0	5596020	1010500	1783500	141953	0.000	0.000	0.000	NaN	28300
		10	22534	139696	11916	123046	122975	159139	843816	1971058	0	0	21925	836226	1963145	15504	15504	0	0	-45000	0.589	21925	3147898	141816	0	0	0	3352700	862833	2026167	135000	0.000	0.000	0.000	NaN	21925
		11	194355	162912	32872	154897	83699	223366	808126	2065857	0	0	200088	771305	1972835	73642	186043	0	0	-111595	0.061	200088	31662764	166204	0	0	0	33722744	796000	2228000	68405	0.000	0.000	0.000	NaN	200088
		12	16900	168260	40038	86761	86500	220145	772758	2175835	0	0	16444	767429	2170506	11628	11628	0	0	-45000	0.785	16444	2843672	178070	0	0	0	3028682	791500	2239500	135000	0.000	0.000	0.000	NaN	16444
		13	30045	166225	23914	180412	103250	193243	637102	2476218	0	0	30272	625958	2467013	23255	19380	0	0	140194	0.412	30272	4994269	173229	0	0	0	5319196	645500	2545500	140194	0.000	0.000	0.000	NaN	30272
		14	485419	146796	27777	133273	72776	204584	544564	2717008	0	0	499511	453481	2484454	182167	465108	0	0	-111389	0.024	499511	71257400	146091	0	0	0	75893407	468000	3044000	68611	0.000	0.000	0.000	NaN	499511
		15	30984	151544	18594	136077	127188	187875	430710	2951985	0	0	31249	415691	2950532	31007	3876	0	0	172875	0.399	31249	4695451	147688	0	0	0	5000938	428500	3044500	172875	0.000	0.000	0.000	NaN	31249
		16	486358	157547	25916	164162	72393	212649	387348	3214820	0	0	500566	341080	2968942	93991	492240	0	0	-100766	0.024	500566	76623969	159975	0	0	0	81609125	351500	3571500	79234	0.000	0.000	0.000	NaN	500566
		17	34740	152649	28027	166039	92000	200000	319762	3484437	0	0	34883	302320	3484437	34883	0.000	0	0	180000	0.359	34883	5302988	162000	0	0	0	5648000	312000	3596000	0.000	0.000	0.000	0.000	NaN	34883
		18	4695	83800	7422	75866	75833	92500	611262	3858462	0	0	3876	611424	3856524	0.000	3876	0	0	90000	1000	3876	393405	82167	0	0	0	419000	630833	3980000	90000	0.000	0.000	0.000	NaN	3876
		19	30984	135577	27166	84681	84500	177139	911645	3902227	0	0	31007	911806	3886562	0.000	31007	0	0	90000	0.405	31007	4200754	133694	0	0	0	4474056	940833	4011167	90000	0.000	0.000	0.000	NaN	31007
		20	194355	125708	25776	110637	71635	173000	1025176	3899159	0	0	200088	926341	3883655	197671	31007	0	0	8915	0.061	200088	24431990	127269	0	0	0	26021535	956000	4040000	8915	0.000	0.000	0.000	NaN	200088
		21	43190	153875	28871	149117	93259	197256	1156473	3894799	0	0	43342	1149205	3874935	15504	40697	0	0	-69269	0.289	43342	6645881	161188	0	0	0	7078262	1185583	3998583	110731	0.000	0.000	0.000	NaN	43342
		22	194355	99074	21087	82931	63117	163563	1249979	3858462	0	0	199524	1162771	3810013	174416	96898	0	0	29055	0.061	199524	19255566	96257	0	0	0	20508333	1200000	4032000	29055	0.000	0.000	0.000	NaN	199524
		23	5633	77683	6615	68536	68500	87000	1340578	3802019	0	0	4772	1340094	3800323	1938	4845	0	0	-66038	1000	4772	437628	78835	0	0	0	466100	1382500	3921500	113962	0.000	0.000	0.000	NaN	4772
		24	196233	143455	28015	162137	81000	198683	1439898	3763502	0	0	201137	1348814	3720867	182167	85270	0	0	25084	0.061	201137	28150608	148189	0	0	0	29982087	1392000	3928000	25084	0.000	0.000	0.000	NaN	201137
		25	25351	138318	36493	172636	79294	179906	1540833	3718445	0	0	25135	1535827	3707302	10659	22286	0	0	-64093	0.504	25135	3506461	147230	0	0	0	3734592	1584500	3825833	115906	0.000	0.000	0.000	NaN	25135
		26	45068	143522	22552	118749	109000	181341	1720901	3639473	0	0	45200	1709273	3620094	23255	38759	0	0	120964	0.277	45200	6468225	137346	0	0	0	6889048	1764000	3736000	120964	0.000	0.000	0.000	NaN	45200
		27	194355	133831	29843	119508	71378	203157	1829426	3591025	0	0	199336	1740281	3546452	178292	89146	0	0	26565	0.061	199336	26010843	134240	0	0	0	27703108	1796000	3752000	26565	0.000	0.000	0.000	NaN	199336
		28	19717	140927	28326	144377	81000	179630	1937225	3546694	0	0	19488	1932138	3538700	11628	16473	0	0	-55125	0.652	19488	2778694	144548	0	0	0	2959476	1993500	3652000	124875	0.000	0.000	0.000	NaN	19488
		29	15962	120294	19930	129031	72000	152000	2142406	3458275	0	0	15504	2142406	3450523	0.000	15504	0	0	90000	0.834	15504	1920080	124000	0	0	0	2045000	2211000	3561000	90000	0.000	0.000	0.000	NaN	15504
		30	194355	158085	41463	135362	71284	234508	2236396	3408857	0	0	199336	2147251	3364284	178292	89146	0	0	26565	0.061	199336	30724653	172782	0	0	0	32723599	2216000	3564000	26565	0.000	0.000	0.000	NaN	199336
		31	30045	176235	38833	204471	101671	216341	2339592	3362831	0	0	30272	2330387	3351688	19380	23255	0	0	129806	0.412	30272	5295024	197670	0	0	0	5639518	2404500	3458500	129806	3.553e-12	0.000	0.000	NaN	30272
		32	194355	138259	35628	118286	72640	212584	2447633	3292580	0	0	199223	2368177	3232504	158912	120153	0	0	37093	0.062	199223	26871265	132680	0	0	0	28619510	2444000	3460000	37093	1.421e-11	0.000	0.000	NaN	199223
		33	17839	160251	20143	178916	119306	186978	2537263	3229112	0	0	17394	2532903	3221845	8721	14535	0	0	121329	0.741	17394	2858777	160664	0	0	0	3044769	2613833	3324833	121329	0.000	0.000	0.000	NaN	17394
		34	27229	186754	26908	145151	145000	222429	3009639	2811968	0	0	27407	2996073	2810030	27131	3876	0	0	171870	0.456	27407	5085025	193286	0	0	0	5415857	3092000	2900000	171870	0.000	0.000	0.000	NaN	27407
		35	196233	138124	39732	148699	57000	207000	3042584	2724760	0	0	201547	3003825	2631738	77518	186043	0	0	67380	0.061	201547	27104432	146852	0	0	0	28867846	3100000	2908000	67380	0.000	0.000	0.000	NaN	201547
		36	22534	150436	42463	67809	67556	197454	3067939	2627701	0	0	22600	3058088	2622049	19380	11628	0	0	149036	0.554	22600	3389921	159884	0	0	0	3610470	3156167	2705833	149036	0.000	0.000	0.000	NaN	22600
		37	194355	125412	31219	84528	71068	196363	3110413	2530965	0	0	199336	3065840	2441819	89146	178292	0	0	63435	0.061	199336	24374410	125681	0	0	0	25960209	3164000	2704000	63435	0.000	0.000	0.000	NaN	199336
		38	14084	114650	16939	84614	84500	143027	3157085	2457807	0	0	13975	3151110	2454416	11628	7752	0	0	146310	0.906	13975	1614704	115611	0	0	0	1719757	3252167	2532500	146310	8.882e-13	0.000	0.000	NaN	13975
		39	196233	133742	25828	125184	72053	190843	3197620	2350735	0	0	201137	3154985	2259652	85270	182167	0	0	64916	0.061	201137	26244658	134376	0	0	0	27952135	3256000	2520000	64916	0.000	0.000	0.000	NaN	201137
		40	22534	122855	34794	62956	62750	168404	3230081	2236881	0	0	22600	3220876	2231551	19380	11628	0	0	149036	0.554	22600	2768399	122297	0	0	0	2948511	3323500	2302500	149036	0.000	0.000	0.000	NaN	22600
		41	196233	185380	31798	148589	115959	241574	3286766	2143375	0	0	201099	3240255	2054229	93022	178292	0	0	62447	0.061	201099	36377785	189053	0	0	0	38744524	3344000	2304000	62447	0.000	0.000	0.000	NaN	201099
		42	16900	156306	19168	125870	125750	187099	3331501	2048899	0	0	16444	3325525	2043570	11628	11628	0	0	135000	0.785	16444	2641639	158584	0	0	0	2813504	3432167	2108500	135000	0.000	0.000	0.000	NaN	16444
		43	21595	159732	20921	170364	130831	197194	3453592	1790506	0	0	20872	3443740	1786792	19380	7752	0	0	158199	0.623	20872	3449420	157941	0	0	0	3673840	3554167	1843833	158199	0.000	0.000	0.000	NaN	20872
		44	194355	161253	31368	170559	90839	222932	3494127	1697646	0	0	199336	3449554	1608500	89146	178292	0	0	63435	0.061	199336	31340270	162553	0	0	0	33379268	3560000	1844000	63435	0.000	0.000	0.000	NaN	199336
		45	22534	160245	8340	162179	133750	171169	3526265	1601556	0	0	22471	3515444	1597841	21317	6783	0	0	161565	0.561	22471	3610955	161348	0	0	0	3845883	3628167	1649167	161565	8.882e-13	0.000	0.000	NaN	22471
		46	194355	135376	24690	131613	79553	194942	3542576	1494161	0	0	200088	3527072	1395325	31007	197671	0	0	81085	0.061	200088	26310950	134934	0	0	0	28022741	3640000	1644000	81085	0.000	0.000	0.000	NaN	200088
		47	40373	156138	29583	174771	92000	190327	3546452	1385635	0	0	40466	3527072	1379822	38759	11628	0	0	163301	0.310	40466	6303794	169844	0	0	0	6713918	3640000	1424000	163301	0.000	0.000	0.000	NaN	40466
		48	19717	169507	30412	118167	118000	203373	3260362	371037	0	0	19611	3251883	366273	17442	9690	0	0	-149845	0.644	19611	3342202	175724	0	0	0	3559646	3356000	388000	30155	0.000	0.000	0.000	NaN	19611
		49	195294	167351	25230	155062	106306	226900	3187931	302320	0	0	200538	3112350	236430	151160	131781	0	0	138918	0.061	200538	32682638	166369	0	0	0	34808971	3212000	244000	138918	0.000	0.000	0.000	NaN	200538
		50	20656	166449	20537	167306	133194	194476	3106052	221411	0	0	20098	3098785	214144	14535	14535	0	0	-135000	0.643	20098	3438195	167308	0	0	0	3661884	3198167	235833	45000	0.000	0.000	0.000	NaN	20098
		51	194355	162518	19482	166071	107302	207937	3013515	201547	0	0	200088	2914679	186043	197671	31007	0	0	171085	0.061	200088	31586294	164363	0	0	0	33641298	3008000	192000	171085	0.000	0.000	0.000	NaN	200088
		52	40373	164473	15458	172948	116215	183924	2909996	193311	0	0	40352	2908866	173447	1938	40697	0	0	-93097	0.312	40352	6640320	165088	0	0	0	7072340	3002042	220292	86903	0.000	0.000	0.000	NaN	40352
	11d_10kX_857 12881 wt toxo me49 3h__0042	1	53646	167032	22405	181973	117450	192703	1382455	2032715	0	0	45068	1361899	2025477	42849	16213	0	0	159702	0.332	45068	8960572	174893	0	0	0	6681294	1175500	1748500	159702	0	0.000	0.000	NaN	45068
		2	578033	177168	24777	160418	117000	224392	1367110	2295888	0	0	497798	1351476	2047481	31268	496815	0	0	-93601	0.029	497798	102408726	175585	0	0	0	76359275	1167000	2197000	86399	0	0.000	0.000	NaN	497798
		3	28164	153767	39396	116958	92000	209233	1340185	2540532	0	0	23291	1330631	2533873	19687	13897	0	0	145125	0.652	23291	4330705	154740	0	0	0	3229114	1149000	2188000	145125	0	0.000	0.000	NaN	23291
		4	575350	152497	37902	153103	74989	224780	1370585	2796178	0	0	495270	1334105	2551245	72959	489867	0	0	-81529	0.029	495270	87739054	155075	0	0	0	65421091	1152000	2203000	98471	1.421e-11	0.000	0.000	NaN	495270
		5	37552	173714	30188	172100	100000	207000	1398378	3058482	0	0	31268	1382744	3058482	31268	0.000	0	0	180000	0.483	31268	6523321	184500	0	0	0	4864000	1194000	2641000	0.000	0.000	0.000	0.000	NaN	31268
		6	578033	142838	36000	160988	50831	207935	1445281	3320787	0	0	498125	1400116	3075854	90330	489867	0	0	-79552	0.029	498125	82565104	143316	0	0	0	61563225	1209000	2656000	100448	0.000	0.000	0.000	NaN	498125
		7	21458	168644	28639	110171	110000	197778	1485524	3577591	0	0	17274	1477707	3576143	17371	4632	0	0	166430	0.904	17274	3618808	176518	0	0	0	2698301	1275500	3087500	166430	0.000	0.000	0.000	NaN	17274
		8	6706	98722	4073	94318	94297	105250	1525477	3717718	0	0	4981	1524030	3716270	4632	3474	0	0	35538	1000	4981	662001	98000	0	0	0	493609	1315500	3211500	35538	4.441e-13	0.000	0.000	NaN	4981
		9	238723	127659	34870	95711	41101	190621	1568616	3826867	0	0	204538	1532136	3731325	72959	191083	0	0	-69102	0.072	204538	30475319	131960	0	0	0	22723388	1323000	3222000	110898	0.000	0.000	0.000	NaN	204538
		10	42917	143809	24425	135699	89000	185802	1618413	3947307	0	0	35430	1601621	3944412	34742	6948	0	0	11310	0.430	35430	6171804	141274	0	0	0	4601898	1382500	3411500	11310	0.000	0.000	0.000	NaN	35430
		11	237382	161283	31772	189459	103231	227594	1665894	4057324	0	0	203828	1615518	3968731	100753	177186	0	0	-60376	0.072	203828	38285784	164916	0	0	0	28547125	1395000	3427000	119624	0.000	0.000	0.000	NaN	203828
		12	17435	144913	27296	96772	96611	178944	1712989	4163095	0	0	14325	1705848	4160972	13897	3474	0	0	-165964	1000	14325	2526546	152444	0	0	0	1883875	1473167	3596333	14036	0.000	0.000	0.000	NaN	14325
		13	230677	139279	25093	159145	83053	185307	1777070	4251881	0	0	198062	1716271	4173711	121598	156340	0	0	-52125	0.074	198062	32128396	143892	0	0	0	23955976	1482000	3604000	127875	0.000	0.000	0.000	NaN	198062
		14	32187	150618	16880	148238	111667	185096	1844238	4355336	0	0	26459	1839027	4342790	10423	24320	0	0	-113199	0.578	26459	4848017	150007	0	0	0	3614839	1588000	3771333	66801	0.000	0.000	0.000	NaN	26459
		15	33529	146390	15853	168012	123000	169000	3392009	1853503	0	0	28010	3378112	1851766	27794	3474	0	0	7125	0.537	28010	4908249	147750	0	0	0	3659750	2917000	1602000	7125	0.000	0.000	0.000	NaN	28010
		16	244088	141369	15429	132042	106462	186810	3385060	1728431	0	0	209176	3364215	1625941	41691	204980	0	0	101497	0.070	209176	34506399	142254	0	0	0	25729093	2905000	1404000	101497	0.000	0.000	0.000	NaN	209176
		17	49622	161919	23147	169980	108000	190000	3329473	1618992	0	0	41691	3308627	1618992	41691	0.000	0	0	180000	0.359	41691	8034789	170000	0	0	0	5991000	2857000	1398000	0.000	0.000	0.000	0.000	NaN	41691
		18	230677	141083	34844	90118	86651	205000	3301679	1511291	0	0	197757	3270411	1417487	62536	187609	0	0	108435	0.074	197757	32544476	137770	0	0	0	24266219	2824000	1224000	108435	7.105e-12	0.000	0.000	NaN	197757
		19	16094	141081	30862	92203	92041	175033	3266936	1401853	0	0	12527	3263462	1396641	6948	10423	0	0	-123690	1000	12527	2270522	156793	0	0	0	1692975	2818000	1215000	56310	0.000	0.000	0.000	NaN	12527
		20	230677	153570	19005	155702	116189	200133	3213086	1301100	0	0	198062	3176606	1209033	72959	184134	0	0	111615	0.074	198062	35424951	154404	0	0	0	26413994	2743000	1044000	111615	1.421e-11	0.000	0.000	NaN	198062
		21	22799	164253	9826	144067	144000	178070	3178343	1191662	0	0	18709	3169658	1188187	17371	6948	0	0	21801	0.818	18709	3744881	166820	0	0	0	2792305	2737000	1032000	21801	0.000	0.000	0.000	NaN	18709
		22	36211	142902	30841	126330	95800	197964	3137714	934665	0	0	30007	3123335	931094	28952	6948	0	0	13768	0.505	30007	5174596	135465	0	0	0	3858347	2696833	810167	13768	0.000	0.000	0.000	NaN	30007
		23	229335	153837	24755	130741	98000	213610	3100173	847713	0	0	196655	3048060	764331	104227	166763	0	0	122005	0.075	196655	35280225	157284	0	0	0	26306082	2632000	660000	122005	0.000	0.000	0.000	NaN	196655
		24	26823	167246	23570	190818	125452	195321	3044585	773017	0	0	22246	3037637	764331	13897	17371	0	0	51340	0.681	22246	4486028	164693	0	0	0	3344928	2623000	675000	51340	0.000	0.000	0.000	NaN	22246
		25	234700	163727	21708	175709	106383	207508	3011580	674001	0	0	201296	2975101	580197	72959	187609	0	0	111251	0.073	201296	38426795	168099	0	0	0	28652267	2569000	501000	111251	1.421e-11	0.000	0.000	NaN	201296
		26	26823	132934	28327	148089	82845	162191	2978575	585408	0	0	22246	2971627	576723	13897	17371	0	0	-128660	0.681	22246	3565669	147010	0	0	0	2658679	2566000	513000	51340	0.000	0.000	0.000	NaN	22246
		27	32187	189716	33285	220767	132944	234906	1948465	548736	0	0	26933	1942096	537348	12739	24320	0	0	-62700	0.558	26933	6106465	196275	0	0	0	4553178	1677167	463500	117300	1.776e-12	0.000	0.000	NaN	26933
		28	582056	157441	28831	175254	77570	232412	1803127	733063	0	0	500986	1646786	537348	312681	391430	0	0	-128618	0.029	500986	91639483	161262	0	0	0	68329377	1422000	802000	51382	0.000	0.000	0.000	NaN	500986
		29	22799	149017	17026	153945	117000	175562	1625941	922988	0	0	18090	1618992	917197	13897	11581	0	0	-39806	0.876	18090	3397493	150562	0	0	0	2533281	1398000	792000	140194	0.000	0.000	0.000	NaN	18090
		30	579374	166916	26117	157615	91245	218516	1561088	1161552	0	0	499178	1491604	921830	138969	479444	0	0	-106164	0.029	499178	96706899	171270	0	0	0	72107807	1288000	1210000	73836	0.000	0.000	0.000	NaN	499178
		31	25482	150039	27480	109987	109833	188324	1482146	1397992	0	0	21354	1471916	1395483	20845	4632	0	0	167471	0.702	21354	3823252	158519	0	0	0	2850741	1270833	1205167	167471	0.000	0.000	0.000	NaN	21354
		32	569986	163077	25829	138219	107905	214944	1451698	1628884	0	0	491359	1416329	1386219	70643	486393	0	0	-98232	0.030	491359	92951386	164440	0	0	0	69307574	1223167	1616500	81768	0.000	0.000	0.000	NaN	491359
		33	17435	138782	14112	125782	124000	163665	1410442	1874831	0	0	13867	1403590	1873769	13897	2316	0	0	-8807	1000	13867	2419646	130923	0	0	0	1804167	1212000	1618000	171193	0.000	0.000	0.000	NaN	13867
	12_8000X_857 12881 wt toxo me49 3h__0044	1	34481	197352	15720	207156	162250	215845	3894042	1429038	0	0	23343	3883662	1425578	22145	6920	0	0	-161565	0.795	23343	6804889	200062	0	0	0	3552332	2805500	1035167	18435	0	0.000	0.000	NaN	23343
		2	695367	163279	27715	171229	96232	222960	3778473	1209665	0	0	501365	3666365	985448	224217	448434	0	0	116565	0.035	501365	113538514	163847	0	0	0	59270113	2649000	712000	116565	0	0.000	0.000	NaN	501365
		3	22987	186305	24776	175084	129000	208983	3662213	987524	0	0	14971	3658061	981296	8304	12457	0	0	-123690	1000	14971	4282658	194541	0	0	0	2235661	2643000	718000	56310	8.882e-13	0.000	0.000	NaN	14971
		4	699198	144542	28550	134400	81969	208000	3467753	822129	0	0	503988	3274677	660195	386152	323869	0	0	140013	0.035	503988	101063432	147042	0	0	0	52757790	2366000	477000	140013	2.842e-11	0.000	0.000	NaN	503988
		5	38312	152603	17122	173279	127800	173368	3285692	671210	0	0	26671	3280213	658811	12457	23529	0	0	-117562	0.677	26671	5846569	153706	0	0	0	3052064	2369500	493500	62437	0.000	0.000	0.000	NaN	26671
		6	40228	133167	13533	136528	97250	152650	2881605	658811	0	0	27192	2878837	646354	6920	26297	0	0	-75256	0.684	27192	5357032	133250	0	0	0	2796513	2079500	466500	104744	8.882e-13	0.000	0.000	NaN	27192
		7	697283	129846	23787	148871	68116	189367	2628092	816824	0	0	501915	2433171	658811	390304	315565	0	0	-141044	0.035	501915	90539161	129696	0	0	0	47263841	1757833	704167	38956	0.000	0.000	0.000	NaN	501915
		8	67046	169823	33588	191233	101699	216016	2399261	964456	0	0	46976	2383345	948078	33217	33217	0	0	-45000	0.382	46976	11386031	167090	0	0	0	5943810	1721500	684833	135000	0.000	0.000	0.000	NaN	46976
		9	91949	195220	25449	154085	153923	236677	1888545	2012187	0	0	64643	1858787	1999961	59514	24913	0	0	-22447	0.277	64643	17950355	201008	0	0	0	9370561	1342917	1444917	157553	0.000	0.000	0.000	NaN	64643
		10	693451	189876	32626	185743	97001	245000	1802733	2243555	0	0	500280	1721766	2006881	161935	473347	0	0	-108886	0.035	500280	131670050	193697	0	0	0	68735255	1244000	1792000	71114	0.000	0.000	0.000	NaN	500280
		11	51722	215589	16357	208883	181000	239750	1720267	2490494	0	0	36480	1702389	2488533	35985	4152	0	0	-6900	0.488	36480	11150569	216358	0	0	0	5820893	1229833	1797833	173100	0.000	0.000	0.000	NaN	36480
		12	697283	177068	31592	153872	115635	240331	1730070	2732127	0	0	502670	1696853	2482997	66435	498260	0	0	-82405	0.035	502670	123466241	175065	0	0	0	64452650	1226000	1794000	97595	0.000	0.000	0.000	NaN	502670
		13	51722	193392	29365	112245	112028	223042	1762596	2991637	0	0	35831	1745295	2988177	34601	6920	0	0	168111	0.506	35831	10002552	207556	0	0	0	5221597	1260833	2158833	168111	0.000	0.000	0.000	NaN	35831
		14	693451	172423	30209	161742	95324	233000	1752907	3242844	0	0	499107	1738375	2993714	29065	498260	0	0	-93338	0.035	499107	119566828	171125	0	0	0	62417053	1256000	2523000	86662	3.553e-12	0.000	0.000	NaN	499107
		15	30650	192875	17979	205920	160000	211000	1739067	3481593	0	0	20761	1728686	3482285	20761	0.000	0	0	0.000	0.894	20761	5911577	201250	0	0	0	3086000	1249000	2515500	0.000	0.000	0.000	0.000	NaN	20761
		16	47890	157765	30243	116285	110750	196625	2065012	4853193	0	0	33476	2051171	4845581	29065	16609	0	0	29745	0.537	33476	7555411	167000	0	0	0	3944125	1481500	3512500	29745	0.000	0.000	0.000	NaN	33476
		17	695367	108908	33726	102036	46974	191547	2185425	5080524	0	0	500507	2083005	4852501	206224	456739	0	0	-65668	0.035	500507	75730771	104856	0	0	0	39533469	1504500	3506000	114332	0.000	0.000	0.000	NaN	500507
		18	38312	146727	25705	147675	102000	185820	2306530	5327924	0	0	26874	2298917	5317544	15225	22145	0	0	55491	0.667	26874	5621434	148330	0	0	0	2934537	1661000	3857500	55491	0.000	0.000	0.000	NaN	26874
		19	605333	90571	25272	109000	42870	157645	2521058	5358374	0	0	436099	2305838	5328616	431826	60898	0	0	-8027	0.040	436099	54825689	87986	0	0	0	28620463	1665500	3849500	171973	7.105e-12	0.000	0.000	NaN	436099
		20	30650	160656	16334	116625	116500	180500	2756348	5412352	0	0	20761	2757040	5401971	0.000	20761	0	0	-90000	0.894	20761	4924080	162250	0	0	0	2570500	1991500	3903000	90000	0.000	0.000	0.000	NaN	20761
		21	674295	100256	34038	85004	37818	202167	2959112	5272562	0	0	485528	2765344	5127928	388920	290652	0	0	36772	0.036	485528	67602083	96579	0	0	0	35290079	1997500	3914500	36772	2.842e-11	0.000	0.000	NaN	485528
		22	36397	121412	42185	62056	60000	176972	3157032	5136925	0	0	24486	3148728	5129312	17993	16609	0	0	137291	0.763	24486	4418979	127796	0	0	0	2306824	2274500	3705500	137291	0.000	0.000	0.000	NaN	24486
		23	693451	91752	31066	134865	24127	166226	3307664	4927471	0	0	500005	3154264	4730704	307260	394456	0	0	52083	0.035	500005	63625460	86625	0	0	0	33214176	2278833	3702667	52083	0.000	0.000	0.000	NaN	500005
		24	13409	87873	2839	83514	83500	90750	3469829	4725514	0	0	8447	3467061	4723784	6920	5536	0	0	145008	1000	8447	1178314	88083	0	0	0	615111	2504500	3412500	145008	0.000	0.000	0.000	NaN	8447
		25	691536	144930	45777	209189	44486	218358	3562330	4495645	0	0	498329	3462909	4267045	199304	456739	0	0	66425	0.035	498329	100224302	144258	0	0	0	52319742	2501833	3413167	66425	0.000	0.000	0.000	NaN	498329
		26	45975	171994	40297	203151	84333	211870	3678591	4242824	0	0	31622	3663597	4236596	29065	12457	0	0	156801	0.578	31622	7907346	186728	0	0	0	4127844	2647333	3061000	156801	0.000	0.000	0.000	NaN	31622
		27	44059	160366	37133	114828	109686	215000	3849752	4071893	0	0	30228	3835220	4067741	29065	8304	0	0	164055	0.606	30228	7065567	161459	0	0	0	3688413	2771000	2939000	164055	8.882e-13	0.000	0.000	NaN	30228
		28	687705	157459	33103	148443	82441	227476	3928644	3810307	0	0	495154	3855981	3573633	145326	473347	0	0	72933	0.035	495154	108285385	157374	0	0	0	56527841	2786000	2924000	72933	0.000	0.000	0.000	NaN	495154
		29	32565	106554	14446	80506	80417	126167	4005228	3570173	0	0	22145	3994386	3570865	22145	0.000	0	0	180000	0.834	22145	3469971	106750	0	0	0	1811417	2885833	2579500	0.000	0.000	0.000	0.000	NaN	22145
		30	695367	132991	32634	162735	60582	192993	4038676	3328655	0	0	500745	4013763	3079525	49826	498260	0	0	84289	0.035	500745	92477548	128049	0	0	0	48275731	2900000	2585000	84289	0.000	0.000	0.000	NaN	500745
		31	30650	136813	22300	106121	106000	168000	4053209	3077449	0	0	21172	4042828	3075373	20761	4152	0	0	168690	0.859	21172	4193274	133300	0	0	0	2189000	2921000	2222000	168690	0.000	0.000	0.000	NaN	21172
		32	689620	157754	34739	166577	83421	216888	4096806	2830395	0	0	496944	4055285	2585417	83043	489956	0	0	80380	0.035	496944	108790274	159242	0	0	0	56791406	2930000	2222000	80380	0.000	0.000	0.000	NaN	496944
		33	19156	140600	22545	145898	105000	165000	4122411	2597873	0	0	12457	4116183	2597873	12457	0.000	0	0	180000	1000	12457	2693350	146000	0	0	0	1406000	2974000	1877000	0.000	0.000	0.000	0.000	NaN	12457
	13a_8000X_857 12881 wt toxo me49 3h__0048	1	49806	172892	39870	187826	111160	225600	0	0	0	0	24913	2500990	4232444	0	24913	0	0	0	1000	24913	8611061	187640	0	0	0	4495202	1807	3058	90	0	0.000	0.000	NaN	24913
		2	691536	169515	31058	179812	82000	242000	2758424	4257357	0	0	498260	2509294	4257357	498260	0.000	0	0	0	0.035	498260	117225850	172000	0	0	0	61195000	1813	3076	0	0	0.000	0.000	NaN	498260
		3	36397	165482	16230	186906	139000	187000	3017935	4261509	0	0	25257	3015858	4249053	4152	24913	0	0	-80538	0.717	25257	6023002	164667	0	0	0	3144167	2179	3070	99462	0	0.000	0.000	NaN	25257
		4	693451	180936	43200	197968	31013	247421	3277445	4199227	0	0	499642	3036619	4132792	481652	132869	0	0	15422	0.035	499642	125470097	193423	0	0	0	65498715	2194	3082	15422	0	0.000	0.000	NaN	499642
		5	24903	153211	21103	119122	119000	181505	3517233	4128294	0	0	17092	3514119	4120335	6920	16609	0	0	111371	1000	17092	3815409	153672	0	0	0	1991745	2539	2977	111371	8.882e-13	0.000	0.000	NaN	17092
		6	699198	148845	35487	151977	57957	234287	3771553	3993694	0	0	503235	3547336	3879510	448434	228369	0	0	26988	0.035	503235	104072433	146368	0	0	0	54328568	2563	2968	26988	2.842e-11	0.000	0.000	NaN	503235
		7	32565	143426	29539	104545	104406	175320	3999922	3881586	0	0	22360	3995770	3871205	8304	20761	0	0	-68199	0.818	22360	4670740	159000	0	0	0	2438250	2887	2797	111801	0.000	0.000	0.000	NaN	22360
		8	691536	169481	38069	176731	72500	238750	4238672	3705118	0	0	498693	4033140	3563945	411065	282347	0	0	34484	0.035	498693	117202382	176021	0	0	0	61182749	2914	2779	34484	0.000	0.000	0.000	NaN	498693
		9	40228	136808	10247	137695	108750	154350	4448357	3557024	0	0	27473	4440052	3547336	17993	20761	0	0	130914	0.670	27473	5503504	137613	0	0	0	2872975	3207500	2562500	130914	0.000	0.000	0.000	NaN	27473
		10	26819	137093	25321	101123	100982	172882	4635204	3310662	0	0	18569	4626900	3306510	16609	8304	0	0	153435	0.977	18569	3676648	138092	0	0	0	1919308	3343000	2389000	153435	0.000	0.000	0.000	NaN	18569
		11	697283	151071	36957	125573	83123	233014	4811671	3082293	0	0	502481	4664269	2878837	294804	406913	0	0	54077	0.035	502481	105339238	143433	0	0	0	54989873	3370000	2374000	54077	0.000	0.000	0.000	NaN	502481
		12	76624	142985	18524	123290	117692	181385	4936236	2858076	0	0	54613	4909247	2853924	53978	8304	0	0	171254	0.323	54613	10956119	140346	0	0	0	5719385	3547000	2062000	171254	0.000	0.000	0.000	NaN	54613
		13	687705	115917	27122	99499	48479	188170	4952499	2573306	0	0	495207	4942465	2326598	20761	495492	0	0	87677	0.035	495207	79716608	110523	0	0	0	41614182	3571000	2038000	87677	0.000	0.000	0.000	NaN	495207
		14	32565	130718	23469	155845	87583	155978	4953422	2315180	0	0	22782	4942465	2312758	22145	6920	0	0	15866	0.788	22782	4256888	138235	0	0	0	2222208	3571000	1675000	15866	0.000	0.000	0.000	NaN	22782
		15	693451	154014	34179	176146	75364	240222	4813747	2098229	0	0	500056	4668422	1894773	290652	406913	0	0	125538	0.035	500056	106801381	152093	0	0	0	55753151	3373000	1369000	125538	0.000	0.000	0.000	NaN	500056
		16	21072	172609	27534	133147	133000	208147	4660002	1900194	0	0	14073	4660117	1893389	0.000	13841	0	0	-89061	1000	14073	3637172	173671	0	0	0	1898700	3366833	1367833	90940	2.776e-14	0.000	0.000	NaN	14073
		17	699198	159976	34428	133158	92411	242501	4421368	1747371	0	0	503252	4211683	1608273	419369	278195	0	0	146441	0.035	503252	111855223	154763	0	0	0	58391390	3043000	1162000	146441	0.000	0.000	0.000	NaN	503252
		18	32565	154797	25055	98993	98833	180458	4178235	1658791	0	0	21600	4174313	1648411	6920	20761	0	0	-70017	0.877	21600	5041038	165875	0	0	0	2631556	3016167	1191167	109983	0.000	0.000	0.000	NaN	21600
		19	699198	152296	37481	136429	62892	236400	3927259	1701697	0	0	503252	3676053	1687165	502412	29065	0	0	-176689	0.035	503252	106484962	146805	0	0	0	55587972	2656000	1240000	3311	3.553e-12	0.000	0.000	NaN	503252
		20	30650	190812	16026	155109	155000	211000	3665673	1714154	0	0	21172	3663597	1703773	4152	20761	0	0	-78690	0.859	21172	5848362	192500	0	0	0	3053000	2647000	1231000	101310	0.000	0.000	0.000	NaN	21172
		21	42143	160045	19970	139113	139000	197000	3252532	1772284	0	0	29065	3252532	1757751	0.000	29065	0	0	-90000	0.627	29065	6744868	155000	0	0	0	3521000	2350000	1270000	90000	0.000	0.000	0.000	NaN	29065
		22	281595	205427	27799	173043	158313	253775	3136271	1788893	0	0	201412	3036619	1774360	199304	29065	0	0	-171703	0.087	201412	57847255	201588	0	0	0	30197800	2194000	1303000	8297	0.000	0.000	0.000	NaN	201412
		23	26819	187527	20363	156109	156000	211667	3021971	1798466	0	0	18641	3020011	1789585	4152	17993	0	0	-102144	0.970	18640	5029208	192118	0	0	0	2625380	2182000	1306000	77856	0.000	0.000	0.000	NaN	18641
		24	273932	160058	22409	145179	113326	206520	2941119	1844947	0	0	195989	2862228	1786817	157782	116261	0	0	-143616	0.090	195989	43845119	158164	0	0	0	22888314	2068000	1375000	36384	1.421e-11	0.000	0.000	NaN	195989
		25	22987	138119	12315	116077	116000	155434	2846427	1912650	0	0	15580	2842851	1905845	6920	13841	0	0	115427	1000	15580	3174983	139164	0	0	0	1657425	2054167	1376833	115427	8.882e-13	0.000	0.000	NaN	15580
		26	93865	140208	22624	112765	94500	178750	908633	3943176	0	0	65928	888564	3918263	41522	51210	0	0	50964	0.271	65928	13160601	141208	0	0	0	6870182	641500	2867500	50964	0.000	0.000	0.000	NaN	65928
		27	281595	151836	28531	142289	73272	211848	991676	3993694	0	0	202479	894100	3966705	195152	53978	0	0	-15461	0.086	202479	42756263	149829	0	0	0	22319902	646000	2866000	164539	7.105e-12	0.000	0.000	NaN	202479
		28	44059	156116	19897	151999	111000	184655	1110359	4022413	0	0	30212	1105861	4008227	11072	29065	0	0	69905	0.607	30212	6878336	157864	0	0	0	3590674	798500	2916500	69905	0.000	0.000	0.000	NaN	30212
		29	283511	166312	35604	142082	107993	233558	1205513	4037292	0	0	203583	1105861	4016531	199304	41522	0	0	-11768	0.086	203583	47151242	168276	0	0	0	24614198	799000	2902000	168232	0.000	0.000	0.000	NaN	203583
		30	49806	152415	10988	142940	134125	172700	1332846	4071720	0	0	35030	1321774	4059437	23529	26297	0	0	47802	0.510	35030	7591176	152130	0	0	0	3962795	954500	2951250	47802	0.000	0.000	0.000	NaN	35030
		31	281595	157542	27715	128902	85886	222680	1440110	4078814	0	0	201412	1342535	4053901	195152	49826	0	0	-14323	0.087	201412	44362972	154858	0	0	0	23158647	970000	2929000	165677	0.000	0.000	0.000	NaN	201412
		32	30650	182562	22301	133639	133500	204500	1553603	4109955	0	0	20761	1554295	4099574	0.000	20761	0	0	90000	0.894	20761	5595501	191750	0	0	0	2921000	1122500	2962000	90000	0.000	0.000	0.000	NaN	20761
	13b_8000X_857 12881 wt toxo me49 3h__0049_USE	1	61300	147466	21097	162358	111516	184026	0	0	0	0	31318	3548720	1317622	22145	22145	0	0	0	0.785	31318	9039603	152904	0	0	0	4718912	2564	968	45	0	0.000	0.000	NaN	31318
		2	689620	136312	34639	129637	68169	226318	3354952	1187520	0	0	497552	3150112	1046346	409681	282347	0	0	145426	0.035	497552	94003509	131406	0	0	0	49072323	2276	756	145426	0	0.000	0.000	NaN	497552
		3	47890	188200	25367	197139	129000	216000	3155648	1040810	0	0	33217	3155648	1024202	0.000	33217	0	0	-90000	0.545	33217	9012952	197000	0	0	0	4705000	2280	740	90000	0	0.000	0.000	NaN	33217
		4	691536	156539	28710	143897	93578	227067	2889909	1057419	0	0	498383	2640779	1051883	498260	11072	0	0	-178727	0.035	498383	108252401	152889	0	0	0	56510622	1908	768	1273	0	0.000	0.000	NaN	498383
		5	22987	130883	6980	117793	117750	139752	2632821	1091674	0	0	14549	2629707	1085100	6920	13841	0	0	-64654	1000	14549	3008642	132771	0	0	0	1570591	1900	784	115346	8.882e-13	0.000	0.000	NaN	14549
		6	691536	143169	31275	112390	79200	222000	2408258	1193056	0	0	497676	2186809	1079564	442898	226985	0	0	-152865	0.035	497676	99006201	143647	0	0	0	51683860	1580	944	27135	0.000	0.000	0.000	NaN	497676
		7	28734	155970	16326	131001	130918	173403	2178504	1307241	0	0	18825	2171584	1302397	15225	11072	0	0	-36027	1000	18825	4481671	163270	0	0	0	2339551	1568500	940500	143973	0.000	0.000	0.000	NaN	18825
		8	689620	165311	30778	148300	96473	238372	1998577	1519694	0	0	497306	1826954	1339766	343246	359855	0	0	-133647	0.035	497306	114001900	166544	0	0	0	59512013	1320000	1228000	46353	2.842e-11	0.000	0.000	NaN	497306
		9	28734	151903	28058	111665	111500	195995	1811038	1704465	0	0	19961	1803425	1699621	16609	11072	0	0	146310	0.906	19961	4364809	153500	0	0	0	2278546	1302500	1227500	146310	0.000	0.000	0.000	NaN	19961
		10	32565	146512	19366	107375	107250	171023	1713808	1918648	0	0	22510	1706541	1911382	16609	16609	0	0	-45000	0.808	22510	4771222	151757	0	0	0	2490704	1232500	1380500	135000	0.000	0.000	0.000	NaN	22510
		11	695367	156561	33536	167600	79763	229174	1638723	2136983	0	0	500715	1561215	1898925	155014	476115	0	0	-108034	0.035	500715	108867448	159411	0	0	0	56831693	1128000	1716000	71966	0.000	0.000	0.000	NaN	500715
		12	22987	170953	20626	133123	133000	196058	1566060	2384037	0	0	14907	1559831	2381961	13841	5536	0	0	-21801	1000	14907	3929758	173601	0	0	0	2051438	1126500	1720500	158199	0.000	0.000	0.000	NaN	14907
		13	693451	177716	46453	225808	94307	253476	1522462	2588185	0	0	499642	1456027	2347359	132869	481652	0	0	-105422	0.035	499642	123237344	171323	0	0	0	64333159	1052000	2044000	74578	0.000	0.000	0.000	NaN	499642
		14	55553	196652	24529	211202	152250	227898	1437688	2828665	0	0	38518	1420042	2823475	37370	12457	0	0	162216	0.471	38518	10924581	207222	0	0	0	5702921	1025500	2039500	162216	1.776e-12	0.000	0.000	NaN	38518
		15	699198	170634	29006	139104	113385	241231	1439418	3069837	0	0	504283	1428346	2817938	22145	503796	0	0	-87483	0.035	504283	119307236	169176	0	0	0	62281539	1032000	2036000	92517	0.000	0.000	0.000	NaN	504283
		16	57468	207382	24288	210582	145000	242894	1430768	3335921	0	0	39934	1411737	3332807	40138	6920	0	0	-171027	0.453	39934	11917909	210702	0	0	0	6221465	1019500	2412500	8973	0.000	0.000	0.000	NaN	39934
		17	30650	169429	10717	153061	153000	184150	1484746	3540070	0	0	20645	1475404	3537648	20761	5536	0	0	13570	0.904	20645	5192974	167607	0	0	0	2710870	1065500	2559500	13570	8.882e-13	0.000	0.000	NaN	20645
		18	691536	162601	20854	172961	110589	205351	1586128	3770169	0	0	498045	1483708	3543184	204840	453970	0	0	-65714	0.035	498045	112444474	163962	0	0	0	58698995	1072000	2560000	114286	0.000	0.000	0.000	NaN	498045
		19	63215	150333	11168	154076	118000	165000	1683012	4008227	0	0	44290	1660867	4008227	44290	0.000	0	0	180000	0.405	44290	9503349	153000	0	0	0	4961000	1200000	2896000	0.000	0.000	0.000	0.000	NaN	44290
		20	687705	157837	25321	147104	105128	218842	1815882	4251821	0	0	495794	1716230	4024835	199304	453970	0	0	-66297	0.035	495794	108544991	154577	0	0	0	56663362	1240000	2908000	113703	0.000	0.000	0.000	NaN	495794
		21	70878	157028	13680	145934	130000	179444	1921070	4506487	0	0	49517	1909998	4484342	22145	44290	0	0	-116565	0.363	49517	11129774	157556	0	0	0	5810037	1380000	3272000	63435	0.000	0.000	0.000	NaN	49517
		22	699198	151434	27010	159842	85735	220763	2136983	4639356	0	0	503644	1926606	4500951	420753	276811	0	0	-33341	0.035	503644	105882370	155349	0	0	0	55273403	1392000	3252000	146659	0.000	0.000	0.000	NaN	503644
		23	36397	146592	10655	159054	122750	160000	2345283	4792295	0	0	24913	2333519	4792987	24913	0.000	0	0	180000	0.737	24913	5335457	147750	0	0	0	2785250	1685500	3462500	0.000	0.000	0.000	0.000	NaN	24913
		24	697283	134118	38585	114063	66025	233341	2582649	4866342	0	0	502700	2341823	4794371	481652	143942	0	0	-16639	0.035	502700	93518207	124201	0	0	0	48818982	1692000	3464000	163361	0.000	0.000	0.000	NaN	502700
		25	47890	121924	8516	122733	107190	136128	2787143	4924126	0	0	33232	2773649	4916168	29065	17993	0	0	148627	0.545	33232	5838979	121455	0	0	0	3048102	2003500	3551500	148627	0.000	0.000	0.000	NaN	33232
		26	36397	143499	37606	178157	88863	190686	3290940	4769112	0	0	24467	3282981	4761153	17993	17993	0	0	-45000	0.764	24467	5222871	139937	0	0	0	2726477	2371500	3439500	135000	0.000	0.000	0.000	NaN	24467
		27	277764	147242	27464	171972	90500	202333	3338344	4689182	0	0	199611	3282981	4606139	110724	166087	0	0	56310	0.088	199611	40898520	153000	0	0	0	21350111	2372000	3448000	56310	0.000	0.000	0.000	NaN	199611
		28	34481	161154	19176	124130	124000	190533	3402010	4603371	0	0	23488	3393706	4595067	16609	16609	0	0	-45000	0.785	23488	5556738	159953	0	0	0	2900765	2452000	3320000	135000	0.000	0.000	0.000	NaN	23488
		29	283511	136978	23946	118491	75075	182461	3460140	4495415	0	0	203565	3421387	4401299	77507	188232	0	0	67620	0.086	203565	38834634	139844	0	0	0	20272708	2472000	3316000	67620	0.000	0.000	0.000	NaN	203565
		30	34481	140919	15291	118766	118685	160104	3481939	4375348	0	0	24072	3471213	4372234	23529	8304	0	0	161565	0.748	24072	4859037	146367	0	0	0	2536546	2507500	3158500	161565	0.000	0.000	0.000	NaN	24072
		31	55553	145419	10192	151740	120250	161697	3526806	4157474	0	0	39147	3512735	4143864	27681	27681	0	0	135000	0.456	39147	8078413	145611	0	0	0	4217146	2538167	2993833	135000	0.000	0.000	0.000	NaN	39147
		32	695367	155745	27973	165786	94025	221158	3615155	3952865	0	0	501693	3521039	3720343	188232	465043	0	0	67964	0.035	501693	108300193	154620	0	0	0	56535571	2544000	3024000	67964	0.000	0.000	0.000	NaN	501693
		33	34481	159112	21878	127039	126897	199471	3708463	3707310	0	0	24081	3696814	3705118	23529	4152	0	0	170628	0.747	24081	5486352	160527	0	0	0	2864021	2670833	2677167	170628	0.000	0.000	0.000	NaN	24081
		34	689620	163917	29562	182769	70000	227323	3789546	3435227	0	0	497213	3709271	3199938	160551	470579	0	0	71162	0.035	497213	113040340	162276	0	0	0	59010053	2680000	2652000	71162	2.842e-11	0.000	0.000	NaN	497213
		35	42143	153290	12227	168236	124583	168321	3834989	3175717	0	0	29527	3819995	3176409	29065	0.000	0	0	180000	0.607	29526	6460164	155726	0	0	0	3372377	2760167	2294500	0.000	0.000	0.000	0.000	NaN	29527
		36	701114	115775	31432	149448	61462	195139	3864285	2898214	0	0	504890	3847676	2646315	33217	503796	0	0	86228	0.035	504890	81171404	110320	0	0	0	42373624	2780000	2276000	86228	0.000	0.000	0.000	NaN	504890
		37	15325	151584	14772	128079	128000	168489	3852405	2640895	0	0	9461	3847676	2640779	9688	0.000	0	0	178603	1000	9460	2323004	155114	0	0	0	1212670	2780000	1908000	178603	0.000	0.000	0.000	NaN	9461
		38	699198	124153	29271	96707	42793	202354	3800618	2350127	0	0	503827	3748024	2103765	105188	492724	0	0	102051	0.035	503827	86807525	124878	0	0	0	45315828	2708000	1520000	102051	0.000	0.000	0.000	NaN	503827
		39	22987	165847	27111	125240	125083	205486	3760711	2099383	0	0	15794	3753560	2098229	15225	1384	0	0	173290	1000	15794	3812377	162658	0	0	0	1990162	2711500	1516167	173290	0.000	0.000	0.000	NaN	15794
		40	701114	187924	30940	187307	113505	246090	3720343	1835259	0	0	504890	3703734	1583360	33217	503796	0	0	93772	0.035	504890	131756448	189657	0	0	0	68780357	2676000	1144000	93772	0.000	0.000	0.000	NaN	504890
		41	45975	140254	21474	106135	106000	175268	3728647	1575056	0	0	32281	3720343	1561215	16609	27681	0	0	-59036	0.554	32281	6448151	137819	0	0	0	3366106	2688000	1128000	120964	0.000	0.000	0.000	NaN	32281
	13c_8000X_857 12881 wt toxo me49 3h__0050	1	13409	124714	24153	85139	85	156	0	0	0	0	5536	3781242	2269852	0	5536	0	0	0	1000	5536	1672326	123	0	0	0	872999	2732	1640	90	0	0.000	0.000	NaN	5536
		2	687705	152241	44577	111902	56905	245886	3568097	2170200	0	0	495330	3349416	2053939	437362	232521	0	0	152003	0.035	495330	104696837	144335	0	0	0	54654524	2420	1484	152003	0	0.000	0.000	NaN	495330
		3	24903	162426	32658	98182	98000	191167	3363603	2073662	0	0	17092	3360488	2066396	6920	16609	0	0	-111371	1000	17092	4044894	173000	0	0	0	2111542	2428	1504	68629	0	0.000	0.000	NaN	17092
		4	699198	159338	38001	171385	88498	241706	3114126	2001345	0	0	504313	2873301	1926606	481652	149478	0	0	162759	0.035	504313	111409053	157260	0	0	0	58158478	2076	1392	162759	0	0.000	0.000	NaN	504313
		5	34481	186369	38292	159775	120528	248520	2863843	1946675	0	0	24061	2863612	1934911	1384	23529	0	0	-94399	0.748	24061	6426185	191789	0	0	0	3354639	2068500	1415167	85602	0	0.000	0.000	NaN	24061
		6	17241	107169	6664	98018	97972	121547	645547	2359008	0	0	10844	643586	2354280	4152	9688	0	0	-66161	1000	10844	1847648	105238	0	0	0	964521	464833	1700833	113839	0	0.000	0.000	NaN	10844
		7	283511	157849	35628	193737	60311	207857	553622	2441475	0	0	203565	481652	2369504	143942	143942	0	0	-135000	0.086	203565	44751807	165918	0	0	0	23361629	348000	1816000	45000	0	0.000	0.000	NaN	203565
		8	26819	126695	13803	104090	104000	150290	462275	2521750	0	0	17507	453970	2518982	16609	5536	0	0	161565	1000	17507	3397774	123263	0	0	0	1773728	328000	1820000	161565	0	0.000	0.000	NaN	17507
		9	272017	173557	34727	184452	80340	215290	406913	2613098	0	0	195657	365391	2524519	83043	177159	0	0	-115115	0.089	195657	47210298	185046	0	0	0	24645027	264000	1952000	64885	0	0.000	0.000	NaN	195657
		10	63215	165850	28131	175019	95000	201415	350282	2716095	0	0	44089	329405	2708598	41522	15225	0	0	159479	0.409	44089	10484219	174688	0	0	0	5473040	238167	1956833	159479	0	0.000	0.000	NaN	44089
		11	272017	141737	36348	156940	41915	205053	312797	2812402	0	0	195657	271275	2723823	83043	177159	0	0	-115115	0.089	195657	38554960	145573	0	0	0	20126711	196000	2096000	64885	0	0.000	0.000	NaN	195657
		12	78540	162340	19543	164090	122250	192029	258588	2912285	0	0	55054	232521	2906518	53978	12457	0	0	166430	0.326	55054	12750230	164111	0	0	0	6655958	167500	2099500	166430	0	0.000	0.000	NaN	55054
		13	277764	164552	32876	163221	92000	235000	238058	3006170	0	0	199304	238058	2906518	0.000	199304	0	0	-90000	0.088	199304	45706492	163000	0	0	0	23860000	172000	2100000	90000	0	0.000	0.000	NaN	199304
		14	22987	143138	8466	135080	135033	159000	254666	3105822	0	0	15659	249130	3100286	11072	11072	0	0	45000	1000	15659	3290356	140178	0	0	0	1717653	180000	2248000	45000	0	0.000	0.000	NaN	15659
		15	22987	109191	6545	107071	96000	122611	345207	3591510	0	0	15291	337710	3590242	15225	2768	0	0	11310	1000	15291	2510019	107834	0	0	0	1310297	244000	2596000	11310	0	0.000	0.000	NaN	15291
		16	697283	148157	28910	147416	75611	232055	520405	3797850	0	0	502060	354318	3609619	332173	376463	0	0	-48576	0.035	502060	103307266	149306	0	0	0	53929131	256000	2608000	131424	5.684e-11	0.000	0.000	NaN	502060
		17	28734	144749	16008	142097	114861	171778	651833	3994213	0	0	19868	646354	3986082	11072	16609	0	0	57325	0.915	19868	4159250	141036	0	0	0	2171239	467083	2891917	57325	0.000	0.000	0.000	NaN	19868
		18	693451	160027	31886	148284	86535	221069	907941	4157705	0	0	500225	686492	4041444	442898	232521	0	0	-27699	0.035	500225	110970840	162456	0	0	0	57929719	496000	2920000	152301	0.000	0.000	0.000	NaN	500225
		19	36397	170917	21228	187928	116000	193531	1151535	4301647	0	0	24759	1145999	4290574	11072	22145	0	0	-116565	0.746	24759	6220795	175025	0	0	0	3247420	828000	3116000	63435	0.000	0.000	0.000	NaN	24759
		20	689620	151649	38757	127907	79654	237016	1395129	4348705	0	0	496195	1151535	4301647	487188	94116	0	0	-10934	0.035	496195	104579914	149158	0	0	0	54593487	832000	3108000	169066	1.421e-11	0.000	0.000	NaN	496195
		21	30650	151628	18992	134713	122861	181776	1632494	4430133	0	0	20632	1630418	4420676	4152	20761	0	0	79695	0.905	20632	4647355	149975	0	0	0	2426043	1178167	3208167	79695	0.000	0.000	0.000	NaN	20632
		22	691536	152576	32724	177490	73133	234556	1943215	4423444	0	0	498752	1694085	4412371	498260	22145	0	0	2545	0.035	498752	105511544	158133	0	0	0	55079822	1224000	3204000	2545	0.000	0.000	0.000	NaN	498752
		23	32565	157706	29631	150990	111000	202000	2214490	4428980	0	0	22145	2214490	4417907	0.000	22145	0	0	-90000	0.834	22145	5135755	151000	0	0	0	2681000	1600000	3192000	90000	0.000	0.000	0.000	NaN	22145
		24	693451	135399	37548	120742	35676	221012	2463620	4431748	0	0	499765	2214490	4412371	498260	38754	0	0	-4447	0.035	499765	93892676	134263	0	0	0	49014465	1600000	3188000	175553	0.000	0.000	0.000	NaN	499765
		25	47890	155540	17432	149029	124000	179000	2732127	4440052	0	0	33676	2729359	4423444	5536	33217	0	0	80538	0.531	33676	7448856	156333	0	0	0	3888500	1972000	3220000	80538	0.000	0.000	0.000	NaN	33676
		26	691536	139283	35076	114991	57167	217200	2989561	4437284	0	0	498291	2740431	4434516	498260	5536	0	0	0.637	0.035	498291	96319142	139000	0	0	0	50281144	1980000	3208000	0.637	0.000	0.000	0.000	NaN	498291
		27	32565	143706	33365	155973	89000	179000	3244228	4434516	0	0	22145	3244228	4423444	0.000	22145	0	0	-90000	0.834	22145	4679839	156000	0	0	0	2443000	2344000	3196000	90000	0.000	0.000	0.000	NaN	22145
		28	693451	138750	33141	151628	54861	219461	3509967	4442820	0	0	499029	3260836	4428980	498260	27681	0	0	-3180	0.035	499029	96216210	144560	0	0	0	50227412	2356000	3200000	176820	0.000	0.000	0.000	NaN	499029
		29	55553	139648	16051	128830	100944	165548	3754714	4444435	0	0	39147	3752176	4424828	5536	38754	0	0	81870	0.456	39147	7757816	141040	0	0	0	4049786	2710833	3225167	81870	0.000	0.000	0.000	NaN	39147
		30	44059	164761	31589	112087	111889	213543	4675572	3120355	0	0	30935	4661501	3115511	29065	9688	0	0	-162646	0.579	30935	7259210	164537	0	0	0	3789500	3367500	2257833	17354	0.000	0.000	0.000	NaN	30935
		31	281595	159812	20824	162366	110126	208099	4600603	3031083	0	0	201522	4539704	2950808	121797	160551	0	0	127185	0.087	201522	45002126	158389	0	0	0	23492302	3280000	2132000	127185	1.421e-11	0.000	0.000	NaN	201522
		32	24903	151532	37366	100875	100667	207389	4531169	2944580	0	0	16939	4524480	2941119	15225	8304	0	0	-150642	1000	16939	3773595	149917	0	0	0	1969917	3268500	2130500	29358	0.000	0.000	0.000	NaN	16939
		33	277764	161083	29017	165061	95062	231333	4449971	2866611	0	0	199688	4377770	2797178	143942	138406	0	0	136123	0.088	199688	44742910	162370	0	0	0	23356985	3163167	2021167	136123	0.000	0.000	0.000	NaN	199688
		34	28734	163679	25265	132313	132179	201131	4370157	2804790	0	0	18932	4363929	2798562	13841	12457	0	0	-136975	1000	18932	4703191	157976	0	0	0	2455190	3152500	2031167	43025	0.000	0.000	0.000	NaN	18932
	14_12kX_857 12881 wt toxo me49 3h__0051	1	32862	151289	31316	100157	94250	191815	3007217	1379983	0	0	33342	2994135	1370132	27131	19380	0	0	35538	0.371	33342	4971674	160218	0	0	0	5295131	3089500	1434167	35538	0	0.000	0.000	NaN	33342
		2	196233	175843	29261	132901	93000	235864	2972818	1294552	0	0	201547	2934059	1201530	77518	186043	0	0	112620	0.061	201547	34506176	179817	0	0	0	36751148	3028000	1240000	112620	1.421e-11	0.000	0.000	NaN	201547
		3	20656	136551	20287	104122	104000	166510	2920251	1198381	0	0	19917	2910804	1195716	19380	6783	0	0	-161565	0.654	19917	2820617	136712	0	0	0	3004126	3004000	1240000	18435	8.882e-13	0.000	0.000	NaN	19917
		4	32862	137965	30983	121999	61738	178167	2739779	979473	0	0	33342	2726698	969945	27131	19380	0	0	-144462	0.371	33342	4533805	148456	0	0	0	4828774	2813500	1020833	35538	0.000	0.000	0.000	NaN	33342
		5	195294	132804	34638	154773	36721	189741	2664684	906961	0	0	200538	2589104	841071	151160	131781	0	0	138918	0.061	200538	25935886	141246	0	0	0	27623274	2672000	868000	138918	0.000	0.000	0.000	NaN	200538
		6	17839	140735	12870	124195	124111	167166	2585389	843816	0	0	17573	2578445	839133	14535	10659	0	0	-143973	0.726	17573	2510615	137096	0	0	0	2673956	2660833	876167	36027	0.000	0.000	0.000	NaN	17573
		7	194355	127138	29676	100256	69332	194000	2505772	771305	0	0	200088	2434067	701539	143408	139533	0	0	135785	0.061	200088	24710034	130950	0	0	0	26317668	2512000	724000	135785	0.000	0.000	0.000	NaN	200088
		8	28167	166968	36384	198572	109352	215834	2419371	701700	0	0	27950	2411781	689911	15504	23255	0	0	-123690	0.453	27950	4703055	173183	0	0	0	5009036	2488833	736167	56310	1.776e-12	0.000	0.000	NaN	27950
		9	194355	130223	28358	117004	74647	185862	2321666	616269	0	0	200051	2240272	558130	162788	116277	0	0	144462	0.061	200051	25309428	131188	0	0	0	26956059	2312000	576000	144462	0.000	0.000	0.000	NaN	200051
		10	13145	118226	8800	115872	94444	129948	2215240	557646	0	0	12188	2210234	554254	10659	6783	0	0	-147995	1000	12188	1554054	120143	0	0	0	1655161	2280833	578833	32005	0.000	0.000	0.000	NaN	12188
		11	36618	135266	30860	95183	91581	188658	2118343	501445	0	0	36565	2108491	486426	19380	31007	0	0	-122005	0.344	36565	4953120	130400	0	0	0	5275370	2176167	533500	57995	0.000	0.000	0.000	NaN	36565
		12	194355	126813	28772	102023	74253	188000	2023222	459295	0	0	200088	1930200	422473	186043	73642	0	0	158405	0.061	200088	24646803	124223	0	0	0	26250324	1992000	436000	158405	0.000	0.000	0.000	NaN	200088
		13	16900	144001	19982	155008	100000	165651	1902665	414964	0	0	16008	1902100	406970	0.969	16473	0	0	-92891	0.829	16008	2433680	155080	0	0	0	2592015	1963167	436500	87109	1.11e-13	0.000	0.000	NaN	16008
		14	194355	145333	17130	129793	109991	179912	1805929	391224	0	0	199883	1709273	368211	194764	47480	0	0	166402	0.061	199883	28246227	145931	0	0	0	30083926	1763500	379500	166402	0.000	0.000	0.000	NaN	199883
		15	18778	141657	13355	112816	112722	160678	1685857	399703	0	0	18498	1684080	390497	3876	18411	0	0	-102095	0.690	18498	2660085	144333	0	0	0	2833150	1737833	421833	77905	0.000	0.000	0.000	NaN	18498
		16	196233	152304	20585	148982	106320	201704	1577493	379839	0	0	201249	1480595	352707	193795	54263	0	0	164358	0.061	201249	29887014	150972	0	0	0	31831463	1528000	364000	164358	0.000	0.000	0.000	NaN	201249
		17	24412	148666	14253	146600	120639	169327	1459116	379031	0	0	24513	1455402	367242	7752	23255	0	0	-108435	0.511	24513	3629208	148821	0	0	0	3865324	1501833	403167	71565	8.882e-13	0.000	0.000	NaN	24513
		18	34740	141538	12532	133547	114306	164315	871594	1786307	0	0	34667	864326	1771288	15504	31007	0	0	-116565	0.363	34667	4917001	143806	0	0	0	5236901	891500	1859500	63435	0.000	0.000	0.000	NaN	34667
		19	487296	158113	32739	160222	86099	241000	1077501	1924386	0	0	501551	875954	1775164	403094	298445	0	0	-36516	0.024	501551	77047825	158925	0	0	0	82060556	904000	1832000	143484	0.000	0.000	0.000	NaN	501551
		20	32862	153233	32434	174385	97111	201502	1273234	2079422	0	0	33342	1263545	2065857	19380	27131	0	0	-125538	0.371	33342	5035550	160609	0	0	0	5363163	1304000	2160000	54462	0.000	0.000	0.000	NaN	33342
		21	486358	155459	29013	154161	85647	233660	1499975	2226707	0	0	500952	1290676	2089112	418598	275189	0	0	-33321	0.024	500952	75608523	152708	0	0	0	80527614	1332000	2156000	146679	0.000	0.000	0.000	NaN	500952
		22	48824	180921	20129	198824	143524	215204	1728653	2360425	0	0	49636	1713149	2341046	31007	38759	0	0	-128660	0.249	49636	8833183	183156	0	0	0	9407870	1768000	2456000	51340	0.000	0.000	0.000	NaN	49636
		23	29106	149478	15027	155397	118000	169333	2753829	3412733	0	0	29518	2748016	3399167	11628	27131	0	0	66801	0.420	29518	4350753	155320	0	0	0	4633813	2836000	3536000	66801	0.000	0.000	0.000	NaN	29518
		24	195294	118243	26155	156051	62971	165902	2839099	3492189	0	0	200987	2775147	3414671	127905	155036	0	0	-50477	0.061	200987	23092120	118538	0	0	0	24594494	2864000	3524000	129523	0.000	0.000	0.000	NaN	200987
		25	28167	118103	42302	54826	50878	185641	2908866	3596838	0	0	28217	2895300	3592963	27131	7752	0	0	-164055	0.445	28217	3326660	121850	0	0	0	3543093	2988000	3716000	15945	0.000	0.000	0.000	NaN	28217
		26	195294	107515	35498	45288	43482	175573	2998011	3670481	0	0	200538	2922431	3604590	151160	131781	0	0	-41082	0.061	200538	20997132	101928	0	0	0	22363205	3016000	3720000	138918	0.000	0.000	0.000	NaN	200538
		27	30984	110415	30882	78166	63000	152250	3063902	3744123	0	0	31249	3050336	3736371	27131	15504	0	0	29745	0.399	31249	3421110	107688	0	0	0	3643688	3148000	3872000	29745	0.000	0.000	0.000	NaN	31249
		28	48824	148442	23268	168503	90000	181142	3623970	3310022	0	0	49027	3600714	3302270	46511	15504	0	0	161565	0.255	49027	7247453	157133	0	0	0	7718972	3716000	3408000	161565	1.776e-12	0.000	0.000	NaN	49027
		29	194355	144193	20590	142321	87006	183666	3647225	3207310	0	0	200088	3631722	3108475	31007	197671	0	0	81085	0.061	200088	28024667	146252	0	0	0	29847952	3748000	3412000	81085	0.000	0.000	0.000	NaN	200088
		30	19717	121619	20222	131192	84500	148250	3644803	3102176	0	0	19380	3635597	3102661	19380	0.000	0	0	180000	0.660	19380	2397987	128500	0	0	0	2554000	3751500	3201500	0.000	0.000	0.000	0.000	NaN	19380
		31	196233	133674	28998	110385	76000	194154	3645287	2980570	0	0	201584	3643349	2879796	3876	201547	0	0	88898	0.061	201584	26231314	135192	0	0	0	27937923	3760000	3180000	88898	0.000	0.000	0.000	NaN	201584
		32	15962	116835	21471	76159	76000	157500	3627361	2884157	0	0	15624	3620094	2883672	15504	1938	0	0	172875	0.822	15624	1864860	121500	0	0	0	1986188	3735500	2975500	172875	0.000	0.000	0.000	NaN	15624
		33	20656	140264	22522	94143	94000	167391	3365980	2286541	0	0	20612	3356532	2282907	19380	8721	0	0	-156448	0.611	20612	2897299	147754	0	0	0	3085798	3464000	2364000	23552	8.882e-13	0.000	0.000	NaN	20612
		34	194355	141524	31295	116123	77086	213050	3323587	2197637	0	0	200088	3286766	2104616	73642	186043	0	0	111595	0.061	200088	27505920	137470	0	0	0	29295455	3392000	2172000	111595	0.000	0.000	0.000	NaN	200088
		35	15962	172742	13455	146094	146000	194109	3271020	2100497	0	0	15027	3263511	2100740	15504	0.969	0	0	-178152	0.888	15027	2757229	176321	0	0	0	2936614	3368000	2168000	1848	0.000	0.000	0.000	NaN	15027
		36	195294	134936	21692	123127	73147	182039	3246069	1994152	0	0	200725	3228628	1895317	34883	197671	0	0	100008	0.061	200725	26352180	135255	0	0	0	28066653	3332000	1956000	100008	7.105e-12	0.000	0.000	NaN	200725
		37	25351	151181	24739	109079	108929	185710	3207310	1879813	0	0	24818	3197620	1872061	19380	15504	0	0	-141340	0.517	24818	3832531	156000	0	0	0	4081876	3300000	1948000	38660	0.000	0.000	0.000	NaN	24818
	16_10kX_857 12881 wt toxo me49 3h__0054	1	17435	155235	31330	182758	96250	183611	1526636	1420092	0	0	13921	1525188	1414013	4632	13897	0	0	106928	1000	13921	2706504	164	0	0	0	2018057	1316500	1220500	106928	0	0.000	0.000	NaN	13921
		2	237382	181381	35112	181760	88660	250244	1509843	1528373	0	0	204034	1500868	1426751	18529	203822	0	0	-84953	0.072	204034	43056603	182005	0	0	0	32104402	1296000	1232000	95047	0	0.000	0.000	NaN	204034
		3	71081	170538	29964	127390	114500	213000	1517660	1639259	0	0	60220	1488129	1639838	60220	0.000	0	0	0.000	0.246	60220	12121923	179250	0	0	0	9038500	1284500	1415500	0.000	0	0.000	0.000	NaN	60220
		4	232018	181339	17129	183912	138506	220654	1549508	1734800	0	0	199243	1519398	1639838	60220	189925	0	0	-72408	0.073	199243	42073942	180639	0	0	0	31371699	1312000	1416000	107592	0	0.000	0.000	NaN	199243
		5	50963	176036	19659	157718	141176	210034	1566879	1840764	0	0	42911	1546033	1840185	42849	2316	0	0	3094	0.348	42911	8971397	177767	0	0	0	6689365	1334500	1590500	3094	0	0.000	0.000	NaN	42911
		6	237382	147639	28989	142135	94812	214168	1600463	1957151	0	0	203506	1579618	1857556	41691	199189	0	0	-78179	0.072	203506	35046781	141497	0	0	0	26132019	1364000	1604000	101821	0	0.000	0.000	NaN	203506
		7	34870	187284	12845	192001	144750	201142	1603069	2070353	0	0	28940	1590040	2066010	27794	10423	0	0	160115	0.523	28940	6530550	191820	0	0	0	4869390	1372500	1783500	160115	0	0.000	0.000	NaN	28940
		8	48281	180003	26044	123164	122987	213737	1539374	2409091	0	0	39958	1519398	2408801	40533	1158	0	0	-0.830	0.380	39958	8690741	188910	0	0	0	6480099	1312000	2080000	179170	0	0.000	0.000	NaN	39958
		9	575350	166141	40136	124032	81383	234084	1528662	2642733	0	0	496003	1519398	2394904	18529	495657	0	0	-92141	0.029	496003	95589422	166364	0	0	0	71274580	1312000	2496000	87859	3.553e-12	0.000	0.000	NaN	496003
		10	30846	175381	27990	118932	118750	211833	1484655	2910248	0	0	25635	1473074	2906774	24320	8107	0	0	161565	0.590	25635	5409839	184326	0	0	0	4033752	1271500	2509500	161565	8.882e-13	0.000	0.000	NaN	25635
		11	580715	170030	26360	171906	119397	229129	1449913	3161551	0	0	499882	1417487	2913723	64852	495657	0	0	-97454	0.029	499882	98739171	171993	0	0	0	73623135	1224000	2944000	82546	0.000	0.000	0.000	NaN	499882
		12	71081	177508	30302	206486	100538	212385	1460336	3420382	0	0	60187	1434858	3405906	52113	30110	0	0	-30018	0.247	60187	12617398	186538	0	0	0	9407942	1238500	2940500	149982	0.000	0.000	0.000	NaN	60187
		13	580715	151624	34994	137628	53721	224879	1378112	3689635	0	0	499989	1320208	3446438	115808	486393	0	0	-103392	0.029	499989	88050504	147717	0	0	0	65653317	1140000	3396000	76608	2.842e-11	0.000	0.000	NaN	499989
		14	20117	136941	27861	87038	86888	164000	1302837	3951939	0	0	16581	1295889	3949044	15055	6948	0	0	-24775	0.919	16581	2754859	148398	0	0	0	2054112	1118500	3409500	155225	0.000	0.000	0.000	NaN	16581
		15	580715	110594	35467	109805	48605	229728	1440648	4222350	0	0	500311	1292414	4020845	296468	403011	0	0	-53661	0.029	500311	64223857	105944	0	0	0	47887395	1116000	3472000	126339	0.000	0.000	0.000	NaN	500311
		16	73763	165776	19640	117894	117750	191704	1574696	4458308	0	0	62884	1556456	4433120	38217	50955	0	0	-126764	0.234	62884	12228150	172975	0	0	0	9117706	1343500	3871500	53236	3.553e-12	0.000	0.000	NaN	62884
		17	34870	116042	15432	133172	87430	139590	2338158	4276201	0	0	28952	2330052	4265199	17371	23162	0	0	126870	0.523	28952	4046350	117525	0	0	0	3017090	2011500	3682500	126870	0.000	0.000	0.000	NaN	28952
		18	230677	131268	28783	101707	69056	187619	2420382	4208453	0	0	197512	2343949	4145917	152866	125072	0	0	39289	0.074	197512	30280358	139826	0	0	0	22578019	2024000	3688000	39289	0.000	0.000	0.000	NaN	197512
		19	28164	125988	9538	116111	114220	147600	2491604	4131441	0	0	23162	2482918	4125072	18529	13897	0	0	143130	0.660	23162	3548316	123250	0	0	0	2645740	2143500	3561500	143130	0.000	0.000	0.000	NaN	23162
		20	232018	128808	20587	81241	81074	166661	2605674	4060219	0	0	199243	2524609	4002315	162131	115808	0	0	35538	0.073	199243	29885833	130530	0	0	0	22283848	2180000	3556000	35538	0.000	0.000	0.000	NaN	199243
		21	32187	174694	17537	137869	137750	198493	2673422	3991314	0	0	26204	2664736	3982628	18529	18529	0	0	135000	0.589	26204	5622954	172705	0	0	0	4192657	2300500	3438500	135000	0.000	0.000	0.000	NaN	26204
		22	234700	177245	21242	155416	119000	219784	2737695	3874927	0	0	201971	2677475	3793862	120440	162131	0	0	53393	0.072	201971	41599364	178799	0	0	0	31017838	2312000	3416000	53393	0.000	0.000	0.000	NaN	201971
		23	36211	150648	19247	153482	91750	172586	2820498	3785176	0	0	29661	2811812	3774174	18529	23162	0	0	-51340	0.517	29661	5455112	153432	0	0	0	4067509	2427500	3258500	128660	0.000	0.000	0.000	NaN	29661
		24	22799	170882	14866	160943	142000	195000	3452229	2279096	0	0	18529	3442964	2279096	18529	0.000	0	0	180000	0.834	18529	3896021	167000	0	0	0	2905000	2973000	1968000	0.000	0.000	0.000	0.000	NaN	18529
		25	233359	161091	53098	195602	33866	224231	3386218	2189924	0	0	200424	3330631	2106543	111175	166763	0	0	123690	0.073	200424	37591962	177609	0	0	0	28029789	2876000	1819000	123690	0.000	0.000	0.000	NaN	200424
		26	14753	130109	25552	99131	99000	166100	3343369	2101331	0	0	11639	3337579	2100752	11581	1158	0	0	-174289	1000	11639	1919444	131600	0	0	0	1431200	2882000	1815000	5711	0.000	0.000	0.000	NaN	11639
		27	244088	150056	30366	178124	73063	222900	3320787	2002895	0	0	209897	3298204	1900405	45165	204980	0	0	102426	0.070	209897	36626943	152982	0	0	0	27310239	2848000	1641000	102426	0.000	0.000	0.000	NaN	209897
		28	45599	183103	14404	178179	151000	205570	3307180	1887377	0	0	37678	3288940	1886508	38217	2316	0	0	-177357	0.404	37678	8349281	186257	0	0	0	6225495	2839500	1630500	2643	2.22e-13	0.000	0.000	NaN	37678
		29	234700	165021	30497	131601	105080	219186	3281412	1783439	0	0	201629	3265778	1683845	31268	199189	0	0	98921	0.073	201629	38730346	160950	0	0	0	28878605	2820000	1454000	98921	0.000	0.000	0.000	NaN	201629
		30	59010	175758	16075	148957	147000	205953	3266357	1676317	0	0	49918	3241459	1674580	49797	3474	0	0	-176009	0.298	49918	10371560	177326	0	0	0	7733372	2799000	1449000	3991	0.000	0.000	0.000	NaN	49918
		31	230677	191526	30375	211082	100474	238263	3264620	1574406	0	0	198153	3261146	1475391	6948	198031	0	0	92010	0.074	198153	44180553	202000	0	0	0	32942456	2816000	1274000	92010	0.000	0.000	0.000	NaN	198153
		32	10729	140500	6866	139018	130000	149000	3269832	1474233	0	0	8107	3265778	1474233	8107	0.000	0	0	180000	1000	8107	1507445	139500	0	0	0	1124000	2820000	1273000	0.000	0.000	0.000	0.000	NaN	8107
	18_10kX_857 12881 wt toxo me49 3h__0060	1	85833	136755	13199	151081	97729	151821	0	0	0	0	59600	3870295	1959467	41691	41691	0	0	0	0.304	58960	11738133	140389	0	0	0	8752334	3342	1692	135	4522	0.000	0.000	NaN	59600
		2	580715	170342	31371	147138	97361	241350	3691951	2133179	0	0	499989	3499710	1973364	384482	319629	0	0	-140262	0.029	499989	98920030	164167	0	0	0	73757989	3022	1980	39738	0.000	0.000	0.000	NaN	499989
		3	28164	170213	14943	149729	149640	195000	3502026	2311522	0	0	23162	3495078	2302258	13897	18529	0	0	126870	0.660	23162	4793890	166760	0	0	0	3574480	3018	1988	126870	0.000	0.000	0.000	NaN	23162
		4	583397	167382	24696	157135	114670	222839	3342211	2513028	0	0	502963	3180081	2320787	324262	384482	0	0	-130143	0.029	502963	97650271	164089	0	0	0	72811216	2746	2336	49857	0.000	0.000	0.000	NaN	502963
		5	24141	187438	14961	193009	153750	200824	3194846	2703821	0	0	19117	3189345	2696004	11581	16213	0	0	125134	0.830	19117	4524870	192964	0	0	0	3373890	2754	2328	125134	0.000	0.000	0.000	NaN	19117
		6	25482	170983	18228	139546	139417	205417	2727851	3084153	0	0	20716	2723798	3074695	9265	18529	0	0	116565	0.746	20716	4356932	173417	0	0	0	3248670	2351500	2655167	116565	0.000	0.000	0.000	NaN	20716
		7	237382	146700	16692	148533	109731	194269	2654313	3163867	0	0	204295	2568616	3108280	171395	111175	0	0	-147031	0.071	204295	34823935	148481	0	0	0	25965857	2218000	2780000	32969	0.000	0.000	0.000	NaN	204295
		8	28164	154823	14661	139770	126000	176000	2547770	3233352	0	0	23162	2540822	3224087	13897	18529	0	0	126870	0.660	23162	4360432	161560	0	0	0	3251280	2194000	2784000	126870	0.000	0.000	0.000	NaN	23162
		9	237382	171103	28073	155673	118180	219750	2482918	3293572	0	0	204295	2397220	3237984	171395	111175	0	0	-147031	0.071	204295	40616731	167112	0	0	0	30285155	2070000	2892000	32969	0.000	0.000	0.000	NaN	204295
		10	36211	141543	27848	167943	95417	173923	2373383	3361030	0	0	30086	2363636	3350318	19687	23162	0	0	131359	0.503	30086	5125411	150731	0	0	0	3821673	2040833	2892500	131359	0.000	0.000	0.000	NaN	30086
		11	234700	147857	21670	165972	104098	197000	2274464	3455703	0	0	201971	2193399	3395483	162131	120440	0	0	-143393	0.072	201971	34702079	148225	0	0	0	25874998	1894000	3036000	36607	0.000	0.000	0.000	NaN	201971
		12	46940	112419	9668	123736	96926	133925	2154989	3545840	0	0	39796	2149392	3527504	12739	38217	0	0	108083	0.372	39796	5276938	109605	0	0	0	3934657	1855500	3045500	108083	0.000	0.000	0.000	NaN	39796
		13	52305	173208	34482	121263	117417	221061	1926462	3644663	0	0	43701	1915460	3625940	23162	37058	0	0	122005	0.344	43701	9059588	181130	0	0	0	6755123	1653500	3131167	122005	0.000	0.000	0.000	NaN	43701
		14	583397	148913	33543	131054	91091	223099	1697741	3738274	0	0	502429	1466126	3640995	463231	194557	0	0	-157218	0.029	502429	86875710	140826	0	0	0	64777353	1266000	3312000	22782	2.842e-11	0.000	0.000	NaN	502429
		15	28164	140789	14065	119371	119278	166823	1472881	3870102	0	0	23519	1468442	3859872	9265	22003	0	0	113199	0.640	23519	3965190	138933	0	0	0	2956574	1267833	3332500	113199	0.000	0.000	0.000	NaN	23519
		16	583397	150921	25025	143805	77784	202517	1220614	3939779	0	0	502707	979733	3867979	481760	143602	0	0	-163402	0.029	502707	88046706	152327	0	0	0	65650486	846000	3464000	16598	0.000	0.000	0.000	NaN	502707
		17	584738	160153	21122	144243	117841	219478	706427	3997683	0	0	503368	456282	3969889	500289	55588	0	0	173660	0.029	503368	93647706	159953	0	0	0	69826773	394000	3428000	173660	7.105e-12	0.000	0.000	NaN	503368
		18	63034	173358	20527	152128	141917	211626	438622	3972881	0	0	52845	435437	3946728	8107	52113	0	0	-98189	0.284	52845	10927394	173520	0	0	0	8147820	375500	3453167	81811	0.000	0.000	0.000	NaN	52845
		19	33529	92230	14394	99587	58333	106667	124493	3616097	0	0	28177	111175	3614360	27794	4632	0	0	-170538	0.531	28177	3092341	97500	0	0	0	2305750	95500	3124500	9462	0.000	0.000	0.000	NaN	28177
		20	21458	126731	12447	106825	106750	145080	101332	2844238	0	0	17371	94962	2839606	13897	10423	0	0	143130	0.894	17371	2719436	128865	0	0	0	2027700	81500	2451500	143130	0.000	0.000	0.000	NaN	17371
		21	582056	121320	16407	119442	81815	176717	243196	2603358	0	0	501403	127389	2381007	231615	444702	0	0	62488	0.029	501403	70614993	120154	0	0	0	52652833	110000	2440000	62488	0.000	0.000	0.000	NaN	501403
		22	36211	133318	19501	153615	96133	157320	374059	2388535	0	0	30398	364794	2377533	19687	23162	0	0	-49635	0.492	30398	4827544	135544	0	0	0	3599574	314500	2052500	130365	0.000	0.000	0.000	NaN	30398
		23	584738	141552	26953	149905	67411	196576	544296	2170237	0	0	504241	386798	1973364	314997	393746	0	0	51340	0.029	504241	82770666	144272	0	0	0	61716498	334000	2044000	51340	0.000	0.000	0.000	NaN	504241
		24	17435	143356	12697	122702	122625	162000	733642	1974522	0	0	13945	729589	1969890	9265	10423	0	0	-48366	1000	13945	2499388	144583	0	0	0	1863625	629500	1700500	131634	0.000	0.000	0.000	NaN	13945
		25	21458	183260	23760	201132	137250	210750	2169079	973364	0	0	17216	2166763	965837	5790	16213	0	0	-70346	0.910	17216	3932456	189314	0	0	0	2932167	1870500	833500	109654	8.882e-13	0.000	0.000	NaN	17216
		26	229335	184604	24503	200818	135167	226260	2260567	900984	0	0	196641	2188766	833816	143602	134337	0	0	43091	0.075	196641	42336218	192434	0	0	0	31567260	1890000	836000	43091	1.421e-11	0.000	0.000	NaN	196641
		27	24141	181877	16020	199130	147750	199230	2345107	832079	0	0	19274	2340474	824551	10423	16213	0	0	-57265	0.817	19274	4390606	186485	0	0	0	3273779	2020500	711500	122735	1.776e-12	0.000	0.000	NaN	19274
		28	13411	154007	9713	142047	142000	165975	2839316	703822	0	0	10645	2837290	699479	4632	10423	0	0	-112380	1000	10645	2065452	156698	0	0	0	1540068	2450000	612000	67620	0.000	0.000	0.000	NaN	10645
		29	227994	194886	31792	173355	119292	245686	2957730	701795	0	0	195931	2860451	690214	194557	23162	0	0	6789	0.075	195931	44432814	200993	0	0	0	33130550	2470000	616000	6789	3.553e-12	0.000	0.000	NaN	195931
		30	42917	193617	18593	171382	160194	224555	3060799	691951	0	0	36272	3056166	675159	10423	34742	0	0	-73301	0.410	36272	8309381	200304	0	0	0	6195744	2638500	582500	106699	0.000	0.000	0.000	NaN	36272
		31	234700	149766	36341	181747	66015	198576	3187029	660104	0	0	201811	3087434	643891	199189	32426	0	0	9246	0.072	201811	35150207	163352	0	0	0	26209137	2666000	584000	9246	0.000	0.000	0.000	NaN	201811
		32	22799	149654	14442	149421	111500	163000	3284887	629415	0	0	19100	3283149	620729	4632	18529	0	0	104036	0.785	19100	3412036	155000	0	0	0	2544125	2834500	535500	104036	0.000	0.000	0.000	NaN	19100
		33	29505	163829	13225	143810	138139	177916	1460143	1359390	0	0	24120	1452229	1350318	15055	18529	0	0	-50194	0.637	24120	4833806	169747	0	0	0	3604243	1254167	1165833	129806	0.000	0.000	0.000	NaN	24120
		34	229335	152756	14699	162078	117610	187664	1530978	1273885	0	0	196969	1466126	1199768	129705	148234	0	0	48814	0.074	196969	35032359	152028	0	0	0	26121266	1266000	1164000	48814	0.000	0.000	0.000	NaN	196969
		35	40234	139999	16730	107105	107000	160973	1591198	1181239	0	0	33404	1577301	1171974	27794	18529	0	0	146310	0.453	33404	5632757	142221	0	0	0	4199967	1362000	1012000	146310	1.776e-12	0.000	0.000	NaN	33404
		36	230677	183196	22105	155399	132420	226544	1678923	1097568	0	0	198165	1600463	1037637	157499	121598	0	0	37640	0.074	198165	42258934	184054	0	0	0	31509635	1382000	1000000	37640	0.000	0.000	0.000	NaN	198165
		37	32187	177810	11163	191549	157000	191616	1773596	1042849	0	0	27011	1767226	1031847	13897	23162	0	0	-59036	0.554	27011	5723246	180718	0	0	0	4267439	1525500	890500	120964	0.000	0.000	0.000	NaN	27011
		38	236041	165825	35285	136427	115752	237427	1899247	1012160	0	0	202236	1804285	977417	189925	69485	0	0	20095	0.073	202236	39141516	153657	0	0	0	29185186	1558000	904000	20095	1.421e-11	0.000	0.000	NaN	202236
		39	33529	171303	23242	195617	116806	202843	2019108	979540	0	0	27965	2017371	965837	3474	27794	0	0	-83660	0.539	27965	5743545	176028	0	0	0	4282574	1742167	833833	96340	0.000	0.000	0.000	NaN	27965
		40	30846	184728	25008	125087	124917	211946	975005	4015344	0	0	25291	972785	4003474	4632	25478	0	0	-100109	0.606	25291	5698184	193159	0	0	0	4248751	840000	3478000	79891	0.000	0.000	0.000	NaN	25291
	19_12kX_857 12881 wt toxo me49 3h__0062	1	486358	132737	25926	113469	74181	197588	2540655	2889486	0	0	501207	2290659	2872044	499992	34883	0	0	3991	0.024	501207	64557575	135240	0	0	0	68757691	2364	3000	3991	7.105e-12	0.000	0.000	NaN	501207
		2	19717	132086	24182	135842	79000	168000	2796464	2885610	0	0	19763	2794526	2875920	3876	19380	0	0	101310	0.634	19763	2604360	136000	0	0	0	2773800	2884	2968	101310	0.000	0.000	0.000	NaN	19763
		3	487296	138282	31636	132107	44725	205081	3075529	2786775	0	0	501731	2841037	2697629	468984	178292	0	0	20815	0.024	501731	67384291	139693	0	0	0	71768313	2932	2968	20815	2.842e-11	0.000	0.000	NaN	501731
		4	13145	135860	15927	109844	109750	158059	3295971	2679703	0	0	13000	3290642	2677280	11628	5814	0	0	153435	0.977	13000	1785847	134896	0	0	0	1902034	3395500	2762500	153435	0.000	0.000	0.000	NaN	13000
		5	487296	99523	30594	109837	10886	187411	3315593	2431887	0	0	501657	3298394	2182134	34883	500961	0	0	86068	0.024	501657	48497425	101461	0	0	0	51652667	3404000	2768000	86068	7.105e-12	0.000	0.000	NaN	501657
		6	19717	131807	24006	88146	88000	162760	3347085	2194004	0	0	18901	3338122	2193761	19380	0.969	0	0	-178531	0.694	18901	2598859	142173	0	0	0	2767941	3444500	2264500	1469	0.000	0.000	0.000	NaN	18901
		7	12206	130814	7752	121573	121531	143047	3172185	1809805	0	0	11154	3166613	1810047	11628	0.969	0	0	2490	1000	11154	1596702	127719	0	0	0	1700583	3268000	1868000	2490	0.000	0.000	0.000	NaN	11154
		8	16900	140694	28863	94188	94000	190388	2294293	2906685	0	0	16054	2293566	2899176	1938	16473	0	0	-95194	0.824	16054	2377793	135102	0	0	0	2532492	2367000	3008000	84806	0.000	0.000	0.000	NaN	16054
	21_10kX_857 12881 wt toxo me49 3h__0026	1	34870	151690	16356	166084	112535	170994	0	0	0	0	24347	1945570	370585	4632	23162	0	0	0	0.739	23620	5289382	153471	0	0	0	3943935	1680	340	78690	3634	0.000	0.000	NaN	24347
		2	582056	157156	25785	147933	60459	213314	2207006	446728	0	0	501511	1964099	384482	486393	125072	0	0	-14373	0.029	501511	91473770	156233	0	0	0	68205816	1696	332	165627	0.000	0.000	0.000	NaN	501511
		3	52305	156928	31371	174105	81094	195845	2475680	517371	0	0	44227	2459756	502606	32426	31268	0	0	-136061	0.336	44227	8208067	164023	0	0	0	6120201	2124	460	43939	0.000	0.000	0.000	NaN	44227
		4	582056	141578	28070	135554	77115	202305	2675159	678633	0	0	501361	2478286	523451	393746	310365	0	0	-38246	0.029	501361	82406213	138447	0	0	0	61444751	2140	452	141754	0.000	0.000	0.000	NaN	501361
		5	32187	150876	20777	105896	105750	180410	2859872	855240	0	0	27011	2853503	844238	13897	23162	0	0	59036	0.554	27011	4856300	155280	0	0	0	3621015	2463500	748500	59036	1.776e-12	0.000	0.000	NaN	27011
		6	583397	164262	33792	136884	85632	237313	3105964	1002895	0	0	502387	2895193	866242	421540	273306	0	0	-32957	0.029	502387	95830133	161660	0	0	0	71454061	2500000	748000	147043	0.000	0.000	0.000	NaN	502387
		7	50963	179187	36864	180580	115000	236216	3312101	1165026	0	0	42708	3298204	1148813	27794	32426	0	0	-130601	0.351	42708	9131966	187276	0	0	0	6809091	2848000	1020000	49399	0.000	0.000	0.000	NaN	42708
		8	576692	182707	42052	171862	64169	253650	3432541	1392009	0	0	497300	3316734	1171974	231615	440069	0	0	-62241	0.029	497300	105365563	182503	0	0	0	78563988	2864000	1012000	117759	0.000	0.000	0.000	NaN	497300
		9	30846	164951	37276	90755	90500	220950	3535417	1611851	0	0	25466	3522871	1608570	24320	5790	0	0	-165964	0.598	25466	5088121	177705	0	0	0	3793869	3042167	1394500	14036	0.000	0.000	0.000	NaN	25466
		10	576692	170713	33611	186212	76052	241454	3645628	1836711	0	0	497300	3539085	1612044	213086	449334	0	0	-64628	0.029	497300	98448941	173637	0	0	0	73406730	3056000	1392000	115372	0.000	0.000	0.000	NaN	497300
		11	25482	147065	20062	152474	91972	170000	3767805	2070449	0	0	21002	3757961	2067168	19687	5790	0	0	17103	0.726	21002	3747481	152329	0	0	0	2794244	3244833	1790500	17103	0.000	0.000	0.000	NaN	21002
		12	576692	149663	39573	181050	39627	211619	3840185	2318471	0	0	496954	3770700	2079907	138969	477128	0	0	-73761	0.029	496954	86309109	158419	0	0	0	64354877	3256000	1796000	106239	0.000	0.000	0.000	NaN	496954
		13	48281	160752	24725	170646	98083	199869	3918644	2573151	0	0	40055	3900405	2566300	38217	13897	0	0	20007	0.378	40055	7761294	166338	0	0	0	5787073	3367500	2227833	20007	3.553e-12	0.000	0.000	NaN	40055
		14	580715	160518	32377	147797	54383	223387	3960625	2832657	0	0	499882	3928199	2584829	64852	495657	0	0	-82546	0.029	499882	93215183	166951	0	0	0	69504270	3392000	2232000	97454	0.000	0.000	0.000	NaN	499882
		15	22799	138118	33024	155088	92000	189000	3951360	3094383	0	0	18529	3942095	3094383	18529	0.000	0	0	180000	0.834	18529	3149004	136000	0	0	0	2348000	3404000	2672000	0.000	0.000	0.000	0.000	NaN	18529
		16	583397	162849	34697	181277	75943	227861	3916618	3353792	0	0	502878	3891140	3103647	50955	500289	0	0	-95816	0.029	502878	95005555	170509	0	0	0	70839230	3360000	3112000	84184	0.000	0.000	0.000	NaN	502878
		17	41575	153798	48553	52305	52000	208000	3870295	3629415	0	0	35279	3854082	3622466	32426	13897	0	0	156801	0.420	35279	6394213	166973	0	0	0	4767733	3328000	3128000	156801	0.000	0.000	0.000	NaN	35279
		18	20117	140215	30040	69208	69000	175673	3745222	3955992	0	0	16702	3738274	3951360	13897	9265	0	0	146310	0.906	16702	2820725	145163	0	0	0	2103224	3228000	3412000	146310	8.882e-13	0.000	0.000	NaN	16702
		19	229335	141345	32156	120481	77800	195922	3729009	4039374	0	0	196314	3696583	3946728	64852	185292	0	0	-109290	0.075	196314	32415325	149745	0	0	0	24169920	3192000	3568000	70710	7.105e-12	0.000	0.000	NaN	196314
		20	21458	105909	13760	85601	85530	122040	3698899	4154603	0	0	17371	3694267	4148233	10423	13897	0	0	126870	0.894	17371	2272634	110495	0	0	0	1694550	3189500	3581500	126870	0.000	0.000	0.000	NaN	17371
		21	233359	134039	18183	137469	92319	168112	3622466	4222350	0	0	200049	3548349	4155182	148234	134337	0	0	-137816	0.073	200049	31279306	136947	0	0	0	23322867	3064000	3704000	42184	1.421e-11	0.000	0.000	NaN	200049
		22	16094	141992	16465	122266	122000	167322	3548349	4294151	0	0	13102	3543717	4289519	9265	9265	0	0	135000	1000	13102	2285186	141182	0	0	0	1703909	3060000	3704000	135000	0.000	0.000	0.000	NaN	13102
		23	229335	120437	24372	132264	57848	159996	3467284	4352055	0	0	197077	3381586	4303416	171395	97279	0	0	-150422	0.074	197077	27620592	126872	0	0	0	20594811	2920000	3800000	29578	1.421e-11	0.000	0.000	NaN	197077
		24	20117	144854	23398	112931	112793	183493	3367110	4413240	0	0	16702	3363057	4406484	9265	13897	0	0	123690	0.906	16702	2914058	139537	0	0	0	2172816	2903500	3804833	123690	0.000	0.000	0.000	NaN	16702
		25	236041	180836	24879	150018	99000	235760	3284307	4467863	0	0	203030	3200926	4409959	166763	115808	0	0	-145222	0.072	203030	42684634	184252	0	0	0	31827051	2764000	3908000	34778	0.000	0.000	0.000	NaN	203030
		26	34870	149639	22110	159823	106000	182336	3196294	4539663	0	0	29297	3191661	4525766	9265	27794	0	0	-71565	0.511	29297	5217884	156432	0	0	0	3890624	2756000	3908000	108435	0.000	0.000	0.000	NaN	29297
		27	28164	135476	14435	142920	105000	160000	2658946	4532715	0	0	23162	2658946	4521134	0.000	23162	0	0	90000	0.660	23162	3815553	136000	0	0	0	2845000	2296000	3904000	90000	0.000	0.000	0.000	NaN	23162
		28	575350	133553	18132	144921	81972	173275	2434279	4407643	0	0	495852	2218876	4284886	430805	245512	0	0	150322	0.029	495852	76839620	135971	0	0	0	57294118	1916000	3700000	150322	2.842e-11	0.000	0.000	NaN	495852
		29	34870	165698	22201	138473	126000	193224	2209612	4257093	0	0	29297	2204979	4243196	9265	27794	0	0	71565	0.511	29297	5777838	173744	0	0	0	4308144	1904000	3688000	71565	0.000	0.000	0.000	NaN	29297
		30	584738	147670	33040	148939	68441	221657	2035900	4076432	0	0	503560	1876085	3881875	319629	389114	0	0	129401	0.029	503560	86348077	148205	0	0	0	64383933	1620000	3352000	129401	0.000	0.000	0.000	NaN	503560
		31	52305	159707	26807	148908	86778	199183	1863154	3878208	0	0	43701	1851766	3859872	23162	37058	0	0	-122005	0.344	43701	8353425	170746	0	0	0	6228585	1598833	3364833	57995	0.000	0.000	0.000	NaN	43701
		32	28164	158333	25007	110175	110000	199800	1035321	1679212	0	0	23620	1023740	1676896	23162	4632	0	0	-11310	0.634	23620	4459301	159400	0	0	0	3325000	884000	1448000	168690	0.000	0.000	0.000	NaN	23620
		33	580715	175329	31706	164492	85382	242986	1155761	1405906	0	0	499989	1056167	1176607	199189	458599	0	0	66523	0.029	499989	101816053	182352	0	0	0	75917358	912000	1412000	66523	2.842e-11	0.000	0.000	NaN	499989
		34	28164	156115	33765	170997	104250	198917	1254005	1154024	0	0	23162	1242617	1154603	23162	0.000	0	0	180000	0.660	23162	4396826	164667	0	0	0	3278417	1072833	996500	0.000	0.000	0.000	0.000	NaN	23162
		35	582056	142430	21868	129541	79763	199416	1320208	891720	0	0	501082	1259988	648523	120440	486393	0	0	76092	0.029	501082	82902026	140529	0	0	0	61814445	1088000	980000	76092	0.000	0.000	0.000	NaN	501082
		36	16094	144846	12387	132716	132653	165000	1389693	629994	0	0	13102	1385061	625362	9265	9265	0	0	135000	1000	13102	2331106	138678	0	0	0	1738149	1196000	540000	135000	0.000	0.000	0.000	NaN	13102
		37	576692	150684	28993	142246	95080	228499	1598147	493341	0	0	496522	1385061	365952	426172	254777	0	0	30872	0.029	496522	86897932	144395	0	0	0	64793922	1196000	536000	30872	0.000	0.000	0.000	NaN	496522
		38	38893	151047	17810	124159	120012	177405	1783632	368462	0	0	32828	1773016	356688	22003	24320	0	0	-48814	0.454	32828	5874676	155615	0	0	0	4380349	1530833	307500	131186	0.000	0.000	0.000	NaN	32828
857 12890 wt toxo me49 24h	8_10kX_857 12890 wt toxo me49 24h__0027	1	32187	130408	18264	134731	91250	160603	4244933	2781895	0	0	27011	4233931	2774753	23162	13897	0	0	149036	0.554	27011	4197499	134621	0	0	0	3129792	3655500	2396167	149036	1.776e-12	0.000	0.000	NaN	27011
		2	578033	167443	35335	185743	38303	223780	4279965	2540532	0	0	497403	4229299	2297626	101911	487551	0	0	78245	0.029	497403	96787583	178737	0	0	0	72167968	3652000	2404000	78245	0.000	0.000	0.000	NaN	497403
		3	57669	142880	13136	152026	113388	167000	4350607	2288071	0	0	49058	4326577	2283729	48639	10423	0	0	11575	0.301	49058	8239788	147751	0	0	0	6143854	3736000	1980000	11575	0.000	0.000	0.000	NaN	49058
		4	582056	147581	21995	172378	88314	202480	4264041	2012739	0	0	501018	4187608	1774175	152866	477128	0	0	107765	0.029	501018	85900474	147950	0	0	0	64050185	3616000	1532000	107765	0.000	0.000	0.000	NaN	501018
		5	56328	132734	9346	126047	115648	150000	4187704	1759216	0	0	47890	4164446	1753329	46323	11581	0	0	13756	0.309	47890	7476622	132747	0	0	0	5574812	3596000	1524000	13756	1.776e-12	0.000	0.000	NaN	47890
		6	583397	155538	23285	160789	92144	205154	3999999	1556456	0	0	502963	3807758	1394325	384482	324262	0	0	139857	0.029	502963	90740463	160349	0	0	0	67659038	3288000	1204000	139857	0.000	0.000	0.000	NaN	502963
		7	22799	126059	17830	97101	97000	148625	3812970	1397220	0	0	18673	3808917	1389693	9265	16213	0	0	60255	0.822	18673	2874070	134250	0	0	0	2143000	3288500	1213500	60255	0.000	0.000	0.000	NaN	18673
		8	26823	129474	18939	96281	96156	160105	3339316	1261725	0	0	21973	3336421	1251882	6948	20845	0	0	-108435	0.698	21973	3472871	133425	0	0	0	2589485	2880500	1098500	71565	0.000	0.000	0.000	NaN	21973
		9	28164	105857	18129	89300	85800	137000	1920092	1104806	0	0	23620	1917776	1093225	4632	23162	0	0	-101310	0.634	23620	2981361	98000	0	0	0	2223000	1656000	964000	78690	0.000	0.000	0.000	NaN	23620
		10	229335	130933	19277	115881	70499	167720	1843659	1118703	0	0	197241	1746381	1102490	194557	32426	0	0	-170538	0.074	197241	30027606	133080	0	0	0	22389559	1508000	980000	9462	0.000	0.000	0.000	NaN	197241
		11	61693	160362	29787	143821	104320	195834	1737116	1153445	0	0	52409	1718587	1134916	37058	37058	0	0	-45000	0.282	52409	9893174	171251	0	0	0	7376672	1484000	980000	135000	0.000	0.000	0.000	NaN	52409
		12	227994	153476	33365	147500	87105	212296	1662999	1215981	0	0	195492	1584250	1158077	157499	115808	0	0	-143673	0.075	195492	34991566	153959	0	0	0	26090849	1368000	1100000	36327	0.000	0.000	0.000	NaN	195492
		13	54987	164165	30836	144231	103520	218680	1563404	1285466	0	0	45858	1547191	1269253	32426	32426	0	0	-45000	0.329	45858	9026913	156040	0	0	0	6730760	1336000	1096000	135000	0.000	0.000	0.000	NaN	45858
		14	22799	177963	13187	161069	161000	196250	1391430	1403011	0	0	18090	1385061	1397799	13897	11581	0	0	-39806	0.876	18090	4057461	175594	0	0	0	3025375	1195500	1206500	140194	0.000	0.000	0.000	NaN	18090
		15	584738	195940	28054	189817	124570	253553	1188187	1556456	0	0	504241	991314	1398957	393746	314997	0	0	-141340	0.029	504241	114573939	192996	0	0	0	85430052	856000	1480000	38660	0.000	0.000	0.000	NaN	504241
		16	41575	178142	9806	179061	156750	193960	975970	1746670	0	0	34636	965837	1733642	22003	27794	0	0	-51789	0.436	34636	7406319	179000	0	0	0	5522392	833500	1496500	128211	0.000	0.000	0.000	NaN	34636
		17	586080	194160	38696	229083	116078	254828	796757	1931673	0	0	504475	620729	1751013	352056	361320	0	0	-134256	0.029	504475	113792933	203191	0	0	0	84847709	536000	1824000	45744	0.000	0.000	0.000	NaN	504475
		18	36211	158990	34037	156953	99000	210130	618413	2126230	0	0	29661	606833	2116965	23162	18529	0	0	-38660	0.517	29661	5757179	170391	0	0	0	4292740	524000	1828000	141340	1.776e-12	0.000	0.000	NaN	29661
		19	584738	174081	26615	182943	101574	236398	458599	2323103	0	0	504241	301100	2126230	314997	393746	0	0	-128660	0.029	504241	101791982	180211	0	0	0	75899410	260000	2176000	51340	0.000	0.000	0.000	NaN	504241
		20	20117	142870	14660	114097	114000	163462	266068	2521424	0	0	15815	259409	2518818	15055	6948	0	0	156251	1000	15815	2874147	141284	0	0	0	2143057	223500	2174500	156251	0.000	0.000	0.000	NaN	15815
		21	578033	152749	26643	145357	98642	217638	206138	2765489	0	0	497731	143602	2524609	125072	481760	0	0	-104554	0.029	497731	88294076	152365	0	0	0	65834932	124000	2596000	75446	0.000	0.000	0.000	NaN	497731
		22	21458	145164	7880	134827	134783	157033	119282	3024898	0	0	17410	111175	3024898	17371	1158	0	0	-176186	0.890	17410	3114962	143800	0	0	0	2322617	95500	2612500	3814	0.000	0.000	0.000	NaN	17410
		23	36211	157744	15452	152946	121515	179195	326578	3464968	0	0	29661	314997	3455703	23162	18529	0	0	38660	0.517	29661	5712064	160769	0	0	0	4259101	272000	3000000	38660	0.000	0.000	0.000	NaN	29661
		24	233359	171836	16828	158990	121713	205793	428489	3511291	0	0	200692	333526	3478865	189925	64852	0	0	-18853	0.073	200692	40099407	172391	0	0	0	29899421	288000	3004000	161147	0.000	0.000	0.000	NaN	200692
		25	16094	144396	16139	121090	121000	167000	543717	3561088	0	0	12739	544296	3555298	0.000	12739	0	0	90000	1000	12739	2323866	139375	0	0	0	1732750	469500	3069500	90000	0.000	0.000	0.000	NaN	12739
		26	41575	162434	21485	112636	112500	182083	1299942	3605674	0	0	35050	1298205	3588882	4632	34742	0	0	97595	0.425	35050	6753260	171350	0	0	0	5035450	1120500	3098500	97595	0.000	0.000	0.000	NaN	35050
		27	580715	184384	34845	217205	103481	248685	1547191	3615518	0	0	500825	1297047	3603937	500289	23162	0	0	-2651	0.029	500825	107074804	186019	0	0	0	79838454	1120000	3112000	177349	0.000	0.000	0.000	NaN	500825
		28	17435	116192	7504	104545	104500	127500	1796757	3631731	0	0	13897	1797336	3624782	0.000	13897	0	0	90000	1000	13897	2025797	115500	0	0	0	1510500	1551500	3130000	90000	0.000	0.000	0.000	NaN	13897
		29	586080	161032	35638	117840	83009	235431	2059062	3629415	0	0	504943	1806601	3627098	504922	4632	0	0	0.526	0.029	504943	94377334	162908	0	0	0	70370807	1560000	3136000	0.526	0.000	0.000	0.000	NaN	504943
		30	22799	144765	15571	143039	121000	173000	2311522	3645628	0	0	18529	2311522	3636363	0.000	18529	0	0	90000	0.834	18529	3300554	145000	0	0	0	2461000	1996000	3140000	90000	0.000	0.000	0.000	NaN	18529
		31	34870	173679	29888	122408	122238	209408	2673132	3581065	0	0	28379	2672843	3566878	1158	28952	0	0	91169	0.544	28379	6056154	176019	0	0	0	4515665	2308000	3080000	91169	0.000	0.000	0.000	NaN	28379
		32	238723	163767	23873	178398	97667	202310	2770121	3566878	0	0	204662	2668210	3557614	203822	18529	0	0	5194	0.072	204662	39095148	169683	0	0	0	29150613	2304000	3088000	5194	0.000	0.000	0.000	NaN	204662
		33	12070	107315	5420	100525	100500	113500	2888052	3563983	0	0	9392	2887087	3559930	1158	9265	0	0	99462	1000	9392	1295321	107500	0	0	0	965833	2493167	3073500	99462	2.22e-13	0.000	0.000	NaN	9392
		34	230677	151310	28157	118724	88490	218572	2983207	3543717	0	0	198055	2885929	3525188	194557	37058	0	0	10784	0.074	198055	34903642	151576	0	0	0	26025290	2492000	3076000	10784	7.105e-12	0.000	0.000	NaN	198055
		35	34870	151767	9703	143214	134634	166240	3070835	3523064	0	0	28537	3064273	3511291	13897	24320	0	0	120033	0.538	28537	5292091	153358	0	0	0	3945955	2645500	3031500	120033	1.776e-12	0.000	0.000	NaN	28537
		36	49622	155135	11413	168531	128500	176500	3159814	3477127	0	0	41691	3160393	3456861	0.000	41691	0	0	-90000	0.359	41691	7698162	154000	0	0	0	5740000	2728500	2984500	90000	0.000	0.000	0.000	NaN	41691
		37	227994	164182	22903	174541	90749	198272	3247249	3462651	0	0	195931	3149971	3451071	194557	23162	0	0	6789	0.075	195931	37432484	169849	0	0	0	27910876	2720000	3000000	6789	3.553e-12	0.000	0.000	NaN	195931
		38	40234	142981	26028	101815	99000	174866	3358424	3434858	0	0	33724	3353792	3418644	9265	32426	0	0	105945	0.445	33724	5752741	142749	0	0	0	4289430	2896000	2952000	105945	0.000	0.000	0.000	NaN	33724
		39	580715	127370	34726	106709	60969	218143	3567457	1334684	0	0	500139	3327156	1268095	481760	134337	0	0	164419	0.029	500139	73965385	128528	0	0	0	55150995	2872500	1094500	164419	0.000	0.000	0.000	NaN	500139

## Sheet: Type III length
Folder	Vacoule image number		Area	Mean	StdDEV	Mode	Min	Max	X	Y	XM	YM	Perimeter	BX	BY	Width	Height	Major	Minor	Angle	Circ.	Feret	IntDen	Median	Skew	Kurt	% Area	RawIntDen	FeretX	FeretY	FeretAngle	MinFeret	AR	Round	Solidity	Length		Total length ER	% covered by PVM
857_recut	12883_ES2_WT_Toxo_Veg_3h_6000X_0010	1	59182162	143650	54313	122818	0	254586	0	0	0	0	17348255	1473202	901512	4738433	6046724	0	0	0	0.002	6486570	8501510045	143672	0	0	0	2532116319	1020	522	117781	3886444	0.000	0.000	NaN	17348255
		2	4599737	121211	38165	133194	36206	195878	0	0	0	0	1337927	2697205	881356	1231333	395786	0	0	0	0.032	1293378	557537098	124433	0	0	0	166058592	1472	481	162181	98676	0.000	0.000	NaN	1337927
		3	3031797	128570	34644	116015	58382	227000	0	0	0	0	888768	1443884	1504352	93449	852038	0	0	0	0.048	857148	389797397	122419	0	0	0	116098475	788	821	96259	61964	0.000	0.000	NaN	888768
		4	1054246	113289	19419	98327	75884	162279	0	0	0	0	294293	1564819	2497480	175905	225378	0	0	0	0.153	285898	119434339	113492	0	0	0	35572697	854	1363	127972	22002	0.000	0.000	NaN	294293
		6	3448124	142827	47829	105855	61708	254899	0	0	0	0	998841	5539166	3136967	571690	791571	0	0	0	0.043	976430	492485702	127534	0	0	0	146683481	3023	1712	125838	49892	0.000	0.000	NaN	998841	3519829	20.2892
	12883_ES2_WT_Toxo_Veg_3h_6000X_0018	1	61411523	134696	34411	146966	0	232961	0	0	0	0	17766563	153917	1429226	7124140	3858909	0	0	0	0.002	7152620	8271884387	135755	0	0	0	2463723896	84	2286	5115	3828626	0.000	0.000	NaN	17766563
		2	1057604	84456	30053	117432	34013	152984	0	0	0	0	282339	447091	3217590	175905	212552	0	0	0	0.167	275900	89321084	75324	0	0	0	26603671	244	1872	50389	15633	0.000	0.000	NaN	282339
		3	1739171	135761	26053	122920	68114	198629	0	0	0	0	498267	3737975	1458543	469079	139258	0	0	0	0.088	489314	236111845	135738	0	0	0	70324290	2040	796	163465	38984	0.000	0.000	NaN	498267
		4	1010599	119715	21274	136182	64301	156539	0	0	0	0	290388	4271186	1605130	278516	65964	0	0	0	0.151	286221	120984100	122148	0	0	0	36034282	2331	876	166675	16235	0.000	0.000	NaN	290388	1070994	6.02814
	12883_ES2_WT_Toxo_Veg_3h_8000X_0001	1	27441136	147004	43388	139549	0	254267	0	0	0	0	14038298	921781	1267795	3969473	4293342	0	0	0	0.002	5148609	4033951999	143690	0	0	0	2105829843	1074	3964	49579	2571775	0.000	0.000	NaN	14038298
		2	1183848	118608	19716	117678	61245	164808	0	0	0	0	598954	2146671	1511389	531478	240826	0	0	0	0.041	583494	140413518	119365	0	0	0	73299577	1551	1266	24376	36239	0.000	0.000	NaN	598954
		3	2360033	134968	28019	123598	63042	225370	0	0	0	0	1215012	1150151	1781280	892716	780608	0	0	0	0.020	1185871	318528605	134006	0	0	0	166280373	831	1851	41167	93961	0.000	0.000	NaN	1215012
		4	1992236	133486	26287	129075	70096	207982	0	0	0	0	1012598	876108	2685069	178543	950847	0	0	0	0.024	954836	265934777	128978	0	0	0	138825001	699	2627	84760	134680	0.000	0.000	NaN	1012598
		5	662802	106691	20349	116831	62252	158281	0	0	0	0	323646	892716	4199227	95500	274043	0	0	0	0.080	281981	70714886	107210	0	0	0	36915044	645	3232	76373	73413	0.000	0.000	NaN	323646
		6	2616725	139802	39209	127511	43502	239906	0	0	0	0	1343890	4635204	1530766	307260	1087868	0	0	0	0.018	1087900	365822907	134378	0	0	0	190969252	3349	1106	90437	303797	0.000	0.000	NaN	1343890
		7	804557	99938	35018	103929	25494	196383	0	0	0	0	406017	3543184	1248419	394456	53978	0	0	0	0.061	398132	80406079	96940	0	0	0	41974104	2560	902	172208	33561	0.000	0.000	NaN	406017	4900117	34.9053
	12883_ES2_WT_Toxo_Veg_3h_8000X_0002	1	28195887	153506	39124	129327	56112	254452	0	0	0	0	14427218	631130	191000	4600603	4409603	0	0	0	0.002	5535973	4328240098	148500	0	0	0	2259456029	948	138	132690	2552747	0.000	0.000	NaN	14427218
		2	896506	120689	21567	117070	81000	189000	0	0	0	0	451806	1010361	520405	49826	431826	0	0	0	0.055	432712	108198382	116527	0	0	0	56482422	730	688	86332	45058	0.000	0.000	NaN	451806
		3	1015274	147960	24003	156913	94070	198876	0	0	0	0	502081	611753	1804809	155014	459507	0	0	0	0.051	484949	150219460	150543	0	0	0	78418539	442	1304	108642	43357	0.000	0.000	NaN	502081
		4	2800624	132717	37758	122938	52915	233074	0	0	0	0	1413313	4678110	3410314	514869	1035274	0	0	0	0.018	1105708	371690102	126222	0	0	0	194032083	3380	3212	66387	280070	0.000	0.000	NaN	1413313
		5	4373341	144337	27901	128947	85010	233990	0	0	0	0	2245893	3532111	2092693	1367448	1240114	0	0	0	0.011	1846022	631235358	139290	0	0	0	329521585	2552	1512	137796	557268	0.000	0.000	NaN	2245893
		6	544034	164621	22581	180829	113665	208923	0	0	0	0	266528	3338344	1832490	160551	204840	0	0	0	0.096	260261	89559284	167373	0	0	0	46752319	2412	1324	128089	19281	0.000	0.000	NaN	266528
		7	940565	127584	22702	115537	90411	204255	0	0	0	0	473994	2856692	1638723	426289	188232	0	0	0	0.053	465998	120001044	120440	0	0	0	62643725	2064	1184	156176	19885	0.000	0.000	NaN	473994	5353615	37.1077
	12883_ES2_WT_Toxo_Veg_3h_8000X_0003	1	28446832	169409	35263	163737	57840	255	0	0	0	0	14597082	1104477	332173	4368081	4160473	0	0	0	0.002	4991632	4819145316	167075	0	0	0	2515721562	960	666	145437	2617903	0.000	0.000	NaN	14597082
		2	3346573	151207	23548	141185	92943	230930	0	0	0	0	1693588	1104477	763999	249130	1619346	0	0	0	0.015	1626230	506026430	148883	0	0	0	264159206	870	1722	84726	196435	0.000	0.000	NaN	1693588
		3	1553561	165174	12777	162217	133400	200772	0	0	0	0	741883	1303781	2607562	390304	606217	0	0	0	0.035	720996	256607456	165981	0	0	0	133955892	942	1884	122775	61119	0.000	0.000	NaN	741883
		4	749004	164143	17169	159066	132669	224611	0	0	0	0	360352	2673997	4044212	298956	182695	0	0	0	0.072	350360	122944113	160989	0	0	0	64180085	1932	2922	148570	23718	0.000	0.000	NaN	360352
		5	840953	163122	15157	154427	123000	203857	0	0	0	0	425125	3379865	4401299	415217	58130	0	0	0	0.058	418196	137177839	163302	0	0	0	71610467	2442	3180	173157	23313	0.000	0.000	NaN	425125
		6	854363	176742	19882	161085	145567	231000	0	0	0	0	405145	3496126	1802041	182695	332173	0	0	0	0.065	379100	151001856	172490	0	0	0	78826970	2526	1302	118811	65488	0.000	0.000	NaN	405145	3626093	24.8412
	12883_ES2_WT_Toxo_Veg_3h_8000X_0005	1	23575432	161865	44204	190150	26014	255	0	0	0	0	12106510	1245651	639434	2541127	4691951	0	0	0	0.002	4696916	3816029575	164187	0	0	0	1992068563	2046	3852	87365	2380131	0.000	0.000	NaN	12106510
		2	2310228	134587	35038	111835	76610	233438	0	0	0	0	1162622	1395129	1129390	675419	907941	0	0	0	0.021	1131613	310927117	125015	0	0	0	162312195	1008	1472	53354	59394	0.000	0.000	NaN	1162622
		3	1507586	143764	26092	135566	86220	217128	0	0	0	0	781832	1262259	2186809	71971	775071	0	0	0	0.031	778406	216736944	139393	0	0	0	113142428	912	2140	84695	25402	0.000	0.000	NaN	781832
		4	670464	103089	13894	107809	65299	139583	0	0	0	0	313167	3238692	708637	287884	105188	0	0	0	0.086	306499	69117767	103728	0	0	0	36081306	2340	512	159928	14006	0.000	0.000	NaN	313167	2257621	18.648
	12883_ES2_WT_Toxo_Veg_3h_8000X_0006	1	17880318	138356	47116	131796	33083	253787	0	0	0	0	9221815	1350839	1234578	2474692	3410314	0	0	0	0.003	3492388	2473844336	132298	0	0	0	1291412300	1456	940	106769	2230594	0.000	0.000	NaN	9221815
		2	1835156	133628	25641	96715	80852	198558	0	0	0	0	938029	3321735	1993041	453970	802753	0	0	0	0.026	922226	245228955	133398	0	0	0	128016013	2400	1440	119489	59498	0.000	0.000	NaN	938029
		3	2417502	114713	49105	95933	44570	239372	0	0	0	0	1217214	2391649	1240114	891332	686492	0	0	0	0.021	1118331	277318429	100755	0	0	0	144767569	1728	904	142846	170513	0.000	0.000	NaN	1217214
		4	1413721	82281	20281	83092	41418	156754	0	0	0	0	724819	1671940	1251187	608985	348782	0	0	0	0.034	701792	116321773	79755	0	0	0	60723048	1208	1156	29801	75680	0.000	0.000	NaN	724819
		5	448253	101868	15461	96994	62799	132000	0	0	0	0	223186	1622114	3100286	110724	188232	0	0	0	0.113	218383	45662667	101729	0	0	0	23837122	1172	2240	120466	17409	0.000	0.000	NaN	223186	3103248	33.6512
	12883_ES2_WT_Toxo_Veg_3h_8000X_0008	1	21742191	141711	44560	120894	0	254722	0	0	0	0	11107963	780608	1544607	3761865	3246996	0	0	0	0.002	3980351	3081114637	137883	0	0	0	1608423490	618	3030	22445	2279531	0.000	0.000	NaN	11107963
		2	1626354	140279	24231	140651	81517	219768	0	0	0	0	816936	2701678	3175025	758463	232521	0	0	0	0.031	793305	228144114	141080	0	0	0	119097273	1952	2462	17044	75498	0.000	0.000	NaN	816936
		3	3643493	124655	29561	134034	52695	213488	0	0	0	0	1830788	2834547	1658099	1516926	791680	0	0	0	0.014	1674285	454179567	122621	0	0	0	237093770	2048	1258	154960	295714	0.000	0.000	NaN	1830788	2647724	23.8363
	12883_ES2_WT_Toxo_Veg_3h_8000X_0012	4	24793760	165752	44159	189270	48535	255000	0	0	0	0	12774751	1353607	348782	3396474	4700255	0	0	0	0.002	5429449	4109624365	168509	0	0	0	2145332823	1152	3642	59788	2154011	0.000	0.000	NaN	12774751
		5	1061249	210460	31034	233866	142039	252663	0	0	0	0	524314	4276734	1677476	473347	174391	0	0	0	0.049	504450	223350782	225752	0	0	0	116595027	3090	1338	20225	36765	0.000	0.000	NaN	524314
		6	766245	132009	21161	135596	78591	181000	0	0	0	0	391035	1544607	3770169	24913	382000	0	0	0	0.063	382090	101151406	134001	0	0	0	52803715	1122	3000	88755	21788	0.000	0.000	NaN	391035	915349	7.1653
	12883_ES2_WT_Toxo_Veg_3h_8000X_0014	1	26768756	161516	42228	159862	10586	254769	0	0	0	0	13689404	506565	1511389	4268429	3604082	0	0	0	0.002	5104547	4323576223	164	0	0	0	2257021363	414	1296	145405	2303675	0.000	0.000	NaN	13689404
		2	2766143	158397	36303	155601	70000	230541	0	0	0	0	1415403	2314142	1655331	1162607	763999	0	0	0	0.017	1391169	438148228	163954	0	0	0	228724986	1672	1196	146689	57806	0.000	0.000	NaN	1415403
		3	371629	177588	18218	162022	150347	214621	0	0	0	0	191561	1965360	1572288	188232	27681	0	0	0	0.127	190256	65996727	177374	0	0	0	34452041	1420	1136	171634	9021	0.000	0.000	NaN	191561
		4	3930835	154634	17429	149120	86943	202706	0	0	0	0	2005726	537014	1444955	714173	1295477	0	0	0	0.012	1330999	607839247	154348	0	0	0	317308195	576	1076	109942	628492	0.000	0.000	NaN	2005726
		5	1618692	178192	26937	173796	130525	239661	0	0	0	0	830284	1450491	2889909	664347	476115	0	0	0	0.030	817339	288438102	178558	0	0	0	150572333	1048	2088	144372	58219	0.000	0.000	NaN	830284
		6	1074658	123646	25817	94941	68994	182540	0	0	0	0	546134	4201995	3271909	143942	509333	0	0	0	0.045	529282	132877657	120263	0	0	0	69365658	3036	2364	105781	55774	0.000	0.000	NaN	546134	4989108	36.445
	12883_ES2_WT_Toxo_Veg_3h_8000X_0013	1	11692893	87530	25354	82195	28280	165615	0	0	0	0	6007989	1926606	1774360	1806193	1943215	0	0	0	0.004	2085335	1023479187	84608	0	0	0	534283258	1779	1294	116871	1444440	0.000	0.000	NaN	6007989
		2	793063	75464	18714	58091	40898	126362	0	0	0	0	396601	3454604	3118279	141174	352934	0	0	0	0.063	380122	59847831	73856	0	0	0	31242154	2496	2508	68199	41832	0.000	0.000	NaN	396601
		3	1442456	89481	17670	101037	49825	136361	0	0	0	0	729531	3575017	2404106	145326	656043	0	0	0	0.034	656371	129072758	90212	0	0	0	67379400	2583	1737	91813	137322	0.000	0.000	NaN	729531
		4	737510	63734	16766	50236	22693	96527	0	0	0	0	369014	3035235	1918302	303108	186848	0	0	0	0.068	356071	47004170	63608	0	0	0	24537422	2193	1386	148349	33680	0.000	0.000	NaN	369014
		5	442506	79189	19234	70453	45412	127075	0	0	0	0	211078	2806866	1860172	199304	45674	0	0	0	0.125	204471	35041438	77000	0	0	0	18292559	2028	1344	167093	16020	0.000	0.000	NaN	211078
		6	519131	70203	18589	47585	36916	109751	0	0	0	0	257639	2516214	1748063	240826	58130	0	0	0	0.098	245119	36444791	70520	0	0	0	19025147	1818	1272	169261	31758	0.000	0.000	NaN	257639	1963863	32.6875
	12893_ES2_WT_Toxo_Veg_24_6000X_0001	6	51305532	171284	30858	170708	62819	240436	0	0	0	0	14988307	2836463	604672	2869445	6233623	0	0	0	0.003	6543193	8787793757	171510	0	0	0	2617383954	1818	3678	69647	2306465	0.000	0.000	NaN	14988307
		7	2115207	161320	25730	170992	106172	208921	0	0	0	0	611432	5478698	2334402	131929	586349	0	0	0	0.071	601008	341224639	164878	0	0	0	101631413	2990	1594	77320	38045	0.000	0.000	NaN	611432
		8	2917643	158432	40306	189872	82190	230000	0	0	0	0	838181	2730188	3983509	153917	791571	0	0	0	0.052	795666	462248322	150813	0	0	0	137677485	1530	2606	84184	108564	0.000	0.000	NaN	838181
		9	4576235	168622	25224	175359	115001	219757	0	0	0	0	1306261	2840128	5416399	425103	1143381	0	0	0	0.034	1200674	771654983	169187	0	0	0	229832131	1582	2956	107771	150309	0.000	0.000	NaN	1306261	2755874	18.3868
	12893_ES2_WT_Toxo_Veg_24_6000X_0002	1	54340687	178715	32047	170906	0	233344	0	0	0	0	15919719	1638113	1297297	5299129	4771415	0	0	0	0.003	6554193	9711498672	180136	0	0	0	2892503113	1008	768	140650	3236939	0.000	0.000	NaN	15919719
		2	3115734	179884	15102	183506	136040	220719	0	0	0	0	913813	2250114	4456252	549702	725607	0	0	0	0.047	910317	560469910	181001	0	0	0	166932109	1228	2432	127147	17765	0.000	0.000	NaN	913813
		3	1702238	183554	17353	166996	144090	227266	0	0	0	0	482448	1978928	3979844	256528	403115	0	0	0	0.092	477816	312453100	181428	0	0	0	93062008	1080	2172	122471	21852	0.000	0.000	NaN	482448	1396261	8.77064
857 12884 wt toxo veg 3h	1_15kX_857 12884 wt toxo veg 3h__0002	1	0.004487	138844	27073	103395	103238	183668	0	0	0	0	6309	0.898	0.836	1604	2214	0	0	0	0.001417	2297	0.623	131917	0	0	0	971911	1626	3768	71717	1527	0.000	0.000	NaN	6309
		2	0.001282	115500	23335	99064	99000	132000	0	0	0	0	1150	1225	2695	0.970	0.360	0	0	0	0.01218	1011	0.1481	115500	0	0	0	231000	1530	3720	16282	0.239	0.000	0.000	NaN	1150
		3	0.001282	127500	21920	112061	112000	143000	0	0	0	0	1272	0.908	1782	0.317	1162	0	0	0	0.00996	1189	0.1634	127500	0	0	0	255000	1218	2226	102127	0.182	0.000	0.000	NaN	1272	2422	38.3896
	5_10kX_857 12884 wt toxo veg 3h__0011	1	16242586	164384	42123	192744	0	255	0	0	0	0	11988762	667053	159815	2848870	4509553	0	0	0	0.001	4973984	2670027129	168011	0	0	0	1990859003	576	3900	60821	2178125	0.000	0.000	NaN	11988762
		2	1401495	193077	33109	221450	82123	253192	0	0	0	0	1028501	3145338	393746	393746	921830	0	0	0	0.017	1002400	270596858	195515	0	0	0	201765812	2716	340	113129	80683	0.000	0.000	NaN	1028501
		3	830168	187790	34712	197335	92971	254404	0	0	0	0	606666	1982629	898668	379849	463231	0	0	0	0.028	599056	155897277	195837	0	0	0	116242076	1712	1176	50648	16945	0.000	0.000	NaN	606666
		4	682642	152539	26413	139131	86187	218419	0	0	0	0	500037	1602779	1500868	314997	370585	0	0	0	0.034	486370	104129826	150929	0	0	0	77642582	1384	1616	49635	37060	0.000	0.000	NaN	500037
		5	387590	193492	27396	206117	133638	251445	0	0	0	0	279162	1482339	1917776	125072	236248	0	0	0	0.062	267313	74995814	199181	0	0	0	55919316	1280	1860	62103	35832	0.000	0.000	NaN	279162
		6	1172159	159375	31208	148174	51110	238645	0	0	0	0	841830	977417	2306890	421540	708743	0	0	0	0.021	824629	186813275	161583	0	0	0	139294049	844	2604	59257	40331	0.000	0.000	NaN	841830
		7	567304	169197	30728	201496	93286	221833	0	0	0	0	408955	736537	3228720	129705	384482	0	0	0	0.043	405770	95986331	173545	0	0	0	71570528	636	3120	71358	19999	0.000	0.000	NaN	408955
		8	1767627	153369	37076	152403	58564	235854	0	0	0	0	1300136	2876664	2770121	458599	1171974	0	0	0	0.013	1255159	271098763	156599	0	0	0	202140049	2484	3404	69023	138735	0.000	0.000	NaN	1300136
		9	647772	140372	27205	131070	81586	211514	0	0	0	0	476283	3488129	2019687	55588	467863	0	0	0	0.036	471154	90929086	135474	0	0	0	67799682	3012	2148	83224	19807	0.000	0.000	NaN	476283	5441570	45.3889
857 12895 wt toxo veg 24h
	13_12kX_857 128958 wt toxo veg 24h__0042	1	10863238	164780	39389	136513	18947	255	0	0	0	0	11453293	174416	616269	3534824	3296456	0	0	0	0.001	4065847	1790043501	164074	0	0	0	1906503731	342	3606	39837	3056424	0.000	0.000	NaN	11453293
		2	279796	157791	27619	142823	100260	216798	0	0	0	0	291942	3092971	709290	267437	69766	0	0	0	0.041	274978	44149370	156914	0	0	0	47021728	3192	738	166551	47063	0.000	0.000	NaN	291942
		3	1802715	153372	35605	164810	50502	232825	0	0	0	0	1902629	3395291	819754	290693	1784854	0	0	0	0.006	1785090	276486759	157149	0	0	0	294474987	3504	846	90933	277589	0.000	0.000	NaN	1902629
		4	460068	159002	26136	173125	96105	207188	0	0	0	0	479069	3104599	2831347	209299	424411	0	0	0	0.025	473214	73151654	163764	0	0	0	77910900	3204	3360	63750	28600	0.000	0.000	NaN	479069
		5	2213021	144140	31595	138318	38879	240117	0	0	0	0	2325779	151160	1360442	633710	2122057	0	0	0	0.005	2166393	318985378	142821	0	0	0	339738566	360	3594	78389	308704	0.000	0.000	NaN	2325779
		6	199989	150757	31866	151146	73837	235397	0	0	0	0	200192	1587182	482550	156974	81394	0	0	0	0.063	167395	30149645	148456	0	0	0	32111181	1638	582	20323	48058	0.000	0.000	NaN	200192	5199611	45.3984
	14_8000X_857 12895 wt toxo veg 24h__0002	1	26910511	151103	35176	162454	0	246814	0	0	0	0	13933821	141174	1552911	5447645	3022779	0	0	0	0.002	5456303	4066257761	153007	0	0	0	2122694307	102	1806	176772	3016770	0.000	0.000	NaN	13933821
		2	969299	145827	30162	143452	64772	221520	0	0	0	0	464798	5281558	3089213	240826	382000	0	0	0	0.056	451576	141350445	143911	0	0	0	73788678	3816	2508	57771	36461	0.000	0.000	NaN	464798
		3	1055502	121135	25093	104538	55650	184011	0	0	0	0	530327	3072605	4484342	514869	66435	0	0	0	0.047	519137	127858223	123410	0	0	0	66745381	2220	3288	7352	36470	0.000	0.000	NaN	530327
		4	1436709	132447	26686	118725	70121	212324	0	0	0	0	716858	382000	3222083	506565	489956	0	0	0	0.035	704744	190287252	129978	0	0	0	99334988	276	2328	135955	25598	0.000	0.000	NaN	716858
		5	670464	114905	24649	100423	68207	192227	0	0	0	0	343245	41522	2615866	107956	315565	0	0	0	0.072	330925	77039733	110309	0	0	0	40216782	36	1890	107526	40564	0.000	0.000	NaN	343245
		6	791148	130270	26064	108725	80098	195509	0	0	0	0	408821	1478172	1561215	406913	16609	0	0	0	0.059	407251	103062620	127796	0	0	0	53801419	1068	1128	177663	11689	0.000	0.000	NaN	408821	2464049	17.6839
	17_10kX_857 12895 wt toxo veg 24h__0009	1	16238563	165689	42221	159016	10503	255	0	0	0	0	12029474	1153445	97279	3119861	4488708	0	0	0	0.001	4798794	2690546205	168587	0	0	0	2006158694	1518	3942	67706	2901257	0.000	0.000	NaN	12029474
		2	970988	156355	33944	140747	70401	236379	0	0	0	0	702174	1493920	1229878	382166	569774	0	0	0	0.025	686071	151818363	157583	0	0	0	113200706	1290	1554	56149	56769	0.000	0.000	NaN	702174
		3	1042068	147004	33128	151103	74480	224791	0	0	0	0	752962	1139548	3258830	194557	680950	0	0	0	0.023	708198	153188104	146599	0	0	0	114222029	984	2814	105945	73492	0.000	0.000	NaN	752962
		4	3229473	146598	36639	145693	25538	244468	0	0	0	0	2352576	2584829	2862767	1493920	1625941	0	0	0	0.007	2208049	473433148	145097	0	0	0	353007142	2232	3876	47423	360797	0.000	0.000	NaN	2352576
		5	776522	143231	37121	129697	78747	244904	0	0	0	0	570204	4148233	2195715	97279	555877	0	0	0	0.030	564325	111221949	134106	0	0	0	82930700	3582	2376	80074	24330	0.000	0.000	NaN	570204
		6	756405	159415	37660	131742	78126	242506	0	0	0	0	544927	4148233	1146497	187609	507238	0	0	0	0.032	540821	120582062	158960	0	0	0	89909904	3582	990	110298	19403	0.000	0.000	NaN	544927
		7	3330059	157299	37065	147702	50013	250884	0	0	0	0	2442186	2404169	132021	1702374	938043	0	0	0	0.007	1740296	523815120	155158	0	0	0	390573578	2076	612	168017	783853	0.000	0.000	NaN	2442186	7365029	61.2249
	20_6000X_857 12895 wt toxo veg 24h__0018	1	51325677	127185	38080	114181	0.321	234443	0	0	0	0	15205315	857535	1854329	5856161	3891891	0	0	0	0.003	5967276	6527835406	125767	0	0	0	1944270897	476	1592	167876	3659559	0.000	0.000	NaN	15205315
		2	4999276	138366	24757	153502	56366	206618	0	0	0	0	1464119	3386165	1846999	1216674	732936	0	0	0	0.029	1420384	691729507	138879	0	0	0	206026878	1848	1008	148935	122277	0.000	0.000	NaN	1464119
		3	1665306	143806	30664	122163	83984	224615	0	0	0	0	477980	2623912	2000916	425103	197893	0	0	0	0.092	468907	239480361	141387	0	0	0	71327579	1432	1200	24963	27535	0.000	0.000	NaN	477980
		4	1833180	121488	20539	111314	80882	171999	0	0	0	0	542112	1663765	2308749	505726	73294	0	0	0	0.078	506204	222709039	119548	0	0	0	66332356	908	1288	177510	65265	0.000	0.000	NaN	542112
		5	2635616	135957	30468	133512	36000	200773	0	0	0	0	766317	2572606	5401740	703619	212552	0	0	0	0.056	732936	358331245	137629	0	0	0	106726498	1404	2948	163740	81911	0.000	0.000	NaN	766317	3250528	21.3776
	22_10kX_857 12895 wt toxo veg 24h__0025	1	17264537	162904	44931	127998	0	255	0	0	0	0	12764627	535032	152866	3557614	4245512	0	0	0	0.001	4445372	2812458738	163968	0	0	0	2097060640	1284	3786	72160	3525808	0.000	0.000	NaN	12764627
		2	328580	162239	31439	156677	78570	247307	0	0	0	0	235960	3752171	1222930	159815	166763	0	0	0	0.074	230978	53308578	158840	0	0	0	39748608	3240	1056	133781	15886	0.000	0.000	NaN	235960
		3	1413565	137552	37541	113847	47673	241281	0	0	0	0	1030850	2834973	229299	736537	660104	0	0	0	0.017	989052	194437990	134118	0	0	0	144979284	2448	198	138132	112018	0.000	0.000	NaN	1030850
		4	736288	160854	35845	125881	89049	239915	0	0	0	0	535228	1556456	187609	514186	125072	0	0	0	0.032	529179	118434835	160694	0	0	0	88308862	1344	270	13671	28279	0.000	0.000	NaN	535228
		5	4008677	156105	39412	153158	6176	254542	0	0	0	0	2940966	479444	667053	785176	2675159	0	0	0	0.006	2739581	625774086	155269	0	0	0	466597496	582	2886	77550	408180	0.000	0.000	NaN	2940966
		6	659842	195673	22042	177900	122728	240921	0	0	0	0	471309	833816	3620150	257093	382166	0	0	0	0.037	460595	129113424	197136	0	0	0	96271165	720	3126	123930	34689	0.000	0.000	NaN	471309
		7	638384	163474	31961	159974	75000	221487	0	0	0	0	462934	1827446	4356687	451650	20845	0	0	0	0.037	451704	104359503	167458	0	0	0	77813837	1578	3762	179119	20845	0.000	0.000	NaN	462934
		8	406366	137650	31375	136145	56762	198380	0	0	0	0	292615	2953097	4009264	229299	173712	0	0	0	0.060	287670	55936235	142204	0	0	0	41707874	2550	3612	37147	18355	0.000	0.000	NaN	292615	5969862	46.7688
	23_8000X_857 12895 wt toxo veg 24h__0031	1	25730495	146698	34607	148857	25765	254940	0	0	0	0	13326710	979912	564695	4243516	4201995	0	0	0	0.002	5277855	3774614951	145138	0	0	0	1970449032	768	3102	41364	2833472	0.000	0.000	NaN	13326710
		2	1731713	141744	26534	138440	47596	207432	0	0	0	0	889494	4957689	1893389	274043	813825	0	0	0	0.028	848710	245459879	141639	0	0	0	128136562	3582	1956	73516	112867	0.000	0.000	NaN	889494
		3	976962	143679	20628	144794	75000	187021	0	0	0	0	488883	4675342	631130	431826	215913	0	0	0	0.051	482796	140369001	144871	0	0	0	73276338	3378	456	153435	20630	0.000	0.000	NaN	488883
		4	2132076	165343	27487	162756	68139	241774	0	0	0	0	1094799	2806866	697564	921781	548086	0	0	0	0.022	1072418	352523867	163990	0	0	0	184026800	2028	900	30735	60802	0.000	0.000	NaN	1094799
		5	1275797	148091	27353	143171	81019	226325	0	0	0	0	640381	2208954	1428346	473347	382000	0	0	0	0.039	608261	188934386	146269	0	0	0	98628756	1596	1308	38904	69527	0.000	0.000	NaN	640381	3113557	23.3633

## Sheet: Type III distance
Folder	Vacoule image number		Area	Mean	StdDEV	Mode	Min	Max	X	Y	XM	YM	Perimeter	BX	BY	Width	Height	Major	Minor	Angle	Circ.	Feret	IntDen	Median	Skew	Kurt	% Area	RawIntDen	FeretX	FeretY	FeretAngle	MinFeret	AR	Round	Solidity	Length		Total length ER	% covered by PVM
857_recut	12883_ES2_WT_Toxo_Veg_3h_6000X_0010	1	77222	138437	39190	84317	84083	204	3950526	1291800	0	0	39640	3939532	1275309	21988	32982	0	0	-123690	0.618	39640	10690358	139488	0	0	0	3184050	2150	714	56310	3.553e-12	0.000	0.000	NaN	39640
		2	678209	147934	24396	176137	88343	204494	3774622	1236830	0	0	368588	3598717	1181860	351809	109940	0	0	162646	0.063	368588	100330472	150102	0	0	0	29882741	1964	645	162646	0.000	0.000	0.000	NaN	368588
		3	57077	144458	25551	97151	97000	174299	3604061	1162773	0	0	29206	3598717	1148878	10994	27485	0	0	-111468	0.841	29206	8245218	147883	0	0	0	2455782	1964	642	68532	0.000	0.000	0.000	NaN	29206
		4	674852	128028	26740	145126	51516	174725	3422812	1096656	0	0	366326	3257902	1016949	329821	159414	0	0	154204	0.063	366326	86400273	134880	0	0	0	25733727	1778	555	154204	0.000	0.000	0.000	NaN	366326
		5	47005	110990	30546	125663	61538	142206	3268590	981829	0	0	23322	3259734	972973	16491	16491	0	0	45000	1000	23322	5217064	125682	0	0	0	1553867	1779333	540333	45000	0.000	0.000	0.000	NaN	23322
		6	671494	127099	32738	113403	61734	188312	3062299	953275	0	0	365461	2884104	918003	359139	73294	0	0	168577	0.063	365461	85345951	127979	0	0	0	25419705	1573500	500500	168577	1.421e-11	0.000	0.000	NaN	365461
		7	40290	102209	12648	102898	82694	123580	2886166	896396	0	0	20669	2882272	886853	5497	20156	0	0	72368	1000	20669	4117961	101215	0	0	0	1226506	1573417	494583	72368	0.000	0.000	0.000	NaN	20669
		8	50362	146810	14998	111603	111500	164250	1450298	1520843	0	0	26235	1438387	1519010	25653	5497	0	0	167905	0.919	26235	7393633	147393	0	0	0	2202143	784500	828500	167905	0.000	0.000	0.000	NaN	26235
		9	674852	105040	23255	112766	51509	162334	1457627	1720568	0	0	366161	1432890	1539166	49473	362803	0	0	-82235	0.063	366161	70886338	106368	0	0	0	21113009	782000	840000	97765	0.000	0.000	0.000	NaN	366161
		10	63792	124070	37117	63221	63000	176000	1482364	1921209	0	0	33437	1465872	1918461	32982	5497	0	0	9462	0.717	33437	7914681	126000	0	0	0	2357333	800000	1050000	9462	0.000	0.000	0.000	NaN	33437
		11	671494	108543	21111	111637	65258	156941	1518094	2105359	0	0	364838	1498855	1923958	38479	362803	0	0	-83946	0.063	364838	72885882	110929	0	0	0	21708559	818000	1050000	96054	0.000	0.000	0.000	NaN	364838
		12	53720	123513	26639	79547	79400	154800	1508933	2311498	0	0	28029	1495190	2308749	27485	5497	0	0	168690	0.859	28029	6635037	137400	0	0	0	1976200	816000	1260000	168690	0.000	0.000	0.000	NaN	28029
		13	33575	93208	7012	81792	81750	103250	1566651	2506642	0	0	17383	1559322	2504810	16491	5497	0	0	18435	1000	17383	3129444	92625	0	0	0	932083	850500	1369500	18435	0.000	0.000	0.000	NaN	17383
		14	47005	141597	14345	116587	116500	161062	1741640	2733852	0	0	24583	1731562	2728355	21988	10994	0	0	26565	0.977	24583	6655712	144021	0	0	0	1982358	944500	1495000	26565	0.000	0.000	0.000	NaN	24583
		15	43647	135923	8953	144949	118750	145000	6080622	3948694	0	0	22665	6077874	3937700	5497	21988	0	0	-104036	1000	22665	5932653	139250	0	0	0	1767000	3317000	2161000	75964	0.000	0.000	0.000	NaN	22665
		16	674852	185899	40127	213950	95866	239474	5976179	3800274	0	0	366821	5885478	3640861	181402	318827	0	0	119638	0.063	366821	125454094	202549	0	0	0	37365639	3212000	1987000	119638	0.000	0.000	0.000	NaN	366821
		17	73864	173001	19333	182095	140122	215000	5899221	3616124	0	0	38870	5885478	3602382	27485	27485	0	0	45000	0.614	38870	12778608	174653	0	0	0	3806020	3212000	1981000	45000	0.000	0.000	0.000	NaN	38870
		18	674852	156448	25784	174472	94058	214094	5789280	3470453	0	0	366161	5682088	3322034	214384	296839	0	0	125838	0.063	366161	105578950	156053	0	0	0	31445964	3101000	1813000	125838	0.000	0.000	0.000	NaN	366161
		19	30217	157361	7817	144047	144000	167812	5676591	3300045	0	0	15548	5671094	3294548	10994	10994	0	0	45000	1000	15548	4755020	159000	0	0	0	1416250	3095000	1804000	45000	0.000	0.000	0.000	NaN	15548
	12883_ES2_WT_Toxo_Veg_3h_6000X_0018	1	50362	100763	21336	115966	64612	132204	593678	3184608	0	0	26426	586349	3173614	14659	21988	0	0	-56310	0.906	26426	5074648	98837	0	0	0	1511449	320	1732	123690	0	0.000	0.000	NaN	26426
		2	26860	70408	8715	59472	59429	81918	439762	3403573	0	0	12292	434265	3400824	10994	5497	0	0	-26565	1000	12292	1891148	71418	0	0	0	563265	237	1856	153435	0	0.000	0.000	NaN	12292
		3	43647	149269	26342	107142	107000	179500	3762711	1480531	0	0	22665	3759963	1469537	5497	21988	0	0	-104036	1000	22665	6515175	160000	0	0	0	1940500	2052	814	75964	0	0.000	0.000	NaN	22665
		4	365964	154098	20816	172454	91769	185444	3861658	1502519	0	0	197358	3765460	1480531	192396	43976	0	0	-12875	0.118	197358	56394476	159056	0	0	0	16796707	2055	808	167125	7.105e-12	0.000	0.000	NaN	197358
		5	33575	134300	14897	112089	112000	157333	3966101	1532753	0	0	17383	3963353	1524507	5497	16491	0	0	-108435	1000	17383	4509085	135333	0	0	0	1343000	2163	841	71565	0.000	0.000	0.000	NaN	17383
		6	362607	136067	22280	106810	95056	184874	4076042	1568484	0	0	195202	3979844	1551993	192396	32982	0	0	-9728	0.120	195202	49339017	139449	0	0	0	14695287	2172	847	170272	0.000	0.000	0.000	NaN	195202
		7	47005	139335	14956	115569	115485	158379	4173614	1585433	0	0	24343	4170407	1573981	9162	23820	0	0	-109799	0.997	24343	6549405	138742	0	0	0	1950695	2275500	871500	70201	0.000	0.000	0.000	NaN	24343
		8	57077	152102	21107	149391	110000	180272	4289967	1603756	0	0	28768	4287677	1590472	5497	29317	0	0	-99162	0.867	28768	8681531	153812	0	0	0	2585734	2340000	883000	80838	0.000	0.000	0.000	NaN	28768
		9	362607	146340	15080	123262	115898	177713	4392120	1637196	0	0	196437	4298671	1606963	186899	60467	0	0	-17928	0.118	196437	53063957	144951	0	0	0	15804735	2346000	877000	162072	7.105e-12	0.000	0.000	NaN	196437
		10	23502	123429	12340	111061	111000	142000	4480073	1667430	0	0	10994	4480073	1661933	0.000	10994	0	0	-90000	1000	10994	2900856	120000	0	0	0	864000	2445000	907000	90000	0.000	0.000	0.000	NaN	10994
	12883_ES2_WT_Toxo_Veg_3h_8000X_0001	1	26819	120307	28179	68236	68074	150643	2684954	1524192	0	0	18131	2679533	1516926	11072	15225	0	0	126724	1000	18131	3226449	132010	0	0	0	1684292	1936	1096	126724	1.776e-12	0.000	0.000	NaN	18131
		2	279679	111843	19097	105640	62338	152099	2596489	1569520	0	0	200607	2507910	1522462	177159	94116	0	0	-152021	0.087	200607	31280228	110513	0	0	0	16329108	1812	1168	27979	0.000	0.000	0.000	NaN	200607
		3	30650	110310	14663	92197	92109	137056	2483689	1632956	0	0	20425	2480229	1623498	6920	19377	0	0	-71565	0.923	20425	3380980	105344	0	0	0	1764961	1792167	1172833	108435	0.000	0.000	0.000	NaN	20425
		4	279679	122195	26751	105848	67189	184309	2386113	1652563	0	0	201217	2286461	1638723	199304	27681	0	0	-172093	0.087	201217	34175334	123046	0	0	0	17840430	1652000	1204000	7907	0.000	0.000	0.000	NaN	201217
		5	19156	160747	8456	149918	149873	172778	2270544	1682782	0	0	12379	2268468	1677476	5536	11072	0	0	116565	1000	12379	3079281	160353	0	0	0	1607466	1638500	1211833	116565	0.000	0.000	0.000	NaN	12379
		6	26819	111556	13170	87206	87123	129542	2011726	1789815	0	0	17507	2009650	1781280	5536	16609	0	0	-71565	1000	17507	2991767	116194	0	0	0	1561782	1451500	1287167	108435	8.882e-13	0.000	0.000	NaN	17507
		7	693451	121426	29008	122567	56834	211927	1807577	1918302	0	0	499428	1594433	1788201	426289	260203	0	0	-148601	0.035	499428	84203082	118151	0	0	0	43956240	1152000	1480000	31399	0.000	0.000	0.000	NaN	499428
		8	26819	141658	28768	96080	95917	179743	1583014	2061667	0	0	18618	1577824	2053939	11072	15225	0	0	-56113	0.972	18618	3799051	140103	0	0	0	1983205	1140000	1484000	123887	0.000	0.000	0.000	NaN	18618
		9	691536	139026	30355	135172	74292	204713	1450145	2269506	0	0	498123	1301013	2070548	300340	398608	0	0	-126981	0.035	498123	96141387	138656	0	0	0	50188352	939500	1783500	53019	0.000	0.000	0.000	NaN	498123
		10	30650	111035	34186	66190	66009	158628	1273447	2462351	0	0	21295	1265027	2455316	16609	13841	0	0	-39726	0.849	21295	3403214	107074	0	0	0	1776568	914167	1774167	140274	0.000	0.000	0.000	NaN	21295
		11	22987	120609	22890	85129	85000	150938	1074143	2696257	0	0	15333	1068491	2690605	11072	11072	0	0	-45000	1000	15333	2772482	123246	0	0	0	1447309	772167	1944167	135000	0.000	0.000	0.000	NaN	15333
		12	695367	204675	37796	208528	85195	253586	990984	2928663	0	0	501693	896868	2696141	188232	465043	0	0	-112036	0.035	501693	142324543	218541	0	0	0	74297183	648000	2284000	67964	0.000	0.000	0.000	NaN	501693
		13	32565	127873	21016	83047	82917	149833	877722	3171565	0	0	22145	866419	3172257	22145	0.000	0	0	0.000	0.834	22145	4164220	131333	0	0	0	2173833	626167	2291500	0.000	0.000	0.000	0.000	NaN	22145
		14	691536	155953	39470	154495	74500	240320	935622	3424155	0	0	498783	896868	3177793	77507	492724	0	0	-81060	0.035	498783	107847257	153200	0	0	0	56299126	648000	2296000	98940	0.000	0.000	0.000	NaN	498783
		15	40228	163156	23363	157287	116333	194867	957075	3665212	0	0	28229	943926	3662213	27681	5536	0	0	-11310	0.634	28229	6563396	164100	0	0	0	3426267	681500	2646167	168690	0.000	0.000	0.000	NaN	28229
		16	24903	123038	8003	109048	109000	133333	951539	4205916	0	0	16609	943926	4206147	16609	0.000	0	0	0.000	1000	16609	3064021	125333	0	0	0	1599500	681500	3038833	0.000	0.000	0.000	0.000	NaN	16609
		17	40228	114029	20777	85071	84960	141600	935622	4437284	0	0	27681	924550	4428980	22145	16609	0	0	-36870	0.660	27681	4587123	114560	0	0	0	2394600	668000	3200000	143130	1.776e-12	0.000	0.000	NaN	27681
		18	38312	155518	14386	153995	116000	172716	4621133	2639164	0	0	26822	4608907	2633859	23529	12457	0	0	153435	0.669	26822	5958242	157150	0	0	0	3110360	3330167	1902500	153435	0.000	0.000	0.000	NaN	26822
		19	691536	145722	32928	144131	63160	222000	4750081	2419330	0	0	498260	4600603	2220026	298956	398608	0	0	53130	0.035	498260	100771666	144000	0	0	0	52605480	3324000	1892000	53130	0.000	0.000	0.000	NaN	498260
		20	36397	162594	22782	116160	116000	198123	4897483	2228330	0	0	24759	4887102	2222794	22145	11072	0	0	153435	0.746	24759	5917868	164667	0	0	0	3089284	3530500	1606000	153435	0.000	0.000	0.000	NaN	24759
		21	693451	182054	44140	208944	88274	250434	4879836	1965014	0	0	499758	4866342	1716230	29065	499644	0	0	93255	0.035	499758	126245550	192562	0	0	0	65903522	3515500	1239500	93255	0.000	0.000	0.000	NaN	499758
		22	21072	117067	24663	79137	79000	149125	4872570	1696507	0	0	13927	4866342	1694085	12457	6920	0	0	-153435	1000	13927	2466810	112520	0	0	0	1287740	3516000	1228000	26565	0.000	0.000	0.000	NaN	13927
		23	24903	171462	18759	180551	131500	189500	4653197	1516234	0	0	16609	4653197	1508621	0.000	16609	0	0	-90000	1000	16609	4269898	179500	0	0	0	2229000	3362000	1089500	90000	0.000	0.000	0.000	NaN	16609
		24	17241	145532	13614	146678	119750	161656	3927951	1309317	0	0	10832	3925183	1305165	5536	9688	0	0	-116565	1000	10832	2509047	146672	0	0	0	1309789	2836250	949500	63435	0.000	0.000	0.000	NaN	10832
		25	279679	103568	25305	73831	54752	185000	3833836	1292708	0	0	200072	3736952	1267795	193768	49826	0	0	165579	0.088	200072	28965794	97625	0	0	0	15120912	2700000	916000	165579	0.000	0.000	0.000	NaN	200072
		26	17241	115465	22720	84309	84188	146188	3735222	1266757	0	0	11072	3735568	1260875	0.000	11072	0	0	-90000	1000	11072	1990680	115000	0	0	0	1039188	2698750	911250	90000	0.000	0.000	0.000	NaN	11072
		27	279679	95821	29881	56370	38976	151709	3626227	1267795	0	0	200531	3526575	1256723	199304	22145	0	0	173660	0.087	200531	26799103	90053	0	0	0	13989842	2548000	908000	173660	0.000	0.000	0.000	NaN	200531
		28	17241	97000	15711	118423	79000	118500	3528651	1260183	0	0	11072	3529343	1255339	0.000	11072	0	0	-90000	1000	11072	1672329	91250	0	0	0	873000	2549500	906500	90000	0.000	0.000	0.000	NaN	11072
	12883_ES2_WT_Toxo_Veg_3h_8000X_0002	1	47890	119639	14112	123784	90883	138875	1049461	527671	0	0	32826	1036658	519021	27681	19377	0	0	-34695	0.559	32826	5729534	124398	0	0	0	2990969	748500	374500	145305	0	0.000	0.000	NaN	32826
		2	277764	165662	27142	176470	105000	207500	1065723	642202	0	0	199381	1062955	542550	5536	199304	0	0	-91591	0.088	199381	46015012	172333	0	0	0	24021056	768000	536000	88409	0	0.000	0.000	NaN	199381
		3	26819	109045	11592	117055	86000	120491	1038042	739086	0	0	17507	1029738	736318	16609	5536	0	0	161565	1000	17507	2924425	114423	0	0	0	1526627	744000	532000	161565	0	0.000	0.000	NaN	17507
		4	281595	102364	16061	88210	68537	138973	1035274	847042	0	0	202053	1018665	747390	33217	199304	0	0	-99462	0.087	202053	28825207	99000	0	0	0	15047522	736000	684000	80538	0	0.000	0.000	NaN	202053
		5	26819	105478	8758	94002	93947	122000	1004825	954999	0	0	17507	996520	952231	16609	5536	0	0	161565	1000	17507	2828780	104589	0	0	0	1476698	720000	688000	161565	0	0.000	0.000	NaN	17507
		6	40228	124696	7610	119228	113600	139100	588916	1793737	0	0	27716	575767	1793737	27681	1384	0	0	2862	0.658	27716	5016268	125250	0	0	0	2618625	415500	1296500	2862	0	0.000	0.000	NaN	27716
		7	279679	132009	18174	108832	100232	180292	617289	1890621	0	0	200072	592376	1793737	49826	193768	0	0	-75579	0.088	200072	36920092	132769	0	0	0	19273266	428000	1296000	104421	0	0.000	0.000	NaN	200072
		8	40228	148181	17835	105627	105500	170300	629054	2006189	0	0	28229	615905	2004113	27681	5536	0	0	-168690	0.634	28229	5961000	148250	0	0	0	3111800	444500	1451500	11310	0	0.000	0.000	NaN	28229
		9	279679	140046	16604	129093	95655	191298	683724	2112070	0	0	200683	642202	2020722	83043	182695	0	0	-65556	0.087	200683	39168090	140305	0	0	0	20446781	464000	1460000	114444	1.421e-11	0.000	0.000	NaN	200683
		10	28734	117718	22663	76131	76000	143122	705869	2208954	0	0	19961	697564	2203417	16609	11072	0	0	-146310	0.906	19961	3382540	120878	0	0	0	1765776	504000	1600000	33690	0.000	0.000	0.000	NaN	19961
		11	22987	103029	7110	90787	90744	113000	4692297	4441321	0	0	14967	4689182	4434516	6920	13841	0	0	-65410	1000	14967	2368373	104902	0	0	0	1236353	3388000	3204000	114590	8.882e-13	0.000	0.000	NaN	14967
		12	695367	86934	26843	72482	29527	159662	4896791	4273966	0	0	500623	4700255	4118951	393072	310029	0	0	38264	0.035	500623	60450789	85903	0	0	0	31556914	3396000	3200000	38264	0.000	0.000	0.000	NaN	500623
		13	26819	124364	7448	111387	111333	139372	5099555	4123334	0	0	17507	5091943	4120335	16609	5536	0	0	161565	1000	17507	3335256	122740	0	0	0	1741092	3678500	2977167	161565	0.000	0.000	0.000	NaN	17507
		14	691536	112750	50513	61720	15833	210000	5107167	3864285	0	0	498291	5104399	3615155	5536	498260	0	0	89363	0.035	498291	77970456	117933	0	0	0	40702644	3688000	2972000	89363	0.000	0.000	0.000	NaN	498291
		15	134093	164681	25630	161289	117472	209041	5156993	3617923	0	0	95570	5109935	3609619	94116	16609	0	0	169992	0.184	95570	22082571	165883	0	0	0	11527687	3692000	2608000	169992	0.000	0.000	0.000	NaN	95570
		16	45975	153546	6126	155099	138833	162833	5073719	3392091	0	0	31318	5062878	3381249	22145	22145	0	0	-135000	0.589	31318	7059218	153335	0	0	0	3685099	3657833	2458833	45000	0.000	0.000	0.000	NaN	31318
		17	26819	112275	8104	97049	97000	122260	4822052	3305818	0	0	18569	4817900	3298206	8304	16609	0	0	-116565	0.977	18569	3011064	112009	0	0	0	1571855	3481000	2394500	63435	0.000	0.000	0.000	NaN	18569
		18	691536	184493	46975	228008	99718	255000	4566693	3286441	0	0	498783	4321023	3248380	492724	77507	0	0	171060	0.035	498783	127583689	205653	0	0	0	66602067	3121500	2346500	171060	0.000	0.000	0.000	NaN	498783
		19	36397	166267	20015	151272	129500	196250	4318255	3264989	0	0	25446	4314103	3253916	9688	23529	0	0	-112380	0.706	25446	6051565	165000	0	0	0	3159077	3116500	2367500	67620	0.000	0.000	0.000	NaN	25446
		20	691536	134222	18665	135260	83200	193800	4110647	3180561	0	0	498691	3880894	3083677	459507	193768	0	0	157135	0.035	498691	92819090	131506	0	0	0	48454025	2804000	2228000	157135	0.000	0.000	0.000	NaN	498691
		21	32565	156888	16317	119997	119889	175148	3834989	3082062	0	0	22789	3829684	3072605	12457	19377	0	0	-121759	0.788	22789	5109106	162361	0	0	0	2667089	2766500	2233833	58240	0.000	0.000	0.000	NaN	22789
		22	693451	144946	28331	156304	71152	204479	3756329	2867764	0	0	499642	3664981	2635243	182695	465043	0	0	111448	0.035	499642	100513113	149141	0	0	0	52470508	2648000	1904000	111448	0.000	0.000	0.000	NaN	499642
		23	32565	139824	11142	148977	116000	152000	3681589	2640779	0	0	22145	3670517	2640779	22145	0.000	0	0	180000	0.834	22145	4553409	143000	0	0	0	2377000	2652000	1908000	0.000	0.000	0.000	0.000	NaN	22145
		24	695367	185471	36796	199348	51642	248071	3628995	2391649	0	0	500868	3570865	2148055	116261	487188	0	0	103422	0.035	500868	128970567	194442	0	0	0	67326054	2580000	1552000	103422	0.000	0.000	0.000	NaN	500868
		25	40228	150635	26488	110588	110417	198400	3557716	2131216	0	0	28229	3544568	2128678	27681	5536	0	0	-168690	0.634	28229	6059719	145667	0	0	0	3163334	2560500	1541833	11310	0.000	0.000	0.000	NaN	28229
		26	49806	163399	28944	138631	111000	198869	3532111	2059476	0	0	35014	3515503	2053939	33217	11072	0	0	-161565	0.511	35014	8138217	175196	0	0	0	4248365	2540000	1492000	18435	1.776e-12	0.000	0.000	NaN	35014
		27	281595	170531	23920	140951	123815	218157	3460140	1979200	0	0	201522	3399242	1898925	121797	160551	0	0	127185	0.087	201522	48020525	170587	0	0	0	25067987	2456000	1372000	127185	1.421e-11	0.000	0.000	NaN	201522
		28	22987	155185	12375	152274	125750	168590	3398089	1865477	0	0	15659	3392322	1860172	11072	11072	0	0	-135000	1000	15659	3567286	160602	0	0	0	1862218	2451167	1351833	45000	0.000	0.000	0.000	NaN	15659
		29	28734	156828	24217	121667	121544	184582	3284596	1821187	0	0	19961	3278829	1813114	11072	16609	0	0	-123690	0.906	19961	4506325	162546	0	0	0	2352421	2369167	1321833	56310	0.000	0.000	0.000	NaN	19961
		30	283511	137580	14782	131773	107858	171963	3177101	1797197	0	0	203037	3078141	1778512	199304	38754	0	0	168996	0.086	203037	39005345	135781	0	0	0	20361824	2223500	1284500	168996	0.000	0.000	0.000	NaN	203037
		31	32565	129750	13371	114575	109750	150250	3058072	1752907	0	0	22145	3058764	1742527	0.000	22145	0	0	-90000	0.834	22145	4225360	129750	0	0	0	2205750	2209500	1258500	90000	0.000	0.000	0.000	NaN	22145
		32	281595	160586	18293	154904	123036	205027	2951500	1704465	0	0	201522	2858076	1669172	188232	71971	0	0	159075	0.087	201522	45220100	156472	0	0	0	23606090	2064500	1205500	159075	0.000	0.000	0.000	NaN	201522
		33	28734	152861	5983	154019	141667	162002	2866611	1661559	0	0	19961	2860844	1653947	11072	16609	0	0	56310	0.906	19961	4392341	153994	0	0	0	2292919	2067167	1206500	56310	0.000	0.000	0.000	NaN	19961
	12883_ES2_WT_Toxo_Veg_3h_8000X_0003	1	34481	165671	8258	149055	149	177114	1303781	2582649	0	0	23488	1295477	2574345	16609	16609	0	0	45	0.785	23488	5712486	167118	0	0	0	2982069	936	1872	45	0	0.000	0.000	NaN	23488
		2	283511	165607	10883	160659	143063	191761	1350839	2676765	0	0	203037	1306549	2585417	88580	182695	0	0	-64134	0.086	203037	46951207	164175	0	0	0	24509774	944	1868	115866	0	0.000	0.000	NaN	203037
		3	28734	162166	8960	145062	145000	177000	1386824	2762576	0	0	19961	1378520	2757040	16609	11072	0	0	-146310	0.906	19961	4659706	164000	0	0	0	2432490	996	2000	33690	0	0.000	0.000	NaN	19961
		4	277764	171413	17885	169916	133852	218167	1444955	2845620	0	0	199611	1389592	2762576	110724	166087	0	0	-56310	0.088	199611	47612277	169148	0	0	0	24854870	1004	1996	123690	0	0.000	0.000	NaN	199611
		5	19156	179985	9958	166055	166000	194309	1489244	2942503	0	0	12379	1483708	2939735	11072	5536	0	0	-153435	1000	12379	3447817	176185	0	0	0	1799852	1072	2128	26565	0	0.000	0.000	NaN	12379
		6	277764	188124	27662	173919	138028	238444	1556371	3010091	0	0	199611	1501701	2927279	110724	166087	0	0	-56310	0.088	199611	52253882	190111	0	0	0	27277911	1084500	2114833	123690	0	0.000	0.000	NaN	199611
		7	28734	171253	12911	152078	152000	192020	1602737	3100286	0	0	19961	1594433	3094750	16609	11072	0	0	-146310	0.906	19961	4920815	172776	0	0	0	2568796	1152000	2244000	33690	0	0.000	0.000	NaN	19961
		8	47890	156430	10497	144322	139852	176182	2707099	4057707	0	0	32526	2707214	4041444	0.000	33217	0	0	-90406	0.569	32526	7491487	157232	0	0	0	3910755	1955833	2943500	89594	0	0.000	0.000	NaN	32526
		9	281595	151613	9288	155500	128304	175828	2787489	4118951	0	0	201522	2707214	4058053	160551	121797	0	0	-37185	0.087	201522	42693425	152847	0	0	0	22287099	1956000	2932000	142815	0	0.000	0.000	NaN	201522
		10	38312	174820	19176	199312	138500	199431	2873993	4170853	0	0	25704	2869149	4159089	9688	23529	0	0	-111037	0.729	25704	6697757	174489	0	0	0	3496407	2073167	3022167	68963	1.776e-12	0.000	0.000	NaN	25704
		11	40228	187667	18320	164002	163000	220000	3343880	4404067	0	0	27681	3343880	4390226	0.000	27681	0	0	-90000	0.660	27681	7549425	195000	0	0	0	3941000	2416000	3172000	90000	0.000	0.000	0.000	NaN	27681
		12	277764	171703	12185	162171	144800	198058	3454258	4400953	0	0	199767	3354952	4390226	199304	22145	0	0	-6165	0.087	199767	47692729	170860	0	0	0	24896868	2424000	3172000	173835	0.000	0.000	0.000	NaN	199767
		13	32565	177824	9850	178021	161000	196000	3565329	4417907	0	0	22145	3565329	4406835	0.000	22145	0	0	-90000	0.834	22145	5790894	178000	0	0	0	3023000	2576000	3184000	90000	0.000	0.000	0.000	NaN	22145
		14	279679	195532	29871	184070	133067	247101	3670517	4426212	0	0	201217	3570865	4412371	199304	27681	0	0	-7907	0.087	201217	54686219	207218	0	0	0	28547656	2580000	3188000	172093	0.000	0.000	0.000	NaN	201217
		15	42143	166893	8147	174703	150000	179759	3779281	4448011	0	0	29260	3775705	4434516	6920	29065	0	0	-104146	0.619	29260	7033432	166595	0	0	0	3671638	2728000	3224000	75854	0.000	0.000	0.000	NaN	29260
		16	32565	182882	7017	178959	171000	196000	3676053	2125910	0	0	22145	3664981	2125910	22145	0.000	0	0	180000	0.834	22145	5955636	182000	0	0	0	3109000	2648000	1536000	0.000	0.000	0.000	0.000	NaN	22145
		17	277764	210930	18162	207027	158000	237185	3642836	2020722	0	0	199611	3609619	1926606	66435	188232	0	0	109440	0.088	199611	58588625	214833	0	0	0	30584815	2608000	1392000	109440	0.000	0.000	0.000	NaN	199611
		18	40228	188764	9784	176062	176000	208000	3617923	1909998	0	0	27681	3609619	1898925	16609	22145	0	0	53130	0.660	27681	7593561	185000	0	0	0	3964040	2608000	1388000	53130	1.776e-12	0.000	0.000	NaN	27681
		19	279679	172003	15117	166103	136655	210926	3532111	1851867	0	0	200607	3454604	1788201	155014	127333	0	0	140599	0.087	200607	48105680	171649	0	0	0	25112440	2496000	1292000	140599	0.000	0.000	0.000	NaN	200607
		20	38312	174301	21131	185879	128743	193896	3475596	1787047	0	0	26615	3468445	1775744	15225	22145	0	0	-123690	0.680	26615	6677870	184893	0	0	0	3486025	2505833	1299167	56310	0.000	0.000	0.000	NaN	26615
	12883_ES2_WT_Toxo_Veg_3h_8000X_0005	1	28734	105958	4628	102271	98082	112673	2070548	1121086	0	0	19961	2065012	1112781	11072	16609	0	0	-56310	0.906	19961	3044610	106102	0	0	0	1589367	1492	804	123690	0	0.000	0.000	NaN	19961
		2	691536	113365	13976	108015	71460	148480	1912766	1306549	0	0	498414	1749447	1118317	326637	376463	0	0	-130946	0.035	498414	78395785	113132	0	0	0	40924677	1264	1080	49054	2.842e-11	0.000	0.000	NaN	498414
		3	57468	108249	6408	100073	96908	119728	1738375	1489244	0	0	39922	1721766	1478172	33217	22145	0	0	146310	0.453	39922	6220916	108020	0	0	0	3247483	1244	1068	146310	0.000	0.000	0.000	NaN	39922
		4	693451	158869	48292	216974	89325	234885	1611041	1713462	0	0	499029	1472636	1505853	276811	415217	0	0	-123690	0.035	499029	110168195	142712	0	0	0	57510717	1064	1388	56310	2.842e-11	0.000	0.000	NaN	499029
		5	42143	126157	15860	135597	94528	154096	1480248	1894542	0	0	28663	1468484	1886469	23529	15225	0	0	146821	0.645	28663	5316689	129871	0	0	0	2775453	1060833	1363167	146821	0.000	0.000	0.000	NaN	28663
		6	32565	112706	8101	100546	100500	124167	1315084	2202725	0	0	22145	1303781	2203417	22145	0.000	0	0	180000	0.834	22145	3670312	114167	0	0	0	1916000	942167	1591500	0.000	0.000	0.000	0.000	NaN	22145
		7	697283	126158	16061	116285	85603	166164	1289248	2456469	0	0	502076	1255339	2207570	67819	498260	0	0	-97683	0.035	502076	87967840	124160	0	0	0	45921543	907250	1954583	82317	0.000	0.000	0.000	NaN	502076
		8	26819	123927	13556	105878	105806	142883	1251418	2743430	0	0	17507	1242882	2740431	16609	5536	0	0	161565	1000	17507	3323549	124680	0	0	0	1734980	898167	1980167	161565	0.000	0.000	0.000	NaN	17507
		9	17241	86000	9657	86975	73000	100000	3526575	802753	0	0	11072	3526575	797216	0.000	11072	0	0	-90000	1000	11072	1482683	87000	0	0	0	774000	2548000	576000	90000	0.000	0.000	0.000	NaN	11072
		10	283511	97174	12266	103083	66968	134700	3429691	777840	0	0	203112	3332807	747390	193768	60898	0	0	162553	0.086	203112	27549846	97976	0	0	0	14381750	2408000	540000	162553	0.000	0.000	0.000	NaN	203112
		11	32565	108297	10504	91854	91792	123674	3324734	735165	0	0	22789	3318967	725245	12457	19377	0	0	-121759	0.788	22789	3526734	106818	0	0	0	1841049	2397833	538167	58240	0.000	0.000	0.000	NaN	22789
	12883_ES2_WT_Toxo_Veg_3h_8000X_0006	1	28734	140193	9177	125812	125750	157701	3778704	2761884	0	0	19399	3770169	2758424	17993	8304	0	0	-154654	0.960	19399	4028332	139804	0	0	0	2102896	2723833	1998500	25346	0	0.000	0.000	NaN	19399
		2	279679	153877	13361	142852	125628	187297	3718267	2669152	0	0	200607	3671901	2581265	94116	177159	0	0	117979	0.087	200607	43036294	153879	0	0	0	22466086	2652500	1864500	117979	0	0.000	0.000	NaN	200607
		3	28734	118146	8405	105397	105345	132012	3688740	2577805	0	0	19212	3680205	2574345	17993	6920	0	0	-158518	0.978	19212	3394840	118305	0	0	0	1772196	2658708	1865042	21482	0	0.000	0.000	NaN	19212
		4	279679	153993	24239	183078	107645	193662	3619999	2479537	0	0	200607	3573633	2391649	94116	177159	0	0	117979	0.087	200607	43068636	157094	0	0	0	22482969	2581500	1727500	117979	0	0.000	0.000	NaN	200607
		5	40228	163042	10668	172549	134000	177000	3573633	2380577	0	0	27681	3565329	2369504	16609	22145	0	0	-126870	0.660	27681	6558824	166240	0	0	0	3423880	2576000	1728000	53130	1.776e-12	0.000	0.000	NaN	27681
		6	279679	148541	22641	123744	113383	192563	3520347	2302377	0	0	200607	3473981	2214490	94116	177159	0	0	117979	0.087	200607	41543936	149212	0	0	0	21687036	2509500	1599500	117979	0.000	0.000	0.000	NaN	200607
		7	44059	125680	8107	120835	112889	143944	3463139	2214721	0	0	29813	3449068	2208954	27681	11072	0	0	-158199	0.623	29813	5537323	124296	0	0	0	2890629	2492167	1604167	21801	0.000	0.000	0.000	NaN	29813
		8	279679	117289	12640	113384	89210	145216	3420695	2119682	0	0	200607	3374329	2031795	94116	177159	0	0	117979	0.087	200607	32803284	117505	0	0	0	17124183	2437500	1467500	117979	0.000	0.000	0.000	NaN	200607
		9	28734	152026	17590	119806	119694	176694	3335806	2012648	0	0	19961	3327271	2006881	16609	11072	0	0	-146310	0.906	19961	4368328	156019	0	0	0	2280383	2404167	1458167	33690	0.000	0.000	0.000	NaN	19961
		10	22987	113626	9427	96781	96722	127165	3290017	1938255	0	0	14651	3285749	1932142	8304	12457	0	0	-123440	1000	14651	2611963	113658	0	0	0	1363514	2374167	1404833	56561	0.000	0.000	0.000	NaN	14651
		11	695367	112959	28559	89220	58133	189675	3100286	1777128	0	0	501326	2917590	1605505	365391	343246	0	0	136790	0.035	501326	78547945	104743	0	0	0	41004109	2108000	1160000	136790	0.000	0.000	0.000	NaN	501326
		12	28734	136944	12609	108086	108000	152000	2914822	1583360	0	0	19961	2906518	1577824	16609	11072	0	0	-146310	0.906	19961	3934979	137735	0	0	0	2054163	2100000	1148000	33690	0.000	0.000	0.000	NaN	19961
		13	695367	187668	59857	233610	44679	251815	2723823	1411737	0	0	501326	2541127	1240114	365391	343246	0	0	136790	0.035	501326	130498362	217356	0	0	0	68123603	1836000	896000	136790	0.000	0.000	0.000	NaN	501326
		14	19156	72055	9924	53061	53000	84037	2523480	1245997	0	0	11946	2523134	1240114	2768	12457	0	0	-100008	1000	11946	1380287	72722	0	0	0	720546	1822500	904500	79992	0.000	0.000	0.000	NaN	11946
		15	22987	91812	16609	59764	59667	109473	2292228	1264797	0	0	15686	2289229	1258107	6920	13841	0	0	-61928	1000	15686	2110507	94513	0	0	0	1101741	1653500	908833	118073	0.000	0.000	0.000	NaN	15686
		16	279679	93806	19949	97111	57175	145691	2208954	1276100	0	0	201217	2109302	1262259	199304	27681	0	0	-172093	0.087	201217	26235697	93470	0	0	0	13695729	1524000	932000	7907	0.000	0.000	0.000	NaN	201217
[truncated: 386 more rows]

## Sheet: Type III Mito
Folder	Vacoule image number		Area	Mean	StdDEV	Mode	Min	Max	X	Y	XM	YM	Perimeter	BX	BY	Width	Height	Major	Minor	Angle	Circ.	Feret	IntDen	Median	Skew	Kurt	% Area	RawIntDen	FeretX	FeretY	FeretAngle	MinFeret	AR	Round	Solidity	Length		Total length Mito	% covered by PVM
[truncated: 53 more rows]
