# Supplementary material for: Toxoplasma effector TgROP1 establishes membrane contact sites with the endoplasmic reticulum during infection
Source: Nat Microbiol. 2025 Nov 25;10(12):3331–45. doi: 10.1038/s41564-025-02193-3 (PMC12669048; doi:10.1038/s41564-025-02193-3)
Supplement: Supplementary file 13 — Statistical source data. [file 41564_2025_2193_MOESM13_ESM.xlsx]

## Sheet: Fig 2d WT vs TOM70
		% GFP	WT 8h		Average
	Replicate 1	57.6	54.4	56.6	56.2
	Replicate 2	51.6	55.7	50.4	52.5667
	Replicate 3	65.3	66.2	65.7	65.7333
	Replicate 4	59.4	62.9	70.6	59.7375
		53.3	56.8	54
		59.2	61.7
	Replicate 5	55.2	56.1	61.2	57.5
		% GFP	TOM70KO 8h
	Replicate 1	0.36	0.45	0.32	0.376667
	Replicate 2	0.41	0.51	0.28	0.4
	Replicate 3	0.72	0.81	0.6	0.71
	Replicate 4	1.34	0.33	0.49	0.895556
		0.56	1.18	1.55
		0.92	0.79	0.9
	Replicate 5	1.65	0.4	1.41	1.15333
		% GFP	WT 24h
	Replicate 1	87.7	86.3	85.6	86.5333
	Replicate 2	84.8	83.5	83.6	83.9667
	Replicate 3	84.1	86.3	84.4	84.9333
	Replicate 4	78.2	79.3	77.6	76.4444
		76.7	76.1	76
		73	73.7	77.4
	Replicate 5	84.9	82.1	83.7	83.5667
		% GFP	TOM70KO 24h
	Replicate 1	7.11	6.73	7.4	7.08
	Replicate 2	7.75	8.04	7.84	7.87667
	Replicate 3	5.05	5.33	4.58	4.98667
	Replicate 4	8.71	6.14	5.81	5.89
		4.11	5.17	7.81
		5.28	5.36	4.62
	Replicate 5	5.03	5.81	5.55	5.46333

## Sheet: Fig 2h WT vs MAF1KO
	% GFP	8H WT RH
Replicate 1	64.9	65.7	67.2	64.2111
	63.8	66.3	65.5
	60.7	61.3	62.5
Replicate 2	75.8	74.3	77	75.7
Replicate 3	60.6	59.6		60.1
	% GFP	8H MAF1 KO
Replicate 1	1.24	1.29		1.16625
	1.16	1.46	1.05
	1.16	1.07	0.9
Replicate 2	1.04	0.46	0.096	0.532
Replicate 3	0.11	0.17	0.12	0.133333
	% GFP	24H MAF1 KO
Replicate 1	13.7	13	13.4	13.4333
	13.2	14.1	15.1
	13	13.7	11.7
Replicate 2	1.52	1.92	2.51	1.98333
Replicate 3	7.73	7.39	8.43	7.85
	% GFP	24H WT RH
Replicate 1	86.1	85.3	85.5	85.7111
	86.4	84.8	84
	86.5	86.9	85.9
Replicate 2	84	85.4	86.1	85.1667
Replicate 3	73.7	77.2	74.7	75.2
