# Supplementary material for: Toxoplasma effector TgROP1 establishes membrane contact sites with the endoplasmic reticulum during infection
Source: Nat Microbiol. 2025 Nov 25;10(12):3331–45. doi: 10.1038/s41564-025-02193-3 (PMC12669048; doi:10.1038/s41564-025-02193-3)
Supplement: Supplementary file 14 — Statistical source data. [file 41564_2025_2193_MOESM14_ESM.xlsx]

## Sheet: Bio rep 1- WT ER
Folder	Vacoule image number		Area	Mean	StdDEV	Mode	Min	Max	X	Y	XM	YM	Perimeter	BX	BY	Width	Height	Major	Minor	Angle	Circ.	Feret	IntDen	Median	Skew	Kurt	% Area	RawIntDen	FeretX	FeretY	FeretAngle	MinFeret	AR	Round	Solidity	Length	Total length ER	% covered by PVM
15639_wt_RH_3hpi	15639_wt_RH_3hpi_12kX_0024	1	7300997	157406	36238	178022	29783	255	0	0	0	0	7693958	883706	726732	2389494	2575538	0	0	0	0.002	2673293	1149220890	159241	0	0	0	1223989201	1362	3246	64494	2045481	0.000	0.000	NaN	7693958
		2	1451561	157903	37258	162660	15699	241658	0	0	0	0	1494369	1261607	755801	1296490	575572	0	0	0	0.008	1395931	229205508	159413	0	0	0	244117618	1302	1374	21757	187585	0.000	0.000	NaN	1494369
		3	166188	138457	22639	130822	88752	191813	0	0	0	0	146442	1110446	1372070	93022	104649	0	0	0	0.097	140016	23009880	139801	0	0	0	24506902	1146	1524	48366	11429	0.000	0.000	NaN	146442
		4	176516	147133	31394	135785	75501	230605	0	0	0	0	177966	994169	1529044	98836	139533	0	0	0	0.070	170991	25971374	141841	0	0	0	27661072	1026	1722	54689	20930	0.000	0.000	NaN	177966
		5	539876	161190	25904	168773	97737	218568	0	0	0	0	566044	843009	1761598	98836	552316	0	0	0	0.021	561090	87022321	164527	0	0	0	92683994	870	2388	79854	27504	0.000	0.000	NaN	566044
		6	340826	154805	31917	151329	87023	227128	0	0	0	0	344268	883706	2505772	127905	313948	0	0	0	0.036	339003	52761473	151496	0	0	0	56194134	912	2586	112166	13096	0.000	0.000	NaN	344268
		7	366177	177507	28923	156875	103780	236389	0	0	0	0	377003	1174399	3029019	331390	174416	0	0	0	0.032	374486	64999022	180388	0	0	0	69227859	1212	3126	152241	9057	0.000	0.000	NaN	377003
		8	615928	178396	32020	157811	84000	255000	0	0	0	0	614025	2872044	1127888	313948	494178	0	0	0	0.021	585470	109879104	173312	0	0	0	117027838	2964	1164	122428	71471	0.000	0.000	NaN	614025	3720117	48.3511
	15639_wt_RH_3hpi_6000X_0015	1	58375437	104231	23789	108169	22755	192919	0	0	0	0	16617022	279460	2325105	7053562	3152305	0	0	0	0.003	7310375	6084539479	103759	0	0	0	1752959627	150	2670	15885	2482793	0.000	0.000	NaN	16617022
		2	1277331	110771	14933	117845	71799	146642	0	0	0	0	354247	4165812	2481602	327899	111784	0	0	0	0.128	346430	141491442	111728	0	0	0	40763773	2236	1392	18825	31421	0.000	0.000	NaN	354247
		3	5095442	107571	21303	111780	33565	168400	0	0	0	0	1430500	2682813	2645552	1289241	342804	0	0	0	0.031	1334037	548121742	107722	0	0	0	157914216	1440	1604	14890	131553	0.000	0.000	NaN	1430500
		4	2752511	112687	14437	111030	77103	152958	0	0	0	0	753586	1900326	2995808	678155	275734	0	0	0	0.061	732068	310171193	111445	0	0	0	89360515	1020	1756	22126	63952	0.000	0.000	NaN	753586
		5	5334942	101813	18431	107833	67625	169037	0	0	0	0	1492745	551467	3375873	1207266	849557	0	0	0	0.030	1476224	543164904	100674	0	0	0	156486148	296	2268	35134	56418	0.000	0.000	NaN	1492745
		6	6376244	85338	20838	82074	21165	138846	0	0	0	0	1787830	298090	4359571	1065673	1080577	0	0	0	0.025	1466297	544132932	86289	0	0	0	156765038	200	2340	132528	435071	0.000	0.000	NaN	1787830
		7	9993036	95790	17737	96996	51000	143353	0	0	0	0	2842923	1714019	5030274	2764788	335352	0	0	0	0.016	2782448	957237423	95202	0	0	0	275780700	920	2872	6459	167453	0.000	0.000	NaN	2842923
		8	3422415	106647	13549	108002	70000	145707	0	0	0	0	951899	5380530	4217978	797392	462040	0	0	0	0.047	921583	364989079	107037	0	0	0	105153582	2888	2512	30090	86402	0.000	0.000	NaN	951899
		9	1336339	87832	10155	91856	65326	115082	0	0	0	0	371733	6244992	3927340	283186	238472	0	0	0	0.122	370221	117372698	88462	0	0	0	33815148	3352	2236	40101	9762	0.000	0.000	NaN	371733
		10	1225266	105835	17447	99255	70047	142996	0	0	0	0	333228	6692128	3651606	253377	208663	0	0	0	0.139	328238	129676544	104039	0	0	0	37359893	3592	2072	39472	24026	0.000	0.000	NaN	333228
		11	2933003	88721	13864	77859	59000	133851	0	0	0	0	820062	7049836	2861667	238472	693060	0	0	0	0.055	725974	260217648	87580	0	0	0	74968867	3784	1908	72681	154451	0.000	0.000	NaN	820062
		12	5654274	99705	14560	102473	58025	142000	0	0	0	0	1570291	5827666	2340009	1378668	417326	0	0	0	0.029	1436199	563760424	98950	0	0	0	162419730	3128	1264	163728	242945	0.000	0.000	NaN	1570291
		13	2974655	95436	12744	87287	51404	125784	0	0	0	0	842100	4732184	2444341	827201	52166	0	0	0	0.053	827503	283889214	95787	0	0	0	81788660	2540	1340	1548	48163	0.000	0.000	NaN	842100	13551144	81.5498
	15639_wt_RH_3hpi_6000X_0015_below	1	29691015	107483	34890	91562	9061	239882	0	0	0	0	8449471	4232883	4858872	2988356	2429436	0	0	0	0.005	2994157	3191281763	101440	0	0	0	919410270	2272	3320	3567	2312171	0.000	0.000	NaN	8449471
		2	1915997	87492	26291	97063	20289	137628	0	0	0	0	516940	6945505	5440148	201211	469492	0	0	0	0.090	510792	167635074	92686	0	0	0	48295770	3728	2920	113199	26420	0.000	0.000	NaN	516940
		3	3512662	89692	16185	91673	55760	140494	0	0	0	0	977306	6893339	6066138	305543	901723	0	0	0	0.046	952082	315057854	88706	0	0	0	90768365	3700	3740	71281	80905	0.000	0.000	NaN	977306
		4	3769516	87595	14571	89053	45518	138007	0	0	0	0	1063850	5842570	7012575	983698	298090	0	0	0	0.042	1019626	330192018	87000	0	0	0	95128527	3136	3908	15255	126548	0.000	0.000	NaN	1063850
		5	1124607	82920	10368	81072	61000	109707	0	0	0	0	297414	5432696	7087098	238472	163950	0	0	0	0.160	289393	93251990	81004	0	0	0	26865957	2916	3804	145491	21583	0.000	0.000	NaN	297414
		6	3037133	93657	16670	108220	41447	141119	0	0	0	0	827581	4590591	6639962	700512	409874	0	0	0	0.056	811612	284447522	92890	0	0	0	81949509	2464	3564	149668	39010	0.000	0.000	NaN	827581
		7	2773337	114662	24426	93297	56062	168866	0	0	0	0	772096	4359571	4963204	544015	536563	0	0	0	0.058	764102	317996809	113247	0	0	0	91615079	2340	2952	44605	34962	0.000	0.000	NaN	772096
		8	2603257	84554	16137	91528	25000	119356	0	0	0	0	735162	4217978	5775500	186306	648346	0	0	0	0.061	665258	220115385	87586	0	0	0	63415380	2284	3100	102947	129812	0.000	0.000	NaN	735162	5190349	61.4281
	15639_wt_RH_3hpi_6000X_0017	1	48073481	134952	47772	141943	0	255	0	0	0	0	13671849	156497	782487	5142058	3811830	0	0	0	0.003	5754101	6487633128	135698	0	0	0	1869091159	90	2268	26914	2592088	0.000	0.000	NaN	13671849
		2	2526895	152553	30439	136874	84778	227416	0	0	0	0	709809	2272939	1281788	573824	260829	0	0	0	0.063	630322	385485312	145054	0	0	0	111058559	1220	828	24444	133617	0.000	0.000	NaN	709809
		3	3123909	135335	36905	141339	49091	220840	0	0	0	0	872402	3107592	760130	789939	298090	0	0	0	0.052	839165	422773702	137280	0	0	0	121801368	1668	568	19722	78984	0.000	0.000	NaN	872402
		4	2832344	133913	24732	141970	57180	186000	0	0	0	0	782628	4061481	797392	715417	171402	0	0	0	0.058	735663	379288089	136039	0	0	0	109273135	2180	428	166527	93549	0.000	0.000	NaN	782628
		5	6299882	145702	35975	147154	64874	252108	0	0	0	0	1771123	4538425	1438286	678155	1557522	0	0	0	0.025	1698755	917902811	143465	0	0	0	264448374	2436	1608	66471	177454	0.000	0.000	NaN	1771123
		6	3280104	127282	30355	99312	62210	236485	0	0	0	0	904447	3673963	3159757	700512	476945	0	0	0	0.050	847463	417499723	123556	0	0	0	120281931	1972	1952	34249	89544	0.000	0.000	NaN	904447	5040409	36.8671
	15639_wt_RH_3hpi_6000X_0017_bottom
		2	6022201	134850	28468	124012	72809	229790	0	0	0	0	1721062	4204937	2954820	1430834	877503	0	0	0	0.026	1678481	812093444	131927	0	0	0	233964629	2257	2057	31520	124277	0.000	0.000	NaN	1721062
		3	3321756	144274	28846	143997	77762	224569	0	0	0	0	947536	5976711	2140661	704238	625990	0	0	0	0.046	942239	479244655	144457	0	0	0	138070685	3208	1485	41634	22361	0.000	0.000	NaN	947536
		4	7615395	131088	31934	147709	54681	222986	0	0	0	0	2169421	6775966	2319515	413600	2023288	0	0	0	0.020	2036224	998285195	129824	0	0	0	287606589	3637	2331	83538	234488	0.000	0.000	NaN	2169421
		5	5262050	102389	26698	82919	29590	182130	0	0	0	0	1499796	5714019	4434094	1022822	1034001	0	0	0	0.029	1454415	538774857	101385	0	0	0	155221373	3067	2935	45311	146528	0.000	0.000	NaN	1499796
		6	3807697	112478	24011	126249	56154	168657	0	0	0	0	1086604	4473218	5648812	955752	503027	0	0	0	0.041	1080046	428283392	115609	0	0	0	123388713	2401	3302	27759	32626	0.000	0.000	NaN	1086604
		7	2585902	152141	33885	174923	72421	230022	0	0	0	0	724825	3305076	4173265	503027	491849	0	0	0	0.062	703528	393421476	153583	0	0	0	113344973	1774	2504	44356	43474	0.000	0.000	NaN	724825
		8	805274	158311	35873	127565	77111	233671	0	0	0	0	224106	3936655	3944108	190033	117373	0	0	0	0.201	223358	127483801	154487	0	0	0	36728163	2113	2180	31701	7702	0.000	0.000	NaN	224106	8373350
		3	47820098	137883	43502	132700	0.000	254466	0	0	0	0	13515677	2470424	2202142	4728458	4024219	0	0	0	0.003	5656363	6593558284	135910	0	0	0	1899608263	1422	3156	37210	2262095	0.000	0.000	NaN	13515677		61.9529
	15639_wt_RH_3hpi_6000X_0019	1	6112448	125471	25195	155276	55517	181632	0	0	0	0	1735132	5063809	2843036	439683	1654401	0	0	0	0.026	1711831	766933739	127	0	0	0	220954089	2718	1526	104883	88030	0.000	0.000	NaN	1735132
		2	1426585	112840	29275	106693	58000	167828	0	0	0	0	406434	5548206	4601769	81975	394970	0	0	0	0.109	403387	160975631	110510	0	0	0	46377180	2978	2470	101725	20208	0.000	0.000	NaN	406434
		3	5147507	103207	22210	99124	54806	169986	0	0	0	0	1448433	2619469	5138332	812296	1132743	0	0	0	0.031	1393891	531261013	99560	0	0	0	153056630	1406	2758	125645	157976	0.000	0.000	NaN	1448433
		4	2752511	108213	19513	105843	53303	164923	0	0	0	0	774941	2477876	4117373	119236	737774	0	0	0	0.058	747347	297858178	106925	0	0	0	85813127	1330	2210	99181	62459	0.000	0.000	NaN	774941
		5	2106903	100881	27558	120022	33033	159922	0	0	0	0	589954	2418258	3182114	104332	573824	0	0	0	0.076	580750	212547094	102042	0	0	0	61234951	1298	2016	81142	28178	0.000	0.000	NaN	589954
		6	1988888	110234	31887	105243	24419	176000	0	0	0	0	554119	2507685	2414532	111784	529110	0	0	0	0.081	540790	219242687	111851	0	0	0	63163955	1346	1580	78071	44541	0.000	0.000	NaN	554119
		7	3484894	113148	21976	106625	63016	177516	0	0	0	0	981304	2604564	1393572	342804	894271	0	0	0	0.045	942644	394307694	111675	0	0	0	113600293	1422	1228	71565	87195	0.000	0.000	NaN	981304
		8	1527244	121394	18968	113231	61263	168987	0	0	0	0	419899	4057755	1259432	231020	342804	0	0	0	0.109	413382	185398601	120397	0	0	0	53413453	2178	676	123977	18533	0.000	0.000	NaN	419899	6910216
		1	50787811	116127	29990	127579	15622	233576	0	0	0	0	14488648	2392175	905449	3398230	5857475	0	0	0	0.003	5932260	5897818930	117980	0	0	0	1699165320	1974	486	99107	3198095	0.000	0.000	NaN	14488648		47.694
	15639_wt_RH_3hpi_6000X_0020	1	59465334	135408	44726	116133	0	250887	0	0	0	0	16785752	927806	1296693	6159291	4728458	0	0	0	0.003	7090112	8052055772	134769	0	0	0	2319802301	642	726	143979	2777507	0.000	0.000	NaN	16785752
		2	9802131	123396	40562	112198	3391	234550	0	0	0	0	2755772	894271	1341406	681882	2135072	0	0	0	0.016	2139282	1209547461	121222	0	0	0	348471380	660	720	93595	620065	0.000	0.000	NaN	2755772
		3	1704266	117603	35798	117992	29513	225623	0	0	0	0	473564	1509082	3755938	234746	402422	0	0	0	0.095	465885	200426353	116098	0	0	0	57742957	810	2016	120256	27402	0.000	0.000	NaN	473564
		4	1669556	133289	34501	121040	59144	207926	0	0	0	0	466239	5700977	5868653	435957	134141	0	0	0	0.097	456128	222532589	126126	0	0	0	64111778	3060	3222	17103	32708	0.000	0.000	NaN	466239
		5	2113845	90149	26469	84763	18059	145971	0	0	0	0	594811	6938052	4978108	193759	544015	0	0	0	0.075	575032	190560886	90681	0	0	0	54900710	3724	2964	71095	58334	0.000	0.000	NaN	594811
		6	2027070	148197	35528	119943	59000	224093	0	0	0	0	566035	6602701	4486259	469492	245925	0	0	0	0.080	530002	300405311	146814	0	0	0	86546958	3544	2408	152354	81418	0.000	0.000	NaN	566035
		7	7889605	150644	39192	133016	54178	255000	0	0	0	0	2141126	2794597	2049371	1900326	886819	0	0	0	0.022	2097066	1188524158	147719	0	0	0	342414553	1500	1100	154983	103548	0.000	0.000	NaN	2141126	6997547	41.6874
	15639_wt_RH_3hpi_6000X_0022	1	47334156	158713	47709	157896	0.041	255	0	0	0	0	13467869	2973451	312995	2515137	5779226	0	0	0	0.003	5779918	7512546589	161848	0	0	0	2164369368	2190	3270	89113	2449706	0.000	0.000	NaN	13467869
		2	1537657	133145	26715	134634	69208	192818	0	0	0	0	431592	4821611	5164415	216115	365161	0	0	0	0.104	424321	204730841	134725	0	0	0	58983083	2588	2968	59381	32914	0.000	0.000	NaN	431592
		3	912875	133078	30352	130290	74432	198239	0	0	0	0	253290	4121099	6051234	231020	81975	0	0	0	0.179	245133	121483523	136326	0	0	0	34999479	2212	3292	19537	28892	0.000	0.000	NaN	253290
		4	2065251	111580	23132	121874	53063	161466	0	0	0	0	583108	3271541	5551932	327899	476945	0	0	0	0.076	578787	230441543	117014	0	0	0	66390353	1756	2980	124509	19574	0.000	0.000	NaN	583108
		5	1843106	145009	33337	128297	75473	249964	0	0	0	0	514780	5194224	2064276	260829	409874	0	0	0	0.087	485828	267267266	141000	0	0	0	76999866	2788	1108	122471	68016	0.000	0.000	NaN	514780	1782770	13.2372
	15639_wt_RH_3hpi_6000X_0025	1	40135283	136926	35647	124254	0.193	249287	0	0	0	0	11458974	1710293	2522589	4761993	2228225	0	0	0	0.004	4822279	5495564134	134861	0	0	0	1583275462	918	1634	170931	2053910	0.000	0.000	NaN	11458974
		2	2825402	121065	26477	119181	55212	192250	0	0	0	0	766043	5548206	3148579	715417	193759	0	0	0	0.061	741191	342056947	116659	0	0	0	98546820	2978	1690	164846	50921	0.000	0.000	NaN	766043
		3	909404	126208	24431	100060	73569	185661	0	0	0	0	257000	2246856	3990684	149045	201211	0	0	0	0.173	250400	114774331	124402	0	0	0	33066557	1206	2142	126529	22264	0.000	0.000	NaN	257000
		4	4921891	139913	34039	137314	39000	220721	0	0	0	0	1397873	1956218	2522589	1363763	141593	0	0	0	0.032	1371094	688638849	139623	0	0	0	198397283	1050	1430	5928	87665	0.000	0.000	NaN	1397873	2420916	21.1268
	15639_wt_RH_3hpi_6000X_0027	1	49958239	112197	29737	109878	4677	222745	0	0	0	0	14295439	2459245	857010	3010712	5857475	0	0	0	0.003	6087893	5605142553	110199	0	0	0	1614845073	1424	3596	72474	2482758	0.000	0.000	NaN	14295439
		2	1839635	104956	23391	98827	49018	167634	0	0	0	0	505174	4493712	924080	402422	283186	0	0	0	0.091	492075	193081622	104894	0	0	0	55626936	2412	496	144866	48042	0.000	0.000	NaN	505174
		3	2936474	120680	24957	105839	67050	178000	0	0	0	0	808721	4933395	1289241	327899	707965	0	0	0	0.056	780213	354373284	118383	0	0	0	102095165	2648	692	114852	81757	0.000	0.000	NaN	808721
		4	7729938	98458	26062	86713	34000	184777	0	0	0	0	2200209	5142058	2347461	290638	2146250	0	0	0	0.020	2157104	761076008	95298	0	0	0	219266474	2760	2412	84250	162267	0.000	0.000	NaN	2200209
		5	3349524	119163	23042	123275	60407	178314	0	0	0	0	944046	4598043	4523521	499301	782487	0	0	0	0.047	928218	399140457	117520	0	0	0	114992615	2468	2848	57458	44650	0.000	0.000	NaN	944046
		6	6570621	109819	30096	91354	0.000	184874	0	0	0	0	1861997	3107592	5477410	1430834	1162552	0	0	0	0.024	1843587	721579832	108880	0	0	0	207887601	1668	3564	39094	61501	0.000	0.000	NaN	1861997	6320147	44.2109
	15639_wt_RH_3hpi_6000X_0031	1	44158183	157187	35988	139702	38025	248789	0	0	0	0	12607704	2556125	1140195	2630647	5186772	0	0	0	0.003	5220077	6941073811	153252	0	0	0	1999727703	1968	3396	83524	2424655	0.000	0.000	NaN	12607704
		2	3387705	147344	22798	142806	78237	204901	0	0	0	0	952086	3942245	1155100	804844	380065	0	0	0	0.047	877755	499158402	146412	0	0	0	143807848	2116	636	156482	168344	0.000	0.000	NaN	952086
		3	3727864	134231	38776	113404	61295	247867	0	0	0	0	1034283	4747088	1609688	372613	938985	0	0	0	0.044	1010214	500395465	123805	0	0	0	144164246	2548	864	111644	61375	0.000	0.000	NaN	1034283
		4	1284274	148060	28838	180101	85586	205665	0	0	0	0	362258	3018165	5700977	305543	186306	0	0	0	0.123	357864	190149385	146112	0	0	0	54782157	1620	3060	148627	26861	0.000	0.000	NaN	362258	2348627	18.6285
	15639_wt_RH_3hpi_8000X_0003	1	15690774	149485	37464	134794	34406	255	0	0	0	0	8115321	1320390	1328694	2516214	2707214	0	0	0	0.003	2762887	2345530814	146177	0	0	0	1224429241	1068	2598	42320	2271623	0.000	0.000	NaN	8115321
		2	1423299	140872	24426	135113	84099	225284	0	0	0	0	728889	3147344	3197170	465043	548086	0	0	0	0.034	718793	200503520	140994	0	0	0	104668151	2274	2706	49686	39012	0.000	0.000	NaN	728889
		3	2392599	155034	31270	138948	76188	236055	0	0	0	0	1215444	2906518	1370216	880260	747390	0	0	0	0.020	1154751	370933777	154423	0	0	0	193637261	2100	990	139667	153056	0.000	0.000	NaN	1215444
		4	609164	157830	31407	188003	84374	226621	0	0	0	0	293200	2408258	1295477	240826	132869	0	0	0	0.089	275048	96144730	162308	0	0	0	50190097	1740	1032	28887	35605	0.000	0.000	NaN	293200
		5	1195342	151920	27946	154576	92446	217192	0	0	0	0	609710	1577824	1644259	423521	415217	0	0	0	0.040	593106	181596867	153330	0	0	0	94798377	1140	1488	44433	48951	0.000	0.000	NaN	609710
		6	837122	142383	27018	117915	70000	208601	0	0	0	0	424628	1370216	2084389	199304	365391	0	0	0	0.058	416212	119191717	142546	0	0	0	62221235	990	1770	61390	28369	0.000	0.000	NaN	424628
		7	666633	140325	18134	119315	107201	183771	0	0	0	0	343817	1328694	2574345	24913	340478	0	0	0	0.071	341388	93545480	137244	0	0	0	48833220	960	2106	85815	19744	0.000	0.000	NaN	343817
		8	1396481	139961	21939	139226	85432	187820	0	0	0	0	679702	1370216	3222083	398608	514869	0	0	0	0.038	651136	195453388	140781	0	0	0	102031848	990	2328	127747	49990	0.000	0.000	NaN	679702	4295390	52.9294
	15639_wt_RH_3hpi_8000X_0004	1	15989610	154819	35655	151878	24893	254633	0	0	0	0	8239527	1494781	1478172	2524519	2723823	0	0	0	0.003	2749338	2475492699	154059	0	0	0	1292272790	2076	3036	82188	2441447	0.000	0.000	NaN	8239527
		2	438675	141454	18631	141453	98000	185937	0	0	0	0	211169	3695430	3521039	149478	141174	0	0	0	0.124	205606	62052509	141510	0	0	0	32393054	2670	2646	43363	20641	0.000	0.000	NaN	211169
		3	1229823	151564	22659	146319	85548	213591	0	0	0	0	624101	2557736	4010995	581304	132869	0	0	0	0.040	588437	186396234	151928	0	0	0	97303774	1848	2898	171069	93299	0.000	0.000	NaN	624101
		4	563190	151956	17470	140441	104527	205008	0	0	0	0	279229	2100997	3811691	249130	107956	0	0	0	0.091	271515	85580332	150139	0	0	0	44675201	1518	2754	156571	28221	0.000	0.000	NaN	279229	1114499	13.5262
	15639_wt_RH_3hpi_8000X_0005	1	29241811	145730	35194	133764	0.743	248404	0	0	0	0	15059907	215913	963303	5206819	4326560	0	0	0	0.002	6142723	4261399277	144865	0	0	0	2224563350	204	1116	144075	3210868	0.000	0.000	NaN	15059907
		2	4120480	137756	31700	156330	13699	229117	0	0	0	0	2061403	4426212	2192345	921781	1802041	0	0	0	0.012	2020345	567619740	139276	0	0	0	296312546	3198	1584	116881	93015	0.000	0.000	NaN	2061403
		3	2164641	109414	26940	90215	17078	182039	0	0	0	0	1106827	5314776	4044212	149478	1054651	0	0	0	0.022	1054684	236842341	109021	0	0	0	123637978	3840	2922	90451	146508	0.000	0.000	NaN	1106827
		4	482734	113239	14842	120759	77000	141941	0	0	0	0	243598	4459429	5264950	240826	16609	0	0	0	0.102	241398	54664213	115049	0	0	0	28536168	3222	3804	176055	10650	0.000	0.000	NaN	243598
		5	2097595	143807	25099	156882	75838	211000	0	0	0	0	1062479	672651	996520	996520	207608	0	0	0	0.023	1016255	301649175	147466	0	0	0	157468863	486	870	11310	126553	0.000	0.000	NaN	1062479
		6	712608	150175	23453	149982	101960	206586	0	0	0	0	350324	290652	1320390	265739	215913	0	0	0	0.073	342397	107015958	149720	0	0	0	55865166	210	1110	39094	28564	0.000	0.000	NaN	350324
		7	1582295	137345	27878	145390	64359	216329	0	0	0	0	786488	182695	1943215	315565	656043	0	0	0	0.032	720948	217319594	138925	0	0	0	113446587	144	1404	114499	105560	0.000	0.000	NaN	786488
		8	1392650	153968	22806	140645	88528	211495	0	0	0	0	676926	572999	2707214	58130	631130	0	0	0	0.038	631621	214423989	154649	0	0	0	111935004	426	1956	92261	55897	0.000	0.000	NaN	676926	6288045	41.7535
	15639_wt_RH_3hpi_8000X_0006	1	21376309	151730	33630	159477	22657	252335	0	0	0	0	11028828	1370216	805521	1993041	4667038	0	0	0	0.002	4668929	3243431876	153108	0	0	0	1693157390	1722	582	91631	1919506	0.000	0.000	NaN	11028828
		2	775823	167990	27354	182523	64330	224000	0	0	0	0	401272	3354952	2541127	24913	398608	0	0	0	0.061	399386	130330766	171918	0	0	0	68036113	2424	1836	93576	13199	0.000	0.000	NaN	401272
		3	1112970	120086	28855	135250	59354	190191	0	0	0	0	568635	2964648	3994386	207608	523173	0	0	0	0.043	562860	133652318	120045	0	0	0	69770052	2142	3264	68356	26829	0.000	0.000	NaN	568635
		4	781570	176641	40763	196309	82625	254325	0	0	0	0	389630	1403433	2375040	91348	373695	0	0	0	0.065	384698	138056926	181564	0	0	0	72069374	1014	1716	103736	26183	0.000	0.000	NaN	389630	1359537	12.3271
	15639_wt_RH_3hpi_8000X_0007	1	19280630	146025	40472	143589	8273	254827	0	0	0	0	9874306	1444955	1245651	2524519	3678821	0	0	0	0.002	3863409	2815452579	146029	0	0	0	1469740856	1290	3558	70669	2349820	0.000	0.000	NaN	9874306
		2	4101324	151755	32877	155188	51781	233721	0	0	0	0	2076159	3396474	1411737	556391	1901693	0	0	0	0.012	1950105	622395414	150232	0	0	0	324906900	2454	1020	102793	301295	0.000	0.000	NaN	2076159
		3	2651206	157090	26913	147727	72148	228814	0	0	0	0	1332692	2192345	1245651	1154303	465043	0	0	0	0.019	1203470	416477569	156311	0	0	0	217412328	1584	1236	16434	232248	0.000	0.000	NaN	1332692
		4	2139738	142551	29571	115522	83427	239927	0	0	0	0	1092679	1644259	1876780	448434	963303	0	0	0	0.023	1062566	305021610	138067	0	0	0	159229364	1188	2052	65037	94882	0.000	0.000	NaN	1092679
		5	777738	126478	20891	119881	68822	166733	0	0	0	0	390323	3628995	3795082	132869	348782	0	0	0	0.064	370359	98366611	127073	0	0	0	51349978	2628	2994	70346	37493	0.000	0.000	NaN	390323	4891853	49.5412
	15639_wt_RH_3hpi_8000X_0009	1	25408672	157376	42132	143727	10492	254995	0	0	0	0	13067005	481652	1478172	4974298	3097518	0	0	0	0.002	5093646	3998721173	157924	0	0	0	2087438419	348	2754	12427	3093558	0.000	0.000	NaN	13067005
		2	1430962	126413	34248	118332	30116	211508	0	0	0	0	716007	2042867	4442820	689260	141174	0	0	0	0.035	701950	180891861	124674	0	0	0	94430345	1476	3216	169089	26142	0.000	0.000	NaN	716007
		3	890759	140628	39255	121879	72349	218935	0	0	0	0	447352	963303	4276734	423521	66435	0	0	0	0.056	424253	125265713	143924	0	0	0	65392022	696	3120	176634	58995	0.000	0.000	NaN	447352
		4	1429046	134975	27760	120823	73549	204384	0	0	0	0	712495	440130	3736952	423521	523173	0	0	0	0.035	662788	192885528	132304	0	0	0	100691357	330	2700	127875	76476	0.000	0.000	NaN	712495
		5	1519080	134129	33703	103871	53564	215558	0	0	0	0	752690	498260	2732127	365391	631130	0	0	0	0.034	729270	203753176	130906	0	0	0	106364557	360	2430	59931	57903	0.000	0.000	NaN	752690
		6	946312	125228	40568	99331	29002	225770	0	0	0	0	466174	880260	2325214	298956	340478	0	0	0	0.055	453100	118504900	122970	0	0	0	61862698	636	1926	48715	24999	0.000	0.000	NaN	466174
		7	2017139	159749	39907	200904	53412	238047	0	0	0	0	960614	1361911	1710693	797216	456739	0	0	0	0.027	914684	322236885	166442	0	0	0	168216193	984	1566	29358	74980	0.000	0.000	NaN	960614
		8	429097	160443	28965	134934	88044	226816	0	0	0	0	211194	2225562	1635954	199304	33217	0	0	0	0.121	202053	68845819	158477	0	0	0	35939342	1608	1206	9462	25939	0.000	0.000	NaN	211194	4266526	32.6511
	15639_wt_RH_3hpi_8000X_0010	1	25786047	139654	39444	125010	0	255	0	0	0	0	13308902	1021433	332173	3496126	5165298	0	0	0	0.002	5490731	3601134017	137079	0	0	0	1879887387	1512	240	110079	2643043	0.000	0.000	NaN	13308902
		2	2340877	155477	49023	98000	34299	244717	0	0	0	0	1180395	3139039	1752215	672651	946694	0	0	0	0.021	1161331	363953412	157480	0	0	0	189993326	2268	1266	125395	54459	0.000	0.000	NaN	1180395
		3	1068911	131594	30599	122846	57938	199355	0	0	0	0	535311	2408258	639434	265739	456739	0	0	0	0.047	528420	140662260	132829	0	0	0	73429427	1740	462	120192	17090	0.000	0.000	NaN	535311
		4	1019105	124026	28465	122833	72523	205988	0	0	0	0	468177	2026258	4600603	315565	332173	0	0	0	0.058	458171	126395352	122258	0	0	0	65981723	1464	3324	133531	23223	0.000	0.000	NaN	468177
		5	747089	125752	34530	137345	67020	212795	0	0	0	0	372549	1594433	4168777	232521	282347	0	0	0	0.068	365768	93947851	122258	0	0	0	49043268	1152	3012	129472	25507	0.000	0.000	NaN	372549	2556432	19.2084
	15639_wt_RH_3hpi_8000X_0011	1	24943178	138363	41079	138561	4503	250516	0	0	0	0	12901014	1154303	390304	3753560	4650429	0	0	0	0.002	5604105	3451211989	140977	0	0	0	1801624115	1050	288	124373	2363735	0.000	0.000	NaN	12901014
		2	4367594	141762	30759	157853	56501	231221	0	0	0	0	2216194	1810346	2831779	1511389	1569520	0	0	0	0.011	2178919	619157085	142433	0	0	0	323216406	1308	2046	133919	120188	0.000	0.000	NaN	2216194
		3	1996067	147993	29617	162671	70544	227252	0	0	0	0	1027257	1284404	1882316	487188	869187	0	0	0	0.024	996413	295404441	148213	0	0	0	154208947	928	1360	119271	93972	0.000	0.000	NaN	1027257
		4	1130211	132408	34193	118493	45560	201801	0	0	0	0	578913	1085100	1245651	166087	487188	0	0	0	0.042	502182	149649123	138550	0	0	0	78120808	816	900	104036	116818	0.000	0.000	NaN	578913
		5	1155114	150549	25610	153653	90055	210210	0	0	0	0	592519	2673997	692028	498260	298956	0	0	0	0.041	581066	173901769	152742	0	0	0	90781332	1932	500	149036	46017	0.000	0.000	NaN	592519
		6	1270050	132165	27221	107465	74297	196471	0	0	0	0	644172	3244228	1068491	437362	453970	0	0	0	0.038	630376	167855793	128754	0	0	0	87625172	2344	772	133933	40696	0.000	0.000	NaN	644172
		7	480819	146954	36892	146510	52324	230269	0	0	0	0	235584	3897502	1871244	160551	143942	0	0	0	0.109	211973	70658438	147555	0	0	0	36885577	2816	1356	139236	45258	0.000	0.000	NaN	235584
		8	1852396	147154	25888	163901	75154	215830	0	0	0	0	953093	4174313	2231099	332173	880260	0	0	0	0.026	940849	272588007	148324	0	0	0	142298163	3016	1612	110674	47046	0.000	0.000	NaN	953093
		9	1181932	145587	30142	137671	73217	206823	0	0	0	0	610175	4595067	3288518	127333	592376	0	0	0	0.040	605907	172074082	145044	0	0	0	89827231	3320	2376	102131	21484	0.000	0.000	NaN	610175
		10	1339012	137971	27010	130967	72000	225256	0	0	0	0	694095	4777762	4085734	55362	686492	0	0	0	0.035	688721	184745086	135740	0	0	0	96441830	3452	2952	94611	31363	0.000	0.000	NaN	694095	7552002	58.538
	15639_wt_RH_3hpi_8000X_0012	1	23653972	106328	39138	85934	1553	223106	0	0	0	0	12244260	1320390	772303	3454604	4550777	0	0	0	0.002	4882562	2515071880	102351	0	0	0	1312934171	1524	3714	61561	2155979	0.000	0.000	NaN	12244260
		2	461662	101905	26530	96932	48528	164879	0	0	0	0	234970	4334864	808289	188232	99652	0	0	0	0.105	208032	47045621	98481	0	0	0	24559061	3132	592	154799	54807	0.000	0.000	NaN	234970
		3	2335130	94236	36659	75674	0.000	189000	0	0	0	0	1179581	2917590	719709	1002057	514869	0	0	0	0.021	1126591	220053710	92587	0	0	0	114873868	2108	892	27195	137965	0.000	0.000	NaN	1179581
		4	3348489	109441	34759	100653	25093	203374	0	0	0	0	1713345	1594433	1716230	919013	1422810	0	0	0	0.014	1693804	366461114	107154	0	0	0	191302413	1152	2268	57141	68733	0.000	0.000	NaN	1713345
		5	2042042	103678	27581	94633	33365	171555	0	0	0	0	1005595	1234578	3465677	249130	902405	0	0	0	0.025	910587	211715494	102504	0	0	0	110521098	984	2504	97687	186124	0.000	0.000	NaN	1005595
		6	1946261	106051	33636	90857	44162	196443	0	0	0	0	990355	2214490	4927240	791680	348782	0	0	0	0.025	826698	206403910	101754	0	0	0	107748311	1600	3732	16736	260005	0.000	0.000	NaN	990355
		7	2281493	115983	27051	94716	53031	179321	0	0	0	0	1176547	3952865	2314142	448434	1062955	0	0	0	0.021	1153675	264615134	117012	0	0	0	138136112	2856	2440	67126	77246	0.000	0.000	NaN	1176547
		8	2061198	109584	32578	93867	43728	197448	0	0	0	0	1058780	4451125	1273332	337710	963303	0	0	0	0.023	1015411	225873912	104623	0	0	0	117912168	3216	1616	71565	126051	0.000	0.000	NaN	1058780	7359173	60.103
	15639_wt_RH_3hpi_8000X_0013	1	23893423	139794	40477	128655	18116	238333	0	0	0	0	12347495	365391	2433171	5090559	2200649	0	0	0	0.002	5100851	3340162780	137728	0	0	0	1743653486	264	2412	3640	2200649	0.000	0.000	NaN	12347495
		2	2019055	151131	34501	152634	65860	233513	0	0	0	0	1033144	1702389	2516214	971607	191000	0	0	0	0.024	981810	305141089	152217	0	0	0	159291734	1230	1956	8267	142446	0.000	0.000	NaN	1033144
		3	1051671	142483	21851	128421	78770	216181	0	0	0	0	525982	2856692	2524519	498260	141174	0	0	0	0.048	517874	149845400	139604	0	0	0	78223270	2064	1926	15819	31370	0.000	0.000	NaN	525982
		4	3501738	139828	37614	169589	48312	223225	0	0	0	0	1777534	3720343	2499605	1627650	323869	0	0	0	0.014	1643021	489640101	139414	0	0	0	255605108	2688	1878	172157	253219	0.000	0.000	NaN	1777534
		5	2235519	113234	26770	95174	24298	188500	0	0	0	0	1141252	4575690	3321735	847042	722477	0	0	0	0.022	1113308	253136011	114547	0	0	0	132143706	3306	2922	40462	104747	0.000	0.000	NaN	1141252
		6	1865806	116593	24634	101772	21436	171007	0	0	0	0	948969	3670517	4135560	863651	357086	0	0	0	0.026	934561	217540001	115131	0	0	0	113561646	2652	3246	22463	63018	0.000	0.000	NaN	948969
		7	1111055	137046	32395	119986	70349	210757	0	0	0	0	557740	2790257	4534168	539782	74739	0	0	0	0.045	543855	152265055	131837	0	0	0	79486394	2016	3324	7017	38447	0.000	0.000	NaN	557740
		8	3453848	119530	30766	114921	21207	215465	0	0	0	0	1761237	1004825	4309951	1694085	307260	0	0	0	0.014	1718837	412838518	117096	0	0	0	215512646	726	3114	170265	92844	0.000	0.000	NaN	1761237
		9	1250894	122062	22182	119512	74334	178998	0	0	0	0	645389	979912	2773649	639434	49826	0	0	0	0.038	641372	152686593	121780	0	0	0	79706448	708	2040	4456	19999	0.000	0.000	NaN	645389	8391247	67.9591
	15639_wt_RH_3hpi_8000X_0014	1	16539390	134500	37922	118326	13077	233026	0	0	0	0	8565407	1522462	1558447	2657388	2823475	0	0	0	0.003	3418613	2224544480	134588	0	0	0	1161271169	1236	1174	130863	1884169	0.000	0.000	NaN	8565407
		2	879266	131576	25420	107660	75486	211628	0	0	0	0	449443	1876780	2959112	193768	387536	0	0	0	0.055	433278	115690498	129312	0	0	0	60393506	1356	2138	116565	47042	0.000	0.000	NaN	449443
		3	1120633	135932	33770	105853	73350	223272	0	0	0	0	568693	2220026	3473981	359855	359855	0	0	0	0.044	508911	152330172	129039	0	0	0	79520387	1604	2510	135000	109612	0.000	0.000	NaN	568693
		4	1197257	133959	27121	130706	62979	189998	0	0	0	0	612525	2607562	3855981	481652	365391	0	0	0	0.040	604565	160383683	134481	0	0	0	83724533	1884	2786	142815	31433	0.000	0.000	NaN	612525
		5	2492211	140035	31874	165223	44555	213820	0	0	0	0	1276525	3205474	3905807	1002057	531478	0	0	0	0.019	1070440	348996866	142836	0	0	0	182185612	2316	3094	20591	302222	0.000	0.000	NaN	1276525
		6	1932852	132548	27626	127900	34244	204891	0	0	0	0	982942	3786778	2632475	376463	891332	0	0	0	0.025	967573	256195043	132416	0	0	0	133740601	2736	1902	112897	54385	0.000	0.000	NaN	982942
		7	2319806	121685	50735	143940	13124	223087	0	0	0	0	1163789	2923127	1730070	791680	775071	0	0	0	0.022	1107923	282285747	119217	0	0	0	147360641	2112	1250	135607	104964	0.000	0.000	NaN	1163789
		8	886928	134379	29521	95006	68450	208619	0	0	0	0	446308	2441475	1563984	409681	155014	0	0	0	0.056	438027	119184276	132900	0	0	0	62217350	1764	1130	159274	23933	0.000	0.000	NaN	446308	5500225	64.2144
	15639_wt_RH_3hpi_8000X_0016	1	18376462	136403	41087	122021	0	255	0	0	0	0	9485549	1503085	1087868	2507910	3388170	0	0	0	0.003	3449530	2506602723	133716	0	0	0	1308513046	1758	786	100823	2498044	0.000	0.000	NaN	9485549
		2	737510	144324	36537	141952	76941	209553	0	0	0	0	350126	3595778	1478172	182695	290652	0	0	0	0.076	343302	106440456	143923	0	0	0	55564739	2598	1068	122152	28709	0.000	0.000	NaN	350126
		3	3017088	124612	29606	113019	37730	210591	0	0	0	0	1543845	3919647	1984737	182695	1503085	0	0	0	0.016	1506385	375964803	120952	0	0	0	196263590	2832	1434	93793	131205	0.000	0.000	NaN	1543845
		4	1875384	118331	27951	113966	38241	192708	0	0	0	0	951007	1511389	2773649	207608	896868	0	0	0	0.026	920584	221915188	118680	0	0	0	115845609	1092	2004	103033	96275	0.000	0.000	NaN	951007
		5	729848	102270	18793	95411	53406	157301	0	0	0	0	356328	2001345	4077430	191000	290652	0	0	0	0.072	347792	74641582	102537	0	0	0	38964884	1446	2946	123311	26174	0.000	0.000	NaN	356328	3201306	33.7493
	15639_wt_RH_3hpi_8000X_0018	1	17843922	149783	34892	147271	0	252183	0	0	0	0	9210809	1486476	1154303	3006170	2823475	0	0	0	0.003	3182133	2672711429	149628	0	0	0	1395226193	1194	1242	148010	2567393	0.000	0.000	NaN	9210809
		2	771991	153350	32218	158575	79	218052	0	0	0	0	382425	3205474	1170912	332173	174391	0	0	0	0.066	375169	118385210	154133	0	0	0	61800217	2316	846	152301	25635	0.000	0.000	NaN	382425
		3	308413	162693	25479	162083	115172	223854	0	0	0	0	142924	1652563	1694085	66435	124565	0	0	0	0.190	141174	50176814	158938	0	0	0	26193627	1194	1314	61928	9270	0.000	0.000	NaN	142924
		4	2034379	146735	33580	147343	65179	248882	0	0	0	0	1018354	1461563	1876780	116261	979912	0	0	0	0.025	979947	298515646	145573	0	0	0	155833078	1134	2064	89514	113276	0.000	0.000	NaN	1018354
		5	747089	152575	29489	146984	83254	214298	0	0	0	0	363867	2424866	3736952	340478	83043	0	0	0	0.071	350459	113987263	152927	0	0	0	59504372	1752	2700	166293	34201	0.000	0.000	NaN	363867
		6	1850481	141558	25238	132100	70514	203561	0	0	0	0	906335	2898214	3819995	855347	116261	0	0	0	0.028	855508	261950314	141362	0	0	0	136745005	2094	2784	178888	103260	0.000	0.000	NaN	906335
		7	808388	126295	35392	144389	44679	194390	0	0	0	0	408118	3819995	3612387	298956	257434	0	0	0	0.061	394522	102095582	129452	0	0	0	53296599	2760	2796	40732	44574	0.000	0.000	NaN	408118	3222023	34.9809
	15639_wt_RH_3hpi_8000X_0026	1	17600639	145004	45795	127096	0	251247	0	0	0	0	9055180	1320390	1611041	2964648	2848388	0	0	0	0.003	3450300	2552162482	141756	0	0	0	1332296448	1038	1626	140371	2161918	0.000	0.000	NaN	9055180
		2	1915612	149697	48674	126134	32846	255000	0	0	0	0	958173	3803386	2408258	506565	797216	0	0	0	0.026	944543	286761889	140052	0	0	0	149697305	2748	1740	122433	34792	0.000	0.000	NaN	958173
		3	1863890	137857	43454	148852	9043	246858	0	0	0	0	918410	3039387	1785432	689260	564695	0	0	0	0.028	891044	256949887	139632	0	0	0	134134650	2196	1290	140673	52462	0.000	0.000	NaN	918410
		4	1080405	144605	41887	158580	30648	230958	0	0	0	0	529607	2549432	1586128	465043	166087	0	0	0	0.048	485999	156231658	149479	0	0	0	81557066	1842	1164	163113	55611	0.000	0.000	NaN	529607
		5	298835	129315	25263	116787	77252	190335	0	0	0	0	155014	2142519	1710693	155014	0.000	0	0	0	0.156	155014	38643951	127042	0	0	0	20173166	1548	1236	0.000	0.000	0.000	0.000	NaN	155014
		6	779654	140064	38353	102525	44874	217488	0	0	0	0	397251	1782664	1727302	287884	254666	0	0	0	0.062	384359	109201114	138055	0	0	0	57005875	1288	1432	41496	39098	0.000	0.000	NaN	397251
		7	1379240	133491	33685	130033	32760	205092	0	0	0	0	706747	1411737	2015186	310029	575767	0	0	0	0.035	651325	184115510	135969	0	0	0	96113175	1024	1872	62128	107527	0.000	0.000	NaN	706747
		8	475072	139990	30985	110403	75481	198790	0	0	0	0	235678	1444955	2635243	94116	210377	0	0	0	0.107	230469	66505164	142603	0	0	0	34717458	1044	1904	114102	15959	0.000	0.000	NaN	235678
		9	2522860	135186	29448	124693	35200	228535	0	0	0	0	1272019	1627650	2950808	797216	896868	0	0	0	0.020	1199970	341054356	134843	0	0	0	178039412	1176	2132	131634	166442	0.000	0.000	NaN	1272019	5172899	57.1264
	15639_wt_RH_3hpi_8000X_0021	1	19876386	136843	34525	122643	15116	232719	0	0	0	0	10270119	1395129	1137694	2815170	3537648	0	0	0	0.002	3799296	2719946607	135606	0	0	0	1419884207	1260	930	116901	2647324	0.000	0.000	NaN	10270119
		2	2013308	134434	25270	121538	77175	206967	0	0	0	0	1003753	2333519	1087868	954999	215913	0	0	0	0.025	977304	270657297	131000	0	0	0	141290282	1686	792	167735	83962	0.000	0.000	NaN	1003753
		3	2001814	117853	22238	118165	58515	187380	0	0	0	0	1002499	1469868	1087868	863651	448434	0	0	0	0.025	973132	235919773	117817	0	0	0	123156373	1062	1110	27440	99131	0.000	0.000	NaN	1002499
		4	666633	134515	18095	145896	87523	183008	0	0	0	0	334133	1951519	3736952	149478	290652	0	0	0	0.075	326837	89671810	135561	0	0	0	46811061	1410	2700	117216	22818	0.000	0.000	NaN	334133
		5	965468	129264	26468	134165	33718	181078	0	0	0	0	489744	2649084	4484342	415217	182695	0	0	0	0.051	453633	124800282	130202	0	0	0	65149054	1914	3240	156251	83308	0.000	0.000	NaN	489744
		6	798810	164132	30838	164208	69579	234938	0	0	0	0	411005	4260125	3031083	33217	406913	0	0	0	0.059	408266	131110151	165160	0	0	0	68442973	3078	2484	85333	16911	0.000	0.000	NaN	411005
		7	1498008	133034	29900	105880	71394	208268	0	0	0	0	738018	4102343	2184041	157782	705869	0	0	0	0.035	723288	199286561	127504	0	0	0	104032866	2964	1578	102600	55541	0.000	0.000	NaN	738018	3979152	38.7449
	15639_wt_RH_3hpi_8000X_0028	1	1482683	93605	23555	100903	30793	141928	0	0	0	0	744858	2657388	1602737	664347	307260	0	0	0	0.034	731960	138787197	92725	0	0	0	72450595	1920	1158	155179	42057	0.000	0.000	NaN	744858
		2	691536	91892	16595	98083	48859	125000	0	0	0	0	344346	2017954	1702389	307260	91348	0	0	0	0.073	320552	63546725	93325	0	0	0	33173074	1458	1296	16557	58240	0.000	0.000	NaN	344346
		3	2042042	96069	20369	91889	53319	155638	0	0	0	0	1032115	3396474	3720343	705869	656043	0	0	0	0.024	963661	196177189	95903	0	0	0	102409691	2454	3162	42905	136327	0.000	0.000	NaN	1032115
		4	1224076	88205	20770	110362	35199	138927	0	0	0	0	619041	4044212	3055996	132869	572999	0	0	0	0.040	578986	107969886	87447	0	0	0	56363142	2922	2208	98246	100042	0.000	0.000	NaN	619041
		5	892675	81852	27517	85163	0.000	134995	0	0	0	0	442096	3770169	2516214	207608	373695	0	0	0	0.057	427492	73067257	86056	0	0	0	38143045	2724	1818	119055	50008	0.000	0.000	NaN	442096
		6	999949	78541	24498	75850	18000	133249	0	0	0	0	503888	3388170	1993041	332173	365391	0	0	0	0.049	493811	78537179	79837	0	0	0	40998489	2448	1440	132274	30165	0.000	0.000	NaN	503888	3686344
		7	16169677	108427	28452	107749	19044	173000	0	0	0	0	8177292	1561215	1619346	2615866	2707214	0	0	0	0.003	3026472	1753229413	108938	0	0	0	915232214	1128	1554	139228	1954141	0.000	0.000	NaN	8177292		45.0803
	15639_wt_RH_3hpi_8000X_0030	1	21701963	139873	40308	137437	6418	252138	0	0	0	0	11213784	905173	1087868	3604082	3670517	0	0	0	0.002	4687679	3035519474	139763	0	0	0	1584621607	798	3342	46579	2180678	0.000	0.000	NaN	11213784
		2	3350405	139353	29610	122358	28088	225092	0	0	0	0	1713292	1876780	1386824	1312085	1038042	0	0	0	0.014	1673051	466889611	136710	0	0	0	243728749	1356	1752	38349	90847	0.000	0.000	NaN	1713292
		3	1346675	157498	36109	128213	71656	240994	0	0	0	0	655807	1204129	2790257	415217	489956	0	0	0	0.039	642232	212098572	154114	0	0	0	110721075	870	2370	49720	44025	0.000	0.000	NaN	655807
		4	1271966	148115	37015	110844	75150	231350	0	0	0	0	648748	921781	3396474	274043	581304	0	0	0	0.038	642661	188397611	147631	0	0	0	98348545	666	2874	64759	24055	0.000	0.000	NaN	648748
		5	2576498	159656	34051	149018	71020	236726	0	0	0	0	1310076	1926606	4268429	1187520	481652	0	0	0	0.019	1281481	411352106	161092	0	0	0	214736700	1392	3432	22077	67458	0.000	0.000	NaN	1310076
		6	2810202	136052	28912	121363	64053	213001	0	0	0	0	1434382	3172257	3039387	805521	1162607	0	0	0	0.017	1414397	382332695	133587	0	0	0	199587799	2292	3036	55284	66522	0.000	0.000	NaN	1434382
		7	4662599	142813	39550	131572	0.000	238038	0	0	0	0	2379565	3761865	1145999	755695	1743911	0	0	0	0.010	1780094	665877919	140094	0	0	0	347605920	2718	828	101572	656516	0.000	0.000	NaN	2379565	8141870	72.6059

## Sheet: Bio rep 1-WT mito
Folder	Vacoule image number		Area	Mean	StdDEV	Mode	Min	Max	X	Y	XM	YM	Perimeter	BX	BY	Width	Height	Major	Minor	Angle	Circ.	Feret	IntDen	Median	Skew	Kurt	% Area	RawIntDen	FeretX	FeretY	FeretAngle	MinFeret	AR	Round	Solidity	Length	Total length Mito	% covered by PVM
15639_wt_RH_3hpi	15639_wt_RH_3hpi_12kX_0024	1	7300997	157406	36238	178022	29783	255	0	0	0	0	7693958	883706	726732	2389494	2575538	0	0	0	0.002	2673293	1149220890	159241	0	0	0	1223989201	1362	3246	64494	2045481	0.000	0.000	NaN	7693958
		2	1063790	157195	25377	140964	88724	225887	0	0	0	0	1106995	2488330	2232520	761615	784870	0	0	0	0.011	1093654	167222757	155142	0	0	0	178102269	2568	3114	45862	33897	0.000	0.000	NaN	1106995		14.3878
	15639_wt_RH_3hpi_6000X_0015	1	58375437	104231	23789	108169	22755	192919	0	0	0	0	16617022	279460	2325105	7053562	3152305	0	0	0	0.003	7310375	6084539479	103759	0	0	0	1752959627	150	2670	15885	2482793	0.000	0.000	NaN	16617022		0
	15639_wt_RH_3hpi_6000X_0015_below	1	29691015	107483	34890	91562	9061	239882	0	0	0	0	8449471	4232883	4858872	2988356	2429436	0	0	0	0.005	2994157	3191281763	101440	0	0	0	919410270	2272	3320	3567	2312171	0.000	0.000	NaN	8449471
		2	4956602	112338	22931	105143	42893	184547	0	0	0	0	1372699	5723334	4829063	1192361	529110	0	0	0	0.033	1304486	556814204	110406	0	0	0	160418520	3072	2592	156071	149109	0.000	0.000	NaN	1372699		16.246
	15639_wt_RH_3hpi_6000X_0017	1	48073481	134952	47772	141943	0	255	0	0	0	0	13671849	156497	782487	5142058	3811830	0	0	0	0.003	5754101	6487633128	135698	0	0	0	1869091159	90	2268	26914	2592088	0.000	0.000	NaN	13671849
		2	4616443	132566	36113	119996	50353	237041	0	0	0	0	1314487	2317652	3748486	1192361	514206	0	0	0	0.034	1298512	611982244	129736	0	0	0	176312467	1244	2288	23328	77087	0.000	0.000	NaN	1314487
		3	2790692	85630	26997	86349	12137	156609	0	0	0	0	791374	1296693	4419189	767583	156497	0	0	0	0.056	783374	238967223	86264	0	0	0	68846606	696	2456	11524	45298	0.000	0.000	NaN	791374
		4	2516482	99152	28557	99996	43871	181364	0	0	0	0	705701	231020	4359571	648346	268281	0	0	0	0.063	701661	249513348	96306	0	0	0	71884952	124	2340	157521	16640	0.000	0.000	NaN	705701
		5	11832671	116567	38217	127679	0.246	217010	0	0	0	0	3365672	208663	1721472	1833256	2645552	0	0	0	0.013	3218660	1379300947	119170	0	0	0	397377465	112	2344	55280	371850	0.000	0.000	NaN	3365672	6177234	45.1821
	15639_wt_RH_3hpi_6000X_0017_bottom	3	47820098	137883	43502	132700	0.000	254466	0	0	0	0	13515677	2470424	2202142	4728458	4024219	0	0	0	0.003	5656363	6593558284	135910	0	0	0	1899608263	1422	3156	37210	2262095	0.000	0.000	NaN	13515677
		4	1714679	111081	28508	82537	58653	182175	0	0	0	0	482858	2326968	5158826	234746	413600	0	0	0	0.092	475574	190468579	105235	0	0	0	54874117	1249	2991	60422	17644	0.000	0.000	NaN	482858		3.57258
	15639_wt_RH_3hpi_6000X_0019	1	50787811	116127	29990	127579	15622	233576	0	0	0	0	14488648	2392175	905449	3398230	5857475	0	0	0	0.003	5932260	5897818930	117980	0	0	0	1699165320	1974	486	99107	3198095	0.000	0.000	NaN	14488648
		2	4540080	118581	21326	122720	62869	181184	0	0	0	0	1237774	4359571	1822077	659525	983698	0	0	0	0.037	1184329	538367964	118494	0	0	0	155104147	2340	978	123840	115887	0.000	0.000	NaN	1237774
		3	4002074	91328	24689	80606	6444	160172	0	0	0	0	1130966	3703772	6438751	1073125	216115	0	0	0	0.039	1094671	365502985	88672	0	0	0	105301639	1988	3456	168614	102210	0.000	0.000	NaN	1130966
		4	2495656	93159	19174	90824	20530	140100	0	0	0	0	698120	4843968	6237540	521658	439683	0	0	0	0.064	682238	232492209	94384	0	0	0	66981151	2600	3584	40126	63169	0.000	0.000	NaN	698120	3066860	21.1673
	15639_wt_RH_3hpi_6000X_0020	1	59465334	135428	44709	116133	0	250887	0	0	0	0	16785752	927806	1296693	6159291	4728458	0	0	0	0.003	7090112	8053290373	134824	0	0	0	2320157990	642	726	143979	2777507	0.000	0.000	NaN	16785752
		2	4241574	146501	30552	134191	7722	221425	0	0	0	0	1168243	1665580	1453190	983698	525384	0	0	0	0.039	1115209	621396861	148535	0	0	0	179024824	894	780	151894	105325	0.000	0.000	NaN	1168243
		3	8472734	128974	45737	134103	0.000	242617	0	0	0	0	2346182	1699115	4080111	1777364	1330228	0	0	0	0.019	2220029	1092765888	126329	0	0	0	314826535	912	2190	143188	236469	0.000	0.000	NaN	2346182
		4	4973957	153740	45075	200397	25078	233346	0	0	0	0	1338363	3476478	5455053	1240801	424779	0	0	0	0.035	1311497	764695535	161194	0	0	0	220309262	1866	2928	161102	49904	0.000	0.000	NaN	1338363
		5	3019778	97143	27341	88533	23836	157946	0	0	0	0	813723	4795528	5891010	782487	111784	0	0	0	0.057	788928	293351765	95712	0	0	0	84514827	2574	3168	172674	66143	0.000	0.000	NaN	813723	5666511	33.7579
	15639_wt_RH_3hpi_6000X_0022	1	47334156	158713	47709	157896	0.041	255	0	0	0	0	13467869	2973451	312995	2515137	5779226	0	0	0	0.003	5779918	7512546589	161848	0	0	0	2164369368	2190	3270	89113	2449706	0.000	0.000	NaN	13467869
		2	7629279	158043	41468	155386	38794	251231	0	0	0	0	2182696	5164415	2571029	268281	2146250	0	0	0	0.020	2162041	1205756432	155710	0	0	0	347379182	2772	2532	83071	109996	0.000	0.000	NaN	2182696
		3	5605680	153023	29617	138080	84082	238533	0	0	0	0	1586582	4478807	380065	715417	1386120	0	0	0	0.028	1559856	857796431	148867	0	0	0	247131688	2404	204	117300	57264	0.000	0.000	NaN	1586582
		4	5879890	173761	41449	185946	72387	253515	0	0	0	0	1681605	3018165	1110386	424779	1602236	0	0	0	0.026	1657587	1021695000	173391	0	0	0	294350968	1620	1456	75152	103492	0.000	0.000	NaN	1681605	5450883	40.4732
	15639_wt_RH_3hpi_6000X_0025	1	40135283	136926	35647	124254	0.193	249287	0	0	0	0	11458974	1710293	2522589	4761993	2228225	0	0	0	0.004	4822279	5495564134	134861	0	0	0	1583275462	918	1634	170931	2053910	0.000	0.000	NaN	11458974
		2	6657396	135809	32894	137083	55104	221005	0	0	0	0	1890773	3208197	2522589	1773637	476945	0	0	0	0.023	1836645	904131130	134958	0	0	0	260480744	1722	1354	164949	108567	0.000	0.000	NaN	1890773
		3	2540779	150782	26201	178236	75502	229754	0	0	0	0	720754	5197950	4542151	678155	216115	0	0	0	0.061	711759	383104440	150543	0	0	0	110372629	2790	2554	17676	47688	0.000	0.000	NaN	720754
		4	9271066	126122	35987	101097	47721	224033	0	0	0	0	2620540	2522589	4326036	2503959	432231	0	0	0	0.017	2538498	1169281764	120246	0	0	0	336870807	1354	2322	170538	202889	0.000	0.000	NaN	2620540	5232067	45.6591
	15639_wt_RH_3hpi_6000X_0027	1	49958239	112197	29737	109878	4677	222745	0	0	0	0	14295439	2459245	857010	3010712	5857475	0	0	0	0.003	6087893	5605142553	110199	0	0	0	1614845073	1424	3596	72474	2482758	0.000	0.000	NaN	14295439
		2	3373821	98873	25548	93783	37056	186000	0	0	0	0	961115	3450396	1035864	380065	864462	0	0	0	0.046	944322	333580902	95574	0	0	0	96104866	1852	1020	66267	60364	0.000	0.000	NaN	961115
		3	6185339	111262	26573	84349	50331	185351	0	0	0	0	1757915	2958546	1952492	454588	1676758	0	0	0	0.025	1737287	688195111	109908	0	0	0	198269441	1588	1948	74831	70479	0.000	0.000	NaN	1757915
		4	1968062	112508	16288	112464	80000	169847	0	0	0	0	556365	2876572	3688868	134141	499301	0	0	0	0.080	503786	221423261	113279	0	0	0	63792180	1544	2248	82349	104337	0.000	0.000	NaN	556365	3275395	22.9122
	15639_wt_RH_3hpi_6000X_0031	1	44158183	157187	35988	139702	38025	248789	0	0	0	0	12607704	2556125	1140195	2630647	5186772	0	0	0	0.003	5220077	6941073811	153252	0	0	0	1999727703	1968	3396	83524	2424655	0.000	0.000	NaN	12607704
		2	2162439	158843	36141	151067	79969	237555	0	0	0	0	619281	4769445	3755938	119236	581276	0	0	0	0.071	593379	343488636	157517	0	0	0	98959291	2560	2328	78408	72441	0.000	0.000	NaN	619281
		3	1284274	157454	26804	139827	106320	217000	0	0	0	0	362968	4888681	3286446	111784	342804	0	0	0	0.122	360569	202214467	154926	0	0	0	58258114	2624	1948	71940	12809	0.000	0.000	NaN	362968
		4	3679270	143931	27463	142916	84738	211491	0	0	0	0	1052860	3129948	1251979	707965	767583	0	0	0	0.042	1044221	529560911	140104	0	0	0	152566829	1680	1084	47314	49043	0.000	0.000	NaN	1052860
		5	5643861	136815	33726	135728	40163	232041	0	0	0	0	1603888	2563577	2086632	551467	1460643	0	0	0	0.028	1561279	772162543	132006	0	0	0	222460511	1376	1904	69316	151181	0.000	0.000	NaN	1603888
		6	7646634	163759	38848	206199	70630	250919	0	0	0	0	2177689	2571029	3636702	342804	2086632	0	0	0	0.020	2114604	1252208759	165525	0	0	0	360762126	1380	1952	99330	171675	0.000	0.000	NaN	2177689	5816686	46.136
	15639_wt_RH_3hpi_8000X_0003	1	15690774	149485	37464	134794	34406	255	0	0	0	0	8115321	1320390	1328694	2516214	2707214	0	0	0	0.003	2762887	2345530814	146177	0	0	0	1224429241	1068	2598	42320	2271623	0.000	0.000	NaN	8115321
		2	1442456	151344	38066	116808	53120	231307	0	0	0	0	740207	3712039	2184041	58130	730782	0	0	0	0.033	731960	218306853	149903	0	0	0	113961963	2682	2106	86748	39452	0.000	0.000	NaN	740207
		3	1446287	137667	25241	109101	81224	197265	0	0	0	0	737995	1694085	3778473	697564	224217	0	0	0	0.033	732714	199105544	136814	0	0	0	103938370	1224	2730	162181	20047	0.000	0.000	NaN	737995	1478202	18.215
	15639_wt_RH_3hpi_8000X_0004	1	15989610	154819	35655	151878	24893	254633	0	0	0	0	8239527	1494781	1478172	2524519	2723823	0	0	0	0.003	2749338	2475492699	154059	0	0	0	1292272790	2076	3036	82188	2441447	0.000	0.000	NaN	8239527
		2	1379240	105026	56923	136865	0.000	214297	0	0	0	0	700955	3828299	2325214	191000	664347	0	0	0	0.035	691258	144855538	118203	0	0	0	75618430	2766	1680	106040	37318	0.000	0.000	NaN	700955
		3	1212582	148674	29029	167135	87897	224495	0	0	0	0	615994	3512735	1743911	290652	523173	0	0	0	0.040	598489	180279568	149573	0	0	0	94110712	2538	1260	119055	62429	0.000	0.000	NaN	615994
		4	4507434	159681	34628	159568	65601	236815	0	0	0	0	2302426	1561215	1511389	1345303	1436650	0	0	0	0.011	1968198	719751912	160462	0	0	0	375729572	1128	2130	46881	484192	0.000	0.000	NaN	2302426
		5	934818	133272	22918	133694	91110	187158	0	0	0	0	472758	1669172	3363257	315565	340478	0	0	0	0.053	464227	124585523	131392	0	0	0	65036945	1206	2430	132825	38523	0.000	0.000	NaN	472758	4092133	49.6647
	15639_wt_RH_3hpi_8000X_0005	1	29241811	145730	35194	133764	0.743	248404	0	0	0	0	15059907	215913	963303	5206819	4326560	0	0	0	0.002	6142723	4261399277	144865	0	0	0	2224563350	204	1116	144075	3210868	0.000	0.000	NaN	15059907
		2	2858092	138138	28210	144726	59090	233774	0	0	0	0	1446291	3072605	1262259	1204129	772303	0	0	0	0.017	1430517	394811406	136869	0	0	0	206102016	2220	912	147325	68264	0.000	0.000	NaN	1446291
		3	2635882	176300	38174	209224	80128	250921	0	0	0	0	1335969	1768824	963303	1237346	274043	0	0	0	0.019	1267330	464707180	181473	0	0	0	242589463	1278	696	167512	112100	0.000	0.000	NaN	1335969
		4	5336894	159091	34968	140157	54159	235357	0	0	0	0	2666660	913477	3545952	2341823	1137694	0	0	0	0.009	2603552	849052639	158643	0	0	0	443227977	660	2562	154089	178468	0.000	0.000	NaN	2666660	5448920	36.1816
	15639_wt_RH_3hpi_8000X_0006	1	21376309	151730	33630	159477	22657	252335	0	0	0	0	11028828	1370216	805521	1993041	4667038	0	0	0	0.002	4668929	3243431876	153108	0	0	0	1693157390	1722	582	91631	1919506	0.000	0.000	NaN	11028828
		2	2620557	158825	28852	145862	88587	228897	0	0	0	0	1356405	3072605	1278868	315565	1303781	0	0	0	0.018	1341427	416208999	156464	0	0	0	217272127	2220	924	103606	54517	0.000	0.000	NaN	1356405
		3	4124312	154021	30032	149322	41000	238370	0	0	0	0	2114165	1586128	772303	1386824	963303	0	0	0	0.012	1552378	635232364	155518	0	0	0	331608128	1146	1254	26702	651826	0.000	0.000	NaN	2114165
		4	3953822	143110	34780	145960	50125	238124	0	0	0	0	2036979	1536302	2790257	365391	1984737	0	0	0	0.012	2018091	565830333	142617	0	0	0	295378428	1110	2016	100431	69723	0.000	0.000	NaN	2036979
		5	1844734	140101	27995	123072	77715	227541	0	0	0	0	939820	3130735	2981257	315565	863651	0	0	0	0.026	916680	258449766	137642	0	0	0	134917627	2268	2778	70416	68459	0.000	0.000	NaN	939820	6447369	58.4592
	15639_wt_RH_3hpi_8000X_0007	1	19280630	146025	40472	143589	8273	254827	0	0	0	0	9874306	1444955	1245651	2524519	3678821	0	0	0	0.002	3863409	2815452579	146029	0	0	0	1469740856	1290	3558	70669	2349820	0.000	0.000	NaN	9874306
		2	1362000	149821	30062	174097	87678	238690	0	0	0	0	674481	1353607	2864996	332173	523173	0	0	0	0.038	598489	204056204	152670	0	0	0	106522746	1008	2448	60945	126672	0.000	0.000	NaN	674481
		3	3476835	138090	25862	137542	66175	209468	0	0	0	0	1764327	1951519	4285038	1519694	647738	0	0	0	0.014	1612710	480116342	136739	0	0	0	250633454	1410	3486	19555	314511	0.000	0.000	NaN	1764327	2438808	24.6985
	15639_wt_RH_3hpi_8000X_0009	1	25408672	157376	42132	143727	10492	254995	0	0	0	0	13067005	481652	1478172	4974298	3097518	0	0	0	0.002	5093646	3998721173	157924	0	0	0	2087438419	348	2754	12427	3093558	0.000	0.000	NaN	13067005
		2	4057265	171396	33224	175447	64110	243935	0	0	0	0	2078946	2532823	1469868	1984737	215913	0	0	0	0.012	1988139	695399670	171477	0	0	0	363017056	1830	1134	176648	166043	0.000	0.000	NaN	2078946		15.9099
	15639_wt_RH_3hpi_8000X_0010	1	25786047	139654	39444	125010	0	255	0	0	0	0	13308902	1021433	332173	3496126	5165298	0	0	0	0.002	5490731	3601134017	137079	0	0	0	1879887387	1512	240	110079	2643043	0.000	0.000	NaN	13308902
		2	3710540	127975	35990	130717	43301	238747	0	0	0	0	1900740	1129390	456739	763999	1660867	0	0	0	0.013	1828162	474856373	126132	0	0	0	247887610	816	1530	65298	159338	0.000	0.000	NaN	1900740
		3	3697130	156038	39709	145069	60974	254052	0	0	0	0	1874723	1104477	2366736	548086	1710693	0	0	0	0.013	1793833	576892401	152193	0	0	0	301153121	804	1710	107512	212379	0.000	0.000	NaN	1874723
		4	6049501	123667	36041	106958	27557	247303	0	0	0	0	3080543	3778473	2748736	714173	2682301	0	0	0	0.008	2690977	748126356	118808	0	0	0	390541783	2730	1986	94602	558801	0.000	0.000	NaN	3080543	6856006	51.5144
	15639_wt_RH_3hpi_8000X_0012	1	23653972	106328	39138	85934	1553	223106	0	0	0	0	12244260	1320390	772303	3454604	4550777	0	0	0	0.002	4882562	2515071880	102351	0	0	0	1312934171	1524	3714	61561	2155979	0.000	0.000	NaN	12244260
		2	2940464	104014	25019	112392	30774	163436	0	0	0	0	1504796	3230387	3396474	730782	1262259	0	0	0	0.016	1458540	305849437	105122	0	0	0	159661511	2334	3366	59931	110315	0.000	0.000	NaN	1504796		12.2898
	15639_wt_RH_3hpi_8000X_0013	1	23893423	139794	40477	128655	18116	238333	0	0	0	0	12347495	365391	2433171	5090559	2200649	0	0	0	0.002	5100851	3340162780	137728	0	0	0	1743653486	264	2412	3640	2200649	0.000	0.000	NaN	12347495		0
	15639_wt_RH_3hpi_8000X_0014	1	16539390	134500	37922	118326	13077	233026	0	0	0	0	8565407	1522462	1558447	2657388	2823475	0	0	0	0.003	3418613	2224544480	134588	0	0	0	1161271169	1236	1174	130863	1884169	0.000	0.000	NaN	8565407		0
	15639_wt_RH_3hpi_8000X_0016	1	18376462	136403	41087	122021	0	255	0	0	0	0	9485549	1503085	1087868	2507910	3388170	0	0	0	0.003	3449530	2506602723	133716	0	0	0	1308513046	1758	786	100823	2498044	0.000	0.000	NaN	9485549
		2	1266219	122021	22847	135803	65608	189968	0	0	0	0	639169	3022779	1121086	556391	282347	0	0	0	0.039	623932	154505036	121818	0	0	0	80655723	2184	810	153094	53200	0.000	0.000	NaN	639169
		3	4342691	139406	29117	156627	38691	231608	0	0	0	0	2251507	1503085	1004825	1013129	1793737	0	0	0	0.011	2060078	605398505	142361	0	0	0	316034063	1086	2022	60542	415031	0.000	0.000	NaN	2251507
		4	3199071	128618	31238	118689	60311	225449	0	0	0	0	1618092	2308606	4143864	1436650	398608	0	0	0	0.015	1455345	411458672	125089	0	0	0	214792330	1668	3168	9194	298155	0.000	0.000	NaN	1618092	4508768	47.533
	15639_wt_RH_3hpi_8000X_0018	1	17843922	149783	34892	147271	0	252183	0	0	0	0	9210809	1486476	1154303	3006170	2823475	0	0	0	0.003	3182133	2672711429	149628	0	0	0	1395226193	1194	1242	148010	2567393	0.000	0.000	NaN	9210809
		2	1310278	139532	37081	107591	51627	227416	0	0	0	0	674057	4160473	1901693	298956	597912	0	0	0	0.036	668486	182825832	133583	0	0	0	95439929	3006	1374	116565	24680	0.000	0.000	NaN	674057
		3	1498008	175450	38312	223935	72004	244484	0	0	0	0	749246	3537648	1370216	564695	456739	0	0	0	0.034	726285	262825494	171359	0	0	0	137201873	2556	990	141033	62763	0.000	0.000	NaN	749246
		4	1672329	139596	23570	123077	82416	201379	0	0	0	0	851153	1777128	1112781	697564	456739	0	0	0	0.029	833790	233451141	140462	0	0	0	121867682	1284	1134	33215	70433	0.000	0.000	NaN	851153
		5	1319856	124633	28918	112535	58387	208245	0	0	0	0	647596	1710693	2989561	365391	523173	0	0	0	0.040	638138	164497093	121508	0	0	0	85871842	1236	2160	124931	47436	0.000	0.000	NaN	647596	2922052	31.7242
	15639_wt_RH_3hpi_8000X_0021	1	19876386	136843	34525	122643	15116	232719	0	0	0	0	10270119	1395129	1137694	2815170	3537648	0	0	0	0.002	3799296	2719946607	135606	0	0	0	1419884207	1260	930	116901	2647324	0.000	0.000	NaN	10270119
		2	1400312	119755	23520	119476	70000	170923	0	0	0	0	716545	3529343	4226908	456739	473347	0	0	0	0.034	657775	167694935	121151	0	0	0	87541200	2550	3396	46023	97502	0.000	0.000	NaN	716545
		3	3722033	141674	28396	148359	70109	212685	0	0	0	0	1904264	1428346	1561215	290652	1851867	0	0	0	0.013	1874537	527316755	142885	0	0	0	275273320	1032	1128	98920	77692	0.000	0.000	NaN	1904264	2620809	25.5188
	15639_wt_RH_3hpi_8000X_0026	1	17600639	145004	45795	127096	0	251247	0	0	0	0	9055180	1320390	1611041	2964648	2848388	0	0	0	0.003	3450300	2552162482	141756	0	0	0	1332296448	1038	1626	140371	2161918	0.000	0.000	NaN	9055180		0
	15639_wt_RH_3hpi_8000X_0028	7	16169677	108427	28452	107749	19044	173000	0	0	0	0	8177292	1561215	1619346	2615866	2707214	0	0	0	0.003	3026472	1753229413	108938	0	0	0	915232214	1128	1554	139228	1954141	0.000	0.000	NaN	8177292		0
	15639_wt_RH_3hpi_8000X_0011	1	24943178	138363	41079	138561	4503	250516	0	0	0	0	12901014	1154303	390304	3753560	4650429	0	0	0	0.002	5604105	3451211989	140977	0	0	0	1801624115	1050	288	124373	2363735	0.000	0.000	NaN	12901014		0
	15639_wt_RH_3hpi_8000X_0030	1	21701963	139873	40308	137437	6418	252138	0	0	0	0	11213784	905173	1087868	3604082	3670517	0	0	0	0.002	4687679	3035519474	139763	0	0	0	1584621607	798	3342	46579	2180678	0.000	0.000	NaN	11213784		0

## Sheet: Bio rep 1-rop1ko ER -
Folder	Vacoule image number		Area	Mean	StdDEV	Mode	Min	Max	X	Y	XM	YM	Perimeter	BX	BY	Width	Height	Major	Minor	Angle	Circ.	Feret	IntDen	Median	Skew	Kurt	% Area	RawIntDen	FeretX	FeretY	FeretAngle	MinFeret	AR	Round	Solidity	Length	Total length ER	% covered by PVM
15641_ROPI_KO_3hpi	15641_ROPI_KO_3hpi_6000X_0005	1	1672021	121233	11036	114877	96671	162780	0	0	0	0	462780	2880439	6827301	417774	175905	0	0	0	0.098	453296	202704215	115	0	0	0	60374057	1572	3726	157166	35996	0.000	0.000	NaN	462780
		2	52312774	124279	14354	115116	54934	190676	0	0	0	0	15400548	2022904	692625	3056344	6343563	0	0	0	0.003	6453316	6501385580	119066	0	0	0	1936392998	1872	3840	78403	2737673	0.000	0.000	NaN	15400548		3.00496
	15641_ROPI_KO_3hpi_6000X_0009	1	55559449	144415	45314	139592	2503	254079	0	0	0	0	16367806	1055428	1209345	5661933	5244159	0	0	0	0.003	6915682	8023598360	144334	0	0	0	2389773609	642	804	142492	2791076	0.000	0.000	NaN	16367806
		2	1829822	168052	25018	174134	101670	207979	0	0	0	0	504851	1715071	1231333	428768	252863	0	0	0	0.090	497777	307505649	174270	0	0	0	91588444	936	672	149470	30608	0.000	0.000	NaN	504851
		3	1252337	119284	41305	61909	31314	186411	0	0	0	0	349574	3056344	2066880	329821	54970	0	0	0	0.129	334371	149383903	128697	0	0	0	44492969	1668	1128	170538	34341	0.000	0.000	NaN	349574
		4	795721	155184	26305	146940	90077	212919	0	0	0	0	202957	2396702	1616124	164911	109940	0	0	0	0.243	198198	123483338	153805	0	0	0	36778663	1308	882	146310	13685	0.000	0.000	NaN	202957
		5	2726267	145208	23994	155461	85657	196996	0	0	0	0	773095	945488	1792029	307833	692625	0	0	0	0.057	757951	395874639	145442	0	0	0	117908540	516	978	113962	39972	0.000	0.000	NaN	773095	1830477	11.1834
	15641_ROPI_KO_3hpi_6000X_0012	1	46856881	152583	43391	154640	0	251351	0	0	0	0	13844522	2253779	846541	2891434	5760879	0	0	0	0.003	5790272	7149554168	156310	0	0	0	2129445556	1716	462	95776	2750033	0.000	0.000	NaN	13844522
		2	1611587	144510	26735	131242	91246	211000	0	0	0	0	433729	2561612	4485570	186899	373797	0	0	0	0.108	417918	232890748	143604	0	0	0	69364908	1398	2448	116565	39110	0.000	0.000	NaN	433729
		3	1651876	118900	36649	135084	1187	180183	0	0	0	0	460492	3210261	6200641	329821	318827	0	0	0	0.098	458730	196407693	126122	0	0	0	58498681	1752	3384	135971	16591	0.000	0.000	NaN	460492
		4	987097	119526	14138	112841	74650	175964	0	0	0	0	274078	2385707	1520843	87952	249198	0	0	0	0.165	264264	117983857	120313	0	0	0	35140681	1302	966	70560	27609	0.000	0.000	NaN	274078	1168299	8.43871
	15641_ROPI_KO_3hpi_6000X_0013	1	37476104	161194	34825	132950	60190	249292	0	0	0	0	10927245	2308749	1978928	3364177	3704993	0	0	0	0.004	3914574	6040914320	157534	0	0	0	1799244799	1506	1134	117789	2719383	0.000	0.000	NaN	10927245
		2	909875	142813	18559	145111	97438	179622	0	0	0	0	253627	2917086	1956940	234540	51306	0	0	0	0.178	237385	129941826	146407	0	0	0	38702280	1592	1088	8881	36814	0.000	0.000	NaN	253627
		3	564055	154466	19418	165491	107660	179702	0	0	0	0	159302	5519010	4434264	95282	117270	0	0	0	0.279	151099	87127240	159926	0	0	0	25950249	3012	2484	50906	19182	0.000	0.000	NaN	159302
		4	1467215	133109	19325	132964	67432	185992	0	0	0	0	420382	3144297	5064589	278516	307833	0	0	0	0.104	415129	195298924	132376	0	0	0	58168442	1716	2764	132138	25796	0.000	0.000	NaN	420382	833311	7.62599
	15641_ROPI_KO_3hpi_6000X_0018	1	56805071	148696	43947	0.467	0	238851	0	0	0	0	16729931	1242327	758589	4837379	6266605	0	0	0	0.003	7309022	8446686207	154310	0	0	0	2515787416	1008	3822	56597	2597170	0.000	0.000	NaN	16729931
		2	1984266	131306	24997	116844	72539	185396	0	0	0	0	562838	2352725	6603756	439762	344480	0	0	0	0.079	558621	260545863	132662	0	0	0	77601794	1284	3792	38073	15492	0.000	0.000	NaN	562838
		3	799078	153926	21409	164062	104738	224793	0	0	0	0	214364	4527714	4379294	153917	142923	0	0	0	0.219	210041	122998902	157872	0	0	0	36634377	2471	2468	42879	10435	0.000	0.000	NaN	214364	777202	4.64558
	15641_ROPI_KO_3hpi_6000X_0021	1	54468271	145874	39797	142291	0	252087	0	0	0	0	16054031	483738	2220797	6684379	3320201	0	0	0	0.003	6849563	7945478065	145941	0	0	0	2366506017	264	2838	12609	2787749	0.000	0.000	NaN	16054031
		2	956880	187092	31983	200495	126005	250236	0	0	0	0	256091	4804397	4936326	208887	65964	0	0	0	0.183	213466	179024454	200608	0	0	0	53321203	2622	2718	11889	52149	0.000	0.000	NaN	256091
		3	1131468	154718	20700	129109	111720	209560	0	0	0	0	327154	1429226	5475034	318827	65964	0	0	0	0.133	325580	175058856	154006	0	0	0	52140077	780	3024	11689	15502	0.000	0.000	NaN	327154
		4	3135879	149105	25826	144128	70000	211091	0	0	0	0	879951	472744	5255153	703619	384792	0	0	0	0.051	801963	467574690	147604	0	0	0	139263907	258	2868	151327	137453	0.000	0.000	NaN	879951
		5	993812	149014	25252	160647	80081	190671	0	0	0	0	277920	2429684	2869445	208887	175905	0	0	0	0.162	273086	148091455	155938	0	0	0	44108022	1326	1662	40101	23458	0.000	0.000	NaN	277920
		6	1856682	124200	18071	122896	80384	165742	0	0	0	0	538662	467247	4547869	152084	507558	0	0	0	0.080	528814	230600339	125209	0	0	0	68682726	257	2759	73700	36628	0.000	0.000	NaN	538662	2279778	14.2007
	15641_ROPI_KO_3hpi_6000X_0029	1	883015	79047	21122	75096	29644	134	0	0	0	0	243256	923500	2261108	153917	183234	0	0	0	0.188	239301	69799418	77018	0	0	0	20789277	504	1334	49970	13245	0.000	0.000	NaN	243256
		2	644635	120500	27400	103016	63332	173160	0	0	0	0	178724	5218506	2143839	146587	95282	0	0	0	0.254	174833	77678490	118149	0	0	0	23136004	2848	1170	146976	15918	0.000	0.000	NaN	178724
		3	1057604	87037	21240	81934	34800	142055	0	0	0	0	295543	6515803	3485112	102611	278516	0	0	0	0.152	296817	92051119	89404	0	0	0	27416793	3556	1902	110225	8140	0.000	0.000	NaN	295543
		4	1772745	107411	34365	75675	30438	188000	0	0	0	0	517564	6779660	4591846	65964	505726	0	0	0	0.083	510010	190412741	101983	0	0	0	56713126	3700	2782	82569	36588	0.000	0.000	NaN	517564
		5	825938	111631	14323	114052	80307	146000	0	0	0	0	240957	4837379	4994961	234540	36647	0	0	0	0.179	237385	92200464	111540	0	0	0	27461274	2640	2726	171119	8916	0.000	0.000	NaN	240957
		6	1010599	125989	33713	102049	65291	200688	0	0	0	0	294077	655978	2609253	124599	256528	0	0	0	0.147	285187	127324194	123007	0	0	0	37922636	358	1564	64093	29500	0.000	0.000	NaN	294077	1770121
		7	55626599	135920	44029	146654	0.000	243000	0	0	0	0	16298429	505726	1528172	6398533	3858909	0	0	0	0.003	6629946	7560747665	137904	0	0	0	2251916712	282	1674	163428	3301645	0.000	0.000	NaN	16298429		10.8607
	15641_ROPI_KO_3hpi_6000X_0034	1	47901055	156607	41284	161748	2134	241789	0	0	0	0	14185059	2206138	1044434	3847915	5423728	0	0	0	0.003	6203750	7501647725	159703	0	0	0	2234314201	1484	3530	57643	2323025	0.000	0.000	NaN	14185059
		2	1406781	164425	24400	163202	103361	213969	0	0	0	0	405558	2821805	2715529	256528	307833	0	0	0	0.107	400709	231309772	163048	0	0	0	68894025	1540	1650	50194	19008	0.000	0.000	NaN	405558
		3	859513	127205	15083	128442	89000	154780	0	0	0	0	245439	3290884	2349061	139258	197893	0	0	0	0.179	241980	109334605	128848	0	0	0	32564560	1796	1390	54866	13193	0.000	0.000	NaN	245439
		4	688282	160062	31069	122117	96695	220657	0	0	0	0	194672	2235456	5249656	21988	190563	0	0	0	0.228	191828	110167767	162048	0	0	0	32812712	1220	2865	96582	13254	0.000	0.000	NaN	194672	845669	5.96169
	15641_ROPI_KO_3hpi_8000X_0001	1	23353221	144133	45280	132099	0.242	255	0	0	0	0	11916819	1013129	822129	3305126	4152169	0	0	0	0.002	4654016	3365977037	143775	0	0	0	1757129211	906	636	119035	2632101	0.000	0.000	NaN	11916819
		1	1666582	175070	33693	155920	100814	253323	0	0	0	0	846335	1669172	3645604	456739	705869	0	0	0	0.029	840750	291767844	175198	0	0	0	152310546	1206	2634	122905	28125	0.000	0.000	NaN	846335		7.10202		6.36
	15641_ROPI_KO_3hpi_8000X_0002	1	24690317	156812	39708	137585	34794	255	0	0	0	0	12661606	431826	1121086	4683646	3205474	0	0	0	0.002	5012773	3871729315	154756	0	0	0	2021145303	324	1428	156365	2804750	0.000	0.000	NaN	12661606
		2	438675	138288	24450	112185	87594	195208	0	0	0	0	203531	1378520	3291286	155014	127333	0	0	0	0.133	200607	60663279	137333	0	0	0	31667839	996	2378	140599	10574	0.000	0.000	NaN	203531		1.60747
	15641_ROPI_KO_3hpi_8000X_0003_show lena	1	27086748	160547	43761	182205	4859	255	0	0	0	0	14008755	1361911	149478	3280213	5431037	0	0	0	0.002	5486522	4348683165	161665	0	0	0	2270127852	1938	4026	76342	3241438	0.000	0.000	NaN	14008755
		2	547865	122020	20688	115242	74024	175	0	0	0	0	270582	2563272	188232	226985	138406	0	0	0	0.094	265854	66850711	122936	0	0	0	34897843	1852	236	31373	13572	0.000	0.000	NaN	270582
		3	817966	177912	26987	158878	104650	235000	0	0	0	0	411243	3055996	160551	376463	66435	0	0	0	0.061	379060	145525921	177618	0	0	0	75968387	2208	116	173290	57470	0.000	0.000	NaN	411243
		4	1394565	147987	27519	123659	86781	228748	0	0	0	0	714549	4578458	2070548	49826	697564	0	0	0	0.034	697586	206378063	145442	0	0	0	107734818	3320	2000	89545	43713	0.000	0.000	NaN	714549
		5	1153198	162108	30805	151137	97497	221767	0	0	0	0	577418	1323158	3078141	105188	553622	0	0	0	0.043	562520	186942970	159612	0	0	0	97589184	960	2224	100204	22998	0.000	0.000	NaN	577418
		6	316076	124494	14626	115165	93586	155309	0	0	0	0	154444	3572249	128717	141174	33217	0	0	0	0.167	145029	39349454	123992	0	0	0	20541458	2581	117	13241	12125	0.000	0.000	NaN	154444	2128236	15.1922
	15641_ROPI_KO_3hpi_8000X_0004	1	26458427	169531	30399	178187	69837	251722	0	0	0	0	13691866	382000	340478	4567385	4243516	0	0	0	0.002	4763679	4485532946	169692	0	0	0	2341567065	288	1206	161502	3699086	0.000	0.000	NaN	13691866
		2	580430	157797	19188	135413	122197	203723	0	0	0	0	293466	4927240	2416562	33217	287884	0	0	0	0.085	289794	91590385	158612	0	0	0	47812608	3560	1746	96582	17279	0.000	0.000	NaN	293466
		3	287342	150366	20478	130086	107911	190783	0	0	0	0	145180	2247707	323869	138406	33217	0	0	0	0.171	142336	43206451	154334	0	0	0	22554912	1624	258	13496	12167	0.000	0.000	NaN	145180	438646	3.2037
	15641_ROPI_KO_3hpi_8000X_0006	1	19117803	138409	45902	143066	0	249999	0	0	0	0	9870338	1727302	921781	2017954	4069125	0	0	0	0.002	4088602	2646076558	139121	0	0	0	1381322084	1914	666	95595	1989400	0.000	0.000	NaN	9870338
		2	674295	95999	21548	87060	41391	157722	0	0	0	0	332664	3000634	4894023	315565	88580	0	0	0	0.077	326309	64731988	91987	0	0	0	33791813	2168	3600	14744	21511	0.000	0.000	NaN	332664		3.37034
	15641_ROPI_KO_3hpi_8000X_0007	1	16106462	152617	40923	185655	19883	245016	0	0	0	0	8274572	1179216	1594433	3064300	2267084	0	0	0	0.003	3378549	2458121587	153508	0	0	0	1283204609	954	2646	30094	1687626	0.000	0.000	NaN	8274572		0
	15641_ROPI_KO_3hpi_8000X_0008	1	17058521	173662	34819	176277	19292	255	0	0	0	0	8834694	1195825	1229042	3006170	2557736	0	0	0	0.003	3107753	2962418493	175269	0	0	0	1546460958	912	1416	157203	2509836	0.000	0.000	NaN	8834694
		2	1997983	138775	20575	146970	78996	201974	0	0	0	0	1033777	4107879	2251859	157782	963303	0	0	0	0.023	976139	277270770	139858	0	0	0	144742690	2968	2323	80698	113706	0.000	0.000	NaN	1033777		11.7013
	15641_ROPI_KO_3hpi_8000X_0011	1	20985525	149915	31709	129589	40249	255	0	0	0	0	10813502	971607	1162607	4268429	2375040	0	0	0	0.002	4324391	3146048894	147074	0	0	0	1642320893	702	1194	169488	2235768	0.000	0.000	NaN	10813502
		2	379291	107129	25410	69669	50235	157229	0	0	0	0	187584	957767	1411737	71971	171623	0	0	0	0.135	186103	40632912	115556	0	0	0	21211457	692	1144	67249	7789	0.000	0.000	NaN	187584
		3	1741291	115642	18840	114792	68920	163243	0	0	0	0	873932	4747313	1734222	572999	589608	0	0	0	0.029	822171	201366630	115241	0	0	0	105118717	3430	1253	134182	93310	0.000	0.000	NaN	873932	1061516	9.81658
	15641_ROPI_KO_3hpi_8000X_0014	1	24998731	178358	26399	181245	53459	243101	0	0	0	0	12952543	763999	1013129	4625516	3795082	0	0	0	0.002	5206793	4458716346	178396	0	0	0	2327568089	612	3102	29632	2762149	0.000	0.000	NaN	12952543
		2	699198	166975	16554	140881	137000	201106	0	0	0	0	343571	772303	3197170	107956	315565	0	0	0	0.074	330925	116748335	169855	0	0	0	60945725	564	2538	72474	16923	0.000	0.000	NaN	343571
		3	553612	194521	16303	193389	158651	228950	0	0	0	0	273991	1469868	2152207	215913	161935	0	0	0	0.093	269891	107688994	194358	0	0	0	56216508	1062	1672	36870	14799	0.000	0.000	NaN	273991
		4	245198	178030	19383	156893	146236	218990	0	0	0	0	105062	5231732	1478172	74739	66435	0	0	0	0.279	99997	43652592	175258	0	0	0	22787810	3780	1068	138366	11744	0.000	0.000	NaN	105062	722624	5.57901
	15641_ROPI_KO_3hpi_8000X_0015	1	25941212	145818	35768	136772	21810	240623	0	0	0	0	13437811	240826	979912	4965994	3687126	0	0	0	0.002	5557345	3782690991	146043	0	0	0	1974664938	216	1176	148566	2357976	0.000	0.000	NaN	13437811
		2	616827	141685	16896	145616	103829	195652	0	0	0	0	306373	1004825	1071259	282347	99652	0	0	0	0.083	299417	87395028	144092	0	0	0	45622521	726	846	19440	29020	0.000	0.000	NaN	306373
		3	699198	157032	22611	176799	101743	199031	0	0	0	0	359264	548086	1303781	323869	124565	0	0	0	0.068	346998	109796177	162251	0	0	0	57316514	396	1032	21038	40543	0.000	0.000	NaN	359264
		4	770076	148596	21548	141265	89237	220461	0	0	0	0	372596	282347	1677476	74739	332173	0	0	0	0.070	332588	114430500	147028	0	0	0	59735753	246	1452	87138	71522	0.000	0.000	NaN	372596	1038233	7.72621
	15641_ROPI_KO_3hpi_8000X_0016	1	7798	139437	28548	137488	17057	234940	0	0	0	0	7745127	1080	666	1896	2988	0	0	0	0.002	3009609	1087327397	138650	0	0	0	1087327397	1848	3654	83130	1839121	0.000	0.000	NaN	7745127
		2	194	146858	19389	144960	101513	190138	0	0	0	0	184115	1764	688	124	120	0	0	0	0.072	172557	28490493	146972	0	0	0	28490493	1764	808	44061	27560	0.000	0.000	NaN	184115		2.37717
	15641_ROPI_KO_3hpi_8000X_0019	1	23140588	166322	31101	156332	61897	253008	0	0	0	0	12000620	805521	763999	3678821	3736952	0	0	0	0.002	3963397	3848797220	164848	0	0	0	2009174142	666	1170	141209	3628113	0.000	0.000	NaN	12000620
		2	689620	154143	27161	134130	107839	217279	0	0	0	0	342296	2416562	747390	323869	91348	0	0	0	0.074	336505	106300240	147824	0	0	0	55491542	1746	540	164249	15165	0.000	0.000	NaN	342296
		3	1034430	152631	23144	155841	99381	219329	0	0	0	0	536284	1846331	722477	520405	94116	0	0	0	0.045	528847	157885945	153462	0	0	0	82420647	1334	590	10251	37190	0.000	0.000	NaN	536284
		4	808388	165544	22818	163411	110211	233461	0	0	0	0	412776	4265661	3154264	130101	379231	0	0	0	0.060	400927	133823771	163943	0	0	0	69859555	3082	2553	71065	36556	0.000	0.000	NaN	412776
		5	476987	151272	19741	153800	108322	194882	0	0	0	0	240434	4182618	3641452	107956	207608	0	0	0	0.104	234000	72154689	152947	0	0	0	37666660	3022	2781	62526	19835	0.000	0.000	NaN	240434	1531790	12.7643
	15641_ROPI_KO_3hpi_8000X_0020_nice	1	25205617	165427	50882	193156	0	252931	0	0	0	0	13030392	1270564	274043	3139039	5090559	0	0	0	0.002	5316235	4169696169	176647	0	0	0	2176691897	1128	3798	66038	2316728	0.000	0.000	NaN	13030392		0
	15641_ROPI_KO_3hpi_8000X_0023	1	25885659	154617	35799	159772	3053	254589	0	0	0	0	13382112	1079564	581304	3653908	4799907	0	0	0	0.002	5004292	4002368716	154820	0	0	0	2089342533	1278	3756	64966	3260985	0.000	0.000	NaN	13382112
		2	1530574	147280	27977	128113	80559	215076	0	0	0	0	750908	1204129	4542472	481652	539782	0	0	0	0.034	723431	225422445	143833	0	0	0	117676490	870	3282	131743	83164	0.000	0.000	NaN	750908
		3	754751	145712	24857	136027	51000	193734	0	0	0	0	368743	1561215	1768824	141174	332173	0	0	0	0.070	360928	109976600	148763	0	0	0	57410700	1128	1518	66975	31621	0.000	0.000	NaN	368743
		4	530624	157654	36440	97740	68533	219581	0	0	0	0	261842	3579169	597912	257434	24913	0	0	0	0.097	258637	83654964	166529	0	0	0	43670108	2586	432	174472	12171	0.000	0.000	NaN	261842	1381493	10.3234
	15641_ROPI_KO_3hpi_8000X_0024	1	10704437	150473	38408	144618	26419	237282	0	0	0	0	5512475	2100997	1943215	1727302	1760519	0	0	0	0.004	1875530	1610733459	152772	0	0	0	840845550	1920	1404	112932	1617111	0.000	0.000	NaN	5512475		0
	15641_ROPI_KO_3hpi_8000X_0025	1	22010377	181160	21066	179891	114522	238024	0	0	0	0	11379754	1328694	473347	2491301	4600603	0	0	0	0.002	4603907	3987404751	179981	0	0	0	2081530946	1782	3666	87829	2473571	0.000	0.000	NaN	11379754
		2	513384	155344	14756	159085	126159	187462	0	0	0	0	262028	3465677	1572288	11072	260203	0	0	0	0.094	260438	79751344	156086	0	0	0	41632315	2504	1136	92437	5533	0.000	0.000	NaN	262028
		3	321823	160292	7883	151063	139929	179242	0	0	0	0	159197	2297533	5032428	155014	27681	0	0	0	0.160	157466	51585614	160398	0	0	0	26929057	1660	3636	169875	11501	0.000	0.000	NaN	159197
		4	478903	185234	17656	177128	155870	226088	0	0	0	0	236234	1932142	692028	171623	149478	0	0	0	0.108	227592	88709073	181023	0	0	0	46308487	1396	608	41055	25488	0.000	0.000	NaN	236234	657459	5.77744
	15641_ROPI_KO_3hpi_8000X_0026_show Lena	1	21119617	150335	38021	157615	22178	245148	0	0	0	0	10944923	1129390	1270564	3736952	3263605	0	0	0	0.002	4540855	3175019659	151938	0	0	0	1657444400	852	3084	37121	2119398	0.000	0.000	NaN	10944923
		2	829460	112944	34925	92108	47601	204757	0	0	0	0	405994	4201995	2765344	365391	149478	0	0	0	0.063	394784	93682793	104632	0	0	0	48904900	3036	2106	22249	37074	0.000	0.000	NaN	405994
		3	421435	142263	30465	101035	86639	211570	0	0	0	0	212107	3263605	3604082	207608	16609	0	0	0	0.118	208272	59954417	140539	0	0	0	31297794	2358	2616	4574	15172	0.000	0.000	NaN	212107
		4	911831	149364	22103	152790	79629	203255	0	0	0	0	461667	2208954	4019299	382000	249130	0	0	0	0.054	456059	136195188	150480	0	0	0	71097497	1596	3084	33111	30935	0.000	0.000	NaN	461667
		5	488481	157812	28869	156697	98212	216569	0	0	0	0	234722	2150823	1826954	182695	132869	0	0	0	0.111	225902	77088395	159458	0	0	0	40242185	1554	1416	36027	13432	0.000	0.000	NaN	234722
		6	1296869	140575	25435	125897	81035	209356	0	0	0	0	655662	4747313	1815882	77507	631130	0	0	0	0.038	633093	182307052	140000	0	0	0	95169112	3430	1312	94514	55889	0.000	0.000	NaN	655662
		8	1515249	133037	32256	127639	52505	225009	0.000	0.000	0	0	772233	4161857	1252571	622825	319717	0	0	0.000	0.032	700093	201584245	134015	0	0	0	105232318	3007	905	152827	136699	0.000	0.000	NaN	772233	2742385	25.0562
	15641_ROPI_KO_3hpi_8000X_0027	1	30517608	172786	28922	166919	76137	251535	0	0	0	0	15775566	274043	215913	5240037	4683646	0	0	0	0.002	6236662	5273026821	171996	0	0	0	2752659736	516	3474	45755	3463412	0.000	0.000	NaN	15775566
		2	597671	163723	18627	157468	114329	205977	0	0	0	0	289283	4542472	3039387	240826	149478	0	0	0	0.090	283444	97852523	163630	0	0	0	51081610	3282	2304	31827	16670	0.000	0.000	NaN	289283		1.83374
	15641_ROPI_KO_3hpi_8000X_0030	1	24046672	155823	39997	156907	25669	255	0	0	0	0	12462092	290652	1162607	5007515	2732127	0	0	0	0.002	5113975	3747031458	156559	0	0	0	1956049717	210	1908	11711	2452373	0.000	0.000	NaN	12462092
		2	1490346	157557	22973	164718	98371	217563	0	0	0	0	758984	586840	1874012	708637	188232	0	0	0	0.033	733210	234814066	157693	0	0	0	122579165	424	1490	14876	53566	0.000	0.000	NaN	758984
		3	1112970	151963	24627	159155	95272	210848	0	0	0	0	560889	1411737	1602737	509333	204840	0	0	0	0.044	548980	169130243	155961	0	0	0	88290469	1020	1306	21909	34671	0.000	0.000	NaN	560889	1319873	10.5911
	15641_ROPI_KO_3hpi_8000X_0031	1	0.03065	170017	33867	112568	112363	217675	0	0	0	0	15136	0.365	0.149	5082	4858	0	0	0	0.001681	6222	0.005	179380	0	0	0	2720274	456	3486	46785	3043	0.000	0.000	NaN	15136
		2	0.001916	138000	0.000	138000	138000	138000	0	0	0	0	0.424	5373	1470	0.075	0.415	0	0	0	0.1342	0.422	0.2644	138000	0	0	0	138000	3882	1362	79796	0.011	0.000	0.000	NaN	424
		3	0.001916	171000	0.000	171000	171000	171000	0	0	0	0	0.263	3549	4213	0.177	0.188	0	0	0	0.347	0.258	0.3276	171000	0	0	0	171000	2564	3180	46736	0.014	0.000	0.000	NaN	263
		4	0.001916	177000	0.000	177000	177000	177000	0	0	0	0	0.210	2403	4911	0.210	0.000	0	0	0	0.5439	0.210	0.3391	177000	0	0	0	177000	1736	3548	0.000	0.000	0.000	0.000	NaN	210	897	5.92627
	15641_ROPI_KO_3hpi_8000X_0032	1	25019803	145733	46021	140587	1409	255	0	0	0	0	12950352	863651	481652	3562561	4633820	0	0	0	0.002	5337777	3646220812	141311	0	0	0	1903423889	750	462	124926	2470951	0.000	0.000	NaN	12950352		0
	15641_ROPI_KO_3hpi_8000X_0033	1	20847601	132818	34977	130704	6984	239016	0	0	0	0	10802502	1743911	705869	2267084	4301647	0	0	0	0.002	4309847	2768927016	132182	0	0	0	1445453279	1794	3618	86465	2251735	0.000	0.000	NaN	10802502		0

## Sheet: Bio rep 1-rop1ko mito -
Folder	Vacoule image number		Area	Mean	StdDEV	Mode	Min	Max	X	Y	XM	YM	Perimeter	BX	BY	Width	Height	Major	Minor	Angle	Circ.	Feret	IntDen	Median	Skew	Kurt	% Area	RawIntDen	FeretX	FeretY	FeretAngle	MinFeret	AR	Round	Solidity	Length	Total length Mito	% covered by PVM
15641_ROPI_KO_3hpi	15641_ROPI_KO_3hpi_6000X_0005	1	52312774	158879	40093	152235	1447	254572	0	0	0	0	15400548	2022904	692625	3056344	6343563	0	0	0	0.003	6453316	8311402132	159427	0	0	0	2475493984	1872	3840	78403	2737673	0.000	0.000	NaN	15400548
		2	6348980	124679	30086	114225	50079	211865	0	0	0	0	1868624	4221713	4826385	538708	1770041	0	0	0	0.023	1850203	791582180	121840	0	0	0	235767310	2304	3600	73072	96887	0.000	0.000	NaN	1868624
		3	3609283	152470	31664	173501	74112	226926	0	0	0	0	1025453	2132844	5508016	384792	879523	0	0	0	0.043	960014	550309015	148704	0	0	0	163905757	1164	3006	113629	55310	0.000	0.000	NaN	1025453
		4	3790586	135866	29822	114211	77315	236059	0	0	0	0	1094324	2077874	4166743	109940	1077416	0	0	0	0.040	1078818	515011866	128266	0	0	0	153392743	1164	2274	92921	81200	0.000	0.000	NaN	1094324
		5	2091705	143466	30772	131107	80000	217000	0	0	0	0	592776	2154833	3639028	120934	571690	0	0	0	0.075	584341	300087926	134756	0	0	0	89379126	1176	2298	78056	28168	0.000	0.000	NaN	592776
		6	2612113	156703	26578	149216	82008	234944	0	0	0	0	765390	2341731	2660559	252863	714613	0	0	0	0.056	758031	409327004	153913	0	0	0	121915234	1278	1842	70514	27742	0.000	0.000	NaN	765390
		7	3538776	148579	25432	143571	81004	230000	0	0	0	0	1022089	5024278	1055428	76958	989464	0	0	0	0.043	992452	525787434	146806	0	0	0	156602172	2742	1116	85553	73284	0.000	0.000	NaN	1022089	6368656	41.3534
	15641_ROPI_KO_3hpi_6000X_0009	1	55559449	144415	45314	139592	2503	254079	0	0	0	0	16367806	1055428	1209345	5661933	5244159	0	0	0	0.003	6915682	8023598360	144334	0	0	0	2389773609	642	804	142492	2791076	0.000	0.000	NaN	16367806
		2	3347400	153636	27971	160215	70406	214551	0	0	0	0	970730	4188731	2770499	802565	527714	0	0	0	0.045	960517	514281853	156215	0	0	0	153175314	2286	1512	146674	58309	0.000	0.000	NaN	970730
		3	2209217	118376	41735	116924	36236	199525	0	0	0	0	635132	5024278	3386165	406780	472744	0	0	0	0.069	623664	261519271	127429	0	0	0	77891717	2742	1848	130711	53661	0.000	0.000	NaN	635132
		4	2155497	94777	18048	92134	49564	154857	0	0	0	0	614300	6332569	4892349	340815	505726	0	0	0	0.072	609847	204291672	94355	0	0	0	60846870	3456	2670	123977	23387	0.000	0.000	NaN	614300
		5	1383279	85234	23901	76207	53197	179875	0	0	0	0	394600	6486486	5694915	263857	285845	0	0	0	0.112	389009	117902744	77839	0	0	0	35116522	3540	3264	47291	22993	0.000	0.000	NaN	394600
		6	13030349	106860	25346	97075	31049	185411	0	0	0	0	3833182	2737517	5145212	3375171	1242327	0	0	0	0.011	3517218	1392422619	106959	0	0	0	414723504	1494	2808	163661	657642	0.000	0.000	NaN	3833182
		7	1537722	136555	19831	133694	90847	176207	0	0	0	0	449817	2374713	4727439	296839	329821	0	0	0	0.096	443729	209983731	135721	0	0	0	62542211	1296	2580	131987	17724	0.000	0.000	NaN	449817
		8	7678539	156696	23353	156871	89346	245785	0	0	0	0	2252528	1253321	2616582	1055428	1967934	0	0	0	0.019	2233090	1203198278	156819	0	0	0	358364335	684	1428	118205	89246	0.000	0.000	NaN	2252528
		9	3196313	180526	27160	161844	117465	245839	0	0	0	0	911713	989464	1132387	637655	615666	0	0	0	0.048	886368	577018633	181568	0	0	0	171861033	540	954	43995	82332	0.000	0.000	NaN	911713	10062002	61.4743
	15641_ROPI_KO_3hpi_6000X_0012	1	46856881	152583	43391	154640	0	251351	0	0	0	0	13844522	2253779	846541	2891434	5760879	0	0	0	0.003	5790272	7149554168	156310	0	0	0	2129445556	1716	462	95776	2750033	0.000	0.000	NaN	13844522
		2	2414022	144181	27570	134367	53035	225824	0	0	0	0	690296	3342189	923500	560696	384792	0	0	0	0.064	680033	348055803	139347	0	0	0	103666028	1824	504	145539	29157	0.000	0.000	NaN	690296
		3	8658921	165435	28282	158830	84194	245433	0	0	0	0	2545793	2319743	1803023	175905	2528630	0	0	0	0.017	2534741	1432488274	163361	0	0	0	426656784	1266	984	93979	50514	0.000	0.000	NaN	2545793
		4	1259052	166007	23812	133776	102616	226292	0	0	0	0	370285	4067796	1440220	219881	296839	0	0	0	0.115	369406	209011939	166239	0	0	0	62252769	2220	786	126529	9803	0.000	0.000	NaN	370285	3606374	26.0491
	15641_ROPI_KO_3hpi_6000X_0013	1	37476104	161194	34825	132950	60190	249292	0	0	0	0	10927245	2308749	1978928	3364177	3704993	0	0	0	0.004	3914574	6040914320	157534	0	0	0	1799244799	1506	1134	117789	2719383	0.000	0.000	NaN	10927245
		2	9629230	150146	23871	152041	79070	219000	0	0	0	0	2760886	4144754	2231791	1473202	2121850	0	0	0	0.016	2583132	1445788136	148702	0	0	0	430618056	2262	1218	124772	310647	0.000	0.000	NaN	2760886
		3	4764253	130124	22396	131787	49331	189589	0	0	0	0	1350614	4595510	4551534	923500	934494	0	0	0	0.033	1313823	619943587	130950	0	0	0	184645935	2508	2994	45339	98648	0.000	0.000	NaN	1350614
		4	4717248	142459	24605	134291	81093	207779	0	0	0	0	1347020	2418690	3902886	747595	1099404	0	0	0	0.033	1329507	672012618	139989	0	0	0	200154338	1320	2130	124216	73465	0.000	0.000	NaN	1347020	5458520	49.9533
	15641_ROPI_KO_3hpi_6000X_0018	1	56805071	148696	43947	0.467	0	238851	0	0	0	0	16729931	1242327	758589	4837379	6266605	0	0	0	0.003	7309022	8446686207	154310	0	0	0	2515787416	1008	3822	56597	2597170	0.000	0.000	NaN	16729931
		2	2494602	164414	18166	160877	105192	205229	0	0	0	0	719766	5980760	1088410	131929	692625	0	0	0	0.061	705077	410147418	164419	0	0	0	122159589	3264	594	100784	49094	0.000	0.000	NaN	719766
		3	4861620	139435	25023	137217	81448	211831	0	0	0	0	1422212	4628492	890518	1341273	197893	0	0	0	0.030	1343479	677879538	138204	0	0	0	201901760	2526	594	3284	156363	0.000	0.000	NaN	1422212
		4	3887953	161753	20869	154617	109642	219818	0	0	0	0	1125363	3584058	1154375	945488	582684	0	0	0	0.039	1104888	628888741	160181	0	0	0	187310188	1956	948	31159	66986	0.000	0.000	NaN	1125363
		5	5536472	150834	18338	149537	83926	198577	0	0	0	0	1621855	2407696	1814017	1044434	1209345	0	0	0	0.026	1597923	835085524	151008	0	0	0	248724482	1314	1650	49185	90770	0.000	0.000	NaN	1621855
		6	2508032	150306	21109	149563	98694	205000	0	0	0	0	717522	1923958	3221255	340815	615666	0	0	0	0.061	703705	376971831	150206	0	0	0	112278468	1050	2094	61032	49643	0.000	0.000	NaN	717522
		7	4069256	148244	17478	145779	106834	200449	0	0	0	0	1190798	1231333	5002290	296839	1110398	0	0	0	0.036	1146600	603241315	147256	0	0	0	179671278	678	3336	75564	142751	0.000	0.000	NaN	1190798
		8	2088348	145738	18083	146881	96473	196897	0	0	0	0	592075	1275309	6244617	274851	516720	0	0	0	0.075	585272	304352267	147000	0	0	0	90649230	696	3408	118009	26742	0.000	0.000	NaN	592075
		9	1386636	153005	17006	146207	118294	192342	0	0	0	0	383117	1572148	6794319	329821	175905	0	0	0	0.119	373797	212161617	151718	0	0	0	63190879	858	3708	151928	37040	0.000	0.000	NaN	383117
		10	5089928	168692	18652	165769	120418	218392	0	0	0	0	1495950	2836463	5540998	1077416	1011452	0	0	0	0.029	1477789	858630580	167851	0	0	0	255737215	1548	3576	43191	49565	0.000	0.000	NaN	1495950
		11	966952	136250	17832	148312	91173	174999	0	0	0	0	251011	3924874	5277141	153917	175905	0	0	0	0.193	233737	131747489	136411	0	0	0	39240084	2142	2976	48814	32225	0.000	0.000	NaN	251011
		12	1366491	136093	21018	142158	96211	184319	0	0	0	0	392619	4221713	4804397	153917	346312	0	0	0	0.111	378976	185969333	136974	0	0	0	55389687	2304	2811	66038	40915	0.000	0.000	NaN	392619	9912288	59.2488
	15641_ROPI_KO_3hpi_6000X_0021	1	54468271	145874	39797	142291	0	252087	0	0	0	0	16054031	483738	2220797	6684379	3320201	0	0	0	0.003	6849563	7945478065	145941	0	0	0	2366506017	264	2838	12609	2787749	0.000	0.000	NaN	16054031
		2	5395458	118190	43309	157412	22469	229949	0	0	0	0	1584343	4639486	2165827	1517178	329821	0	0	0	0.027	1552614	637688235	121567	0	0	0	189931057	2532	1182	167735	100566	0.000	0.000	NaN	1584343
		3	2162212	147796	27274	137543	89290	220008	0	0	0	0	602890	4001832	2143839	571690	164911	0	0	0	0.075	595000	319565372	142929	0	0	0	95180349	2184	1260	16091	25382	0.000	0.000	NaN	602890
		4	2017841	142820	37070	127167	51382	231856	0	0	0	0	579497	3012368	2495648	527714	219881	0	0	0	0.076	571690	288187788	137129	0	0	0	85834751	1644	1482	22620	35097	0.000	0.000	NaN	579497
		5	6087097	147240	31843	118238	81005	241199	0	0	0	0	1799087	978470	3067338	1462208	1011452	0	0	0	0.024	1777945	896262960	141008	0	0	0	266945761	534	2226	34673	64107	0.000	0.000	NaN	1799087
		6	4317709	164720	26676	163337	109177	230269	0	0	0	0	1259312	3573064	4914338	1220339	252863	0	0	0	0.034	1241986	711214580	162503	0	0	0	211830373	1950	2808	10713	81483	0.000	0.000	NaN	1259312
		7	6607505	155663	32149	161607	54081	235774	0	0	0	0	1935506	5244159	4320659	1770041	703619	0	0	0	0.022	1904764	1028543623	159551	0	0	0	306344647	2862	2742	21679	111429	0.000	0.000	NaN	1935506
		8	6100527	150919	28803	149160	78956	238708	0	0	0	0	1741050	6123682	2561612	1011452	1286303	0	0	0	0.025	1636341	920683919	149087	0	0	0	274219376	3342	1398	128179	231792	0.000	0.000	NaN	1741050	9501685	59.1857
	15641_ROPI_KO_3hpi_6000X_0029	1	55626599	135920	44029	146654	0	243000	0	0	0	0	16298429	505726	1528172	6398533	3858909	0	0	0	0.003	6629946	7560747665	137904	0	0	0	2251916712	282	1674	163428	3301645	0.000	0.000	NaN	16298429
		2	8638776	126670	26889	129435	44273	212625	0	0	0	0	2530875	1264315	1528172	2429684	538708	0	0	0	0.017	2488688	1094275122	126191	0	0	0	325922322	690	1128	12501	161568	0.000	0.000	NaN	2530875
		3	4421791	135386	49433	185860	36944	229969	0	0	0	0	1293325	3990838	1605130	1198351	450756	0	0	0	0.033	1280322	598649170	139698	0	0	0	178303540	2178	876	159386	64092	0.000	0.000	NaN	1293325
		4	5486110	126352	29548	104332	45419	196993	0	0	0	0	1592624	5409070	2264773	1121392	1110398	0	0	0	0.027	1578134	693183315	123527	0	0	0	206459885	2952	1236	135282	59204	0.000	0.000	NaN	1592624
		5	2450955	108687	35400	87917	24653	203610	0	0	0	0	708732	6662391	3792945	164911	681631	0	0	0	0.061	701296	266386052	106860	0	0	0	79341254	3636	2070	103601	25120	0.000	0.000	NaN	708732
		6	2837064	125947	30392	142335	44367	208824	0	0	0	0	832201	5936784	5310123	802565	153917	0	0	0	0.051	813336	357320267	129943	0	0	0	106425385	3240	2970	9335	82793	0.000	0.000	NaN	832201
		7	1685451	128592	33438	146868	46166	197367	0	0	0	0	463683	5420064	5178195	406780	208887	0	0	0	0.099	457278	216736053	133307	0	0	0	64553343	2958	2826	152819	21877	0.000	0.000	NaN	463683
		8	3951745	145582	29960	157098	69342	212892	0	0	0	0	1160792	3650023	4837379	1143381	164911	0	0	0	0.037	1155212	575301248	146000	0	0	0	171349521	1992	2640	171793	29910	0.000	0.000	NaN	1160792
		9	2071560	147915	22569	152406	67139	207515	0	0	0	0	593370	2836463	4782409	571690	98946	0	0	0	0.074	580190	306415366	148591	0	0	0	91263710	1548	2610	170181	33598	0.000	0.000	NaN	593370
		10	2749770	140546	26128	156922	68458	206127	0	0	0	0	771028	2000916	3957856	472744	582684	0	0	0	0.058	750338	386469473	141153	0	0	0	115107276	1092	2160	129053	46175	0.000	0.000	NaN	771028
		11	4280777	136442	20858	121194	85184	194280	0	0	0	0	1239456	835547	3485112	1088410	494732	0	0	0	0.035	1195574	584077231	133807	0	0	0	173963388	456	1902	155556	129235	0.000	0.000	NaN	1239456	11186086	68.6329
	15641_ROPI_KO_3hpi_6000X_0034	1	47901055	156607	41284	161748	2134	241789	0	0	0	0	14185059	2206138	1044434	3847915	5423728	0	0	0	0.003	6203750	7501647725	159703	0	0	0	2234314201	1484	3530	57643	2323025	0.000	0.000	NaN	14185059
		2	2273009	156282	33106	168292	84288	222584	0	0	0	0	657945	5914796	1256986	168575	622996	0	0	0	0.066	641727	355229435	157156	0	0	0	105802645	3236	1026	76122	38172	0.000	0.000	NaN	657945
		3	5929296	153593	31912	130436	80708	236911	0	0	0	0	1751388	5137883	1975263	725607	1575813	0	0	0	0.024	1734846	910700588	145980	0	0	0	271245909	2804	1938	65276	72142	0.000	0.000	NaN	1751388	2409333	16.985
	15641_ROPI_KO_3hpi_8000X_0001	1	23353221	144133	45280	132099	0.242	255	0	0	0	0	11916819	1013129	822129	3305126	4152169	0	0	0	0.002	4654016	3365977037	143775	0	0	0	1757129211	906	636	119035	2632101	0.000	0.000	NaN	11916819
		2	4005544	152751	39363	147973	38253	248652	0	0	0	0	2063791	1024202	1694085	586840	1943215	0	0	0	0.012	2026720	611848938	153019	0	0	0	319401360	748	1224	106504	145197	0.000	0.000	NaN	2063791
		3	2268084	132557	25825	130812	55428	202184	0	0	0	0	1155329	2076084	4362545	968839	597912	0	0	0	0.021	1138485	300651111	130533	0	0	0	156947847	1500	3152	148319	76814	0.000	0.000	NaN	1155329
		4	2555426	113231	28457	140393	38843	191316	0	0	0	0	1320757	3299590	4118951	891332	891332	0	0	0	0.018	1260534	289354425	113347	0	0	0	151050678	2384	3620	45000	156588	0.000	0.000	NaN	1320757	4539877	38.0964
	15641_ROPI_KO_3hpi_8000X_0002	1	24690317	156812	39708	137585	34794	255	0	0	0	0	12661606	431826	1121086	4683646	3205474	0	0	0	0.002	5012773	3871729315	154756	0	0	0	2021145303	324	1428	156365	2804750	0.000	0.000	NaN	12661606
		2	1574633	138608	29634	123203	63212	219128	0	0	0	0	804408	1777128	1104477	797216	49826	0	0	0	0.031	797908	218256585	135119	0	0	0	113935721	1284	810	177614	32638	0.000	0.000	NaN	804408
		3	1166607	157416	24992	170347	98885	228174	0	0	0	0	590979	1121086	1187520	506565	282347	0	0	0	0.042	579938	183642512	156019	0	0	0	95866258	810	1062	29134	48754	0.000	0.000	NaN	590979
		4	969299	158485	36116	134643	75383	224847	0	0	0	0	494964	398608	1652563	423521	249130	0	0	0	0.050	491361	153619565	158097	0	0	0	80193484	288	1374	30466	22787	0.000	0.000	NaN	494964
		5	1867721	144672	25906	146989	84664	205996	0	0	0	0	929460	622825	2657388	664347	614521	0	0	0	0.027	904982	270207524	143970	0	0	0	141055488	450	1920	137231	79652	0.000	0.000	NaN	929460
		6	842869	138767	25550	129798	82921	200000	0	0	0	0	414626	1486476	3446300	365391	166087	0	0	0	0.062	401367	116962797	135648	0	0	0	61057680	1074	2490	155556	46404	0.000	0.000	NaN	414626
		7	708776	154454	23772	157986	108930	208205	0	0	0	0	338728	3736952	4293342	323869	49826	0	0	0	0.078	324295	109473436	155752	0	0	0	57148035	2700	3126	177064	43647	0.000	0.000	NaN	338728
		8	764329	146577	28329	186804	86505	211452	0	0	0	0	383483	4160473	4226908	340478	124565	0	0	0	0.065	354761	112033344	146391	0	0	0	58484374	3006	3144	16314	62594	0.000	0.000	NaN	383483
		9	3258455	135523	25429	111277	69124	193878	0	0	0	0	1677044	4658733	2175736	556391	1544607	0	0	0	0.015	1641761	441597242	136032	0	0	0	230525463	3366	1572	109810	140464	0.000	0.000	NaN	1677044	5633692	44.4943
	15641_ROPI_KO_3hpi_8000X_0003_show lena	1	27086748	160547	43761	182205	4859	255	0	0	0	0	14008755	1361911	149478	3280213	5431037	0	0	0	0.002	5486522	4348683165	161665	0	0	0	2270127852	1938	4026	76342	3241438	0.000	0.000	NaN	14008755
		2	854363	153976	31284	131977	98906	236569	0	0	0	0	441479	4509255	1594433	49826	431826	0	0	0	0.055	434691	131551348	152247	0	0	0	68673290	3258	1152	96582	29633	0.000	0.000	NaN	441479
		3	643645	154974	26755	137323	87603	238235	0	0	0	0	313997	1802041	4716864	174391	257434	0	0	0	0.082	310942	99748442	152450	0	0	0	52071330	1302	3408	124114	13130	0.000	0.000	NaN	313997
		4	578515	132169	26312	132945	58892	191000	0	0	0	0	280384	2125910	465043	182695	199304	0	0	0	0.092	270370	76461475	133222	0	0	0	39914916	1536	480	47490	23488	0.000	0.000	NaN	280384	1035860	7.39438
	15641_ROPI_KO_3hpi_8000X_0004	1	26458427	169531	30399	178187	69837	251722	0	0	0	0	13691866	382000	340478	4567385	4243516	0	0	0	0.002	4763679	4485532946	169692	0	0	0	2341567065	288	1206	161502	3699086	0.000	0.000	NaN	13691866
		2	3796742	163226	25724	154872	83450	222491	0	0	0	0	1945671	3446300	680956	1444955	1170912	0	0	0	0.013	1859819	619727072	164699	0	0	0	323513954	2490	492	140981	220171	0.000	0.000	NaN	1945671
		3	1764278	149130	26964	144812	71680	218517	0	0	0	0	896707	2433171	348782	855347	215913	0	0	0	0.028	882177	263107381	150961	0	0	0	137349025	1758	252	165833	47619	0.000	0.000	NaN	896707
		4	1432877	147106	24979	157470	82223	202244	0	0	0	0	722139	1552911	315565	672651	249130	0	0	0	0.035	717304	210784462	149333	0	0	0	110035075	1122	408	20323	18176	0.000	0.000	NaN	722139
		5	1247063	159066	14008	145660	130090	214000	0	0	0	0	639085	622825	747390	456739	440130	0	0	0	0.038	634290	198364816	157657	0	0	0	103551691	450	858	43939	26746	0.000	0.000	NaN	639085
		6	1107223	167303	18730	169898	128130	228530	0	0	0	0	551801	357086	1345303	166087	514869	0	0	0	0.046	540994	185241896	168146	0	0	0	96701179	258	1344	72121	38247	0.000	0.000	NaN	551801
		7	994202	159196	29924	158835	74354	233964	0	0	0	0	498885	448434	2267084	240826	431826	0	0	0	0.050	494439	158273310	159585	0	0	0	82622862	324	1638	119148	20290	0.000	0.000	NaN	498885
		8	1388818	163669	12870	158339	123000	193955	0	0	0	0	705331	755695	2815170	473347	506565	0	0	0	0.035	693300	227305976	163558	0	0	0	118659743	546	2034	133059	55699	0.000	0.000	NaN	705331
		9	2241266	182537	30298	149053	121694	252607	0	0	0	0	1133076	1411737	3496126	838738	730782	0	0	0	0.022	1112440	409114624	178601	0	0	0	213568675	1020	2526	138935	42940	0.000	0.000	NaN	1133076
		10	3068810	169793	22374	158819	120650	229827	0	0	0	0	1568152	2582649	4160473	1511389	323869	0	0	0	0.016	1545700	521062659	165389	0	0	0	272008516	1866	3240	12095	95748	0.000	0.000	NaN	1568152
		11	1816000	164368	21648	171931	105254	224203	0	0	0	0	925290	4509255	3089213	298956	838738	0	0	0	0.027	890425	298491416	162643	0	0	0	155820429	3258	2838	70382	79152	0.000	0.000	NaN	925290	9586137	70.0134
	15641_ROPI_KO_3hpi_8000X_0006	1	19117803	138409	45902	143066	0	249999	0	0	0	0	9870338	1727302	921781	2017954	4069125	0	0	0	0.002	4088602	2646076558	139121	0	0	0	1381322084	1914	666	95595	1989400	0.000	0.000	NaN	9870338
		2	1157029	162826	24035	179806	105314	210964	0	0	0	0	599760	3753560	2964648	16609	597912	0	0	0	0.040	598143	188394309	163963	0	0	0	98346822	2712	2142	91591	14820	0.000	0.000	NaN	599760
		3	1005696	150606	30681	156257	89000	230709	0	0	0	0	504369	1727302	3022779	215913	440130	0	0	0	0.050	490237	151463943	152992	0	0	0	79068192	1248	2184	116131	47518	0.000	0.000	NaN	504369
		4	835207	155140	25829	170650	103250	214929	0	0	0	0	415321	1652563	2474692	58130	398608	0	0	0	0.061	402825	129573616	156448	0	0	0	67640861	1194	1788	98297	31158	0.000	0.000	NaN	415321	1519450	15.3941
	15641_ROPI_KO_3hpi_8000X_0007	1	16106462	152617	40923	185655	19883	245016	0	0	0	0	8274572	1179216	1594433	3064300	2267084	0	0	0	0.003	3378549	2458121587	153508	0	0	0	1283204609	954	2646	30094	1687626	0.000	0.000	NaN	8274572
		2	2310228	161764	29634	144451	88426	234033	0	0	0	0	1174641	3687126	1893389	647738	963303	0	0	0	0.021	1160826	373712321	161975	0	0	0	195087735	2664	2064	56083	32104	0.000	0.000	NaN	1174641
		3	775823	155571	31826	136976	80064	214346	0	0	0	0	389242	3936256	1652563	298956	232521	0	0	0	0.064	378736	120695755	149796	0	0	0	63006383	2844	1194	142125	31295	0.000	0.000	NaN	389242
		4	2128244	141357	22603	141898	86770	233016	0	0	0	0	1100066	2682301	1536302	1087868	83043	0	0	0	0.022	1091033	300842062	139663	0	0	0	157047529	1938	1170	4365	54938	0.000	0.000	NaN	1100066
		5	1974996	129160	22682	134019	61688	178513	0	0	0	0	1008733	1486476	2026258	597912	797216	0	0	0	0.024	996520	255091051	131056	0	0	0	133164288	1074	2040	53130	50545	0.000	0.000	NaN	1008733
		6	900337	149866	29048	130300	88722	229702	0	0	0	0	439436	1054651	2923127	323869	290652	0	0	0	0.059	435166	134930176	146925	0	0	0	70437128	762	2322	41906	21618	0.000	0.000	NaN	439436
		7	1266219	153038	30109	131384	98757	230293	0	0	0	0	646255	1071259	3238692	323869	548086	0	0	0	0.038	636624	193779181	145646	0	0	0	101157868	774	2340	120579	35509	0.000	0.000	NaN	646255	4758373	57.506
	15641_ROPI_KO_3hpi_8000X_0008	1	17058521	173662	34819	176277	19292	255	0	0	0	0	8834694	1195825	1229042	3006170	2557736	0	0	0	0.003	3107753	2962418493	175269	0	0	0	1546460958	912	1416	157203	2509836	0.000	0.000	NaN	8834694
		2	544034	150803	19709	155670	120000	203393	0	0	0	0	268517	3878125	3271909	166087	182695	0	0	0	0.095	241398	82041704	148171	0	0	0	42827944	2808	2496	49185	44280	0.000	0.000	NaN	268517
		3	588093	155653	18469	145996	108216	202574	0	0	0	0	294237	3379865	3587474	282347	33217	0	0	0	0.085	284295	91538147	154213	0	0	0	47785338	2442	2616	6710	28979	0.000	0.000	NaN	294237
		4	1846650	167178	22213	163295	110272	229866	0	0	0	0	946480	2217258	3595778	905173	215913	0	0	0	0.026	930568	308718840	167487	0	0	0	161159416	1602	2598	166584	70704	0.000	0.000	NaN	946480
		5	848616	163320	17436	166558	111975	206708	0	0	0	0	402030	1826954	3388170	323869	224217	0	0	0	0.066	393909	138595877	165421	0	0	0	72350721	1320	2448	145305	32066	0.000	0.000	NaN	402030
		6	1250894	171872	24905	149438	116841	227370	0	0	0	0	617276	1361911	2856692	357086	489956	0	0	0	0.041	606273	214993873	169300	0	0	0	112232499	984	2064	126085	28715	0.000	0.000	NaN	617276
		7	909915	177542	23890	162530	115999	239440	0	0	0	0	468132	1229042	2350127	132869	440130	0	0	0	0.052	459748	161548581	177297	0	0	0	84332640	888	1698	106798	33900	0.000	0.000	NaN	468132
		8	1917527	185885	28373	194424	103379	247698	0	0	0	0	980229	1627650	1245651	838738	489956	0	0	0	0.025	971359	356439864	185812	0	0	0	186071055	1176	1254	30292	51123	0.000	0.000	NaN	980229
		9	511468	155936	21228	148566	99248	204900	0	0	0	0	248176	3396474	1345303	224217	99652	0	0	0	0.104	245365	79756385	155173	0	0	0	41634946	2454	972	156038	9510	0.000	0.000	NaN	248176
		10	1501839	166583	21977	161387	95014	229333	0	0	0	0	772718	3828299	1494781	448434	622825	0	0	0	0.032	767466	250180796	167274	0	0	0	130601005	2766	1080	125754	29826	0.000	0.000	NaN	772718	4997795	56.5701
	15641_ROPI_KO_3hpi_8000X_0011	1	20985525	149915	31709	129589	40249	255	0	0	0	0	10813502	971607	1162607	4268429	2375040	0	0	0	0.002	4324391	3146048894	147074	0	0	0	1642320893	702	1194	169488	2235768	0.000	0.000	NaN	10813502
		2	2149316	149427	28633	121023	96318	221553	0	0	0	0	1103507	3180561	1229042	1062955	224217	0	0	0	0.022	1086346	321165581	142692	0	0	0	167656944	2298	888	168089	68912	0.000	0.000	NaN	1103507
		3	1649342	140904	21029	138855	73247	186348	0	0	0	0	837970	871955	1926606	290652	780608	0	0	0	0.030	832963	232398416	144095	0	0	0	121318132	630	1392	110422	24299	0.000	0.000	NaN	837970	1941477	17.9542
	15641_ROPI_KO_3hpi_8000X_0014	5	24998731	178358	26399	181245	53459	243101	0	0	0	0	12952543	763999	1013129	4625516	3795082	0	0	0	0.002	5206793	4458716346	178396	0	0	0	2327568089	612	3102	29632	2762149	0.000	0.000	NaN	12952543
		6	1637848	158427	19465	154357	110298	205479	0	0	0	0	824606	2541127	4293342	730782	357086	0	0	0	0.030	813359	259479770	156031	0	0	0	135455316	1836	3360	26042	49270	0.000	0.000	NaN	824606
		7	3225890	168315	20357	164145	107008	223559	0	0	0	0	1647167	3305126	3172257	1229042	1054651	0	0	0	0.015	1619516	542966097	168136	0	0	0	283442691	2388	3054	40633	84227	0.000	0.000	NaN	1647167
		8	2973029	170804	15526	167561	122021	227525	0	0	0	0	1529863	4608907	1810346	838738	1245651	0	0	0	0.016	1501708	507805319	171211	0	0	0	265087834	3330	2208	56046	85232	0.000	0.000	NaN	1529863
		9	1881131	182078	15329	175648	124815	223775	0	0	0	0	962068	4376386	1046346	871955	357086	0	0	0	0.026	942240	342511629	181000	0	0	0	178800147	3162	756	157730	74400	0.000	0.000	NaN	962068
		10	1628270	167879	19886	163083	125039	224930	0	0	0	0	841988	3255300	1112781	830434	99652	0	0	0	0.029	836391	273352851	165000	0	0	0	142697432	2352	876	6843	31828	0.000	0.000	NaN	841988	5805692	44.8228
	15641_ROPI_KO_3hpi_8000X_0015	1	25941212	145818	35768	136772	21810	240623	0	0	0	0	13437811	240826	979912	4965994	3687126	0	0	0	0.002	5557345	3782690991	146043	0	0	0	1974664938	216	1176	148566	2357976	0.000	0.000	NaN	13437811
		2	3064979	162634	34248	170719	77878	231712	0	0	0	0	1559238	4916168	2524519	315565	1494781	0	0	0	0.016	1527727	498469752	164782	0	0	0	260214420	3552	1824	101921	57816	0.000	0.000	NaN	1559238
		3	3390632	162156	34972	149193	45110	241754	0	0	0	0	1744066	3263605	1229042	1403433	954999	0	0	0	0.014	1697541	549810353	158892	0	0	0	287015574	2358	888	145766	162913	0.000	0.000	NaN	1744066
		4	2969198	137404	27056	136034	74821	221961	0	0	0	0	1534033	1743911	930086	1494781	298956	0	0	0	0.016	1524383	407978407	136059	0	0	0	212975540	1260	672	168690	40269	0.000	0.000	NaN	1534033
		5	5126177	149515	34239	132593	56828	226225	0	0	0	0	2642218	1328694	2748736	2283693	1195825	0	0	0	0.009	2577838	766441712	146447	0	0	0	400102884	960	1986	152362	202018	0.000	0.000	NaN	2642218
		6	1965417	117929	24267	126094	53306	170132	0	0	0	0	1008364	3853212	4044212	797216	606217	0	0	0	0.024	1001525	231779179	119206	0	0	0	120994874	2784	2922	142750	31674	0.000	0.000	NaN	1008364	8487919	63.1644
	15641_ROPI_KO_3hpi_8000X_0016	1	7798	139437	28548	137488	17057	234940	0	0	0	0	7745127	1080	666	1896	2988	0	0	0	0.002	3009609	1087327397	138650	0	0	0	1087327397	1848	3654	83130	1839121	0.000	0.000	NaN	7745127
		2	973	144767	20960	139248	96320	217752	0	0	0	0	955324	1902	624	828	282	0	0	0	0.013	847339	140857996	144007	0	0	0	140857996	1902	726	167735	198324	0.000	0.000	NaN	955324
		3	1011	157882	26422	142695	82110	226388	0	0	0	0	1002898	1152	948	468	870	0	0	0	0.013	987889	159618682	155705	0	0	0	159618682	1152	1818	61723	75361	0.000	0.000	NaN	1002898
		4	731	168467	29553	177137	94571	241866	0	0	0	0	728604	1152	1914	30	726	0	0	0	0.017	726099	123149241	168642	0	0	0	123149241	1170	1914	90947	25841	0.000	0.000	NaN	728604
		5	627	145346	23339	150291	91441	223018	0	0	0	0	606126	1128	2802	294	522	0	0	0	0.021	599099	91132089	145689	0	0	0	91132089	1128	2802	119389	13626	0.000	0.000	NaN	606126
		6	358	147133	21662	128554	98017	207352	0	0	0	0	337858	1518	3414	246	228	0	0	0	0.039	335410	52673771	147952	0	0	0	52673771	1518	3414	137175	13094	0.000	0.000	NaN	337858
		7	692	134634	21955	124973	77357	204997	0	0	0	0	680125	1770	3474	636	168	0	0	0	0.019	657815	93166415	134630	0	0	0	93166415	1770	3642	14797	73553	0.000	0.000	NaN	680125
		8	297	123846	17819	138977	73654	166816	0	0	0	0	288483	2484	3156	162	228	0	0	0	0.045	279693	36782340	125875	0	0	0	36782340	2484	3384	54605	28832	0.000	0.000	NaN	288483
		9	329	140401	27637	132770	67542	202752	0	0	0	0	315486	2688	2784	108	294	0	0	0	0.042	313209	46191910	141004	0	0	0	46191910	2688	3078	69829	15449	0.000	0.000	NaN	315486
		10	314	155725	32313	138942	84902	231295	0	0	0	0	310129	2826	2442	42	306	0	0	0	0.041	308869	48897603	149618	0	0	0	48897603	2826	2748	82185	12241	0.000	0.000	NaN	310129
		11	475	154901	30396	139812	87000	247000	0	0	0	0	469416	2934	1902	6	468	0	0	0	0.027	468038	73578000	151000	0	0	0	73578000	2934	1902	90735	5999	0.000	0.000	NaN	469416	5694449	73.523
	15641_ROPI_KO_3hpi_8000X_0019	1	23140588	166322	31101	156332	61897	253008	0	0	0	0	12000620	805521	763999	3678821	3736952	0	0	0	0.002	3963397	3848797220	164848	0	0	0	2009174142	666	1170	141209	3628113	0.000	0.000	NaN	12000620
		2	2373443	155708	23955	153909	96629	222498	0	0	0	0	1225937	3952865	1320390	506565	1096173	0	0	0	0.020	1207560	369565010	154508	0	0	0	192922729	2856	954	114803	91315	0.000	0.000	NaN	1225937
		3	886928	178709	26900	171966	112895	241595	0	0	0	0	444974	3222083	863651	398608	166087	0	0	0	0.056	431826	158502218	176122	0	0	0	82742358	2328	624	157380	48612	0.000	0.000	NaN	444974
		4	555527	141345	26369	117883	97000	229000	0	0	0	0	277715	2939735	830434	274043	16609	0	0	0	0.091	274169	78520741	137659	0	0	0	40989908	2124	606	1736	14329	0.000	0.000	NaN	277715
		5	1434793	166201	25572	161026	108255	248250	0	0	0	0	724070	1278868	822129	606217	390304	0	0	0	0.034	720996	238464530	161964	0	0	0	124484804	924	876	32775	17495	0.000	0.000	NaN	724070
		6	3126278	186420	24262	186503	102337	238277	0	0	0	0	1620768	847042	1278868	290652	1561215	0	0	0	0.015	1585085	582802099	186184	0	0	0	304238140	624	2052	80044	139700	0.000	0.000	NaN	1620768
		7	3524725	153565	30229	157939	81582	239860	0	0	0	0	1763083	830434	2864996	896868	1428346	0	0	0	0.014	1686578	541273902	154827	0	0	0	282559320	600	2070	122125	188742	0.000	0.000	NaN	1763083
		8	2005645	151860	36807	134163	84136	235697	0	0	0	0	1019618	1901693	4326560	979912	232521	0	0	0	0.024	1007121	304577651	143635	0	0	0	158997605	1374	3126	166651	50380	0.000	0.000	NaN	1019618
		9	616827	161293	18000	162499	113682	208000	0	0	0	0	307138	2972953	4451125	298956	49826	0	0	0	0.082	303080	99489956	159374	0	0	0	51936393	2148	3252	9462	15875	0.000	0.000	NaN	307138
		10	2043958	146170	28473	164884	61019	219762	0	0	0	0	1046955	3338344	3861517	863651	572999	0	0	0	0.023	1036446	298765032	148319	0	0	0	155963264	2412	3204	33563	59012	0.000	0.000	NaN	1046955	8430258	70.2485
	15641_ROPI_KO_3hpi_8000X_0020_nice	1	25205617	165427	50882	193156	0	252931	0	0	0	0	13030392	1270564	274043	3139039	5090559	0	0	0	0.002	5316235	4169696169	176647	0	0	0	2176691897	1128	3798	66038	2316728	0.000	0.000	NaN	13030392
		2	1350506	126587	38793	117885	50176	216048	0	0	0	0	669569	2366736	4990907	581304	315565	0	0	0	0.038	661434	170956251	129629	0	0	0	89243693	1710	3834	28496	31485	0.000	0.000	NaN	669569
		3	1185764	125552	30021	130000	67492	204848	0	0	0	0	603226	3222083	4102343	298956	514869	0	0	0	0.041	595369	148874665	122808	0	0	0	77716520	2328	3336	59859	36680	0.000	0.000	NaN	603226
		4	1725966	128781	51441	114242	13570	236704	0	0	0	0	893715	4392994	1278868	58130	888564	0	0	0	0.027	890464	222271738	133828	0	0	0	116031737	3174	1566	86257	27808	0.000	0.000	NaN	893715
		5	835207	162981	25441	154462	84911	223471	0	0	0	0	411416	4077430	747390	282347	290652	0	0	0	0.062	405214	136122792	165699	0	0	0	71059705	2946	540	134170	26072	0.000	0.000	NaN	411416
		6	2264253	150697	32844	159996	65367	251000	0	0	0	0	1145501	3031083	166087	979912	564695	0	0	0	0.022	1130976	341215976	146184	0	0	0	178123782	2190	120	150046	52005	0.000	0.000	NaN	1145501	3723427	28.5749
	15641_ROPI_KO_3hpi_8000X_0023	1	25885659	154617	35799	159772	3053	254589	0	0	0	0	13382112	1079564	581304	3653908	4799907	0	0	0	0.002	5004292	4002368716	154820	0	0	0	2089342533	1278	3756	64966	3260985	0.000	0.000	NaN	13382112
		2	2024801	154890	37337	138147	71164	240107	0	0	0	0	1050659	4185386	3080909	390304	971607	0	0	0	0.023	1047071	313621081	150520	0	0	0	163718515	3024	2928	68114	28129	0.000	0.000	NaN	1050659
		3	906084	169552	29462	163664	95110	233843	0	0	0	0	467738	4700255	2416562	8304	465043	0	0	0	0.052	465043	153628620	172468	0	0	0	80198211	3402	1746	90000	8304	0.000	0.000	NaN	467738
		4	959721	146696	45602	119401	57268	229225	0	0	0	0	481858	4168777	838738	298956	373695	0	0	0	0.052	478563	140787333	151138	0	0	0	73494719	3012	606	128660	19092	0.000	0.000	NaN	481858
		5	2469223	139224	30807	126661	54688	238020	0	0	0	0	1276533	2308606	581304	1154303	498260	0	0	0	0.019	1257250	343775487	137318	0	0	0	179459914	1668	780	23348	91388	0.000	0.000	NaN	1276533
		6	1371578	192879	31607	215105	110262	254175	0	0	0	0	704648	1777128	1204129	398608	572999	0	0	0	0.035	698009	264547939	201037	0	0	0	138101035	1284	1284	55176	30438	0.000	0.000	NaN	704648
		7	630236	176227	22595	182198	114234	227580	0	0	0	0	299866	1345303	2142519	157782	240826	0	0	0	0.088	287910	111064853	179897	0	0	0	57978797	972	1722	56768	33294	0.000	0.000	NaN	299866
		8	2580329	164529	34302	154268	90225	255000	0	0	0	0	1339821	1079564	3122431	83043	1328694	0	0	0	0.018	1329965	424539655	160360	0	0	0	221620950	798	3216	87495	54882	0.000	0.000	NaN	1339821
		9	835207	123192	32094	112864	39551	212530	0	0	0	0	419423	3587474	4442820	298956	290652	0	0	0	0.060	416957	102890586	119773	0	0	0	53711613	2592	3420	44193	11744	0.000	0.000	NaN	419423	6040546	45.139
	15641_ROPI_KO_3hpi_8000X_0024	1	10704437	150473	38408	144618	26419	237282	0	0	0	0	5512475	2100997	1943215	1727302	1760519	0	0	0	0.004	1875530	1610733459	152772	0	0	0	840845550	1920	1404	112932	1617111	0.000	0.000	NaN	5512475
		2	869688	146081	25471	136128	84024	204735	0	0	0	0	439102	3089213	1926606	398608	166087	0	0	0	0.057	431826	127044962	143070	0	0	0	66320837	2232	1392	157380	26335	0.000	0.000	NaN	439102
		3	1049755	142746	24875	139318	74386	206836	0	0	0	0	532236	2474692	1918302	473347	224217	0	0	0	0.047	523766	149848303	139259	0	0	0	78224785	1788	1548	25346	35945	0.000	0.000	NaN	532236
		4	1706810	164695	26991	158626	93264	227663	0	0	0	0	870918	2017954	2067780	382000	739086	0	0	0	0.028	828189	281102496	164299	0	0	0	146742952	1464	2028	63178	108755	0.000	0.000	NaN	870918
		5	3771839	154322	24917	148059	65773	222391	0	0	0	0	1951282	2051171	2790257	1478172	946694	0	0	0	0.012	1742031	582077295	153851	0	0	0	303859773	1482	2016	148053	377424	0.000	0.000	NaN	1951282
		6	1586126	151077	20865	156206	92811	205907	0	0	0	0	807320	3512735	2931431	340478	656043	0	0	0	0.031	739133	239627958	153081	0	0	0	125092144	2538	2592	62571	77666	0.000	0.000	NaN	807320	4600858	83.4627
	15641_ROPI_KO_3hpi_8000X_0025	1	22010377	181160	21066	179891	114522	238024	0	0	0	0	11379754	1328694	473347	2491301	4600603	0	0	0	0.002	4603907	3987404751	179981	0	0	0	2081530946	1782	3666	87829	2473571	0.000	0.000	NaN	11379754
		2	1302616	199205	17117	185274	154976	237932	0	0	0	0	669375	3072605	822129	315565	581304	0	0	0	0.037	661434	259487106	199093	0	0	0	135459146	2220	594	118496	25004	0.000	0.000	NaN	669375
		3	1398396	171631	13053	165198	128562	202704	0	0	0	0	722798	2383345	373695	564695	323869	0	0	0	0.034	635105	240008050	171080	0	0	0	125290562	1722	294	152765	158749	0.000	0.000	NaN	722798
		4	2342793	171164	16568	175015	136127	227881	0	0	0	0	1216144	1328694	921781	373695	1145999	0	0	0	0.020	1205388	401002390	170481	0	0	0	209333874	960	1494	71940	53326	0.000	0.000	NaN	1216144
		5	1432877	179867	20771	180393	127769	231000	0	0	0	0	730757	1420042	3579169	166087	697564	0	0	0	0.034	717064	257726982	179959	0	0	0	134540314	1026	2586	103392	45633	0.000	0.000	NaN	730757
		6	1469274	166013	17111	152186	119596	220722	0	0	0	0	745864	1694085	4301647	415217	614521	0	0	0	0.033	741648	243919247	163343	0	0	0	127332311	1224	3108	124046	43830	0.000	0.000	NaN	745864
		7	881181	167215	14351	162322	134998	200679	0	0	0	0	452252	2557736	4982602	398608	149478	0	0	0	0.054	420170	147347091	168113	0	0	0	76919086	1848	3708	18435	80118	0.000	0.000	NaN	452252
		8	3036244	170687	19927	178097	119450	216000	0	0	0	0	1571718	3504430	2815170	257434	1536302	0	0	0	0.015	1557722	518248869	171370	0	0	0	270539643	2532	3144	80487	75210	0.000	0.000	NaN	1571718
		9	1653173	163346	16503	165399	112242	209791	0	0	0	0	851603	3504430	1835259	224217	805521	0	0	0	0.029	836144	270038855	162561	0	0	0	140967438	2532	1326	105555	73489	0.000	0.000	NaN	851603	6960511	61.1657
	15641_ROPI_KO_3hpi_8000X_0026_show Lena	2	21119617	150335	38021	157615	22178	245148	0.000	0.000	0	0	10944923	1129390	1270564	3736952	3263605	0	0	0.000	0.002	4540855	3175019659	151938	0	0	0	1657444400	852	3084	37121	2119398	0.000	0.000	NaN	10944923
		3	685789	177708	35899	164721	104550	253378	0.000	0.000	0	0	343198	3670517	3163952	249130	207608	0	0	0.000	0.073	324295	121870219	180113	0	0	0	63619484	2652	2436	39806	53163	0.000	0.000	NaN	343198
		4	781570	135891	21629	121549	85000	188388	0.000	0.000	0	0	401406	2881605	3695430	323869	182695	0	0	0.000	0.061	371845	106208044	133607	0	0	0	55443414	2082	2802	29427	70465	0.000	0.000	NaN	401406
		5	750920	144031	33249	129442	47348	207167	0.000	0.000	0	0	379691	2391649	1577824	315565	191000	0	0	0.000	0.065	368866	108156086	149464	0	0	0	56460343	1728	1278	31185	40383	0.000	0.000	NaN	379691
		6	1266219	139259	26823	149393	73487	206128	0.000	0.000	0	0	652443	2981257	1253955	597912	199304	0	0	0.000	0.037	630255	176331852	143663	0	0	0	92049900	2154	1050	18435	60178	0.000	0.000	NaN	652443	1776738	16.2334
	15641_ROPI_KO_3hpi_8000X_0027	1	30517608	172786	28922	166919	76137	251535	0	0	0	0	15775566	274043	215913	5240037	4683646	0	0	0	0.002	6236662	5273026821	171996	0	0	0	2752659736	516	3474	45755	3463412	0.000	0.000	NaN	15775566
		2	3409789	160039	25624	155609	102138	230671	0	0	0	0	1768032	5032428	830434	448434	1652563	0	0	0	0.014	1712325	545698441	158754	0	0	0	284869047	3636	1794	74818	191837	0.000	0.000	NaN	1768032
		3	1923274	159726	17564	149177	110047	206833	0	0	0	0	999792	3371561	224217	996520	41522	0	0	0	0.024	997385	307196607	157800	0	0	0	160364769	2436	192	2386	20030	0.000	0.000	NaN	999792
		4	1036346	181405	25235	216188	123316	227365	0	0	0	0	531395	2682301	315565	506565	124565	0	0	0	0.046	521655	187998664	183511	0	0	0	98140285	1938	318	13815	50352	0.000	0.000	NaN	531395
		5	1264304	164621	21332	180105	109775	211783	0	0	0	0	649151	1694085	680956	514869	390304	0	0	0	0.038	646086	208131400	164644	0	0	0	108650106	1224	774	37164	27391	0.000	0.000	NaN	649151
		6	2768059	173943	29103	149999	114604	244979	0	0	0	0	1422584	763999	1129390	863651	1096173	0	0	0	0.017	1395524	481483234	168965	0	0	0	251347008	552	1608	51766	114507	0.000	0.000	NaN	1422584
		7	3346573	171543	29595	146821	117580	243393	0	0	0	0	1734862	290652	2383345	390304	1652563	0	0	0	0.014	1698029	574082514	165242	0	0	0	299686285	210	2916	76711	159953	0.000	0.000	NaN	1734862
		8	850532	166540	16451	175294	125304	206557	0	0	0	0	429531	2242171	4459429	390304	149478	0	0	0	0.058	417948	141647832	169072	0	0	0	73943922	1620	3330	20956	26258	0.000	0.000	NaN	429531
		9	4128143	173586	31143	161027	85967	248122	0	0	0	0	2129410	2723823	3222083	1735606	1195825	0	0	0	0.011	2107683	716587824	173088	0	0	0	374077834	1968	3192	34567	107810	0.000	0.000	NaN	2129410	9664757	61.2641
	15641_ROPI_KO_3hpi_8000X_0030	1	24046672	155823	39997	156907	25669	255	0	0	0	0	12462092	290652	1162607	5007515	2732127	0	0	0	0.002	5113975	3747031458	156559	0	0	0	1956049717	210	1908	11711	2452373	0.000	0.000	NaN	12462092
		2	701114	147356	32876	127612	70649	230021	0	0	0	0	347758	4741777	1229042	307260	132869	0	0	0	0.073	334759	103313447	141612	0	0	0	53932357	3426	888	156615	31278	0.000	0.000	NaN	347758
		3	854363	158837	26485	154036	114146	229534	0	0	0	0	433654	5165298	1627650	157782	382000	0	0	0	0.057	413302	135704123	156277	0	0	0	70841148	3732	1176	112443	56487	0.000	0.000	NaN	433654
		4	1049755	138756	28329	125816	80021	206760	0	0	0	0	537577	4683646	2698910	373695	373695	0	0	0	0.046	528485	145659758	134614	0	0	0	76038254	3384	2220	45000	35232	0.000	0.000	NaN	537577
		5	1264304	136108	17579	130218	91426	193280	0	0	0	0	646498	3753560	3421387	581304	274043	0	0	0	0.038	642661	172081598	135279	0	0	0	89831154	2712	2670	25241	23452	0.000	0.000	NaN	646498
		6	1034430	173157	29048	166897	102158	235277	0	0	0	0	528686	3139039	3720343	489956	174391	0	0	0	0.047	520066	179119164	170135	0	0	0	93504950	2268	2814	19592	45750	0.000	0.000	NaN	528686
		7	2082270	158356	22307	143756	109201	216425	0	0	0	0	1067728	1793737	3795082	1038042	124565	0	0	0	0.023	1045489	329739889	158895	0	0	0	172132960	1296	2742	173157	68600	0.000	0.000	NaN	1067728
		8	1112970	144510	33192	147518	68193	235331	0	0	0	0	564090	772303	3296822	448434	290652	0	0	0	0.044	534389	160835532	144037	0	0	0	83960410	558	2382	147051	65210	0.000	0.000	NaN	564090
		9	846700	141533	23720	143716	87453	206000	0	0	0	0	422130	423521	2964648	315565	265739	0	0	0	0.060	412551	119836086	140136	0	0	0	62557613	306	2142	139899	26505	0.000	0.000	NaN	422130
		10	1103392	169506	23823	170283	105009	229249	0	0	0	0	551520	166087	2217258	157782	523173	0	0	0	0.046	546448	187032144	171179	0	0	0	97635736	120	1602	106783	31233	0.000	0.000	NaN	551520
		11	1011443	146970	39946	167692	60186	232734	0	0	0	0	512758	2258780	1345303	481652	157782	0	0	0	0.048	506837	148651956	146455	0	0	0	77600260	1632	1086	18138	19230	0.000	0.000	NaN	512758	5612399	45.0358
	15641_ROPI_KO_3hpi_8000X_0031	1	0.03065	170017	33867	112568	112363	217675	0	0	0	0	15136	0.365	0.149	5082	4858	0	0	0	0.001681	6222	0.005	179380	0	0	0	2720274	456	3486	46785	3043	0.000	0.000	NaN	15136
		2	0.003831	173000	32527	150090	150000	196000	0	0	0	0	1466	2948	3961	1171	0.814	0	0	0	0.02242	1426	0.6628	173000	0	0	0	346000	2130	3450	34801	0.126	0.000	0.000	NaN	1466
		3	0.003831	147000	2828	145008	145000	149000	0	0	0	0	1415	0.947	4983	1387	0.066	0	0	0	0.02406	1387	0.5632	147000	0	0	0	294000	684	3618	1029	0.064	0.000	0.000	NaN	1415
		4	0.003831	182000	21213	167059	167000	197000	0	0	0	0	0.604	0.448	4551	0.407	0.432	0	0	0	0.1318	0.593	0.6973	182000	0	0	0	364000	324	3288	133299	0.040	0.000	0.000	NaN	604
		5	0.003831	198500	20506	184057	184000	213000	0	0	0	0	1030	0.781	2300	0.540	0.864	0	0	0	0.04542	1018	0.7605	198500	0	0	0	397000	564	2286	57995	0.058	0.000	0.000	NaN	1030
		6	0.003831	180000	4243	177012	177000	183000	0	0	0	0	1405	1486	1295	1046	0.913	0	0	0	0.02438	1389	0.6896	180000	0	0	0	360000	1074	1596	41121	0.063	0.000	0.000	NaN	1405
		7	0.005747	146254	3185	142774	142762	149000	0	0	0	0	2218	2666	0.108	1918	1055	0	0	0	0.01468	2185	0.8405	147000	0	0	0	438762	1926	840	28610	0.132	0.000	0.000	NaN	2218
		8	0.003831	171500	3536	169010	169000	174000	0	0	0	0	0.739	5174	0.722	0.208	0.698	0	0	0	0.08817	0.728	0.6571	171500	0	0	0	343000	3738	522	106574	0.051	0.000	0.000	NaN	739	8877	58.6483
	15641_ROPI_KO_3hpi_8000X_0032	1	25019803	145733	46021	140587	1409	255	0	0	0	0	12950352	863651	481652	3562561	4633820	0	0	0	0.002	5337777	3646220812	141311	0	0	0	1903423889	750	462	124926	2470951	0.000	0.000	NaN	12950352
		2	2292987	127062	26237	129112	61477	193147	0	0	0	0	1185952	1320390	440130	1129390	282347	0	0	0	0.020	1164148	291351656	126575	0	0	0	152093285	954	318	165964	98691	0.000	0.000	NaN	1185952
		3	8869282	135718	43069	114926	0.000	246201	0	0	0	0	4567023	2657388	780608	1743911	3828299	0	0	0	0.005	4206792	1203719485	134988	0	0	0	628373470	1920	564	114491	745097	0.000	0.000	NaN	4567023
		4	1850481	107535	24558	108633	47957	183616	0	0	0	0	954042	3595778	4750081	838738	357086	0	0	0	0.026	911588	198992249	105988	0	0	0	103879227	2598	3690	23062	126024	0.000	0.000	NaN	954042
		5	1967333	141576	24105	134692	74564	197216	0	0	0	0	999926	2532823	4343168	697564	697564	0	0	0	0.025	986505	278527248	141172	0	0	0	145398604	1830	3138	135000	47256	0.000	0.000	NaN	999926	7706943	59.5115
	15641_ROPI_KO_3hpi_8000X_0033	1	20847601	132818	34977	130704	6984	239016	0	0	0	0	10802502	1743911	705869	2267084	4301647	0	0	0	0.002	4309847	2768927016	132182	0	0	0	1445453279	1794	3618	86465	2251735	0.000	0.000	NaN	10802502
		2	4124312	118542	29596	122274	36070	213325	0	0	0	0	2129830	3786778	1644259	215913	2059476	0	0	0	0.011	2059743	488903445	118479	0	0	0	255220554	2736	1188	90924	204099	0.000	0.000	NaN	2129830
		3	1032515	141169	27531	118805	83620	232504	0	0	0	0	522797	3413083	1054651	332173	398608	0	0	0	0.047	518872	145758949	135445	0	0	0	76090034	2466	762	129806	20202	0.000	0.000	NaN	522797
		4	1609114	139931	29086	126758	59351	218395	0	0	0	0	824399	2258780	672651	813825	83043	0	0	0	0.030	818051	225164999	139468	0	0	0	117542096	1632	486	174174	39685	0.000	0.000	NaN	824399
		5	2551595	139071	33613	127000	51087	222310	0	0	0	0	1321270	1652563	1876780	182695	1295477	0	0	0	0.018	1308296	354853406	138947	0	0	0	185242881	1194	1356	98027	64777	0.000	0.000	NaN	1321270
		6	3994050	118575	26976	121755	37872	187516	0	0	0	0	2048054	1918302	4177082	1519694	763999	0	0	0	0.012	1550444	473592740	120231	0	0	0	247227960	1386	3018	168570	616589	0.000	0.000	NaN	2048054	6846350	63.3774

## Sheet: Bio rep 1-rop1ko-ROP1HA ER
Folder	Vacoule image number		Area	Mean	StdDEV	Mode	Min	Max	X	Y	XM	YM	Perimeter	BX	BY	Width	Height	Major	Minor	Angle	Circ.	Feret	IntDen	Median	Skew	Kurt	% Area	RawIntDen	FeretX	FeretY	FeretAngle	MinFeret	AR	Round	Solidity	Length	Total length ER	% covered by PVM
15643_ROPI_HA_3hpi	15643_ROPI_HA_3hpi_10kX_0028	1	8619528	155931	33055	162961	44253	244842	0	0	0	0	6379453	1334105	1104806	2077591	1994209	0	0	0	0.003	2223183	1344055620	155680	0	0	0	1002171552	1434	2646	61432	1776369	0.000	0.000	NaN	6379453
		2	226653	182666	26617	200119	112988	244583	0	0	0	0	167289	2126230	1111754	138969	90330	0	0	0	0.102	165747	41401798	190323	0	0	0	30870526	1836	1038	33024	8739	0.000	0.000	NaN	167289
		3	469400	128200	34948	109087	39519	227977	0	0	0	0	335034	1452229	2897510	305732	111175	0	0	0	0.053	325319	60177047	124870	0	0	0	44869962	1254	2502	160017	31525	0.000	0.000	NaN	335034	502323	7.87408
	15643_ROPI_HA_3hpi_6000X_0002	1	49100900	144256	45224	157696	0	251528	0	0	0	0	14038822	2414532	827201	2492780	5913367	0	0	0	0.003	5932870	7083097460	148325	0	0	0	2040644805	2040	3618	85353	2401973	0.000	0.000	NaN	14038822
		2	9875022	132742	38865	135421	6613	222841	0	0	0	0	2801489	3182114	752678	1676758	1177457	0	0	0	0.016	1726899	1310829054	138055	0	0	0	377650670	1708	784	164224	987071	0.000	0.000	NaN	2801489
		3	5987491	141253	25465	150735	47039	200929	0	0	0	0	1695845	2392175	2101537	529110	1572426	0	0	0	0.026	1659061	845753512	142080	0	0	0	243662115	1284	1972	71402	142434	0.000	0.000	NaN	1695845
		4	8354720	139132	33462	147216	35479	219432	0	0	0	0	2348394	2392175	3890079	558919	2198416	0	0	0	0.019	2256066	1162407765	138887	0	0	0	334890403	1312	2088	102980	220183	0.000	0.000	NaN	2348394
		5	2776808	136603	18322	143462	92000	196975	0	0	0	0	774545	3055426	6148113	558919	491849	0	0	0	0.058	744518	379319562	136494	0	0	0	109282203	1640	3300	138652	95259	0.000	0.000	NaN	774545
		6	6230462	149972	31650	133823	85632	242790	0	0	0	0	1762141	3741034	5283651	812296	1408477	0	0	0	0.025	1625925	934394325	144258	0	0	0	269199589	2008	3592	60027	253784	0.000	0.000	NaN	1762141
		7	3075314	152643	34037	167794	83316	223292	0	0	0	0	853752	4702375	4277596	81975	834653	0	0	0	0.053	837343	469426193	153675	0	0	0	135241980	2532	2744	85406	51003	0.000	0.000	NaN	853752
		8	2221446	151118	35645	157108	24590	219000	0	0	0	0	630085	4598043	2585934	126688	596181	0	0	0	0.070	609493	335700015	151662	0	0	0	96715384	2468	1388	101997	70490	0.000	0.000	NaN	630085	10866251	77.4014
	15643_ROPI_HA_3hpi_6000X_0003	1	55838129	140471	43256	142048	6648	251611	0	0	0	0	15901515	503027	2269213	6617605	2582207	0	0	0	0.003	6780113	7843628551	142226	0	0	0	2259754288	270	2412	12570	2533412	0.000	0.000	NaN	15901515
		2	940644	106955	25506	102662	49698	173521	0	0	0	0	262895	519795	4394969	50303	251514	0	0	0	0.171	255457	100606595	104700	0	0	0	28984823	282	2359	100081	23918	0.000	0.000	NaN	262895
		3	1815338	121106	27857	123311	57432	200965	0	0	0	0	513048	603633	4685607	475081	173265	0	0	0	0.087	505691	219848107	119107	0	0	0	63338377	324	2515	159963	39303	0.000	0.000	NaN	513048
		4	930231	145579	28469	142948	90524	207733	0	0	0	0	260262	2794597	4685607	257103	22357	0	0	0	0.173	257649	135421850	142832	0	0	0	39015120	1500	2527	3731	11393	0.000	0.000	NaN	260262
		5	933702	133214	27605	152408	80344	192493	0	0	0	0	260859	3979506	4707964	251514	44714	0	0	0	0.172	253740	124382543	132046	0	0	0	35834688	2136	2548	7595	18275	0.000	0.000	NaN	260859
		6	4015958	131082	25858	128531	63562	218278	0	0	0	0	1142400	4365160	4355845	1067536	335352	0	0	0	0.039	1118970	526419172	128992	0	0	0	151661692	2343	2518	17439	95758	0.000	0.000	NaN	1142400
		7	1822280	124005	20910	103189	80062	179566	0	0	0	0	509877	5540754	4232883	486260	117373	0	0	0	0.088	498943	225972578	122780	0	0	0	65102841	2974	2335	12947	35245	0.000	0.000	NaN	509877
		8	1388404	100575	29268	93146	35748	184923	0	0	0	0	386459	4411737	2297159	380065	39124	0	0	0	0.117	382074	139638896	95365	0	0	0	40230053	2368	1233	174123	19214	0.000	0.000	NaN	386459
		9	1506418	141501	23811	155200	92489	209246	0	0	0	0	418926	5624592	2425710	408011	61481	0	0	0	0.108	412617	213159443	143465	0	0	0	61411369	3019	1302	171431	26489	0.000	0.000	NaN	418926
		10	794861	127729	21987	120886	77117	178517	0	0	0	0	224013	6384722	2520726	217979	27946	0	0	0	0.199	219763	101526795	126893	0	0	0	29249933	3427	1353	172694	19901	0.000	0.000	NaN	224013	3978739	25.0211
	15643_ROPI_HA_3hpi_6000X_0004	1	48472647	147710	32347	141946	20479	244997	0	0	0	0	13883572	938985	2738705	5857475	2448067	0	0	0	0.003	5874516	7159872832	147712	0	0	0	2062763838	504	2136	175635	2398413	0.000	0.000	NaN	13883572
		2	1700795	114729	16721	104672	68496	150817	0	0	0	0	471449	6140661	3398230	365161	283186	0	0	0	0.096	462100	195130884	115028	0	0	0	56217330	3296	1824	142206	24084	0.000	0.000	NaN	471449
		3	1426585	141376	22677	132156	97586	195375	0	0	0	0	404000	6580344	3823008	111784	380065	0	0	0	0.110	396163	201684737	137000	0	0	0	58105499	3532	2052	106390	35950	0.000	0.000	NaN	404000
		4	1384933	163174	32071	129517	92406	225280	0	0	0	0	386745	1073125	4441546	231020	290638	0	0	0	0.116	371269	225984624	162876	0	0	0	65106312	576	2384	128480	35972	0.000	0.000	NaN	386745
		5	1919468	128708	25091	107940	65707	190697	0	0	0	0	531677	2213321	2869119	484397	193759	0	0	0	0.085	521711	247050048	129934	0	0	0	71175273	1188	1644	21801	37618	0.000	0.000	NaN	531677
		6	662963	148313	32709	138914	88255	228457	0	0	0	0	186670	2936190	2779692	178854	52166	0	0	0	0.239	186306	98325909	144185	0	0	0	28327756	1576	1520	16260	6509	0.000	0.000	NaN	186670	1980541	14.2654
	15643_ROPI_HA_3hpi_6000X_0007	1	47948525	157447	39808	163164	9049	248888	0	0	0	0	13692211	2280391	793665	2962273	5712156	0	0	0	0.003	5807998	7549328406	160417	0	0	0	2174966232	1710	426	100423	2266913	0.000	0.000	NaN	13692211
		2	4151327	124913	22042	128405	71016	192938	0	0	0	0	1162405	2705170	909175	1050768	283186	0	0	0	0.039	1061286	518554581	125837	0	0	0	149395899	1452	640	8073	218631	0.000	0.000	NaN	1162405
		3	2440120	105739	27057	97815	57419	196228	0	0	0	0	682867	2317652	1415929	178854	603633	0	0	0	0.066	611358	258015578	100274	0	0	0	74334449	1288	1084	80882	131054	0.000	0.000	NaN	682867
		4	1041303	166258	16983	151942	129234	204242	0	0	0	0	285543	3606893	5067536	89427	268281	0	0	0	0.160	282793	173124674	166665	0	0	0	49877327	1936	2720	108435	12333	0.000	0.000	NaN	285543
		5	2561605	123820	16559	124037	63062	162804	0	0	0	0	725701	3964601	6274801	491849	335352	0	0	0	0.061	563866	317178292	123754	0	0	0	91379264	2128	3368	150725	210280	0.000	0.000	NaN	725701
		6	850397	122134	24478	117862	68000	177569	0	0	0	0	224807	4888681	5850023	67070	201211	0	0	0	0.211	212095	103862259	124382	0	0	0	29922782	2624	3248	71565	27236	0.000	0.000	NaN	224807	3081323	22.5042
	15643_ROPI_HA_3hpi_6000X_0014	1	46889867	152091	34886	155833	23	245986	0	0	0	0	13390254	2805775	927806	2325105	5779226	0	0	0	0.003	5788311	7131514748	152870	0	0	0	2054593856	1956	3600	86789	2219457	0.000	0.000	NaN	13390254
		2	1423114	112585	24705	128078	47849	172703	0	0	0	0	404660	2779692	4657661	126688	380065	0	0	0	0.109	400624	160221497	120090	0	0	0	46159913	1492	2704	71565	22296	0.000	0.000	NaN	404660
		3	2495656	147733	36112	158160	67297	217854	0	0	0	0	703356	2913833	3711225	149045	670703	0	0	0	0.063	687064	368690090	148152	0	0	0	106219845	1564	2352	77471	71892	0.000	0.000	NaN	703356
		4	3134322	147748	28972	132719	55048	207415	0	0	0	0	884400	3100139	2608290	327899	804844	0	0	0	0.050	869075	463089404	146012	0	0	0	133416347	1664	1832	67834	59218	0.000	0.000	NaN	884400
		5	2558134	132258	30901	121988	67936	209859	0	0	0	0	695187	4761993	1892874	238472	611085	0	0	0	0.067	655968	338334652	125924	0	0	0	97474425	2556	1016	111318	55362	0.000	0.000	NaN	695187
		6	2308221	137411	33470	106422	71163	213311	0	0	0	0	649774	4940847	2809501	104332	611085	0	0	0	0.069	611812	317175021	128374	0	0	0	91378322	2692	1508	92793	90410	0.000	0.000	NaN	649774	3337377	24.9239
	15643_ROPI_HA_3hpi_6000X_0018	1	49701385	158066	29621	138323	79526	247707	0	0	0	0	14212466	1218444	2872846	6025151	2783418	0	0	0	0.003	6125940	7856099874	154646	0	0	0	2263347284	654	2448	10408	2556297	0.000	0.000	NaN	14212466
		2	2447062	141201	23416	130815	74689	194926	0	0	0	0	689902	4620400	2891476	670703	141593	0	0	0	0.065	685486	345527829	141003	0	0	0	99546784	2480	1628	11921	30954	0.000	0.000	NaN	689902
		3	4651153	147607	16456	145593	113696	216409	0	0	0	0	1320176	3040521	3092687	1281788	245925	0	0	0	0.034	1305167	686544486	145634	0	0	0	197793895	1632	1792	10861	70605	0.000	0.000	NaN	1320176
		4	2013185	148933	14017	151465	108470	187371	0	0	0	0	561785	2108989	3532370	536563	149045	0	0	0	0.080	556879	299829827	148405	0	0	0	86381160	1132	1976	15524	35764	0.000	0.000	NaN	561785
		5	3689683	138609	15114	137377	89089	184545	0	0	0	0	1048207	1363763	4799254	849557	566372	0	0	0	0.042	1021041	511421947	138481	0	0	0	147340982	732	2576	146310	64073	0.000	0.000	NaN	1048207
		6	2530366	141315	17158	142894	92374	187821	0	0	0	0	721202	2354914	5410339	707965	104332	0	0	0	0.061	715611	357578554	140344	0	0	0	103018605	1264	2904	171617	38128	0.000	0.000	NaN	721202
		7	5088500	136982	26551	147749	51385	187303	0	0	0	0	1440796	3264089	5484862	1393572	163950	0	0	0	0.031	1396439	697033626	141629	0	0	0	200815823	1752	3000	3672	87880	0.000	0.000	NaN	1440796
		8	2721271	154585	21965	153824	109069	221949	0	0	0	0	754954	4739636	5156963	670703	290638	0	0	0	0.060	730967	420666526	152012	0	0	0	121194289	2544	2924	23429	72624	0.000	0.000	NaN	754954
		9	1659143	125608	20538	128379	80105	187103	0	0	0	0	462377	5619003	4799254	372613	268281	0	0	0	0.098	459146	208400754	124544	0	0	0	60040388	3016	2720	35754	12528	0.000	0.000	NaN	462377
		10	1471708	140509	13222	145276	102675	171050	0	0	0	0	408348	6476012	4203074	298090	275734	0	0	0	0.111	406063	206787546	141274	0	0	0	59575621	3476	2404	42769	16080	0.000	0.000	NaN	408348	7407747	52.1215
	15643_ROPI_HA_3hpi_6000X_0023	1	0.05372	164479	25457	104599	104366	223474	0	0	0	0	14810	2606	0.891	3232	5948	0	0	0	0.003078	6360	0.009	159611	0	0	0	2631670	1734	3720	67647	2697	0.000	0.000	NaN	14810
		2	0.003357	166000	0.000	166000	166000	166000	0	0	0	0	0.417	5739	1825	0.059	0.410	0	0	0	0.2423	0.415	0.5573	166000	0	0	0	166000	3132	1220	81870	0.018	0.000	0.000	NaN	417
		3	0.003357	163000	0.000	163000	163000	163000	0	0	0	0	0.461	4867	0.799	0.447	0.081	0	0	0	0.1982	0.454	0.5473	163000	0	0	0	163000	2656	480	10222	0.042	0.000	0.000	NaN	461
		4	0.006715	168000	24042	151066	151000	185000	0	0	0	0	0.730	3599	1385	0.491	0.528	0	0	0	0.1584	0.721	0.001	168000	0	0	0	336000	1964	1044	47060	0.053	0.000	0.000	NaN	730
		5	0.01007	152739	11772	140045	140000	163217	0	0	0	0	1697	2617	5153	0.330	1590	0	0	0	0.04396	1623	0.002	155000	0	0	0	458217	1432	2812	101462	0.166	0.000	0.000	NaN	1697
		6	0.006715	168000	18385	155051	155000	181000	0	0	0	0	0.536	2763	3584	0.007	0.535	0	0	0	0.2938	0.535	0.001	168000	0	0	0	336000	1508	2248	89215	0.007	0.000	0.000	NaN	536
		7	0.006715	151500	6364	147018	147000	156000	0	0	0	0	0.505	2646	4266	0.117	0.476	0	0	0	0.3315	0.491	0.001	151500	0	0	0	303000	1444	2588	76171	0.052	0.000	0.000	NaN	505	4346	29.345
	15643_ROPI_HA_3hpi_6000X_0025	1	49607667	144256	46341	123896	12670	255	0	0	0	0	14188938	871914	2403353	5958080	2571029	0	0	0	0.003	6055942	7156218012	138775	0	0	0	2061710882	468	1974	10314	2224535	0.000	0.000	NaN	14188938
		2	4109675	151492	35603	134187	90954	254917	0	0	0	0	1163207	2358640	2761062	1140195	167676	0	0	0	0.038	1150885	622584685	140771	0	0	0	179367037	1266	1566	7815	48603	0.000	0.000	NaN	1163207
		3	13401568	142700	30997	139787	56267	230805	0	0	0	0	3771366	3927340	2332557	2891476	946437	0	0	0	0.012	2893636	1912403604	141379	0	0	0	550964673	2108	1484	2214	881331	0.000	0.000	NaN	3771366
		4	2703916	123766	29215	125027	47505	182051	0	0	0	0	761266	6244992	3360968	447135	611085	0	0	0	0.059	757202	334652518	125495	0	0	0	96413599	3352	2132	53807	34598	0.000	0.000	NaN	761266
		5	6421368	134832	25388	115359	46193	220642	0	0	0	0	1833809	4486259	4121099	1632045	730321	0	0	0	0.024	1787998	865804611	133167	0	0	0	249438849	2408	2604	24108	150821	0.000	0.000	NaN	1833809
		6	7948612	128660	31766	118686	19827	238943	0	0	0	0	2271796	2183512	4836516	2228225	171402	0	0	0	0.019	2228537	1022671687	127280	0	0	0	294632352	1172	2616	0.958	165619	0.000	0.000	NaN	2271796	9801444	69.0781
	15643_ROPI_HA_3hpi_6000X_0027	1	48514299	124507	38873	119659	0	240256	0	0	0	0	13898451	2291569	1229623	3454122	5287377	0	0	0	0.003	5743603	6040374397	123685	0	0	0	1740235639	1356	3474	61140	2798422	0.000	0.000	NaN	13898451
		2	3637618	101819	17932	94177	60574	164846	0	0	0	0	1018037	3360968	1415929	797392	618537	0	0	0	0.044	1009169	370379832	100529	0	0	0	106706661	1804	1092	37801	47099	0.000	0.000	NaN	1018037
		3	3755632	108516	19579	106742	53120	175140	0	0	0	0	1039836	2749883	2250582	432231	916628	0	0	0	0.044	1013425	407545286	108037	0	0	0	117414052	1476	1700	64754	70454	0.000	0.000	NaN	1039836
		4	763622	108765	18263	96768	71000	150000	0	0	0	0	218005	2630647	3450396	22357	216115	0	0	0	0.202	217269	83055255	105396	0	0	0	23928271	1412	1968	84094	8583	0.000	0.000	NaN	218005
		5	4713631	123366	29601	130672	26264	194897	0	0	0	0	1336020	2325105	4136003	149045	1311597	0	0	0	0.033	1317702	581500632	125446	0	0	0	167530695	1260	2924	84483	69039	0.000	0.000	NaN	1336020
		6	13064880	105878	30946	84462	14813	214034	0	0	0	0	3712404	3562179	3301350	2079180	2988356	0	0	0	0.012	3640502	1383282137	103664	0	0	0	398524448	1912	3376	55171	263351	0.000	0.000	NaN	3712404
		7	1409230	114131	25330	117943	56078	165679	0	0	0	0	394904	5596646	1900326	134141	365161	0	0	0	0.114	389019	160837362	117459	0	0	0	46337344	3004	1020	110171	22270	0.000	0.000	NaN	394904	7719206	55.54
	15643_ROPI_HA_3hpi_6000X_0031	1	54786414	180047	25765	177235	96372	255	0	0	0	0	15669332	838379	1855612	5958080	3510014	0	0	0	0.003	6430877	9864113263	178648	0	0	0	2841857196	474	2646	23892	3274063	0.000	0.000	NaN	15669332
		2	2797634	169610	14449	159194	132980	214322	0	0	0	0	790093	5738239	3293898	655799	432231	0	0	0	0.056	785427	474506251	168665	0	0	0	136705547	3080	2000	33389	26075	0.000	0.000	NaN	790093
		3	8122162	174948	22376	184394	90684	229755	0	0	0	0	2300632	5566837	1855612	1281788	1326502	0	0	0	0.019	1639920	1420955512	175821	0	0	0	409378171	2988	996	128172	629491	0.000	0.000	NaN	2300632
		4	6317237	164768	16510	165834	121288	216717	0	0	0	0	1772669	3450396	1922683	1728924	178854	0	0	0	0.025	1736680	1040878936	164563	0	0	0	299877872	1852	1120	5417	95341	0.000	0.000	NaN	1772669
		5	1169730	176870	16374	180955	132462	214948	0	0	0	0	331831	2533768	2161155	327899	7452	0	0	0	0.133	327984	206890403	176200	0	0	0	59605254	1360	1160	178698	7452	0.000	0.000	NaN	331831
		6	1152375	167840	11883	168543	140320	204543	0	0	0	0	322761	2526316	5291103	283186	119236	0	0	0	0.139	307264	193414672	167946	0	0	0	55722888	1356	2904	22834	35215	0.000	0.000	NaN	322761	5517986	35.2152
	15643_ROPI_HA_3hpi_8000X_0001	1	59590291	162584	33878	165756	54306	251754	0	0	0	0	17053849	1251979	290638	4102468	6662319	0	0	0	0.003	7205414	9688416790	164161	0	0	0	2791238933	924	3720	66696	2976162	0.000	0.000	NaN	17053849
		2	6195752	157512	18391	164882	101645	208500	0	0	0	0	1749381	4214252	4270144	827201	1520261	0	0	0	0.025	1730738	975905920	158529	0	0	0	281159105	2262	3108	61449	82450	0.000	0.000	NaN	1749381
		3	3623734	164468	27547	176167	99201	230121	0	0	0	0	1023244	2794597	1073125	424779	860736	0	0	0	0.043	959845	595986977	169026	0	0	0	171704221	1500	1038	63733	123780	0.000	0.000	NaN	1023244
		4	1909055	162017	22301	178311	78000	199993	0	0	0	0	541499	1974848	4001863	186306	499301	0	0	0	0.082	532928	309300124	166072	0	0	0	89109559	1060	2416	69538	42448	0.000	0.000	NaN	541499
		5	2394997	148469	16091	138338	108709	188134	0	0	0	0	673099	1661854	4739636	335352	566372	0	0	0	0.066	654442	355582087	146764	0	0	0	102443422	896	2848	59931	61099	0.000	0.000	NaN	673099
		6	3505720	144651	24041	130086	64371	196316	0	0	0	0	994529	2198416	6572892	909175	380065	0	0	0	0.045	985418	507105012	147348	0	0	0	146097271	1180	3732	22687	37758	0.000	0.000	NaN	994529
		7	11259955	152034	24092	147802	66656	221104	0	0	0	0	3184591	5119701	1065673	245925	3092687	0	0	0	0.014	3092696	1711895069	153844	0	0	0	493198039	2748	572	90138	244029	0.000	0.000	NaN	3184591	8166343	47.8856
	15643_ROPI_HA_3hpi_8000X_0005	1	19341930	143490	46762	118037	0	255	0	0	0	0	10036179	1411737	1021433	3354952	3205474	0	0	0	0.002	3841687	2775366493	141012	0	0	0	1448814857	1332	2994	49735	2312495	0.000	0.000	NaN	10036179
		2	3022835	114157	35362	99903	0	188746	0	0	0	0	1531288	4127256	2001345	672651	1345303	0	0	0	0.016	1504094	345076591	115694	0	0	0	180139125	2982	2418	63435	107701	0.000	0.000	NaN	1531288
		3	1875384	118841	29358	122123	41998	189037	0	0	0	0	928726	3238692	3421387	739086	523173	0	0	0	0.027	905516	222871591	120341	0	0	0	116344877	2340	2850	35293	60101	0.000	0.000	NaN	928726
		4	444422	190397	24142	181886	126676	234157	0	0	0	0	217976	2272620	1705157	127333	171623	0	0	0	0.118	213701	84616738	193609	0	0	0	44172179	1642	1356	53427	15057	0.000	0.000	NaN	217976
		5	724101	125619	31070	111776	70324	203807	0	0	0	0	369929	1620730	2362584	199304	303108	0	0	0	0.066	362763	90960810	118669	0	0	0	47483953	1171	1926	56674	27639	0.000	0.000	NaN	369929	3047919	30.3693
	15643_ROPI_HA_3hpi_8000X_0006	1	28756601	165981	34202	165829	25575	255	0	0	0	0	14514034	1100840	92437	3697479	5336134	0	0	0	0.002	5881903	4773055611	164031	0	0	0	2433284658	1146	90	115833	3083952	0.000	0.000	NaN	14514034
		2	4011408	141901	26529	138217	69980	230982	0	0	0	0	2026175	2050420	173669	1770308	862745	0	0	0	0.012	1969345	569224253	140657	0	0	0	290188247	1464	124	154018	145394	0.000	0.000	NaN	2026175
		3	606125	157238	14399	147933	124650	192000	0	0	0	0	298863	1641457	128852	291317	39216	0	0	0	0.085	293944	95305748	157030	0	0	0	48586489	1172	92	172333	12842	0.000	0.000	NaN	298863
		4	1306405	153909	25164	145253	91458	213871	0	0	0	0	653893	1086835	190476	296919	498599	0	0	0	0.038	580312	201067554	153872	0	0	0	102503435	776	492	59226	119624	0.000	0.000	NaN	653893	2978931	20.5245
	15643_ROPI_HA_3hpi_8000X_0009	1	17316731	119965	45224	0.456	0	233706	0	0	0	0	8776597	2196078	1047619	1764706	3697479	0	0	0	0.003	3706842	2077403832	125882	0	0	0	1059052164	1976	748	94073	1725191	0.000	0.000	NaN	8776597
		2	1914491	100060	21748	86148	54127	170402	0	0	0	0	967867	3658263	3294118	347339	890756	0	0	0	0.026	956081	191564594	97037	0	0	0	97658864	2612	2988	68697	40979	0.000	0.000	NaN	967867
		3	2298959	111453	25313	98957	53691	173776	0	0	0	0	1132937	2739496	4263305	873950	521008	0	0	0	0.023	979624	256225658	110457	0	0	0	130622816	1956	3360	26858	244082	0.000	0.000	NaN	1132937
		4	437430	106201	13657	98045	76780	150847	0	0	0	0	204965	2616246	4492997	84034	184874	0	0	0	0.131	203076	46455485	103790	0	0	0	23682821	1868	3208	114444	13474	0.000	0.000	NaN	204965
		5	1735989	118976	29994	108580	41010	194769	0	0	0	0	872270	2330532	3579832	212885	834734	0	0	0	0.029	861453	206541131	119917	0	0	0	105293843	1664	2556	104307	38764	0.000	0.000	NaN	872270
		6	757166	118216	25825	139778	60467	172332	0	0	0	0	377528	2285714	3142857	22409	369748	0	0	0	0.067	370426	89509211	122105	0	0	0	45631438	1632	2244	93468	19657	0.000	0.000	NaN	377528
		7	1453523	130562	25437	128087	30476	195415	0	0	0	0	728852	3546218	1647059	257703	677871	0	0	0	0.034	725204	189774701	131084	0	0	0	96746383	2532	1176	110815	14289	0.000	0.000	NaN	728852	4284419	48.8164
	15643_ROPI_HA_3hpi_8000X_0010	1	19443071	134758	45343	130986	0	255	0	0	0	0	9857760	1092437	1445378	3235294	3184874	0	0	0	0.003	3490026	2620104683	133922	0	0	0	1335718887	1434	1050	122312	2476793	0.000	0.000	NaN	9857760
		2	449199	144805	25983	112337	107123	199161	0	0	0	0	219653	1406162	1747899	156863	145658	0	0	0	0.117	214061	65046472	137705	0	0	0	33160431	1004	1352	42879	11631	0.000	0.000	NaN	219653
		3	800320	154843	37562	173170	76009	221043	0	0	0	0	379618	3876751	2644258	156863	341737	0	0	0	0.070	376018	123924092	160040	0	0	0	63176007	2768	1888	114656	19404	0.000	0.000	NaN	379618
		4	1202442	125536	19354	134819	72397	168373	0	0	0	0	596848	4106443	3142857	212885	543417	0	0	0	0.042	583629	150949570	127216	0	0	0	76953487	2932	2244	111393	58155	0.000	0.000	NaN	596848
		5	4809767	121235	33328	130839	27589	228592	0	0	0	0	2426151	2380952	3792717	1932773	823529	0	0	0	0.010	2046352	583113797	121777	0	0	0	297269081	1700	3188	19179	574681	0.000	0.000	NaN	2426151
		6	578663	96532	21224	100729	56219	151572	0	0	0	0	286756	1994398	4196078	224090	168067	0	0	0	0.088	280112	55859421	93586	0	0	0	28476909	1424	2996	143130	17927	0.000	0.000	NaN	286756
		7	841513	127517	33528	101708	73000	231050	0	0	0	0	417773	1221289	3344538	207283	341737	0	0	0	0.061	399688	107307281	120638	0	0	0	54704823	872	2388	121239	43352	0.000	0.000	NaN	417773
		8	853282	138912	18215	134681	83025	179198	0	0	0	0	417503	1137255	2621849	56022	392157	0	0	0	0.062	394710	118531469	138821	0	0	0	60426869	812	1872	96520	19167	0.000	0.000	NaN	417503	4744302	48.1276
	15643_ROPI_HA_3hpi_8000X_0013	1	25108082	151147	36572	154673	51898	253509	0	0	0	0	12706134	865546	747899	3546218	4638655	0	0	0	0.002	5413232	3795001216	150639	0	0	0	1934676440	774	534	122383	2210746	0.000	0.000	NaN	12706134
		2	5435508	140031	25500	142341	59538	212590	0	0	0	0	2746683	1064426	761905	2442577	980392	0	0	0	0.009	2615623	761139797	141080	0	0	0	388026024	760	576	159042	346155	0.000	0.000	NaN	2746683
		3	1418214	133548	22758	133680	76094	193560	0	0	0	0	685764	2184874	3630252	425770	526611	0	0	0	0.038	677199	189399002	133846	0	0	0	96554854	1560	2592	128956	21125	0.000	0.000	NaN	685764
		4	1214211	116372	25145	118784	57538	182469	0	0	0	0	593910	3243697	5008403	420168	386555	0	0	0	0.043	570934	141300603	113295	0	0	0	72034482	2316	3576	137386	56313	0.000	0.000	NaN	593910
		5	408006	136136	30566	118889	85846	196420	0	0	0	0	201366	4431373	4459384	5602	196078	0	0	0	0.126	196158	55544513	128526	0	0	0	28316371	3164	3184	91637	5602	0.000	0.000	NaN	201366	4227723	33.2731
	15643_ROPI_HA_3hpi_8000X_0015	1	28434903	164190	35525	160091	39030	255	0	0	0	0	14347844	445378	218487	4058824	5319328	0	0	0	0.002	6212426	4668740793	164086	0	0	0	2380105381	492	192	122572	2316585	0.000	0.000	NaN	14347844
		2	8264090	169275	39345	176776	36144	255	0	0	0	0	4129472	436975	252101	1630252	3319328	0	0	0	0.006	3576171	1398907757	172100	0	0	0	713157579	468	204	113252	615439	0.000	0.000	NaN	4129472
		3	9231143	145552	24953	159886	75732	217	0	0	0	0	4623359	3243697	2193277	1243697	3420168	0	0	0	0.005	3427686	1343610811	146336	0	0	0	684967417	2598	1566	93795	1155993	0.000	0.000	NaN	4623359	8752831	61.0045
	15643_ROPI_HA_3hpi_8000X_0016	1	22711045	170964	28280	165965	71148	248974	0	0	0	0	11506273	663866	1747899	4453782	2495798	0	0	0	0.002	4504233	3882765752	171285	0	0	0	1979418449	474	1812	171416	2412506	0.000	0.000	NaN	11506273
		2	1573178	159890	18971	152105	116046	212708	0	0	0	0	797958	2717087	4179272	789916	61625	0	0	0	0.031	791523	251535277	158566	0	0	0	128231678	1940	3028	3652	42656	0.000	0.000	NaN	797958
		3	3111048	162600	20119	164298	96665	217320	0	0	0	0	1570979	3803922	1915966	1243697	717087	0	0	0	0.016	1432827	505855985	162339	0	0	0	257883358	2716	1372	150227	299836	0.000	0.000	NaN	1570979
		4	1533947	179803	17427	172328	129865	225641	0	0	0	0	770862	2857143	1921569	750700	95238	0	0	0	0.032	756033	275807855	177893	0	0	0	140605741	2040	1436	6809	53981	0.000	0.000	NaN	770862
		5	1320136	189290	20991	180789	141704	249876	0	0	0	0	654183	2095238	1781513	610644	201681	0	0	0	0.039	643087	249888966	186178	0	0	0	127392395	1496	1272	161723	34748	0.000	0.000	NaN	654183	3793982	32.9732
	15643_ROPI_HA_3hpi_8000X_0019	1	22216730	156176	35517	181018	20312	254733	0	0	0	0	11256367	949580	1411765	4025210	3134454	0	0	0	0.002	4506435	3469724367	159647	0	0	0	1768851603	762	3054	35972	2479266	0.000	0.000	NaN	11256367
		2	1194595	136387	20567	143066	77775	191867	0	0	0	0	593215	3798319	3302521	462185	352941	0	0	0	0.043	581534	162926942	139115	0	0	0	83059503	2712	2610	37367	33779	0.000	0.000	NaN	593215
		3	2098879	132476	29018	139251	18549	187863	0	0	0	0	1057258	4403361	2344538	579832	857143	0	0	0	0.024	1034842	278051239	137656	0	0	0	141749409	3144	2286	55923	81682	0.000	0.000	NaN	1057258
		4	1047478	142993	22367	139961	97361	214000	0	0	0	0	524184	1075630	2386555	302521	420168	0	0	0	0.048	517745	149781719	142643	0	0	0	76358121	768	2004	54246	28620	0.000	0.000	NaN	524184
		5	470777	170696	18368	169926	133023	215530	0	0	0	0	236507	1991597	1747899	226891	33613	0	0	0	0.106	229367	80359708	168380	0	0	0	40967058	1422	1272	8427	25555	0.000	0.000	NaN	236507	2411164	21.4204
	15643_ROPI_HA_3hpi_8000X_0020	1	16800838	154717	37340	143727	0.600	254169	0	0	0	0	8479624	1386555	1361345	2663866	2806723	0	0	0	0.003	3103219	2599371485	153251	0	0	0	1325149186	1350	2958	61006	2045159	0.000	0.000	NaN	8479624
		2	621817	130140	44380	216091	58360	236635	0	0	0	0	308707	2865546	1394958	302521	50420	0	0	0	0.082	306694	80923234	125415	0	0	0	41254341	2046	1032	9462	17525	0.000	0.000	NaN	308707		3.64057
	15643_ROPI_HA_3hpi_8000X_0022	1	25157122	181456	28624	188775	70116	254777	0	0	0	0	12763604	899160	453782	3823529	4647059	0	0	0	0.002	5356739	4564921829	184031	0	0	0	2327178889	930	390	124712	2136631	0.000	0.000	NaN	12763604
		2	2240112	167039	20193	157098	119713	216877	0	0	0	0	1082436	3042017	1260504	571429	831933	0	0	0	0.024	1009278	374186947	165740	0	0	0	190759009	2172	900	124484	117580	0.000	0.000	NaN	1082436
		3	1141633	158616	23342	176098	98783	209666	0	0	0	0	567798	3865546	2327731	277311	487395	0	0	0	0.044	560763	181081596	162602	0	0	0	92314673	2760	1662	119638	38059	0.000	0.000	NaN	567798
		4	1318174	153372	30074	147518	92000	225452	0	0	0	0	646819	4621849	3655462	117647	621849	0	0	0	0.040	632880	202171341	147525	0	0	0	103066141	3300	2610	100713	60061	0.000	0.000	NaN	646819
		5	1479023	153778	22473	158781	74036	205121	0	0	0	0	739189	3436975	4554622	470588	537815	0	0	0	0.034	714632	227441541	156304	0	0	0	115948788	2454	3252	131186	80633	0.000	0.000	NaN	739189
		6	737550	187208	20798	198351	132721	229558	0	0	0	0	352708	1579832	2647059	117647	310924	0	0	0	0.075	332438	138075500	189852	0	0	0	70390338	1128	1890	110726	48923	0.000	0.000	NaN	352708
		7	396237	178798	10282	180951	153904	210426	0	0	0	0	191239	1201681	2268908	109244	142857	0	0	0	0.136	179840	70846207	178263	0	0	0	36117113	858	1620	127405	27486	0.000	0.000	NaN	191239	3580189	28.05
	15643_ROPI_HA_3hpi_8000X_0024	1	25047274	137211	39481	139719	0	244151	0	0	0	0	12680345	277311	1605042	4857143	3285714	0	0	0	0.002	5478321	3436749375	137538	0	0	0	1752041085	318	3450	32471	2085051	0.000	0.000	NaN	12680345
		2	3369975	137390	21222	141596	76390	197791	0	0	0	0	1699202	3260504	1579832	1672269	168067	0	0	0	0.015	1675307	463000717	138493	0	0	0	236035913	2328	1176	176549	120535	0.000	0.000	NaN	1699202
		3	1235788	128018	26940	108629	62042	192383	0	0	0	0	604255	2579832	1647059	563025	151261	0	0	0	0.043	575185	158202897	124033	0	0	0	80651204	1842	1284	11802	82748	0.000	0.000	NaN	604255
		4	2918815	128857	29681	128459	62827	219122	0	0	0	0	1457678	1067227	1815126	1235294	680672	0	0	0	0.017	1410414	376109046	128955	0	0	0	191738887	762	1782	28856	99855	0.000	0.000	NaN	1457678
		5	1078863	119777	27024	126732	65028	188920	0	0	0	0	525687	613445	2731092	277311	436975	0	0	0	0.049	517541	129222747	118738	0	0	0	65877240	438	2262	57600	33015	0.000	0.000	NaN	525687
		6	2240112	147781	30062	160765	76974	235281	0	0	0	0	1121477	277311	3445378	193277	1092437	0	0	0	0.022	1109403	331046616	147570	0	0	0	168766241	198	3240	79967	58453	0.000	0.000	NaN	1121477
		7	1618294	131436	17031	128062	87842	180185	0	0	0	0	796342	386555	4680672	731092	168067	0	0	0	0.032	734177	212702655	129595	0	0	0	108434963	276	3390	5254	128118	0.000	0.000	NaN	796342
		8	1435868	132059	24980	117823	83424	201625	0	0	0	0	698595	1546218	4196078	627451	291317	0	0	0	0.037	691780	189619219	128931	0	0	0	96667119	1104	3204	24905	25031	0.000	0.000	NaN	698595
		9	2587309	133662	27280	124917	68559	202770	0	0	0	0	1287768	2352941	3422969	1070028	644258	0	0	0	0.020	1249011	345825215	130435	0	0	0	176300312	1680	2904	31052	45834	0.000	0.000	NaN	1287768
		10	3836829	123646	19135	115661	73793	186025	0	0	0	0	1938773	3540616	2291317	1529412	1103641	0	0	0	0.013	1886034	474410379	122243	0	0	0	241852513	2528	2424	35815	178865	0.000	0.000	NaN	1938773
		11	306005	124799	10865	123139	100513	152000	0	0	0	0	150576	5064426	1943978	50420	140056	0	0	0	0.170	148855	38188935	125429	0	0	0	19468566	3616	1388	109799	10491	0.000	0.000	NaN	150576	10280353	81.0731
	15643_ROPI_HA_3hpi_8000X_0029	1	21730261	141232	38405	137803	20449	243815	0	0	0	0	11027849	714286	1974790	4369748	2571429	0	0	0	0.002	4521368	3069007129	141902	0	0	0	1564567559	528	2688	16077	2350688	0.000	0.000	NaN	11027849
		2	1936069	117263	32666	99180	31986	212108	0	0	0	0	975329	1042017	2571429	865546	420168	0	0	0	0.026	962139	227030014	116867	0	0	0	115738993	744	2136	25894	36698	0.000	0.000	NaN	975329
		3	2283266	109434	23409	110770	46543	181868	0	0	0	0	1156366	2025210	2201681	1100840	319328	0	0	0	0.021	1146220	249867895	109303	0	0	0	127381654	1446	1800	16176	51373	0.000	0.000	NaN	1156366
		4	1224019	115897	42105	129277	25595	208018	0	0	0	0	603217	3235294	2016807	579832	126050	0	0	0	0.042	593375	141859543	119977	0	0	0	72319427	2310	1530	12265	39574	0.000	0.000	NaN	603217
		5	2546116	125482	35062	112982	41053	222470	0	0	0	0	1268733	3927171	2002801	1053221	403361	0	0	0	0.020	1116239	319492764	123075	0	0	0	162876133	2804	1454	160656	279088	0.000	0.000	NaN	1268733
		6	427622	143704	35436	91033	78827	211802	0	0	0	0	212555	4980392	2490196	33613	207283	0	0	0	0.119	209991	61451032	142964	0	0	0	31327490	3556	1926	80789	14454	0.000	0.000	NaN	212555
		7	1298559	110608	26426	112611	13997	173272	0	0	0	0	647429	4313725	3330532	425770	476190	0	0	0	0.039	638778	143630340	113021	0	0	0	73222173	3080	2718	48200	23642	0.000	0.000	NaN	647429
		8	727742	136604	30703	120266	67112	222624	0	0	0	0	354451	4767507	2935574	173669	296919	0	0	0	0.073	341185	99412669	132730	0	0	0	50680181	3408	2308	60489	27004	0.000	0.000	NaN	354451
		9	615933	168733	19599	179928	118059	208824	0	0	0	0	290395	1316527	4268908	252101	140056	0	0	0	0.092	288393	103928420	169643	0	0	0	52982293	940	3048	150945	11930	0.000	0.000	NaN	290395	5508475	49.9506
	15643_ROPI_HA_3hpi_8000X_0030	1	21871494	146689	33727	148013	30536	252485	0	0	0	0	11097980	915966	1411765	4226891	3058824	0	0	0	0.002	4673274	3208307396	146899	0	0	0	1635582277	726	3090	28224	1902235	0.000	0.000	NaN	11097980
		2	2314651	157242	21822	157619	85604	215892	0	0	0	0	1162589	3176471	1428571	1064426	431373	0	0	0	0.022	1148514	363960398	155859	0	0	0	185545555	2268	1328	22061	38285	0.000	0.000	NaN	1162589
		3	2859968	145579	24331	156793	33043	198473	0	0	0	0	1444750	1899160	2000000	1126050	868347	0	0	0	0.017	1421976	416350156	147889	0	0	0	212253644	1356	2048	37637	86564	0.000	0.000	NaN	1444750
		4	1037670	167534	18933	170924	119835	207907	0	0	0	0	515218	907563	3675070	56022	504202	0	0	0	0.049	507304	173844831	169583	0	0	0	88625400	648	2624	96340	39850	0.000	0.000	NaN	515218
		5	3211088	151353	17462	150872	97279	200825	0	0	0	0	1603073	991597	4246499	1406162	252101	0	0	0	0.016	1406877	486007035	150738	0	0	0	247764442	708	3064	1826	237889	0.000	0.000	NaN	1603073
		6	1710488	148006	23872	157232	91109	222840	0	0	0	0	864390	2448179	3921569	801120	308123	0	0	0	0.029	858332	253163250	149109	0	0	0	129061612	1748	3020	21038	36100	0.000	0.000	NaN	864390
		7	1451561	144158	23871	144883	96866	221663	0	0	0	0	725980	3422969	3484594	605042	392157	0	0	0	0.035	721015	209253791	142401	0	0	0	106676746	2444	2768	32949	32258	0.000	0.000	NaN	725980
		8	435468	133860	21484	125121	92736	185369	0	0	0	0	219198	4504202	3064426	151261	156863	0	0	0	0.114	217912	58291752	131184	0	0	0	29716902	3216	2300	46042	7156	0.000	0.000	NaN	219198
		9	1157326	136613	16347	133358	90986	168743	0	0	0	0	583111	4683473	2593838	341737	453782	0	0	0	0.043	568068	158105883	137776	0	0	0	80601747	3344	2176	53017	62155	0.000	0.000	NaN	583111	7118309	64.1406

## Sheet: Bio rep 1-rop1ko-ROP1HA mito
Folder	Vacoule image number		Area	Mean	StdDEV	Mode	Min	Max	X	Y	XM	YM	Perimeter	BX	BY	Width	Height	Major	Minor	Angle	Circ.	Feret	IntDen	Median	Skew	Kurt	% Area	RawIntDen	FeretX	FeretY	FeretAngle	MinFeret	AR	Round	Solidity	Length	Total length Mito	% covered by PVM
15643_ROPI_HA_3hpi	15643_ROPI_HA_3hpi_10kX_0028	1	8619528	155931	33055	162961	44253	244842	0	0	0	0	6379453	1334105	1104806	2077591	1994209	0	0	0	0.003	2223183	1344055620	155680	0	0	0	1002171552	1434	2646	61432	1776369	0.000	0.000	NaN	6379453
		2	1266039	149346	22194	136609	51909	205147	0	0	0	0	929579	2661262	1174290	660104	618413	0	0	0	0.018	904529	189078059	150183	0	0	0	140982746	2298	1014	136868	88003	0.000	0.000	NaN	929579
		3	1157407	136919	23634	125044	64842	212323	0	0	0	0	848232	3078170	2049797	333526	743486	0	0	0	0.020	814869	158471444	137660	0	0	0	118161459	2658	2412	65839	100903	0.000	0.000	NaN	848232
		4	1754215	157749	41136	198425	28000	233312	0	0	0	0	1291805	1764910	2814128	1257672	222351	0	0	0	0.013	1274830	276724930	152532	0	0	0	206335102	1524	2610	9411	69578	0.000	0.000	NaN	1291805	3069616	48.1172
	15643_ROPI_HA_3hpi_6000X_0002	1	49100900	144256	45224	157696	0	251528	0	0	0	0	14038822	2414532	827201	2492780	5913367	0	0	0	0.003	5932870	7083097460	148325	0	0	0	2040644805	2040	3618	85353	2401973	0.000	0.000	NaN	14038822		0
	15643_ROPI_HA_3hpi_6000X_0003	1	55838129	140471	43256	142048	6648	251611	0	0	0	0	15901515	503027	2269213	6617605	2582207	0	0	0	0.003	6780113	7843628551	142226	0	0	0	2259754288	270	2412	12570	2533412	0.000	0.000	NaN	15901515
		2	4300581	140941	32521	128119	52247	214785	0	0	0	0	1207830	4661387	2202142	1173731	167676	0	0	0	0.037	1181371	606128402	140021	0	0	0	174625971	2502	1200	173480	66076	0.000	0.000	NaN	1207830		7.59569
	15643_ROPI_HA_3hpi_6000X_0004	1	48472647	147710	32347	141946	20479	244997	0	0	0	0	13883572	938985	2738705	5857475	2448067	0	0	0	0.003	5874516	7159872832	147712	0	0	0	2062763838	504	2136	175635	2398413	0.000	0.000	NaN	13883572
		2	4533138	124903	30570	92812	66135	209914	0	0	0	0	1280579	4884955	2816954	1162552	480671	0	0	0	0.035	1258003	566202386	120877	0	0	0	163123261	2622	1512	157537	53140	0.000	0.000	NaN	1280579
		3	5321058	138733	28487	151378	55243	203947	0	0	0	0	1516906	3331159	2671635	1486726	145319	0	0	0	0.029	1489413	738204126	139136	0	0	0	212677070	1788	1464	176558	111891	0.000	0.000	NaN	1516906
		4	5154449	143698	22172	140065	75420	195777	0	0	0	0	1466755	950163	3152305	1017233	1006055	0	0	0	0.030	1430703	740685503	143468	0	0	0	213391956	510	2232	44683	129349	0.000	0.000	NaN	1466755
		5	2905235	140290	26015	119208	71189	227784	0	0	0	0	821583	1363763	4739636	793665	190033	0	0	0	0.054	816099	407574057	139379	0	0	0	117422341	732	2544	166535	28231	0.000	0.000	NaN	821583
		6	5706340	157450	34874	124218	71406	229533	0	0	0	0	1627240	2269213	4974382	1609688	78249	0	0	0	0.027	1610037	898463921	159012	0	0	0	258848017	1218	2670	178807	76010	0.000	0.000	NaN	1627240
		7	4390827	138560	29787	141898	62778	206941	0	0	0	0	1253216	5209128	4862598	1218444	245925	0	0	0	0.035	1243015	608394198	138676	0	0	0	175278749	2796	2742	11411	43146	0.000	0.000	NaN	1253216
		8	1541128	127136	20680	130053	83190	175120	0	0	0	0	435513	4024219	5097345	424779	33535	0	0	0	0.102	426100	195933516	126310	0	0	0	56448568	2160	2754	4514	29032	0.000	0.000	NaN	435513	8401792	60.5161
	15643_ROPI_HA_3hpi_6000X_0007	1	47948525	157447	39808	163164	9049	248888	0	0	0	0	13692211	2280391	793665	2962273	5712156	0	0	0	0.003	5807998	7549328406	160417	0	0	0	2174966232	1710	426	100423	2266913	0.000	0.000	NaN	13692211
		2	7504322	149939	26801	150421	43623	216117	0	0	0	0	2137419	4001863	1095482	1017233	1810899	0	0	0	0.021	2077045	1125193035	151046	0	0	0	324168817	2148	588	119324	174987	0.000	0.000	NaN	2137419
		3	4262400	129064	36548	117477	55232	239449	0	0	0	0	1214710	2470424	2034466	480671	1084304	0	0	0	0.036	1186069	550121933	123691	0	0	0	158490473	1326	1092	113908	122952	0.000	0.000	NaN	1214710
		4	3908357	149040	35129	137509	60736	217340	0	0	0	0	1113374	2939916	3342338	435957	983698	0	0	0	0.040	1075974	582500250	149713	0	0	0	167818686	1578	1794	113902	103591	0.000	0.000	NaN	1113374
		5	2113845	138852	52729	117989	25105	230977	0	0	0	0	593911	3286446	4415463	312995	480671	0	0	0	0.075	573594	293511029	123192	0	0	0	84560711	1764	2370	123071	65354	0.000	0.000	NaN	593911
		6	2450533	152588	22679	159103	101596	202776	0	0	0	0	686409	3666511	5421518	234746	637168	0	0	0	0.065	679035	373922059	152762	0	0	0	107727179	1968	2910	110225	34017	0.000	0.000	NaN	686409	5745823	41.9642
	15643_ROPI_HA_3hpi_6000X_0014	1	46889867	152091	34886	155833	23	245986	0	0	0	0	13390254	2805775	927806	2325105	5779226	0	0	0	0.003	5788311	7131514748	152870	0	0	0	2054593856	1956	3600	86789	2219457	0.000	0.000	NaN	13390254
		2	2304750	139644	18196	124909	93968	176908	0	0	0	0	648413	4225430	5958080	391244	514206	0	0	0	0.069	646126	321845407	138564	0	0	0	92723863	2268	3474	52734	13058	0.000	0.000	NaN	648413
		3	4876768	149227	27918	175118	77515	211490	0	0	0	0	1365448	2962273	6125756	1017233	581276	0	0	0	0.033	1171600	727744864	147513	0	0	0	209663750	1590	3288	150255	314737	0.000	0.000	NaN	1365448
		4	2075664	136411	20350	128061	76380	177762	0	0	0	0	594269	2749883	5119701	11178	592455	0	0	0	0.074	592560	283142734	137583	0	0	0	81573599	1476	2748	91081	10933	0.000	0.000	NaN	594269
		5	6268643	137620	32717	138925	53045	233994	0	0	0	0	1786434	4776897	4087564	387517	1699115	0	0	0	0.025	1741103	862691417	136145	0	0	0	248541937	2564	3106	77391	139123	0.000	0.000	NaN	1786434	4394564	32.8191
	15643_ROPI_HA_3hpi_6000X_0018	1	49701385	158066	29621	138323	79526	247707	0	0	0	0	14212466	1218444	2872846	6025151	2783418	0	0	0	0.003	6125940	7856099874	154646	0	0	0	2263347284	654	2448	10408	2556297	0.000	0.000	NaN	14212466
		2	4901065	156891	23179	161807	97018	222195	0	0	0	0	1389505	5287377	2895202	1374942	67070	0	0	0	0.032	1376077	768934359	156637	0	0	0	221530469	2838	1560	177672	50670	0.000	0.000	NaN	1389505		9.77666
	15643_ROPI_HA_3hpi_6000X_0023	1	0.05372	164479	25457	104599	104366	223474	0	0	0	0	14810	2606	0.891	3232	5948	0	0	0	0.003078	6360	0.009	159611	0	0	0	2631670	1734	3720	67647	2697	0.000	0.000	NaN	14810
		2	0.01007	133192	5752	126596	126575	137000	0	0	0	0	1630	4760	3947	0.638	1440	0	0	0	0.04762	1575	0.001	136000	0	0	0	399575	2598	2940	66119	0.165	0.000	0.000	NaN	1630		11.0061
	15643_ROPI_HA_3hpi_6000X_0025	1	49607667	144256	46341	123896	12670	255	0	0	0	0	14188938	871914	2403353	5958080	2571029	0	0	0	0.003	6055942	7156218012	138775	0	0	0	2061710882	468	1974	10314	2224535	0.000	0.000	NaN	14188938
		2	3241923	135587	26972	138471	67000	193619	0	0	0	0	924469	998603	3010712	894271	149045	0	0	0	0.048	902185	439562216	139636	0	0	0	126638149	536	1680	7595	55608	0.000	0.000	NaN	924469
		3	1898642	151497	27298	135798	88767	211000	0	0	0	0	535105	834653	3457848	14905	529110	0	0	0	0.083	529320	287638718	149000	0	0	0	82868894	448	2140	88386	10714	0.000	0.000	NaN	535105
		4	3772987	111004	30094	115994	22018	176731	0	0	0	0	1069365	1214718	4478807	953889	432231	0	0	0	0.041	1047248	418814864	115026	0	0	0	120660824	652	2404	155624	66913	0.000	0.000	NaN	1069365	2528939	17.8233
	15643_ROPI_HA_3hpi_6000X_0027	1	48514299	124507	38873	119659	0	240256	0	0	0	0	13898451	2291569	1229623	3454122	5287377	0	0	0	0.003	5743603	6040374397	123685	0	0	0	1740235639	1356	3474	61140	2798422	0.000	0.000	NaN	13898451		0
	15643_ROPI_HA_3hpi_6000X_0031	1	54786414	180047	25765	177235	96372	255	0	0	0	0	15669332	838379	1855612	5958080	3510014	0	0	0	0.003	6430877	9864113263	178648	0	0	0	2841857196	474	2646	23892	3274063	0.000	0.000	NaN	15669332
		2	8285300	177761	28491	161079	115044	243841	0	0	0	0	2350358	3688868	3834187	1922683	1240801	0	0	0	0.019	2288295	1472806261	172441	0	0	0	424316404	1980	2724	32836	127069	0.000	0.000	NaN	2350358
		3	3009365	118583	83010	5156	0.000	240000	0	0	0	0	837998	2861667	5108523	804844	145319	0	0	0	0.054	817858	356858487	138136	0	0	0	102811153	1536	2820	10235	62566	0.000	0.000	NaN	837998
		4	3287046	156690	18137	140082	107860	196083	0	0	0	0	936629	1598509	5343269	927806	44714	0	0	0	0.047	928412	515047600	157622	0	0	0	148385536	858	2868	177930	39064	0.000	0.000	NaN	936629	4124985	26.3252
	15643_ROPI_HA_3hpi_8000X_0001	1	59590291	162584	33878	165756	54306	251754	0	0	0	0	17053849	1251979	290638	4102468	6662319	0	0	0	0.003	7205414	9688416790	164161	0	0	0	2791238933	924	3720	66696	2976162	0.000	0.000	NaN	17053849
		2	7001026	175865	32111	173072	103145	252946	0	0	0	0	2001060	2258034	2079180	484397	1907778	0	0	0	0.022	1968313	1231232355	171460	0	0	0	354718811	1212	2140	75753	131259	0.000	0.000	NaN	2001060
		3	4140914	135966	28971	131816	65233	216747	0	0	0	0	1165986	3144853	5939450	924080	685608	0	0	0	0.038	1150644	563024183	136831	0	0	0	162207619	1688	3556	36573	57146	0.000	0.000	NaN	1165986	3167046	18.5709
	15643_ROPI_HA_3hpi_8000X_0005	1	19341930	143490	46762	118037	0	255	0	0	0	0	10036179	1411737	1021433	3354952	3205474	0	0	0	0.002	3841687	2775366493	141012	0	0	0	1448814857	1332	2994	49735	2312495	0.000	0.000	NaN	10036179
		2	1999898	118732	26860	108306	20676	200864	0	0	0	0	1018238	4251821	1137694	572999	813825	0	0	0	0.024	995309	237452724	118245	0	0	0	123956614	3072	822	125149	79159	0.000	0.000	NaN	1018238
		3	3532388	141573	32702	133948	60091	221006	0	0	0	0	1817991	2391649	988216	1586128	647738	0	0	0	0.013	1680885	500092138	142394	0	0	0	261061349	1728	1182	19330	328095	0.000	0.000	NaN	1817991	2836229	28.26
	15643_ROPI_HA_3hpi_8000X_0006	1	28756601	165981	34202	165829	25575	255	0	0	0	0	14514034	1100840	92437	3697479	5336134	0	0	0	0.002	5881903	4773055611	164031	0	0	0	2433284658	1146	90	115833	3083952	0.000	0.000	NaN	14514034
		2	2840352	166720	22476	175813	101696	224504	0	0	0	0	1431265	1109244	781513	100840	1403361	0	0	0	0.017	1405875	473542347	168399	0	0	0	241409994	804	558	93427	58035	0.000	0.000	NaN	1431265
		3	3552401	182868	47731	226649	78736	253635	0	0	0	0	1778696	1201681	2294118	806723	1537815	0	0	0	0.014	1736570	649622163	197001	0	0	0	331174780	858	1638	117681	140160	0.000	0.000	NaN	1778696
		4	2708927	159168	27052	145955	93968	233327	0	0	0	0	1340643	2067227	3924370	857143	966387	0	0	0	0.019	1291742	431175227	158267	0	0	0	219811406	1476	2802	131572	98800	0.000	0.000	NaN	1340643
		5	1557486	154153	28808	170137	74867	214633	0	0	0	0	770080	4680672	3033613	100840	747899	0	0	0	0.033	754667	240091500	157047	0	0	0	122397686	3342	2166	97679	51184	0.000	0.000	NaN	770080
		6	3258166	116516	33200	116323	18838	205777	0	0	0	0	1629847	4025210	1478992	663866	1445378	0	0	0	0.015	1590546	379629573	120066	0	0	0	193533638	2874	1056	114669	141567	0.000	0.000	NaN	1629847	6950531	47.8883
	15643_ROPI_HA_3hpi_8000X_0009	1	17316731	119965	45224	0.456	0	233706	0	0	0	0	8776597	2196078	1047619	1764706	3697479	0	0	0	0.003	3706842	2077403832	125882	0	0	0	1059052164	1976	748	94073	1725191	0.000	0.000	NaN	8776597
		2	1382906	148566	26022	142829	78140	205041	0	0	0	0	699293	3736695	2543417	263305	616246	0	0	0	0.036	670141	205452477	150051	0	0	0	104738851	2668	1816	113136	93854	0.000	0.000	NaN	699293
		3	4250720	101329	61447	0.473	0.000	242328	0	0	0	0	2141254	2128852	980392	610644	2000000	0	0	0	0.012	2086299	430721046	92229	0	0	0	219579866	1532	2128	73463	119821	0.000	0.000	NaN	2141254	2840547	32.365
	15643_ROPI_HA_3hpi_8000X_0010	1	19443071	134758	45343	130986	0	255	0	0	0	0	9857760	1092437	1445378	3235294	3184874	0	0	0	0.003	3490026	2620104683	133922	0	0	0	1335718887	1434	1050	122312	2476793	0.000	0.000	NaN	9857760
		2	3042393	149939	40283	155791	17950	241997	0	0	0	0	1515996	2420168	1512605	1226891	823529	0	0	0	0.017	1472987	456173089	152173	0	0	0	232555216	1728	1080	146401	67222	0.000	0.000	NaN	1515996		15.3787
	15643_ROPI_HA_3hpi_8000X_0013	1	25108082	151147	36572	154673	51898	253509	0	0	0	0	12706134	865546	747899	3546218	4638655	0	0	0	0.002	5413232	3795001216	150639	0	0	0	1934676440	774	534	122383	2210746	0.000	0.000	NaN	12706134
		2	2895276	152775	32975	156209	67352	234000	0	0	0	0	1447178	3546218	1806723	680672	1168067	0	0	0	0.017	1351923	442325472	155031	0	0	0	225495756	2532	1290	120231	232417	0.000	0.000	NaN	1447178
		3	2049840	127422	40085	114068	56545	224840	0	0	0	0	1036071	4361345	3386555	92437	1025210	0	0	0	0.024	1029369	261194243	117947	0	0	0	133155780	3114	2418	95152	36908	0.000	0.000	NaN	1036071
		4	4666573	152595	25148	154199	70087	218077	0	0	0	0	2322013	966387	1394958	1117647	1991597	0	0	0	0.011	2283767	712095830	154379	0	0	0	363023606	690	996	119300	153293	0.000	0.000	NaN	2322013	4805262	37.8184
	15643_ROPI_HA_3hpi_8000X_0015	1	28434903	164190	35525	160091	39030	255	0	0	0	0	14347844	445378	218487	4058824	5319328	0	0	0	0.002	6212426	4668740793	164086	0	0	0	2380105381	492	192	122572	2316585	0.000	0.000	NaN	14347844
		2	6141672	163952	26539	162958	80139	227886	0	0	0	0	3079517	1235294	210084	2361345	1806723	0	0	0	0.008	2973247	1006940444	164836	0	0	0	513334211	882	150	142580	306819	0.000	0.000	NaN	3079517
		3	3907445	171628	24248	164502	89279	245207	0	0	0	0	1966556	2134454	3647059	1092437	1571429	0	0	0	0.013	1913846	670626200	170151	0	0	0	341882554	1524	2604	124807	165921	0.000	0.000	NaN	1966556	5046073	35.1696
	15643_ROPI_HA_3hpi_8000X_0016	1	1824259	176017	14666	171442	120281	209076	0	0	0	0	891466	949580	3605042	739496	453782	0	0	0	0.029	867624	321100425	176552	0	0	0	163695712	678	2574	148465	43693	0.000	0.000	NaN	891466
		2	2446076	180695	15019	188007	139551	216839	0	0	0	0	1209191	3621849	3983193	1126050	294118	0	0	0	0.021	1163828	441994552	182039	0	0	0	225327055	2586	3054	14638	115520	0.000	0.000	NaN	1209191
		3	22711045	170964	28280	165965	71148	248974	0	0	0	0	11506273	663866	1747899	4453782	2495798	0	0	0	0.002	4504233	3882765752	171285	0	0	0	1979418449	474	1812	171416	2412506	0.000	0.000	NaN	11506273	2100657	18.2566
	15643_ROPI_HA_3hpi_8000X_0019	1	22216730	156176	35517	181018	20312	254733	0	0	0	0	11256367	949580	1411765	4025210	3134454	0	0	0	0.002	4506435	3469724367	159647	0	0	0	1768851603	762	3054	35972	2479266	0.000	0.000	NaN	11256367
		2	3177742	166672	22860	170858	107793	232462	0	0	0	0	1607458	2369748	3663866	1352941	798319	0	0	0	0.015	1570912	529639408	166896	0	0	0	270008052	1692	3186	30543	156029	0.000	0.000	NaN	1607458
		3	1804643	157192	21123	157755	104737	222250	0	0	0	0	909544	1378151	4369748	873950	201681	0	0	0	0.027	896919	283675775	157184	0	0	0	144616776	984	3120	167005	51648	0.000	0.000	NaN	909544
		4	3024739	163756	22050	158104	105056	245784	0	0	0	0	1530940	840336	2949580	386555	1403361	0	0	0	0.016	1447063	495319192	163393	0	0	0	252511743	624	2106	104117	231167	0.000	0.000	NaN	1530940
		5	694395	147171	18907	138619	110828	195022	0	0	0	0	341723	1638655	1865546	277311	159664	0	0	0	0.075	319990	102195162	144656	0	0	0	52098685	1170	1446	29932	41268	0.000	0.000	NaN	341723
		6	1100440	151509	28924	131814	95502	223719	0	0	0	0	548323	2579832	1420168	512605	168067	0	0	0	0.046	539454	166726908	145947	0	0	0	84996711	1842	1134	18153	36359	0.000	0.000	NaN	548323	4937988	43.8684
	15643_ROPI_HA_3hpi_8000X_0020	1	16800838	154717	37340	143727	0.600	254169	0	0	0	0	8479624	1386555	1361345	2663866	2806723	0	0	0	0.003	3103219	2599371485	153251	0	0	0	1325149186	1350	2958	61006	2045159	0.000	0.000	NaN	8479624
		2	2844275	134584	29330	136355	60884	216069	0	0	0	0	1436616	3042017	2722689	941176	1075630	0	0	0	0.017	1429263	382794880	134319	0	0	0	195147299	2172	2712	48814	55799	0.000	0.000	NaN	1436616
		3	2875660	115435	48908	0.411	0.000	210516	0	0	0	0	1455784	3403361	1336134	705882	1210084	0	0	0	0.017	1400919	331952681	127215	0	0	0	169228149	2430	954	120256	185095	0.000	0.000	NaN	1455784
		4	241273	127926	14923	122939	98904	157783	0	0	0	0	119221	3176471	1352941	117647	16807	0	0	0	0.213	118841	30864967	127532	0	0	0	15734837	2268	978	8130	6908	0.000	0.000	NaN	119221
		5	2347998	141204	24129	128173	79325	206281	0	0	0	0	1179239	1907563	1436975	882353	680672	0	0	0	0.021	1114388	331545542	138689	0	0	0	169020591	1362	1512	37648	165770	0.000	0.000	NaN	1179239
		6	3185588	156855	31000	152725	76465	232024	0	0	0	0	1604601	1579832	2739496	495798	1420168	0	0	0	0.016	1504225	499676558	153905	0	0	0	254733111	1128	1956	109245	162273	0.000	0.000	NaN	1604601	5795461	68.3457
	15643_ROPI_HA_3hpi_8000X_0022	1	25157122	181456	28624	188775	70116	254777	0	0	0	0	12763604	899160	453782	3823529	4647059	0	0	0	0.002	5356739	4564921829	184031	0	0	0	2327178889	930	390	124712	2136631	0.000	0.000	NaN	12763604
		2	1378983	158796	18122	154679	111091	212072	0	0	0	0	681733	2579832	731092	445378	487395	0	0	0	0.037	660239	218976601	157797	0	0	0	111633396	1842	522	132421	62180	0.000	0.000	NaN	681733
		3	4564571	185736	19085	192205	119343	230702	0	0	0	0	2297545	991597	403361	1470588	1100840	0	0	0	0.011	1661423	847806779	186463	0	0	0	432208505	708	1074	27732	702585	0.000	0.000	NaN	2297545
		4	1377021	214577	27119	240669	134714	255000	0	0	0	0	693226	857143	1546218	277311	579832	0	0	0	0.036	642734	295477379	219481	0	0	0	150633186	612	1104	115560	125910	0.000	0.000	NaN	693226
		5	2402922	189474	22959	208630	122499	235284	0	0	0	0	1216317	1781513	2983193	857143	848739	0	0	0	0.020	1206256	455291348	193983	0	0	0	232105708	1272	2130	135282	40578	0.000	0.000	NaN	1216317
		6	1316213	135447	12419	130892	106202	165000	0	0	0	0	663556	4277311	4588235	453782	478992	0	0	0	0.038	659811	178276574	134558	0	0	0	90884684	3054	3618	46548	26560	0.000	0.000	NaN	663556	5552377	43.5016
	15643_ROPI_HA_3hpi_8000X_0024	1	25047274	137211	39481	139719	0	244151	0	0	0	0	12680345	277311	1605042	4857143	3285714	0	0	0	0.002	5478321	3436749375	137538	0	0	0	1752041085	318	3450	32471	2085051	0.000	0.000	NaN	12680345		0
	15643_ROPI_HA_3hpi_8000X_0029	1	21730261	141232	38405	137803	20449	243815	0	0	0	0	11027849	714286	1974790	4369748	2571429	0	0	0	0.002	4521368	3069007129	141902	0	0	0	1564567559	528	2688	16077	2350688	0.000	0.000	NaN	11027849
		2	3505324	150301	26447	136627	84084	227945	0	0	0	0	1750547	689076	3008403	579832	1327731	0	0	0	0.014	1358125	526853477	148488	0	0	0	268587795	702	2148	102144	461065	0.000	0.000	NaN	1750547		15.8739
	15643_ROPI_HA_3hpi_8000X_0030	1	21871494	146689	33727	148013	30536	252485	0	0	0	0	11097980	915966	1411765	4226891	3058824	0	0	0	0.002	4673274	3208307396	146899	0	0	0	1635582277	726	3090	28224	1902235	0.000	0.000	NaN	11097980		0

## Sheet: Bio rep 2-WT 3hpi ER
Folder	Vacoule image number	Area	Mean	StdDEV	Mode	Min	Max	X	Y	XM	YM	Perimeter	BX	BY	Width	Height	Major	Minor	Angle	Circ.	Feret	IntDen	Median	Skew	Kurt	% Area	RawIntDen	FeretX	FeretY	FeretAngle	MinFeret	AR	Round	Solidity	Length		Total length ER	% covered by PVM
1044	1044 15435_10kX_0004	6	0.01475	150771	27642	152273	109353	211561	0.000	0.000	0	0	10089	0.991	0.510	2969	3627	0	0	0.000	0.001821	4331	0.002	152098	0	0	0	1658476	1076000	3536000	53743	1798	0.000	0.000	NaN	10089
		7	0.002682	126500	67175	79186	79000	174000	0.000	0.000	0	0	1016	3738	0.579	0.227	0.922	0	0	0.000	0.03263	0.926	0.3393	126500	0	0	0	253000	3228000	1296000	84546	0.169	0.000	0.000	NaN	1016
		8	0.002682	143500	13435	134037	134000	153000	0.000	0.000	0	0	0.693	3252	1691	0.352	0.588	0	0	0.000	0.07021	0.686	0.3849	143500	0	0	0	287000	2808000	1968000	59103	0.021	0.000	0.000	NaN	693
		9	0.001341	156000	0.000	156000	156000	156000	0.000	0.000	0	0	0.241	3043	2474	0.130	0.204	0	0	0.000	0.2904	0.242	0.2092	156000	0	0	0	156000	2628000	2312000	57529	0.006	0.000	0.000	NaN	241
		10	0.002682	164000	1414	163004	163000	165000	0.000	0.000	0	0	0.909	2437	2775	0.547	0.718	0	0	0.000	0.0408	0.902	0.4399	164000	0	0	0	328000	2104000	3016000	52718	0.025	0.000	0.000	NaN	909
		11	0.002682	171500	21920	156061	156000	187000	0.000	0.000	0	0	0.729	0.982	2816	0.079	0.713	0	0	0.000	0.06346	0.718	0.46	171500	0	0	0	343000	848000	3048000	83701	0.036	0.000	0.000	NaN	729
		12	0.002682	151000	19799	137055	137000	165000	0.000	0.000	0	0	0.852	1061	2034	0.250	0.797	0	0	0.000	0.04642	0.835	0.405	151000	0	0	0	302000	916000	2444000	72570	0.048	0.000	0.000	NaN	852
		13	0.001341	119000	0.000	119000	119000	119000	0.000	0.000	0	0	0.138	1343	1904	0.079	0.111	0	0	0.000	0.8817	0.136	0.1596	119000	0	0	0	119000	1160000	1740000	54689	0.009	0.000	0.000	NaN	138
		14	0.002682	158000	49497	123137	123000	193000	0.000	0.000	0	0	0.691	1543	1223	0.445	0.510	0	0	0.000	0.07058	0.676	0.4238	158000	0	0	0	316000	1332000	1496000	48888	0.037	0.000	0.000	NaN	691
		15	0.002682	151000	4243	148012	148000	154000	0.000	0.000	0	0	0.807	2015	0.737	0.653	0.445	0	0	0.000	0.05178	0.790	0.405	151000	0	0	0	302000	1740000	1020000	34249	0.060	0.000	0.000	NaN	807
		16	0.002682	113500	30406	92084	92000	135000	0.000	0.000	0	0	0.853	2761	0.500	0.820	0.190	0	0	0.000	0.04635	0.841	0.3044	113500	0	0	0	227000	2384000	596000	12734	0.046	0.000	0.000	NaN	853	6929	68.6788
	1044 15435_10kX_0006	1	0.01609	173317	28905	140065	139904	222621	0	0	0	0	10982	0.410	0.799	3697	3252	0	0	0	0.001677	4440	0.003	169655	0	0	0	2079807	492	3366	39794	2539	0.000	0.000	NaN	10982
		2	0.002682	139000	56569	99156	99000	179000	0	0	0	0	0.720	1668	3771	0.649	0.185	0	0	0	0.06503	0.660	0.3728	139000	0	0	0	278000	1440	3408	10521	0.096	0.000	0.000	NaN	720
		3	0.002682	189500	40305	161111	161000	218000	0	0	0	0	0.601	0.801	3928	0.570	0.107	0	0	0	0.09324	0.577	0.5083	189500	0	0	0	379000	692	3392	171219	0.072	0.000	0.000	NaN	601
		4	0.004023	158506	4760	153536	153518	163000	0	0	0	0	1945	0.426	1529	0.797	1672	0	0	0	0.01336	1852	0.6377	159000	0	0	0	475518	368	2764	64524	0.276	0.000	0.000	NaN	1945
		5	0.002682	181000	7071	176020	176000	186000	0	0	0	0	0.519	1468	1033	0.422	0.287	0	0	0	0.1249	0.510	0.4855	181000	0	0	0	362000	1268	1140	34267	0.019	0.000	0.000	NaN	519
		6	0.001341	146000	0.000	146000	146000	146000	0	0	0	0	0.307	2034	0.913	0.278	0.120	0	0	0	0.179	0.303	0.1958	146000	0	0	0	146000	1756	892	23429	0.009	0.000	0.000	NaN	307
		7	0.002682	158000	70711	108195	108000	208000	0	0	0	0	0.671	2446	0.760	0.639	0.176	0	0	0	0.07478	0.663	0.4238	158000	0	0	0	316000	2112	808	15396	0.041	0.000	0.000	NaN	671
		8	0.002682	146000	16971	134047	134000	158000	0	0	0	0	0.492	3280	0.797	0.472	0.088	0	0	0	0.139	0.481	0.3916	146000	0	0	0	292000	2832	688	169448	0.046	0.000	0.000	NaN	492	5255	47.851
	1044 15435_10kX_0010	1	0.01341	142500	37264	89160	88924	209819	0	0	0	0	8567	0.639	1654	3148	2098	0	0	0	0.002296	3172	0.002	134733	0	0	0	1424999	552	2724	7047	2065	0.000	0.000	NaN	8567
		2	0.002682	116500	0.707	116002	116000	117000	0	0	0	0	0.623	1258	1705	0.535	0.268	0	0	0	0.08689	0.598	0.3125	116500	0	0	0	233000	1086	1703	26565	0.068	0.000	0.000	NaN	623
		3	0.002682	108000	5657	104016	104000	112000	0	0	0	0	0.835	0.681	2017	0.507	0.629	0	0	0	0.04832	0.808	0.2897	108000	0	0	0	216000	588	2285	51109	0.076	0.000	0.000	NaN	835
		4	0.002682	158500	13435	149037	149000	168000	0	0	0	0	0.559	0.664	2806	0.087	0.542	0	0	0	0.1077	0.546	0.4251	158500	0	0	0	317000	594	2423	96582	0.049	0.000	0.000	NaN	559
		5	0.002682	126000	4243	123012	123000	129000	0	0	0	0	0.998	0.882	3417	0.872	0.372	0	0	0	0.03384	0.944	0.338	126000	0	0	0	252000	762	2951	157494	0.126	0.000	0.000	NaN	998
		6	0.002682	108500	21920	93061	93000	124000	0	0	0	0	0.541	1963	3647	0.497	0.129	0	0	0	0.1153	0.510	0.291	108500	0	0	0	217000	1695	3260	12995	0.076	0.000	0.000	NaN	541
		7	0.001341	81000	0.000	81000	81000	81000	0	0	0	0	0.174	2477	3619	0.163	0.038	0	0	0	0.5547	0.166	0.1086	81000	0	0	0	81000	2139	3158	10840	0.018	0.000	0.000	NaN	174
		8	0.002682	132000	22627	116062	116000	148000	0	0	0	0	0.985	2706	3345	0.921	0.268	0	0	0	0.03471	0.959	0.3541	132000	0	0	0	264000	2337	3119	16202	0.066	0.000	0.000	NaN	985
		9	0.002682	146500	21920	131061	131000	162000	0	0	0	0	1294	2230	1625	1160	0.427	0	0	0	0.02012	1234	0.393	146500	0	0	0	293000	1926	1409	160086	0.102	0.000	0.000	NaN	1294	6009	70.1412
	1044 15435_10kX_0015	1	0.01609	165253	44426	189096	68650	211071	0	0	0	0	10476	0.389	1063	4100	2453	0	0	0	0.001843	4144	0.003	180474	0	0	0	1983033	336	1782	171612	2331	0.000	0.000	NaN	10476
		2	0.002682	183000	18385	170051	170000	196000	0	0	0	0	1378	2413	1274	1218	0.533	0	0	0	0.01775	1330	0.4909	183000	0	0	0	366000	2084	1100	156382	0.068	0.000	0.000	NaN	1378
		3	0.001341	167000	0.000	167000	167000	167000	0	0	0	0	0.336	1283	1070	0.250	0.213	0	0	0	0.1497	0.329	0.224	167000	0	0	0	167000	1108	1108	40426	0.017	0.000	0.000	NaN	336
		4	0.002682	150500	10607	143029	143000	158000	0	0	0	0	1106	0.398	1802	0.269	0.991	0	0	0	0.02755	1027	0.4037	150500	0	0	0	301000	344	1556	105164	0.143	0.000	0.000	NaN	1106
		5	0.002682	150500	3536	148010	148000	153000	0	0	0	0	0.938	0.727	2784	0.783	0.472	0	0	0	0.03827	0.914	0.4037	150500	0	0	0	301000	628	2404	148887	0.067	0.000	0.000	NaN	938
		6	0.002682	169500	31820	147088	147000	192000	0	0	0	0	1397	1580	3243	1325	0.283	0	0	0	0.01728	1355	0.4546	169500	0	0	0	339000	1364	2800	167960	0.134	0.000	0.000	NaN	1397
		7	0.002682	141000	8485	135023	135000	147000	0	0	0	0	0.851	3090	3266	0.774	0.278	0	0	0	0.04651	0.822	0.3782	141000	0	0	0	282000	2668	3060	19762	0.090	0.000	0.000	NaN	851
		8	0.002682	169000	19799	155055	155000	183000	0	0	0	0	1171	4127	2219	0.394	0.922	0	0	0	0.02458	0.933	0.4533	169000	0	0	0	338000	3564	2712	81146	0.309	0.000	0.000	NaN	1171	7177	68.509
	1044 15435_10kX_0016	1	0.01341	150773	34054	81961	81761	184127	0	0	0	0	9243	1230	0.987	2564	3231	0	0	0	0.001973	3836	0.002	156446	0	0	0	1507733	1134	954	128012	1891	0.000	0.000	NaN	9243
		2	0.002682	125000	1414	124004	124000	126000	0	0	0	0	0.941	2562	1431	0.607	0.662	0	0	0	0.03804	0.898	0.3353	125000	0	0	0	250000	2212	1236	132492	0.081	0.000	0.000	NaN	941
		3	0.002682	128500	33234	105092	105000	152000	0	0	0	0	0.856	3460	2539	0.264	0.797	0	0	0	0.04601	0.839	0.3447	128500	0	0	0	257000	2988	2192	108335	0.048	0.000	0.000	NaN	856
		4	0.002682	176500	27577	157076	157000	196000	0	0	0	0	0.725	3664	3345	0.083	0.709	0	0	0	0.06411	0.714	0.4734	176500	0	0	0	353000	3164	3500	83290	0.034	0.000	0.000	NaN	725
		5	0.002682	141000	65054	95180	95000	187000	0	0	0	0	0.927	1427	2599	0.505	0.755	0	0	0	0.03922	0.908	0.3782	141000	0	0	0	282000	1232	2244	123771	0.077	0.000	0.000	NaN	927	3449	37.3147
	1044 15435_10kX_0019	1	0.009388	124507	26517	99052	98930	161208	0	0	0	0	6071	1734	1334	1817	2046	0	0	0	0.003201	2072	0.001	120	0	0	0	871548	2145	2916	79764	1762	0.000	0.000	NaN	6071
		2	0.002682	93500	20506	79057	79000	108000	0	0	0	0	0.842	3019	1496	0.486	0.650	0	0	0	0.0475	0.812	0.2508	93500	0	0	0	187000	2607	1292	126821	0.081	0.000	0.000	NaN	842
		3	0.001341	82000	0.000	82000	82000	82000	0	0	0	0	0.350	2484	1343	0.340	0.042	0	0	0	0.1378	0.341	0.11	82000	0	0	0	82000	2145	1196	3504	0.031	0.000	0.000	NaN	350
		4	0.001341	79000	0.000	79000	79000	79000	0	0	0	0	0.481	1956	1375	0.445	0.163	0	0	0	0.07284	0.474	0.106	79000	0	0	0	79000	1689	1328	20163	0.025	0.000	0.000	NaN	481
		5	0.001341	128000	0.000	128000	128000	128000	0	0	0	0	0.189	1754	1812	0.052	0.177	0	0	0	0.474	0.185	0.1717	128000	0	0	0	128000	1515	1718	73610	0.019	0.000	0.000	NaN	189
		6	0.001341	114000	0.000	114000	114000	114000	0	0	0	0	0.378	1814	2772	0.208	0.309	0	0	0	0.1181	0.373	0.1529	114000	0	0	0	114000	1566	2394	123986	0.018	0.000	0.000	NaN	378
		7	0.002682	131500	26163	113072	113000	150000	0	0	0	0	0.924	2175	3182	0.771	0.229	0	0	0	0.03946	0.772	0.3527	131500	0	0	0	263000	1878	2763	177936	0.210	0.000	0.000	NaN	924
		8	0.002682	130000	70711	80195	80000	180000	0	0	0	0	1010	3221	2262	0.330	0.841	0	0	0	0.03305	0.887	0.3487	130000	0	0	0	260000	2781	2679	71494	0.193	0.000	0.000	NaN	1010	4174	68.7531
	1044 15435_10kX_0020	1	0.01341	141360	27995	115055	114884	202384	0	0	0	0	9201	1042	0.778	2161	3551	0	0	0	0.001991	3670	0.002	129362	0	0	0	1413603	1296	732	108778	2072	0.000	0.000	NaN	9201
		2	0.002682	164000	18385	151051	151000	177000	0	0	0	0	1041	2413	0.852	0.639	0.783	0	0	0	0.03112	1011	0.4399	164000	0	0	0	328000	2084	736	129234	0.095	0.000	0.000	NaN	1041
		3	0.002682	139000	79196	83219	83000	195000	0	0	0	0	0.648	3155	2196	0.037	0.644	0	0	0	0.08024	0.644	0.3728	139000	0	0	0	278000	2724	1896	92472	0.020	0.000	0.000	NaN	648
		4	0.004023	142840	40695	96144	96000	169519	0	0	0	0	2184	2145	2928	1028	1394	0	0	0	0.0106	1573	0.5747	163000	0	0	0	428519	2088	3720	61322	0.597	0.000	0.000	NaN	2184
		5	0.002682	136500	4950	133014	133000	140000	0	0	0	0	0.970	1443	3261	0.667	0.691	0	0	0	0.03583	0.961	0.3661	136500	0	0	0	273000	1246	2816	133974	0.020	0.000	0.000	NaN	970
		6	0.002682	156500	9192	150025	150000	163000	0	0	0	0	1298	1009	1969	0.393	1206	0	0	0	0.02001	1262	0.4198	156500	0	0	0	313000	889	1700	107138	0.100	0.000	0.000	NaN	1298	6141	66.7427
	1044 15435_10kX_0021	1	0.01341	125746	23319	91680	91521	173162	0	0	0	0	9327	1028	0.757	3016	3002	0	0	0	0.001937	3630	0.002	122024	0	0	0	1257458	996	3090	40030	2025	0.000	0.000	NaN	9327
		2	0.001341	127000	0.000	127000	127000	127000	0	0	0	0	0.325	3771	2085	0.107	0.301	0	0	0	0.1596	0.319	0.1703	127000	0	0	0	127000	3256	2060	70514	0.020	0.000	0.000	NaN	325		3.48451
	1044 15435_10kX_0027	1	0.01475	145020	33644	94810	94583	210745	0	0	0	0	10361	1320	0.667	2939	3592	0	0	0	0.001727	3958	0.002	135020	0	0	0	1595222	1614	3612	60555	2490	0.000	0.000	NaN	10361
		2	0.002682	184000	18385	171051	171000	197000	0	0	0	0	0.578	3632	2770	0.278	0.491	0	0	0	0.1008	0.564	0.4935	184000	0	0	0	368000	3136	2816	60489	0.034	0.000	0.000	NaN	578
		3	0.004023	157041	44260	118170	118000	205124	0	0	0	0	2028	3924	0.894	0.352	1802	0	0	0	0.0123	1802	0.6318	148000	0	0	0	471124	3388	772	90295	0.350	0.000	0.000	NaN	2028
		4	0.001341	136000	0.000	136000	136000	136000	0	0	0	0	0.336	3567	0.681	0.296	0.130	0	0	0	0.1492	0.324	0.1824	136000	0	0	0	136000	3080	588	156371	0.034	0.000	0.000	NaN	336
		5	0.001341	183000	0.000	183000	183000	183000	0	0	0	0	0.240	3219	0.667	0.232	0.032	0	0	0	0.2914	0.234	0.2454	183000	0	0	0	183000	2780	604	7970	0.021	0.000	0.000	NaN	240
		6	0.004023	193333	23459	167088	167000	212000	0	0	0	0	1602	1816	0.741	1325	0.755	0	0	0	0.01971	1525	0.7779	200998	0	0	0	579998	1568	1292	29680	0.186	0.000	0.000	NaN	1602
		7	0.002682	196000	8485	190023	190000	202000	0	0	0	0	0.877	2080	3873	0.764	0.334	0	0	0	0.04381	0.815	0.5257	196000	0	0	0	392000	1796	3588	20289	0.131	0.000	0.000	NaN	877	5661	54.6376
	1044 15435_10kX_0028	1	0.01878	153747	28984	148283	108998	215420	0	0	0	0	12297	1049	0.271	3224	4246	0	0	0	0.00156	4304	0.003	153417	0	0	0	2152458	1980	234	99478	2830	0.000	0.000	NaN	12297
		2	0.002682	151000	18385	138051	138000	164000	0	0	0	0	0.655	2761	0.556	0.477	0.417	0	0	0	0.07849	0.634	0.405	151000	0	0	0	302000	2384	480	138853	0.051	0.000	0.000	NaN	655
		3	0.004023	154242	23232	129089	129000	174727	0	0	0	0	1785	3604	2719	0.662	1431	0	0	0	0.01587	1513	0.6206	159000	0	0	0	462727	3112	3584	71066	0.389	0.000	0.000	NaN	1785
		4	0.004023	122365	33937	92131	92000	159000	0	0	0	0	2322	1408	3585	1895	0.908	0	0	0	0.009374	2027	0.4923	116094	0	0	0	367094	1216	3096	158831	0.393	0.000	0.000	NaN	2322
		5	0.001341	139000	0.000	139000	139000	139000	0	0	0	0	0.261	1279	3159	0.056	0.250	0	0	0	0.2477	0.255	0.1864	139000	0	0	0	139000	1108	2728	101514	0.017	0.000	0.000	NaN	261
		6	0.001341	176000	0.000	176000	176000	176000	0	0	0	0	0.212	1014	1492	0.060	0.176	0	0	0	0.3761	0.183	0.236	176000	0	0	0	176000	876	1288	106144	0.044	0.000	0.000	NaN	212
		7	0.001341	131000	0.000	131000	131000	131000	0	0	0	0	0.426	1112	1047	0.357	0.208	0	0	0	0.09296	0.413	0.1757	131000	0	0	0	131000	960	1084	30303	0.023	0.000	0.000	NaN	426	5661	46.0356
	1044 15435_10kX_0033	1	0.01341	187351	49457	192447	63446	235	0	0	0	0	8918	0.827	0.757	2640	3064	0	0	0	0.002119	3516	0.003	194046	0	0	0	1873510	900	3246	50774	1861	0.000	0.000	NaN	8918
		2	0.002682	145500	17678	133049	133000	158	0	0	0	0	1384	1563	0.917	1146	0.584	0	0	0	0.0176	1287	0.3903	145500	0	0	0	291000	1350	1296	26980	0.135	0.000	0.000	NaN	1384
		3	0.001341	153000	0.000	153000	153000	153	0	0	0	0	0.428	1018	2049	0.226	0.354	0	0	0	0.0919	0.420	0.2052	153000	0	0	0	153000	879	2075	57492	0.028	0.000	0.000	NaN	428
		4	0.001341	205000	0.000	205000	205000	205	0	0	0	0	0.390	0.830	2497	0.153	0.344	0	0	0	0.1106	0.376	0.2749	205000	0	0	0	205000	717	2453	66038	0.049	0.000	0.000	NaN	390
		5	0.002682	115500	23335	99064	99000	132	0	0	0	0	0.998	0.955	3600	0.862	0.243	0	0	0	0.03383	0.866	0.3098	115500	0	0	0	231000	825	3109	174015	0.208	0.000	0.000	NaN	998
		6	0.002682	147500	16263	136045	136000	159	0	0	0	0	0.830	1866	3149	0.594	0.528	0	0	0	0.0489	0.795	0.3956	147500	0	0	0	295000	1611	3175	41634	0.098	0.000	0.000	NaN	830
		7	0.001341	94000	0.000	94000	94000	94	0	0	0	0	0.278	2592	2840	0.188	0.188	0	0	0	0.2181	0.265	0.1261	94000	0	0	0	94000	2238	2614	45000	0.033	0.000	0.000	NaN	278
		8	0.002682	185000	29698	164082	164000	206	0	0	0	0	1257	3036	1361	0.431	1150	0	0	0	0.02134	1228	0.4962	185000	0	0	0	370000	2622	2168	69463	0.091	0.000	0.000	NaN	1257	5565	62.4019
	1044 15435_10kX_0035	1	0.01341	159030	38489	178493	98493	217218	0	0	0	0	8847	0.778	1258	3321	2244	0	0	0	0.002153	3327	0.002	172407	0	0	0	1590302	672	1896	176767	2052	0.000	0.000	NaN	8847
		2	0.001341	138000	0.000	138000	138000	138000	0	0	0	0	0.316	3034	2979	0.259	0.176	0	0	0	0.1683	0.313	0.1851	138000	0	0	0	138000	2620	2724	34160	0.015	0.000	0.000	NaN	316
		3	0.001341	148000	0.000	148000	148000	148000	0	0	0	0	0.204	3567	2775	0.167	0.093	0	0	0	0.4039	0.191	0.1985	148000	0	0	0	148000	3080	2476	29055	0.024	0.000	0.000	NaN	204
		4	0.002682	172500	34648	148096	148000	197000	0	0	0	0	0.516	3975	2089	0.162	0.431	0	0	0	0.1264	0.444	0.4627	172500	0	0	0	345000	3432	2176	76109	0.121	0.000	0.000	NaN	516
		5	0.002682	151500	60104	109166	109000	194000	0	0	0	0	1005	3257	1464	0.774	0.551	0	0	0	0.03336	0.950	0.4064	151500	0	0	0	303000	2812	1264	144527	0.137	0.000	0.000	NaN	1005
		6	0.002682	150000	16971	138047	138000	162000	0	0	0	0	0.952	2325	1232	0.894	0.208	0	0	0	0.0372	0.908	0.4023	150000	0	0	0	300000	2008	1108	170009	0.092	0.000	0.000	NaN	952
		7	0.004023	161456	26214	136102	136000	188367	0	0	0	0	1838	0.797	1306	1459	0.871	0	0	0	0.01497	1699	0.6496	160000	0	0	0	484367	688	1880	30830	0.227	0.000	0.000	NaN	1838	4831	54.6061
	1044 15435_12kX_0008	1	7991099	164951	36966	171836	51268	255	0	0	0	0	8400828	709290	651152	2581352	2720884	0	0	0	0.001	3295718	1318143489	163762	0	0	0	1403901904	894	3342	42641	1905154	0.000	0.000	NaN	8400828
		2	457251	148129	31234	175005	65449	232890	0	0	0	0	474907	1773226	680221	401156	220926	0	0	0	0.025	457968	67732134	146435	0	0	0	72138787	1830	930	28843	49468	0.000	0.000	NaN	474907
		3	474152	157699	27841	150259	88469	238404	0	0	0	0	478464	1133702	1104632	348831	313948	0	0	0	0.026	465435	74773160	154658	0	0	0	79637902	1170	1458	41455	30545	0.000	0.000	NaN	478464
		4	408428	151214	25918	121646	90234	209366	0	0	0	0	422124	837195	1563927	215113	354645	0	0	0	0.029	414785	61760133	149709	0	0	0	65778247	864	1980	58761	25506	0.000	0.000	NaN	422124
		5	276980	181798	29698	198931	116803	253773	0	0	0	0	285024	656966	2534841	63952	273251	0	0	0	0.043	280635	50354403	183952	0	0	0	53630460	678	2616	103173	21143	0.000	0.000	NaN	285024
		6	998066	159926	32587	183924	89280	235678	0	0	0	0	1024574	848823	3116226	866264	279065	0	0	0	0.012	870080	159616651	158012	0	0	0	170001310	876	3300	5368	221822	0.000	0.000	NaN	1024574
		7	225339	174275	40282	151459	54366	237805	0	0	0	0	227875	2534841	2534841	203485	81394	0	0	0	0.055	219160	39270971	173389	0	0	0	41825941	2616	2700	21801	16760	0.000	0.000	NaN	227875
		8	659118	175911	23316	178459	101804	245567	0	0	0	0	677789	3011577	1563927	145346	593013	0	0	0	0.018	610566	115946354	177719	0	0	0	123489824	3108	2226	76228	92452	0.000	0.000	NaN	677789
		9	162432	177022	27158	171432	108320	234052	0	0	0	0	161973	3104599	877892	122091	98836	0	0	0	0.078	157082	28754127	178145	0	0	0	30624870	3204	906	141009	16139	0.000	0.000	NaN	161973	3752730	44.671
	1044 15435_12kX_0024	1	7361000000000000	147698	36651	154688	2000	254998	0	0	0	0	7762612243	151160236	1209281888	2947624601	1790667411	0	0	0	1000	2952116309	1.087e+18	148267	0	0	0	1157955556435	156	2112	176839	1788156394	0.000	0.000	NaN	7762612243
		2	476639813719415	131274	38747	136677	55007	213999	0	0	0	0	493516465	174415657	1540671636	372086735	313948182	0	0	0	1000	486838782	6.257e+16	130741	0	0	0	66641165506	180	1914	40156	18499393	0.000	0.000	NaN	493516465
		3	541720654235442	157446	31062	170737	79003	231993	0	0	0	0	543380706	145346381	1947641502	255809630	441852997	0	0	0	1000	502049206	8.529e+16	157637	0	0	0	90840780118	168	2010	118346	85696909	0.000	0.000	NaN	543380706
		4	2341000000000000	145945	34050	149155	61002	238000	0	0	0	0	2446210230	418597576	2401122210	2232520408	563943957	0	0	0	1000	2282854509	3.416e+17	144726	0	0	0	363822854783	432	2478	167946	313866584	0.000	0.000	NaN	2446210230
		5	518032786885246	147048	28207	142236	78604	235995	0	0	0	0	529530461	1848805963	1180212612	499991550	139532525	0	0	0	1000	519096210	7.618e+16	146208	0	0	0	81131520489	1908	1218	164407	30686310	0.000	0.000	NaN	529530461
		6	146497849886391	137627	34236	100117	68200	229999	0	0	0	0	148248754	691848772	1383697545	133718670	58138552	0	0	0	1000	145810747	2.016e+16	135190	0	0	0	21473791684	714	1488	23499	10206904	0.000	0.000	NaN	148248754	4160886616	53.6016
	1044 15435_12kX_0018	1	8676000000000000	166748	31352	158149	59001	255	0	0	0	0	8912853588	1127887914	726731904	1726715003	2889486049	0	0	0	1000	2944004486	1.447e+18	164855	0	0	0	1540750475259	1734	750	101044	1671676502	0.000	0.000	NaN	8912853588
		2	996782340900982	173654	29525	164262	77750	240	0	0	0	0	1035305959	2749953523	1639507175	93021684	1011610810	0	0	0	1000	1012679460	1.731e+17	171714	0	0	0	184356320260	2838	2736	87368	56608582	0.000	0.000	NaN	1035305959
		3	859375058682140	164551	24643	170093	77003	220997	0	0	0	0	893116002	2325542092	2889486049	441852997	691848772	0	0	0	1000	820907300	1.414e+17	165958	0	0	0	150611607452	2400	3696	57435	121805665	0.000	0.000	NaN	893116002
		4	324296283777440	144404	24774	121808	77203	202000	0	0	0	0	334484007	1232537309	2790650510	168601802	267437341	0	0	0	1000	316147590	4.683e+16	143363	0	0	0	49876299881	1272	2880	122229	41876854	0.000	0.000	NaN	334484007
		5	482883593412578	161223	19112	170910	103000	217000	0	0	0	0	485646519	1127887914	2232520408	116277105	406969866	0	0	0	1000	410319809	7.785e+16	161781	0	0	0	82917241544	1212	2304	97326	68534091	0.000	0.000	NaN	485646519	2748552487	30.8381
	1044 15435_6000X_0002	1	50979857	138442	38173	138191	0.164	248129	0	0	0	0	15005289	4837379	373797	2363719	6398533	0	0	0	0.003	6433583	7057767782	138070	0	0	0	2102107612	3156	204	95983	2347639	0.000	0.000	NaN	15005289
		2	3347400	142341	21211	131180	95173	218903	0	0	0	0	957748	5049931	359139	659643	630325	0	0	0	0.046	912381	476470872	140771	0	0	0	141913574	2756	540	43698	113871	0.000	0.000	NaN	957748
		3	5247729	136037	25805	133916	56880	208000	0	0	0	0	1548451	4874026	996793	139258	1524507	0	0	0	0.028	1530855	713883941	135935	0	0	0	212625424	2660	1376	84781	57868	0.000	0.000	NaN	1548451
		4	8091508	128174	31280	118468	59330	211483	0	0	0	0	2327759	4954649	5042601	1114063	1715071	0	0	0	0.019	2045142	1037120618	125831	0	0	0	308899246	2704	2752	123007	450740	0.000	0.000	NaN	2327759
		5	570770	156603	37929	162751	73301	210834	0	0	0	0	168575	6112688	6772331	168575	0.000	0	0	0	0.252	168575	89384581	166136	0	0	0	26622583	3336	3696	0.000	0.000	0.000	0.000	NaN	168575
		6	4116261	118026	24348	112969	38136	204000	0	0	0	0	1209931	6559779	5878149	520385	916170	0	0	0	0.035	1053645	485827269	116020	0	0	0	144700312	3580	3708	60403	262060	0.000	0.000	NaN	1209931
		7	2256221	158902	32305	180879	77678	221654	0	0	0	0	657577	7146128	3466788	58635	637655	0	0	0	0.066	637823	358518977	162631	0	0	0	106782412	3924	1892	91317	56563	0.000	0.000	NaN	657577
		8	5412245	140744	33993	148832	37708	226729	0	0	0	0	1566471	5878149	344480	835547	1253321	0	0	0	0.028	1506304	761739917	139558	0	0	0	226878997	3208	188	123690	134165	0.000	0.000	NaN	1566471	8436512	56.2236
	1044 15435_6000X_0031	1	46907244	145169	34005	150747	48825	230651	0	0	0	0	13784768	3375171	967476	2165827	5837837	0	0	0	0.003	5856947	6809490103	145236	0	0	0	2028159812	1950	528	94630	2071871	0.000	0.000	NaN	13784768
		2	1994338	147586	16418	155259	101355	194911	0	0	0	0	581137	5387081	2887769	95282	557032	0	0	0	0.074	565122	294336056	147292	0	0	0	87665971	2940	1576	99707	30939	0.000	0.000	NaN	581137
		3	903160	136064	16159	128570	98725	181324	0	0	0	0	265914	5321117	2513971	58635	249198	0	0	0	0.161	256004	122887985	134150	0	0	0	36601342	2904	1372	103241	31997	0.000	0.000	NaN	265914
		4	4603094	156067	20944	166002	94476	202504	0	0	0	0	1331519	4514887	1348603	762254	1048099	0	0	0	0.033	1295971	718390682	159797	0	0	0	213967726	2464	736	126027	101935	0.000	0.000	NaN	1331519
		5	2937788	161937	17678	164653	117007	211929	0	0	0	0	861529	3613376	974805	791571	307833	0	0	0	0.050	849321	475736719	161966	0	0	0	141694911	1972	532	158749	42908	0.000	0.000	NaN	861529
		6	3015010	145711	26077	134501	57095	205529	0	0	0	0	873768	3320201	1238662	205222	813559	0	0	0	0.050	827991	439321371	145982	0	0	0	130848850	1840	676	100713	101895	0.000	0.000	NaN	873768
		7	13923437	144681	23064	138947	58208	213033	0	0	0	0	4041914	3613376	4023820	1942281	2851122	0	0	0	0.011	3356568	2014457449	144219	0	0	0	599992302	1988	3704	55408	807696	0.000	0.000	NaN	4041914
		8	1104608	166021	18409	149888	129000	204850	0	0	0	0	323782	5453046	3584058	58635	315163	0	0	0	0.132	320571	183387926	166062	0	0	0	54620833	2976	1956	100539	19300	0.000	0.000	NaN	323782	8279563	60.0631
	1044 15435_6000X_0032	1	46437197	144001	33900	142113	0.621	247869	0	0	0	0	13713487	1183692	2499313	5570315	2983051	0	0	0	0.003	5884314	6686987177	144476	0	0	0	1991673158	658	1848	160121	2289514	0.000	0.000	NaN	13713487
		2	3877880	148808	19312	150289	96021	202477	0	0	0	0	1133670	5735226	5262482	982135	249198	0	0	0	0.038	985438	577059978	150200	0	0	0	171873347	3130	2924	4693	216644	0.000	0.000	NaN	1133670
		3	1779460	145247	23565	111107	91000	189046	0	0	0	0	513848	6512139	4580852	212552	454420	0	0	0	0.085	501673	258460573	144639	0	0	0	76980705	3554	2500	115067	48482	0.000	0.000	NaN	513848
		4	1614944	142762	25108	121597	85811	210455	0	0	0	0	465638	5815849	3620705	234540	395786	0	0	0	0.094	460060	230551854	141413	0	0	0	68668285	3174	1976	120651	24812	0.000	0.000	NaN	465638
		5	1134826	132549	19568	135305	95526	186857	0	0	0	0	326770	4577187	2946404	271186	168575	0	0	0	0.134	319311	150420278	130594	0	0	0	44801646	2498	1608	148134	27969	0.000	0.000	NaN	326770
		6	1295984	154054	14468	164622	105812	186107	0	0	0	0	372606	1264315	2785158	293174	219881	0	0	0	0.117	366468	199652151	156080	0	0	0	59465021	690	1640	36870	26723	0.000	0.000	NaN	372606
		7	1410138	152739	26240	165882	92871	210055	0	0	0	0	414557	2671553	2477325	410444	36647	0	0	0	0.103	412077	215382490	155697	0	0	0	64150194	1458	1372	5102	14732	0.000	0.000	NaN	414557	3227089	23.5322
	1044 15435_8000X_0001	1	0.02107	166998	25501	131690	131532	212440	0	0	0	0	9827	1586	2159	3538	2632	0	0	0	0.002742	3881	0.004	163036	0	0	0	1836981	1224	1692	149814	2227	0.000	0.000	NaN	9827
		2	0.003831	174000	32527	151090	151000	197000	0	0	0	0	0.525	3455	2441	0.465	0.224	0	0	0	0.1748	0.516	0.6666	174000	0	0	0	348000	2496	1764	154259	0.022	0.000	0.000	NaN	525
		3	0.003831	169000	7071	164020	164000	174000	0	0	0	0	0.486	4185	2823	0.390	0.274	0	0	0	0.2035	0.477	0.6475	169000	0	0	0	338000	3024	2040	144926	0.033	0.000	0.000	NaN	486
		4	0.003831	165500	19092	152053	152000	179000	0	0	0	0	0.978	4750	3181	0.432	0.855	0	0	0	0.05031	0.958	0.6341	165500	0	0	0	331000	3432	2298	116787	0.048	0.000	0.000	NaN	978
		5	0.001916	205000	0.000	205000	205000	205000	0	0	0	0	0.368	4949	4202	0.257	0.233	0	0	0	0.178	0.347	0.3927	205000	0	0	0	205000	3576	3204	42089	0.037	0.000	0.000	NaN	368
		6	0.003831	149500	4950	146014	146000	153000	0	0	0	0	1368	3463	4559	1320	0.166	0	0	0	0.02571	1325	0.5728	149500	0	0	0	299000	2502	3372	4674	0.111	0.000	0.000	NaN	1368
		7	0.001916	214000	0.000	214000	214000	214000	0	0	0	0	0.351	2948	4542	0.324	0.116	0	0	0	0.1957	0.344	0.4099	214000	0	0	0	214000	2130	3282	160253	0.025	0.000	0.000	NaN	351
		8	0.003831	170000	7071	165020	165000	175000	0	0	0	0	0.506	1636	3048	0.141	0.473	0	0	0	0.1878	0.494	0.6513	170000	0	0	0	340000	1182	2202	106607	0.042	0.000	0.000	NaN	506	4582	46.6266
	1044 15435_8000X_0005	1	0.02682	148158	51728	74285	74	220	0	0	0	0	12824	1486	0.324	2699	5024	0	0	0	0.002049	5363	0.004	141396	0	0	0	2074206	1494	234	110483	2333	0.000	0.000	NaN	12824
		2	0.003831	150500	54447	112150	112	189	0	0	0	0	1157	2624	0.415	0.756	0.747	0	0	0	0.03597	1063	0.5766	150500	0	0	0	301000	1896	300	135317	0.185	0.000	0.000	NaN	1157
		3	0.003831	154500	62933	110174	110	199	0	0	0	0	1022	1653	0.382	0.847	0.316	0	0	0	0.04613	0.904	0.5919	154500	0	0	0	309000	1194	504	20433	0.181	0.000	0.000	NaN	1022
		4	0.003831	170500	23335	154064	154	187	0	0	0	0	0.479	1470	1976	0.100	0.440	0	0	0	0.21	0.443	0.6532	170500	0	0	0	341000	1098	1428	96459	0.079	0.000	0.000	NaN	479
		5	0.003831	157500	31820	135088	135	180	0	0	0	0	1274	1877	3886	0.814	0.955	0	0	0	0.02965	1255	0.6034	157500	0	0	0	315000	1356	2808	130437	0.085	0.000	0.000	NaN	1274
		6	0.003831	159000	50912	123141	123	195	0	0	0	0	0.836	3031	5124	0.747	0.266	0	0	0	0.06884	0.783	0.6092	159000	0	0	0	318000	2190	3702	162719	0.109	0.000	0.000	NaN	836
		7	0.005747	144484	24679	116085	116	159453	0	0	0	0	1976	3845	3563	0.324	1785	0	0	0	0.0185	1786	0.8303	158000	0	0	0	433453	2778	2574	91599	0.285	0.000	0.000	NaN	1976	6744	52.5889
	1044 15435_8000X_0007	1	0.0249	183149	28331	195121	112640	234340	0	0	0	0	11391	0.141	1329	4758	1952	0	0	0	0.002412	4887	0.005	189	0	0	0	2380936	102	1158	166838	1840	0.000	0.000	NaN	11391
		2	0.003831	197500	2121	196006	196000	199000	0	0	0	0	1123	0.116	1362	0.340	0.847	0	0	0	0.0382	0.849	0.7567	197500	0	0	0	395000	294	1596	86634	0.328	0.000	0.000	NaN	1123
		3	0.007662	185911	22969	156133	156027	210000	0	0	0	0	2479	2491	2865	2350	0.374	0	0	0	0.01567	2371	0.001	188808	0	0	0	743643	1800	2298	7648	0.259	0.000	0.000	NaN	2479	3602	31.6215
	1044 15435_8000X_0009	1	0.02299	170519	31498	106330	106126	210937	0	0	0	0	10475	1644	0.772	3131	3546	0	0	0	0.002633	3729	0.004	175046	0	0	0	2046224	1662	558	108435	2975	0.000	0.000	NaN	10475
		2	0.001916	191000	0.000	191000	191000	191000	0	0	0	0	0.474	2948	0.814	0.440	0.083	0	0	0	0.1072	0.440	0.3659	191000	0	0	0	191000	2130	648	1081	0.080	0.000	0.000	NaN	474
		3	0.005747	129044	41583	103145	103000	177000	0	0	0	0	2260	1636	0.806	1030	1603	0	0	0	0.01414	1731	0.7416	107132	0	0	0	387132	1260	1740	67126	0.403	0.000	0.000	NaN	2260
		4	0.007662	153393	21034	138090	138000	184313	0	0	0	0	2828	3156	2350	1611	1918	0	0	0	0.01204	2472	0.001	145629	0	0	0	613571	2280	3078	50589	0.491	0.000	0.000	NaN	2828
		5	0.001916	218000	0.000	218000	218000	218000	0	0	0	0	0.381	2558	4044	0.324	0.133	0	0	0	0.1661	0.350	0.4176	218000	0	0	0	218000	1848	2922	157694	0.061	0.000	0.000	NaN	381	5943	56.7351
	1044 15435_8000X_0011	1	0.0249	158337	42853	186144	44308	195915	0	0	0	0	12092	0.357	1329	4883	2898	0	0	0	0.00214	5123	0.004	177345	0	0	0	2058375	276	2754	18523	2228	0.000	0.000	NaN	12092
		2	0.001916	188000	0.000	188000	188000	188000	0	0	0	0	0.475	3338	1271	0.440	0.033	0	0	0	0.1066	0.441	0.3601	188000	0	0	0	188000	2412	918	175684	0.033	0.000	0.000	NaN	475
		3	0.001916	215000	0.000	215000	215000	215000	0	0	0	0	0.231	3014	1304	0.224	0.033	0	0	0	0.4497	0.227	0.4119	215000	0	0	0	215000	2178	966	8427	0.023	0.000	0.000	NaN	231
		4	0.003831	166500	0.707	166002	166000	167000	0	0	0	0	0.937	1952	1412	0.847	0.324	0	0	0	0.05486	0.907	0.6379	166500	0	0	0	333000	1410	1254	20925	0.090	0.000	0.000	NaN	937
		5	0.001916	212000	0.000	212000	212000	212000	0	0	0	0	0.291	1594	1785	0.266	0.100	0	0	0	0.2846	0.284	0.4061	212000	0	0	0	212000	1152	1362	20556	0.020	0.000	0.000	NaN	291
		6	0.003831	186500	12021	178033	178000	195000	0	0	0	0	1105	0.374	2882	0.291	1013	0	0	0	0.03946	1036	0.7145	186500	0	0	0	373000	324	2814	77969	0.169	0.000	0.000	NaN	1105
		7	0.005747	175871	11493	162652	162612	183000	0	0	0	0	2387	2250	2956	2151	0.955	0	0	0	0.01267	2350	0.001	182000	0	0	0	527612	1626	2820	23757	0.133	0.000	0.000	NaN	2387
		8	0.001916	156000	0.000	156000	156000	156000	0	0	0	0	0.232	4601	2724	0.208	0.100	0	0	0	0.4472	0.230	0.2988	156000	0	0	0	156000	3324	2040	25641	0.007	0.000	0.000	NaN	232	5658	46.7913
	1044 15435_8000X_0017	1	0.0249	138648	25309	125802	82911	174033	0	0	0	0	11422	1221	0.864	3073	4202	0	0	0	0.002399	4558	0.003	136902	0	0	0	1802421	1284	648	115118	2478	0.000	0.000	NaN	11422
		2	0.005747	137817	32829	100115	100000	159000	0	0	0	0	1597	3513	1877	0.639	1403	0	0	0	0.02831	1542	0.792	154450	0	0	0	413450	2538	1356	114495	0.135	0.000	0.000	NaN	1597
		3	0.005747	106502	3971	102015	102000	109507	0	0	0	0	1621	2084	0.905	1312	0.880	0	0	0	0.02749	1580	0.6121	108000	0	0	0	319507	1506	654	146143	0.116	0.000	0.000	NaN	1621
		4	0.001916	111000	0.000	111000	111000	111000	0	0	0	0	0.305	1453	1030	0.183	0.224	0	0	0	0.2585	0.289	0.2126	111000	0	0	0	111000	1050	906	50826	0.040	0.000	0.000	NaN	305
		5	0.001916	99000	0.000	99000	99000	99000	0	0	0	0	0.298	1237	1287	0.183	0.233	0	0	0	0.2719	0.296	0.1896	99000	0	0	0	99000	894	1098	51843	0.015	0.000	0.000	NaN	298
		6	0.001916	158000	0.000	158000	158000	158000	0	0	0	0	0.352	1320	2143	0.116	0.324	0	0	0	0.1941	0.344	0.3027	158000	0	0	0	158000	954	1548	109747	0.027	0.000	0.000	NaN	352
		7	0.003831	106500	2121	105006	105000	108000	0	0	0	0	0.527	1420	2591	0.133	0.498	0	0	0	0.1733	0.516	0.408	106500	0	0	0	213000	1026	1872	104931	0.033	0.000	0.000	NaN	527
		8	0.003831	88000	5657	84016	84000	92000	0	0	0	0	0.597	1636	3214	0.357	0.465	0	0	0	0.1351	0.586	0.3371	88000	0	0	0	176000	1182	2322	127519	0.038	0.000	0.000	NaN	597	5297	46.3754
	1044 15435_8000X_0012	1	0.02299	129369	45386	85518	85266	214343	0	0	0	0	11126	1653	0.955	2608	4136	0	0	0	0.002334	4307	0.003	109020	0	0	0	1552429	1434	732	109134	2223	0.000	0.000	NaN	11126
		2	0.003831	115000	74953	62207	62000	168000	0	0	0	0	0.842	4003	2541	0.216	0.806	0	0	0	0.06786	0.834	0.4406	115000	0	0	0	230000	2892	1836	105005	0.043	0.000	0.000	NaN	842
		3	0.003831	129500	16263	118045	118000	141000	0	0	0	0	1019	3961	3621	0.340	0.947	0	0	0	0.04633	1006	0.4961	129500	0	0	0	259000	2862	3300	70219	0.045	0.000	0.000	NaN	1019
		4	0.001916	139000	0.000	139000	139000	139000	0	0	0	0	0.410	3538	4717	0.324	0.233	0	0	0	0.143	0.399	0.2663	139000	0	0	0	139000	2556	3576	35676	0.043	0.000	0.000	NaN	410
		5	0.005747	128227	35409	88130	88000	154680	0	0	0	0	1547	2292	3994	1080	0.972	0	0	0	0.03018	1452	0.7369	142000	0	0	0	384680	1656	2886	138013	0.169	0.000	0.000	NaN	1547	3818	34.316
	1044 15435_8000X_0022	1	0.02682	151309	33953	103341	103143	204583	0	0	0	0	13123	0.714	0.332	3837	4576	0	0	0	0.001957	5217	0.004	144764	0	0	0	2118326	954	264	126651	2843	0.000	0.000	NaN	13123
		2	0.003831	198000	21213	183059	183000	213000	0	0	0	0	0.996	0.988	0.357	0.905	0.274	0	0	0	0.04849	0.929	0.7586	198000	0	0	0	396000	714	456	12918	0.158	0.000	0.000	NaN	996
		3	0.007662	153478	28219	127303	127175	192736	0	0	0	0	2394	0.714	1960	0.963	2068	0	0	0	0.0168	2267	0.001	147000	0	0	0	613911	540	1416	114218	0.260	0.000	0.000	NaN	2394
		4	0.003831	174500	26163	156072	156000	193000	0	0	0	0	0.521	4310	3579	0.191	0.473	0	0	0	0.1772	0.510	0.6685	174500	0	0	0	349000	3114	2586	111975	0.039	0.000	0.000	NaN	521	3911	29.8026
	1044 15435_8000X_0023	1	0.0249	146358	40859	197744	66912	198	0	0	0	0	11507	2176	0.390	1893	4958	0	0	0	0.002363	4963	0.004	146734	0	0	0	1902656	2244	3864	87315	1784	0.000	0.000	NaN	11507
		2	0.003831	169500	2121	168006	168000	171	0	0	0	0	0.858	3372	4484	0.415	0.689	0	0	0	0.06541	0.805	0.6494	169500	0	0	0	339000	2436	3738	58935	0.138	0.000	0.000	NaN	858
		3	0.007662	154843	39476	111148	110993	190	0	0	0	0	2831	2217	1885	0.407	2716	0	0	0	0.01201	2729	0.001	159189	0	0	0	619371	1698	1362	95763	0.255	0.000	0.000	NaN	2831
		4	0.003831	150000	4243	147012	147000	153	0	0	0	0	0.873	2591	0.490	0.531	0.639	0	0	0	0.0632	0.831	0.5747	150000	0	0	0	300000	1872	816	50268	0.072	0.000	0.000	NaN	873	4562	39.6454
	1044 15435_8000X_0025	1	0.02873	153209	41564	166959	62912	205732	0	0	0	0	13832	1495	0.340	3405	5132	0	0	0	0.001887	5568	0.004	158	0	0	0	2298131	1248	3942	66532	3201	0.000	0.000	NaN	13832
		2	0.005747	118971	25694	90096	90000	139000	0	0	0	0	1905	1511	3878	0.498	1586	0	0	0	0.01991	1663	0.6837	127912	0	0	0	356912	1092	2802	107439	0.361	0.000	0.000	NaN	1905		13.7724
	1044 15435_8000X_0026	1	0.02873	176976	33186	142764	142578	237848	0	0	0	0	13673	0.440	0.698	4983	3720	0	0	0	0.001932	5870	0.005	161218	0	0	0	2654646	384	3078	36254	2479	0.000	0.000	NaN	13673
		2	0.005747	180139	22235	160086	160000	204000	0	0	0	0	1834	5107	0.681	0.199	1761	0	0	0	0.02148	1761	0.001	176416	0	0	0	540416	3690	1764	88919	0.178	0.000	0.000	NaN	1834
		3	0.003831	137000	60811	94168	94000	180000	0	0	0	0	0.968	3347	3720	0.830	0.448	0	0	0	0.05133	0.944	0.5249	137000	0	0	0	274000	2418	3012	28369	0.059	0.000	0.000	NaN	968	2802	20.4929
	1044 15435_8000X_0029	1	0.02299	149977	40720	87874	87647	203643	0	0	0	0	10742	2093	0.639	2217	4534	0	0	0	0.002503	4538	0.003	151063	0	0	0	1799724	2376	462	92203	2173	0.000	0.000	NaN	10742
		2	0.003831	126000	4243	123012	123000	129000	0	0	0	0	0.604	2107	3742	0.277	0.526	0	0	0	0.1318	0.594	0.4827	126000	0	0	0	252000	1522	2704	117759	0.040	0.000	0.000	NaN	604
		3	0.001916	155000	0.000	155000	155000	155000	0	0	0	0	0.167	2068	3294	0.022	0.161	0	0	0	0.862	0.162	0.2969	155000	0	0	0	155000	1494	2380	97853	0.009	0.000	0.000	NaN	167
		4	0.005747	158712	56314	114346	114135	222000	0	0	0	0	2079	2029	1207	0.598	1910	0	0	0	0.01671	2001	0.9121	140000	0	0	0	476135	1466	2252	72618	0.229	0.000	0.000	NaN	2079
		5	0.001916	136000	0.000	136000	136000	136000	0	0	0	0	0.276	4077	2657	0.094	0.249	0	0	0	0.3161	0.266	0.2605	136000	0	0	0	136000	2946	1920	110695	0.031	0.000	0.000	NaN	276
		6	0.001916	162000	0.000	162000	162000	162000	0	0	0	0	0.275	4188	3100	0.028	0.271	0	0	0	0.3176	0.273	0.3103	162000	0	0	0	162000	3026	2240	95826	0.011	0.000	0.000	NaN	275	3401	31.6608
	1044 15435_8000X_0030_nice	1	0.0249	159305	45587	91458	91184	231472	0	0	0	0	12122	0.756	1221	4410	3247	0	0	0	0.00213	5015	0.004	168266	0	0	0	2070962	546	3000	30557	2418	0.000	0.000	NaN	12122
		2	0.003831	155500	45962	123127	123000	188000	0	0	0	0	1285	4003	2740	0.872	0.855	0	0	0	0.02915	1221	0.5958	155500	0	0	0	311000	2892	2598	44449	0.164	0.000	0.000	NaN	1285
		3	0.005747	149549	20883	132079	132000	172646	0	0	0	0	2157	3621	1212	1553	0.930	0	0	0	0.01552	1773	0.8594	144000	0	0	0	448646	2616	888	148990	0.499	0.000	0.000	NaN	2157
		4	0.001916	207000	0.000	207000	207000	207000	0	0	0	0	0.308	3139	1337	0.249	0.100	0	0	0	0.2531	0.268	0.3965	207000	0	0	0	207000	2268	1038	21801	0.060	0.000	0.000	NaN	308
		5	0.003831	166500	4950	163014	163000	170000	0	0	0	0	1453	1503	1810	1021	1005	0	0	0	0.0228	1433	0.6379	166500	0	0	0	333000	1086	2034	44530	0.066	0.000	0.000	NaN	1453
		6	0.003831	159500	58690	118162	118000	201000	0	0	0	0	0.977	0.806	2948	0.581	0.781	0	0	0	0.05046	0.973	0.6111	159500	0	0	0	319000	582	2694	53326	0.027	0.000	0.000	NaN	977
		7	0.003831	153500	0.707	153002	153000	154000	0	0	0	0	0.903	0.664	3969	0.631	0.482	0	0	0	0.05899	0.794	0.5881	153500	0	0	0	307000	480	2868	142651	0.196	0.000	0.000	NaN	903
		8	0.001916	182000	0.000	182000	182000	182000	0	0	0	0	0.473	1345	4426	0.440	0.100	0	0	0	0.1074	0.443	0.3486	182000	0	0	0	182000	972	3234	6459	0.079	0.000	0.000	NaN	473	7556	62.3329
	1044 15435_8000X_0034	1	0.02682	155495	36638	111812	111599	220814	0	0	0	0	13292	0.490	0.930	4518	3837	0	0	0	0.001908	5177	0.004	148102	0	0	0	2176934	492	804	143939	3209	0.000	0.000	NaN	13292
		2	0.003831	141000	8485	135023	135000	147000	0	0	0	0	0.898	2873	4692	0.872	0.091	0	0	0	0.05973	0.874	0.5402	141000	0	0	0	282000	2076	3402	175643	0.042	0.000	0.000	NaN	898
		3	0.003831	191500	26163	173072	173000	210000	0	0	0	0	1293	4127	1960	0.623	1071	0	0	0	0.02882	1239	0.7337	191500	0	0	0	383000	2982	1416	120174	0.139	0.000	0.000	NaN	1293
		4	0.001916	133000	0.000	133000	133000	133000	0	0	0	0	0.205	1976	4277	0.141	0.133	0	0	0	0.5713	0.194	0.2548	133000	0	0	0	133000	1428	3090	136736	0.032	0.000	0.000	NaN	205	2396	18.0259
	1044 15435_8000X_0036	1	0.02682	150711	42729	101051	100767	245945	0	0	0	0	12993	0.673	0.673	4119	4343	0	0	0	0.001996	5218	0.004	147092	0	0	0	2109953	636	3426	47064	2681	0.000	0.000	NaN	12993
		2	0.005747	152142	2736	149010	149000	154000	0	0	0	0	2021	2583	0.689	1694	0.681	0	0	0	0.01769	1768	0.8743	153427	0	0	0	456427	1866	990	16648	0.334	0.000	0.000	NaN	2021
		3	0.003831	154000	25456	136070	136000	172000	0	0	0	0	0.511	4003	3239	0.282	0.415	0	0	0	0.1843	0.502	0.59	154000	0	0	0	308000	2892	2640	55784	0.016	0.000	0.000	NaN	511
		4	0.003831	162500	9192	156025	156000	169000	0	0	0	0	0.524	3413	3903	0.399	0.332	0	0	0	0.1751	0.519	0.6226	162500	0	0	0	325000	2466	3060	39806	0.023	0.000	0.000	NaN	524
		5	0.003831	173500	20506	159057	159000	188000	0	0	0	0	1116	0.706	4185	0.615	0.756	0	0	0	0.03864	0.974	0.6647	173500	0	0	0	347000	510	3024	129118	0.236	0.000	0.000	NaN	1116
		6	0.003831	132500	40305	104111	104000	161000	0	0	0	0	1083	0.897	2948	0.415	0.972	0	0	0	0.04103	1053	0.5076	132500	0	0	0	265000	648	2832	67276	0.072	0.000	0.000	NaN	1083	5255	40.4449
	1044 15435_8000X_0037_bottom	1	0.01916	128829	33290	92142	91949	191101	0	0	0	0	8814	1827	2508	2400	3122	0	0	0	0.003099	3133	0.002	129316	0	0	0	1288286	2100	4068	85287	2395	0.000	0.000	NaN	8814
		2	0.003831	114500	13435	105037	105000	124000	0	0	0	0	0.519	2209	2857	0.274	0.415	0	0	0	0.1789	0.497	0.4387	114500	0	0	0	229000	1596	2364	56575	0.055	0.000	0.000	NaN	519
		3	0.001916	168000	0.000	168000	168000	168000	0	0	0	0	0.393	2043	3230	0.108	0.365	0	0	0	0.1556	0.381	0.3218	168000	0	0	0	168000	1476	2598	73540	0.044	0.000	0.000	NaN	393
		4	0.003831	134500	16263	123045	123000	146000	0	0	0	0	0.651	1844	3629	0.149	0.623	0	0	0	0.1134	0.641	0.5153	134500	0	0	0	269000	1332	3072	76504	0.048	0.000	0.000	NaN	651
		5	0.003831	101000	15556	90043	90000	112000	0	0	0	0	0.746	1827	4335	0.266	0.673	0	0	0	0.08644	0.723	0.387	101000	0	0	0	202000	1320	3132	111557	0.062	0.000	0.000	NaN	746
		6	0.005747	135346	34511	100172	100038	169000	0	0	0	0	2016	2143	5124	1744	0.457	0	0	0	0.01777	1750	0.7778	137000	0	0	0	406038	1548	3702	175372	0.407	0.000	0.000	NaN	2016	4325	49.0697
	1044 15435_8000X_0037_top	1	0.01341	170885	42603	194922	107309	214882	0	0	0	0	6028	1304	0.108	1802	2010	0	0	0	0.004638	2091	0.002	192	0	0	0	1196194	1530	1530	73148	1727	0.000	0.000	NaN	6028
		2	0.003831	135000	15556	124043	124000	146000	0	0	0	0	0.783	3089	0.623	0.008	0.781	0	0	0	0.07844	0.781	0.5172	135	0	0	0	270000	2232	450	90000	0.008	0.000	0.000	NaN	783
		3	0.001916	184000	0.000	184000	184000	184000	0	0	0	0	0.277	2691	0.166	0.224	0.158	0	0	0	0.3136	0.274	0.3525	184	0	0	0	184000	1944	120	144866	0.011	0.000	0.000	NaN	277
		4	0.001916	172000	0.000	172000	172000	172000	0	0	0	0	0.244	2325	0.116	0.241	0.025	0	0	0	0.4046	0.242	0.3295	172	0	0	0	172000	1680	102	5906	0.017	0.000	0.000	NaN	244
		5	0.003831	132000	16971	120047	120000	144000	0	0	0	0	1458	1262	0.199	0.689	1088	0	0	0	0.02264	1281	0.5057	132	0	0	0	264000	912	930	57443	0.263	0.000	0.000	NaN	1458
		6	0.001916	194000	0.000	194000	194000	194000	0	0	0	0	0.165	1337	1403	0.116	0.116	0	0	0	0.8829	0.164	0.3716	194	0	0	0	194000	966	1014	135000	0.006	0.000	0.000	NaN	165
		7	0.003831	147000	46669	114129	114000	180000	0	0	0	0	0.865	1478	1719	0.689	0.432	0	0	0	0.06439	0.813	0.5632	147	0	0	0	294000	1068	1242	147933	0.077	0.000	0.000	NaN	865	3792	62.9064
	1044 15435_8000X_0038	1	0.02682	123693	24458	78408	78240	163947	0	0	0	0	12555	0.930	0.365	3239	4742	0	0	0	0.002138	5134	0.003	129263	0	0	0	1731708	1086	270	113953	2529	0.000	0.000	NaN	12555
		2	0.003831	142000	39598	114109	114000	170000	0	0	0	0	0.945	2948	2018	0.714	0.590	0	0	0	0.05397	0.926	0.544	142000	0	0	0	284000	2130	1458	140458	0.068	0.000	0.000	NaN	945
		3	0.005747	143726	35206	120125	120000	184177	0	0	0	0	1600	1528	0.382	1030	1104	0	0	0	0.0282	1510	0.826	127000	0	0	0	431177	1104	276	132994	0.168	0.000	0.000	NaN	1600
		4	0.007662	169032	6995	161031	161000	177000	0	0	0	0	2993	0.872	1262	0.689	2840	0	0	0	0.01075	2917	0.001	169064	0	0	0	676128	648	912	103166	0.203	0.000	0.000	NaN	2993
		5	0.003831	140500	9192	134025	134000	147000	0	0	0	0	0.845	1669	4194	0.490	0.664	0	0	0	0.06741	0.825	0.5383	140500	0	0	0	281000	1206	3030	126409	0.064	0.000	0.000	NaN	845
		6	0.003831	151500	12021	143033	143000	160000	0	0	0	0	1305	2259	4949	1196	0.233	0	0	0	0.02829	1210	0.5804	151500	0	0	0	303000	1632	3576	171314	0.090	0.000	0.000	NaN	1305	7688	61.2346

## Sheet: Bio rep 2-WT 3hpi Mito
Folder	Vacoule image number	Area	Mean	StdDEV	Mode	Min	Max	X	Y	XM	YM	Perimeter	BX	BY	Width	Height	Major	Minor	Angle	Circ.	Feret	IntDen	Median	Skew	Kurt	% Area	RawIntDen	FeretX	FeretY	FeretAngle	MinFeret	AR	Round	Solidity	Length		Total length Mito	% covered by PVM
1044	1044 15435_10kX_0004	6	0.01475	150771	27642	152273	109353	211561	0.000	0.000	0	0	10089	0.991	0.510	2969	3627	0	0	0.000	0.001821	4331	0.002	152098	0	0	0	1658476	1076000	3536000	53743	1798	0.000	0.000	NaN	10089		0
	1044 15435_10kX_0006	1	0.01609	173317	28905	140065	139904	222621	0	0	0	0	10982	0.410	0.799	3697	3252	0	0	0	0.001677	4440	0.003	169655	0	0	0	2079807	492	3366	39794	2539	0.000	0.000	NaN	10982		0
	1044 15435_10kX_0010	1	0.01341	142500	37264	89160	88924	209819	0	0	0	0	8567	0.639	1654	3148	2098	0	0	0	0.002296	3172	0.002	134733	0	0	0	1424999	552	2724	7047	2065	0.000	0.000	NaN	8567		0
	1044 15435_10kX_0016	1	0.01341	150773	34054	81961	81761	184127	0	0	0	0	9243	1230	0.987	2564	3231	0	0	0	0.001973	3836	0.002	156446	0	0	0	1507733	1134	954	128012	1891	0.000	0.000	NaN	9243
		2	0.002682	167000	32527	144090	144000	190000	0	0	0	0	1113	1408	1033	1014	0.227	0	0	0	0.02722	1019	0.4479	167000	0	0	0	334000	1216	1008	174782	0.180	0.000	0.000	NaN	1113
		3	0.002682	155500	10607	148029	148000	163000	0	0	0	0	1324	1181	1362	0.264	1232	0	0	0	0.01924	1245	0.4171	155500	0	0	0	311000	1076	1176	98341	0.177	0.000	0.000	NaN	1324	2437	26.3659
	1044 15435_10kX_0019	1	0.009388	124507	26517	99052	98930	161208	0	0	0	0	6071	1734	1334	1817	2046	0	0	0	0.003201	2072	0.001	120	0	0	0	871548	2145	2916	79764	1762	0.000	0.000	NaN	6071		0
	1044 15435_10kX_0020	1	0.01341	141360	27995	115055	114884	202384	0	0	0	0	9201	1042	0.778	2161	3551	0	0	0	0.001991	3670	0.002	129362	0	0	0	1413603	1296	732	108778	2072	0.000	0.000	NaN	9201		0
	1044 15435_10kX_0021	1	0.01341	125746	23319	91680	91521	173162	0	0	0	0	9327	1028	0.757	3016	3002	0	0	0	0.001937	3630	0.002	122024	0	0	0	1257458	996	3090	40030	2025	0.000	0.000	NaN	9327
		2	0.002682	135000	15556	124043	124000	146000	0	0	0	0	0.976	3078	2369	0.653	0.716	0	0	0	0.03541	0.969	0.3621	135000	0	0	0	270000	2658	2664	47616	0.036	0.000	0.000	NaN	976
		3	0.004023	102101	17751	89065	89000	122304	0	0	0	0	2254	1001	3294	1939	0.570	0	0	0	0.009948	1944	0.4108	95000	0	0	0	306304	864	2970	4304	0.476	0.000	0.000	NaN	2254
		4	0.002682	122000	53740	84148	84000	160000	0	0	0	0	0.535	1035	2759	0.139	0.500	0	0	0	0.1177	0.512	0.3272	122000	0	0	0	244000	894	2814	77471	0.068	0.000	0.000	NaN	535
		5	0.002682	95000	56569	55156	55000	135000	0	0	0	0	1147	1105	1654	0.500	1008	0	0	0	0.02563	1125	0.2548	95000	0	0	0	190000	954	2298	63593	0.095	0.000	0.000	NaN	1147
		6	0.004023	145864	16326	129064	129000	161592	0	0	0	0	2092	1751	0.750	1744	0.841	0	0	0	0.01155	1872	0.5869	147000	0	0	0	437592	1512	1374	21328	0.407	0.000	0.000	NaN	2092
		7	0.002682	73500	70004	24193	24000	123000	0	0	0	0	0.822	3815	1146	0.229	0.764	0	0	0	0.04988	0.798	0.1971	73500	0	0	0	147000	3294	990	106699	0.067	0.000	0.000	NaN	822	7826	83.9069
	1044 15435_10kX_0027	1	0.01475	145020	33644	94810	94583	210745	0	0	0	0	10361	1320	0.667	2939	3592	0	0	0	0.001727	3958	0.002	135020	0	0	0	1595222	1614	3612	60555	2490	0.000	0.000	NaN	10361		0
	1044 15435_10kX_0028	1	0.01878	153747	28984	148283	108998	215420	0	0	0	0	12297	1049	0.271	3224	4246	0	0	0	0.00156	4304	0.003	153417	0	0	0	2152458	1980	234	99478	2830	0.000	0.000	NaN	12297
		2	0.004023	142956	28406	120975	120869	175000	0	0	0	0	1868	3224	1105	0.862	1501	0	0	0	0.01448	1731	0.5752	133000	0	0	0	428869	2784	954	119859	0.243	0.000	0.000	NaN	1868
		3	0.002682	160000	33941	136094	136000	184000	0	0	0	0	0.660	1299	0.591	0.493	0.403	0	0	0	0.07726	0.637	0.4292	160000	0	0	0	320000	1122	858	39245	0.050	0.000	0.000	NaN	660
		4	0.004023	190237	38457	146136	146000	215711	0	0	0	0	1484	1091	1730	0.215	1445	0	0	0	0.02297	1457	0.7654	209000	0	0	0	570711	942	1494	97396	0.086	0.000	0.000	NaN	1484	4012	32.6258
	1044 15435_10kX_0033	1	0.01341	187351	49457	192447	63446	235	0	0	0	0	8918	0.827	0.757	2640	3064	0	0	0	0.002119	3516	0.003	194046	0	0	0	1873510	900	3246	50774	1861	0.000	0.000	NaN	8918		0
	1044 15435_10kX_0035	1	0.01341	159030	38489	178493	98493	217218	0	0	0	0	8847	0.778	1258	3321	2244	0	0	0	0.002153	3327	0.002	172407	0	0	0	1590302	672	1896	176767	2052	0.000	0.000	NaN	8847
		2	0.005365	144868	41040	118144	117972	206000	0	0	0	0	2734	0.764	2272	1855	1216	0	0	0	0.00902	2095	0.7772	127750	0	0	0	579471	660	1962	152330	0.784	0.000	0.000	NaN	2734		30.9031
	1044 15435_12kX_0008	1	7991099	164951	36966	171836	51268	255	0	0	0	0	8400828	709290	651152	2581352	2720884	0	0	0	0.001	3295718	1318143489	163762	0	0	0	1403901904	894	3342	42641	1905154	0.000	0.000	NaN	8400828
		2	821550	153577	31769	158211	62539	233216	0	0	0	0	850779	2249962	598827	802312	215113	0	0	0	0.014	830649	126171237	151975	0	0	0	134379937	2322	618	164991	48136	0.000	0.000	NaN	850779
		3	545509	218614	26958	232765	103307	254983	0	0	0	0	573275	3209248	982542	52325	558130	0	0	0	0.021	558403	119255734	225306	0	0	0	127014512	3348	1590	88210	47029	0.000	0.000	NaN	573275
		4	960509	142325	28030	124115	70848	210708	0	0	0	0	990723	1726715	2691815	813940	465108	0	0	0	0.012	937456	136704401	141343	0	0	0	145598390	1782	3258	29745	113216	0.000	0.000	NaN	990723	2414777	28.7445
	1044 15435_12kX_0024	1	7361000000000000	147698	36651	154688	2000	254998	0	0	0	0	7762612243	151160236	1209281888	2947624601	1790667411	0	0	0	1000	2952116309	1.087e+18	148267	0	0	0	1157955556435	156	2112	176839	1788156394	0.000	0.000	NaN	7762612243
		2	722295457532909	135084	26853	145083	63668	195999	0	0	0	0	763018323	1011610810	1156957191	726731904	180229512	0	0	0	1000	748746911	9.757e+16	137722	0	0	0	103918132593	1044	1380	13928	46903897	0.000	0.000	NaN	763018323		9.8294
	1044 15435_12kX_0018	1	8676000000000000	166748	31352	158149	59001	255	0	0	0	0	8912853588	1127887914	726731904	1726715003	2889486049	0	0	0	1000	2944004486	1.447e+18	164855	0	0	0	1540750475259	1734	750	101044	1671676502	0.000	0.000	NaN	8912853588
		2	1481000000000000	161926	27930	166238	71000	233	0	0	0	0	1553489606	1139515625	813939732	540688536	1401139110	0	0	0	1000	1501843833	2.399e+17	162833	0	0	0	255499206654	1176	2286	68899	105997437	0.000	0.000	NaN	1553489606		17.4298
	1044 15435_6000X_0002	1	50979857	138442	38173	138191	0.164	248129	0	0	0	0	15005289	4837379	373797	2363719	6398533	0	0	0	0.003	6433583	7057767782	138070	0	0	0	2102107612	3156	204	95983	2347639	0.000	0.000	NaN	15005289
		2	3787229	137471	31065	108946	82043	230156	0	0	0	0	1089371	6783325	1846999	230875	1033440	0	0	0	0.040	1058915	520635046	130916	0	0	0	155067569	3702	1008	102593	89457	0.000	0.000	NaN	1089371
		3	4317709	151256	35500	117822	63640	223992	0	0	0	0	1249474	7003206	4672469	120934	1220339	0	0	0	0.035	1222763	653080528	149000	0	0	0	194515545	3846	3216	86392	89027	0.000	0.000	NaN	1249474	2338845	15.5868
	1044 15435_6000X_0031	1	46907244	145169	34005	150747	48825	230651	0	0	0	0	13784768	3375171	967476	2165827	5837837	0	0	0	0.003	5856947	6809490103	145236	0	0	0	2028159812	1950	528	94630	2071871	0.000	0.000	NaN	13784768
		2	4807900	158212	36895	173330	68390	233711	0	0	0	0	1419944	3748969	2902428	65964	1407238	0	0	0	0.030	1408783	760667820	164496	0	0	0	226559681	2046	1584	92684	44176	0.000	0.000	NaN	1419944
		3	5845359	128796	32265	137725	29000	205721	0	0	0	0	1722722	3507100	4804397	230875	1693083	0	0	0	0.025	1708752	752858400	127992	0	0	0	224233699	1914	3546	82235	62974	0.000	0.000	NaN	1722722	3142666	22.7981
	1044 15435_6000X_0032	1	46437197	144001	33900	142113	0.621	247869	0	0	0	0	13713487	1183692	2499313	5570315	2983051	0	0	0	0.003	5884314	6686987177	144476	0	0	0	1991673158	658	1848	160121	2289514	0.000	0.000	NaN	13713487
		2	1551152	130092	30069	105767	61740	205318	0	0	0	0	443938	4958314	3166285	410444	139258	0	0	0	0.099	433425	201792112	124495	0	0	0	60102393	2706	1728	161259	41440	0.000	0.000	NaN	443938
		3	4431863	140425	26984	157879	71265	217622	0	0	0	0	1304530	1191021	3598717	1070087	696289	0	0	0	0.033	1276677	622344309	140640	0	0	0	185360974	650	1964	146949	99844	0.000	0.000	NaN	1304530
		4	6479921	125782	33051	112950	56409	219962	0	0	0	0	1906541	2275767	4185066	1656436	754924	0	0	0	0.022	1820355	815056619	119925	0	0	0	242759010	1242	2284	155499	195591	0.000	0.000	NaN	1906541
		5	3804016	124471	25001	131911	66519	194797	0	0	0	0	1110839	4108108	4925332	1062758	197893	0	0	0	0.039	1081025	473488501	123193	0	0	0	141025295	2242	2688	169452	72198	0.000	0.000	NaN	1110839	4765848	34.753
	1044 15435_8000X_0001	1	0.02107	166998	25501	131690	131532	212440	0	0	0	0	9827	1586	2159	3538	2632	0	0	0	0.002742	3881	0.004	163036	0	0	0	1836981	1224	1692	149814	2227	0.000	0.000	NaN	9827
		2	0.005747	156217	10017	161966	144650	162000	0	0	0	0	1587	1785	3770	1246	0.806	0	0	0	0.02866	1483	0.8978	162000	0	0	0	468650	1290	2724	147111	0.222	0.000	0.000	NaN	1587		16.1494
	1044 15435_8000X_0005	1	0.02682	148158	51728	74285	74	220	0	0	0	0	12824	1486	0.324	2699	5024	0	0	0	0.002049	5363	0.004	141396	0	0	0	2074206	1494	234	110483	2333	0.000	0.000	NaN	12824
		2	0.003831	140000	12728	131035	131	149	0	0	0	0	0.897	1462	1121	0.058	0.880	0	0	0	0.05978	0.881	0.5364	140000	0	0	0	280000	1068	810	92701	0.050	0.000	0.000	NaN	897
		3	0.003831	163500	27577	144076	144	183	0	0	0	0	1303	1495	2516	0.316	1237	0	0	0	0.02837	1277	0.6264	163500	0	0	0	327000	1080	1818	104307	0.087	0.000	0.000	NaN	1303	2200	17.1553
	1044 15435_8000X_0007	1	0.0249	183149	28331	195121	112640	234340	0	0	0	0	11391	0.141	1329	4758	1952	0	0	0	0.002412	4887	0.005	189	0	0	0	2380936	102	1158	166838	1840	0.000	0.000	NaN	11391
		2	0.005747	180333	18230	164070	164000	200000	0	0	0	0	2036	3280	1611	1628	0.913	0	0	0	0.01742	1866	0.001	177	0	0	0	541000	2370	1164	150698	0.258	0.000	0.000	NaN	2036
		3	0.005747	205071	25745	181100	181000	232214	0	0	0	0	2340	0.473	2334	2084	0.922	0	0	0	0.01319	2279	0.001	202	0	0	0	615214	342	1686	156143	0.140	0.000	0.000	NaN	2340	4376	38.4163
	1044 15435_8000X_0009	1	0.02299	170519	31498	106330	106126	210937	0	0	0	0	10475	1644	0.772	3131	3546	0	0	0	0.002633	3729	0.004	175046	0	0	0	2046224	1662	558	108435	2975	0.000	0.000	NaN	10475
		2	0.005747	204645	16270	192061	192000	223000	0	0	0	0	1770	3604	0.913	1171	1246	0	0	0	0.02306	1710	0.001	198934	0	0	0	613934	2604	660	133229	0.190	0.000	0.000	NaN	1770
		3	0.005747	154627	39772	109021	108880	181000	0	0	0	0	1667	1918	2682	0.714	1354	0	0	0	0.02599	1530	0.8886	174000	0	0	0	463880	1386	1938	117816	0.274	0.000	0.000	NaN	1667	3437	32.8115
	1044 15435_8000X_0011	1	0.0249	158337	42853	186144	44308	195915	0	0	0	0	12092	0.357	1329	4883	2898	0	0	0	0.00214	5123	0.004	177345	0	0	0	2058375	276	2754	18523	2228	0.000	0.000	NaN	12092
		2	0.003831	161500	21920	146061	146000	177000	0	0	0	0	1039	4111	1354	0.864	0.556	0	0	0	0.04463	1027	0.6187	161500	0	0	0	323000	2970	978	147209	0.030	0.000	0.000	NaN	1039
		3	0.003831	180500	16263	169045	169000	192000	0	0	0	0	1226	0.772	1835	0.864	0.822	0	0	0	0.03203	1192	0.6915	180500	0	0	0	361000	558	1920	43589	0.078	0.000	0.000	NaN	1226
		4	0.005747	158260	42493	129152	129000	207000	0	0	0	0	1798	0.473	3911	1653	0.332	0	0	0	0.02235	1653	0.9095	138779	0	0	0	474779	342	2850	1152	0.314	0.000	0.000	NaN	1798	4063	33.6007
	1044 15435_8000X_0017	1	0.0249	138648	25309	125802	82911	174033	0	0	0	0	11422	1221	0.864	3073	4202	0	0	0	0.002399	4558	0.003	136902	0	0	0	1802421	1284	648	115118	2478	0.000	0.000	NaN	11422
		2	0.003831	80000	7071	75020	75000	85000	0	0	0	0	1308	4127	3272	0.141	1271	0	0	0	0.02816	1274	0.3065	80000	0	0	0	160000	2982	3282	85515	0.082	0.000	0.000	NaN	1308
		3	0.005747	126499	13445	118047	118000	142000	0	0	0	0	1571	2309	4335	1221	0.822	0	0	0	0.02925	1472	0.727	119498	0	0	0	379498	1668	3132	146041	0.169	0.000	0.000	NaN	1571	2879	25.2057
	1044 15435_8000X_0012	1	0.02299	129369	45386	85518	85266	214343	0	0	0	0	11126	1653	0.955	2608	4136	0	0	0	0.002334	4307	0.003	109020	0	0	0	1552429	1434	732	109134	2223	0.000	0.000	NaN	11126
		2	0.009578	151859	21465	117104	117000	170000	0	0	0	0	3657	1611	0.963	2466	1594	0	0	0	0.009001	2674	0.001	153698	0	0	0	759293	1176	1074	156381	0.989	0.000	0.000	NaN	3657
		3	0.005747	141090	43264	114419	114269	191000	0	0	0	0	1609	1669	1827	0.432	1511	0	0	0	0.02788	1572	0.8108	118000	0	0	0	423269	1206	1320	105945	0.091	0.000	0.000	NaN	1609	5266	47.3306
	1044 15435_8000X_0022	1	0.02682	151309	33953	103341	103143	204583	0	0	0	0	13123	0.714	0.332	3837	4576	0	0	0	0.001957	5217	0.004	144764	0	0	0	2118326	954	264	126651	2843	0.000	0.000	NaN	13123
		2	0.005747	186209	30862	161116	161000	220628	0	0	0	0	1870	1918	0.498	1453	1030	0	0	0	0.02065	1781	0.001	177000	0	0	0	558628	1386	360	144680	0.192	0.000	0.000	NaN	1870
		3	0.005747	198903	33348	175121	175000	237000	0	0	0	0	2055	3513	1777	0.847	1777	0	0	0	0.0171	1969	0.001	184708	0	0	0	596708	2538	1284	115484	0.173	0.000	0.000	NaN	2055
		4	0.007662	141393	18965	114082	114000	155918	0	0	0	0	3094	1653	4019	2757	0.830	0	0	0	0.01006	2832	0.001	147827	0	0	0	565572	1194	2916	166779	0.439	0.000	0.000	NaN	3094	7019	53.4862
	1044 15435_8000X_0023	1	0.0249	146358	40859	197744	66912	198	0	0	0	0	11507	2176	0.390	1893	4958	0	0	0	0.002363	4963	0.004	146734	0	0	0	1902656	2244	3864	87315	1784	0.000	0.000	NaN	11507
		2	0.005747	163867	27623	139107	139000	193600	0	0	0	0	2114	3480	0.399	0.581	1860	0	0	0	0.01616	1949	0.9417	159000	0	0	0	491600	2514	288	107354	0.225	0.000	0.000	NaN	2114
		3	0.005747	130838	47788	102164	102000	186000	0	0	0	0	2364	3671	2334	0.365	2184	0	0	0	0.01292	2196	0.7519	104515	0	0	0	392515	2748	3264	83923	0.218	0.000	0.000	NaN	2364	4478	38.9154
	1044 15435_8000X_0025	1	0.02873	153209	41564	166959	62912	205732	0	0	0	0	13832	1495	0.340	3405	5132	0	0	0	0.001887	5568	0.004	158	0	0	0	2298131	1248	3942	66532	3201	0.000	0.000	NaN	13832
		2	0.007662	135876	32519	105119	105000	165868	0	0	0	0	2833	4152	0.515	0.664	2624	0	0	0	0.012	2690	0.001	136318	0	0	0	543503	3000	372	102663	0.303	0.000	0.000	NaN	2833
		3	0.005747	176091	10393	165315	165274	186000	0	0	0	0	2442	3247	3189	1495	1877	0	0	0	0.01211	2399	0.001	177000	0	0	0	528274	2346	3660	51464	0.199	0.000	0.000	NaN	2442
		4	0.003831	121000	36770	95102	95000	147000	0	0	0	0	0.923	2159	5215	0.847	0.257	0	0	0	0.05653	0.885	0.4636	121000	0	0	0	242000	1560	3954	16905	0.099	0.000	0.000	NaN	923
		5	0.009578	166807	37647	116464	116259	221000	0	0	0	0	3839	1603	0.432	1520	3122	0	0	0	0.008168	3473	0.002	169385	0	0	0	834035	1158	2568	64048	0.696	0.000	0.000	NaN	3839	10037	72.5636
	1044 15435_8000X_0026	1	0.02873	176976	33186	142764	142578	237848	0	0	0	0	13673	0.440	0.698	4983	3720	0	0	0	0.001932	5870	0.005	161218	0	0	0	2654646	384	3078	36254	2479	0.000	0.000	NaN	13673
		2	0.003831	176000	49497	141137	141000	211000	0	0	0	0	1355	3828	0.606	1254	0.399	0	0	0	0.02624	1302	0.6743	176000	0	0	0	352000	2766	690	15544	0.108	0.000	0.000	NaN	1355
		3	0.003831	193000	14142	183039	183000	203000	0	0	0	0	0.913	2383	1594	0.565	0.631	0	0	0	0.0578	0.847	0.7394	193000	0	0	0	386000	1722	1608	48180	0.116	0.000	0.000	NaN	913
		4	0.003831	193000	2828	191008	191000	195000	0	0	0	0	0.944	1561	2275	0.722	0.565	0	0	0	0.05401	0.917	0.7394	193000	0	0	0	386000	1128	2052	38012	0.093	0.000	0.000	NaN	944
		5	0.005747	144918	5701	138775	138753	150000	0	0	0	0	1532	0.307	3480	0.731	0.913	0	0	0	0.03077	1025	0.8328	146000	0	0	0	434753	414	2514	116980	0.431	0.000	0.000	NaN	1532
		6	0.003831	152500	12021	144033	144000	161000	0	0	0	0	1297	1154	4360	1279	0.050	0	0	0	0.02862	1279	0.5843	152500	0	0	0	305000	834	3150	0.000	0.050	0.000	0.000	NaN	1297
		7	0.003831	170000	4243	167012	167000	173000	0	0	0	0	0.624	2682	4202	0.590	0.158	0	0	0	0.1234	0.606	0.6513	170000	0	0	0	340000	1938	3150	13465	0.070	0.000	0.000	NaN	624	6665	48.7457
	1044 15435_8000X_0029	1	0.02299	149977	40720	87874	87647	203643	0	0	0	0	10742	2093	0.639	2217	4534	0	0	0	0.002503	4538	0.003	151063	0	0	0	1799724	2376	462	92203	2173	0.000	0.000	NaN	10742
		2	0.003831	185000	46669	152129	152000	218000	0	0	0	0	1377	3762	1080	0.216	1345	0	0	0	0.02539	1363	0.7088	185000	0	0	0	370000	2718	780	99118	0.045	0.000	0.000	NaN	1377
		3	0.003831	104500	14849	94041	94000	115000	0	0	0	0	0.626	3485	4750	0.393	0.454	0	0	0	0.1229	0.600	0.4004	104500	0	0	0	209000	2518	3760	49112	0.071	0.000	0.000	NaN	626
		4	0.003831	146500	67175	99186	99000	194000	0	0	0	0	1163	2405	4263	0.792	0.781	0	0	0	0.0356	1112	0.5613	146500	0	0	0	293000	1738	3080	135403	0.093	0.000	0.000	NaN	1163	3166	29.4731
	1044 15435_8000X_0030_nice	1	0.0249	159305	45587	91458	91184	231472	0	0	0	0	12122	0.756	1221	4410	3247	0	0	0	0.00213	5015	0.004	168266	0	0	0	2070962	546	3000	30557	2418	0.000	0.000	NaN	12122
		2	0.005747	140323	69906	97242	97000	220969	0	0	0	0	1753	2342	3687	1578	0.639	0	0	0	0.02351	1702	0.8064	103000	0	0	0	420969	1692	3126	22061	0.116	0.000	0.000	NaN	1753		14.4613
	1044 15435_8000X_0034	1	0.02682	155495	36638	111812	111599	220814	0	0	0	0	13292	0.490	0.930	4518	3837	0	0	0	0.001908	5177	0.004	148102	0	0	0	2176934	492	804	143939	3209	0.000	0.000	NaN	13292
		2	0.005747	159552	32831	127128	127000	192655	0	0	0	0	1746	1976	1129	1636	0.457	0	0	0	0.0237	1696	0.9169	159000	0	0	0	478655	1428	822	164671	0.139	0.000	0.000	NaN	1746
		3	0.003831	157000	11314	149031	149000	165000	0	0	0	0	1314	0.681	1021	1121	0.349	0	0	0	0.0279	1162	0.6015	157000	0	0	0	314000	492	990	15327	0.229	0.000	0.000	NaN	1314
		4	0.003831	216000	43841	185121	185000	247000	0	0	0	0	0.927	0.590	1611	0.050	0.922	0	0	0	0.05603	0.923	0.8275	216000	0	0	0	432000	426	1830	86906	0.020	0.000	0.000	NaN	927
		5	0.003831	141000	12728	132035	132000	150000	0	0	0	0	1080	0.540	2591	0.540	0.889	0	0	0	0.04127	1040	0.5402	141000	0	0	0	282000	390	1872	121278	0.091	0.000	0.000	NaN	1080
		6	0.003831	146500	12021	138033	138000	155000	0	0	0	0	1009	1179	3612	0.722	0.615	0	0	0	0.04724	0.948	0.5613	146500	0	0	0	293000	852	2610	139616	0.086	0.000	0.000	NaN	1009
		7	0.003831	154000	38184	127105	127000	181000	0	0	0	0	0.746	4401	4169	0.531	0.498	0	0	0	0.08662	0.729	0.59	154000	0	0	0	308000	3180	3372	43152	0.051	0.000	0.000	NaN	746	6822	51.3241
	1044 15435_8000X_0036	1	0.02682	150711	42729	101051	100767	245945	0	0	0	0	12993	0.673	0.673	4119	4343	0	0	0	0.001996	5218	0.004	147092	0	0	0	2109953	636	3426	47064	2681	0.000	0.000	NaN	12993
		2	0.003831	155000	22627	139062	139000	171000	0	0	0	0	0.744	4725	1379	0.083	0.722	0	0	0	0.08708	0.723	0.5938	155000	0	0	0	310000	3414	1518	88683	0.078	0.000	0.000	NaN	744
		3	0.003831	145000	0.000	145000	145000	145000	0	0	0	0	0.577	4534	2300	0.141	0.556	0	0	0	0.1444	0.574	0.5555	145000	0	0	0	290000	3276	2064	75763	0.016	0.000	0.000	NaN	577
		4	0.003831	151000	35355	126098	126000	176000	0	0	0	0	1237	2192	4310	1113	0.482	0	0	0	0.03145	1213	0.5785	151000	0	0	0	302000	1584	3462	23405	0.099	0.000	0.000	NaN	1237
		5	0.001916	133000	0.000	133000	133000	133000	0	0	0	0	0.489	1694	4850	0.457	0.116	0	0	0	0.1007	0.471	0.2548	133000	0	0	0	133000	1224	3588	14281	0.060	0.000	0.000	NaN	489
		6	0.001916	189000	0.000	189000	189000	189000	0	0	0	0	0.454	1669	2143	0.249	0.357	0	0	0	0.117	0.435	0.3621	189000	0	0	0	189000	1206	1806	55098	0.058	0.000	0.000	NaN	454
		7	0.003831	154000	22627	138062	138000	170000	0	0	0	0	0.681	2176	1287	0.424	0.498	0	0	0	0.1038	0.654	0.59	154000	0	0	0	308000	1572	1290	49635	0.071	0.000	0.000	NaN	681	4182	32.1866
	1044 15435_8000X_0037_bottom	1	0.01916	128829	33290	92142	91949	191101	0	0	0	0	8814	1827	2508	2400	3122	0	0	0	0.003099	3133	0.002	129316	0	0	0	1288286	2100	4068	85287	2395	0.000	0.000	NaN	8814
		2	0.007662	133370	38779	88172	88000	176000	0	0	0	0	3031	3230	2500	1063	2608	0	0	0	0.01048	2771	0.001	134740	0	0	0	533479	2334	1806	109792	0.433	0.000	0.000	NaN	3031		34.3885
	1044 15435_8000X_0037_top	1	0.01341	170885	42603	194922	107309	214882	0	0	0	0	6028	1304	0.108	1802	2010	0	0	0	0.004638	2091	0.002	192	0	0	0	1196194	1530	1530	73148	1727	0.000	0.000	NaN	6028
		2	0.003831	151500	54447	113150	113000	190000	0	0	0	0	0.711	2475	1619	0.565	0.415	0	0	0	0.09523	0.701	0.5804	151500	0	0	0	303000	1788	1470	36327	0.036	0.000	0.000	NaN	711		11.795
	1044 15435_8000X_0038	1	0.02682	123693	24458	78408	78240	163947	0	0	0	0	12555	0.930	0.365	3239	4742	0	0	0	0.002138	5134	0.003	129263	0	0	0	1731708	1086	270	113953	2529	0.000	0.000	NaN	12555
		2	0.003831	161500	31820	139088	139000	184000	0	0	0	0	0.699	3720	2732	0.266	0.631	0	0	0	0.09854	0.685	0.6187	161500	0	0	0	323000	2688	1974	112834	0.057	0.000	0.000	NaN	699
		3	0.003831	139500	47376	106131	106000	173000	0	0	0	0	1272	3936	3662	0.266	1171	0	0	0	0.02976	1201	0.5345	139500	0	0	0	279000	2844	3492	77213	0.144	0.000	0.000	NaN	1272	1971	15.6989
	1044 15435_10kX_0015	1	0.01609	165253	44426	189096	68650	211071	0	0	0	0	10476	0.389	1063	4100	2453	0	0	0	0.001843	4144	0.003	180474	0	0	0	1983033	336	1782	171612	2331	0.000	0.000	NaN	10476		0

## Sheet: Bio rep 2-ROP1 3hpi ER
Folder	Vacoule image number	Area	Mean	StdDEV	Mode	Min	Max	X	Y	XM	YM	Perimeter	BX	BY	Width	Height	Major	Minor	Angle	Circ.	Feret	IntDen	Median	Skew	Kurt	% Area	RawIntDen	FeretX	FeretY	FeretAngle	MinFeret	AR	Round	Solidity	Length		Total length ER	% covered by PVM
1044	1044 15437_10kX_0006	1	8675	169382	33698	168084	40666	250435	0	0	0	0	8543941	468	582	2790	2262	0	0	0	0.001	3034796	1469391104	168974	0	0	0	1469391104	756	630	136682	1783679	0.000	0.000	NaN	8543941		0
	1044 15437_10kX_0012	1	7612	167113	46958	209678	0	255	0	0	0	0	7451248	618	972	2532	2238	0	0	0	0.002	2540205	1272062142	175328	0	0	0	1272062142	618	2016	175394	2210691	0.000	0.000	NaN	7451248		0
	1044 15437_10kX_0013	1	7361	161746	41403	191772	0	246084	0	0	0	0	7250154	744	1014	2562	2004	0	0	0	0.002	2984679	1190614712	168905	0	0	0	1190614712	744	2802	36087	1375741	0.000	0.000	NaN	7250154
		2	132	138338	21801	143300	75587	198965	0	0	0	0	121707	2024	1312	80	88	0	0	0	0.112	118929	18260610	143088	0	0	0	18260610	2024	1400	47726	8610	0.000	0.000	NaN	121707
		3	163	148767	23282	154601	83693	198946	0	0	0	0	158026	1624	1628	120	100	0	0	0	0.082	156205	24249102	150450	0	0	0	24249102	1624	1728	39806	7682	0.000	0.000	NaN	158026	279733	3.8583
	1044 15437_10kX_0016	1	0.01475	143920	34291	107223	107016	213	0	0	0	0	9696	0.882	0.813	2995	3203	0	0	0	0.001972	3258	0.002	130726	0	0	0	1583118	1632	3444	69787	2924	0.000	0.000	NaN	9696		0
	1044 15437_10kX_0020	1	0.01609	161490	30740	129249	116848	199307	0	0	0	0	10423	0.827	1014	3495	3099	0	0	0	0.001861	3920	0.003	169311	0	0	0	1937878	768	3372	41119	2328	0.000	0.000	NaN	10423		0
	1044 15437_10kX_0023	1	0.01341	157740	34535	158179	100495	227251	0	0	0	0	8880	1285	0.292	2237	3328	0	0	0	0.002137	3535	0.002	156264	0	0	0	1577404	1350	3054	66609	1994	0.000	0.000	NaN	8880
		2	0.001341	199000	0.000	199000	199000	199000	0	0	0	0	0.309	2335	0.417	0.250	0.167	0	0	0	0.177	0.301	0.2669	199000	0	0	0	199000	2016	504	33690	0.030	0.000	0.000	NaN	309
		3	0.001341	155000	0.000	155000	155000	155000	0	0	0	0	0.179	3467	0.910	0.090	0.153	0	0	0	0.5252	0.178	0.2079	155000	0	0	0	155000	2994	786	120579	0.014	0.000	0.000	NaN	179
		4	0.001341	122000	0.000	122000	122000	122000	0	0	0	0	0.175	1661	1452	0.097	0.132	0	0	0	0.5518	0.164	0.1636	122000	0	0	0	122000	1434	1368	53616	0.030	0.000	0.000	NaN	175	663	7.46622
	1044 15437_10kX_0024	1	0.01341	164785	24389	135158	135	215768	0	0	0	0	8952	1966	1223	2161	3446	0	0	0	0.002103	3539	0.002	159763	0	0	0	1647849	2376	1056	103163	1890	0.000	0.000	NaN	8952		0
	1044 15437_10kX_0030	1	0.01743	159792	30380	124699	124507	222570	0	0	0	0	12048	0.924	0.125	3363	4565	0	0	0	0.001509	4784	0.003	148	0	0	0	2077296	1596	108	109514	2357	0.000	0.000	NaN	12048
		2	0.001341	127000	0.000	127000	127000	127000	0	0	0	0	0.377	4259	2988	0.007	0.375	0	0	0	0.1186	0.375	0.1703	127	0	0	0	127000	3678	2580	90000	0.007	0.000	0.000	NaN	377
		3	0.002682	197500	3536	195010	195000	200000	0	0	0	0	0.525	3259	1014	0.340	0.382	0	0	0	0.1222	0.512	0.5298	197500	0	0	0	395000	2814	876	131698	0.047	0.000	0.000	NaN	525
		4	0.001341	234000	0.000	234000	234000	234000	0	0	0	0	0.180	2898	0.688	0.139	0.104	0	0	0	0.5198	0.174	0.3138	234000	0	0	0	234000	2502	594	143130	0.019	0.000	0.000	NaN	180
		5	0.001341	181000	0.000	181000	181000	181000	0	0	0	0	0.472	2161	0.222	0.417	0.202	0	0	0	0.07561	0.463	0.2427	181000	0	0	0	181000	1866	192	154204	0.031	0.000	0.000	NaN	472	1554	12.8984
	1044 15437_10kX_0036	1	0.01475	173336	47744	96782	96491	245428	0	0	0	0	10358	0.563	1105	3780	2724	0	0	0	0.001728	3804	0.003	180226	0	0	0	1906698	486	2388	6398	2724	0.000	0.000	NaN	10358
		2	0.002682	159000	63640	114176	114000	204000	0	0	0	0	0.873	1959	1077	0.855	0.104	0	0	0	0.04422	0.858	0.4265	159000	0	0	0	318000	1692	1020	5110	0.063	0.000	0.000	NaN	873		8.42827
	1044 15437_10kX_0039	3	0.01341	174054	27689	130793	130608	225000	0	0	0	0	8704	0.618	1466	3113	2251	0	0	0	0.002224	3161	0.002	167700	0	0	0	1740538	534	2058	169999	2229	0.000	0.000	NaN	8704		0
	1044 15437_12kX_0009	1	7556382	140038	48528	125003	2400	246653	0	0	0	0	7954435	656966	779057	2779023	2238334	0	0	0	0.002	2780215	1058181310	140951	0	0	0	1127026586	678	2046	1678	2173568	0.000	0.000	NaN	7954435
		2	233790	141259	51392	197973	19792	228553	0	0	0	0	237007	1860434	2906928	220926	63952	0	0	0	0.052	229997	33024978	147075	0	0	0	35173584	1920	3000	163856	24396	0.000	0.000	NaN	237007		2.97956
	1044 15437_12kX_0033	1	7700975	192519	29462	198400	46517	255	0	0	0	0	8127420	709290	854637	2686001	2529027	0	0	0	0.001	2707815	1482585197	194898	0	0	0	1579042190	732	2130	7278	2402923	0.000	0.000	NaN	8127420
		2	404672	201849	17265	195942	160311	248441	0	0	0	0	403584	3046460	2529027	249996	308134	0	0	0	0.031	396793	81682644	202184	0	0	0	86996917	3144	2928	50947	12655	0.000	0.000	NaN	403584		4.96571
	1044 15437_12kX_0041	1	8141325	156935	40447	168794	21468	255	0	0	0	0	8549094	203485	761615	3005763	2372053	0	0	0	0.001	3007584	1277657865	158403	0	0	0	1360782286	210	1854	1994	2315945	0.000	0.000	NaN	8549094
		2	157738	147643	25204	164444	87914	211521	0	0	0	0	156153	2860417	2290659	139533	63952	0	0	0	0.081	153490	23288851	147454	0	0	0	24804024	2952	2430	24624	10350	0.000	0.000	NaN	156153
		3	409367	159947	26158	166069	73382	217624	0	0	0	0	417746	215113	2023222	162788	377901	0	0	0	0.029	411471	65476847	161767	0	0	0	69736771	222	2088	113305	22273	0.000	0.000	NaN	417746	573899	6.71298
	1044 15437_5000X_0011	1	0.09393	137248	37826	146284	61913	247312	0	0	0	0	17861	2655	0.747	2882	7551	0	0	0	0.0037	7577	0.013	138478	0	0	0	2607721	1476	336	94747	2879	0.000	0.000	NaN	17861
		2	0.009888	123500	53033	86146	86000	161000	0	0	0	0	1024	3442	0.760	0.880	0.467	0	0	0	0.1184	0.997	0.001	123500	0	0	0	247000	1548	342	152063	0.084	0.000	0.000	NaN	1024		5.73316
	1044 15437_6000X_0001	1	52932040	147806	40278	151717	0	254686	0	0	0	0	15649183	2242745	582674	3155235	6398421	0	0	0	0.003	6431214	7823674259	148869	0	0	0	2330309739	1566	3810	84211	3149805	0.000	0.000	NaN	15649183		0
	1044 15437_6000X_0002	1	41318953	154681	35647	148234	0	244038	0	0	0	0	12143563	2396659	1737028	2814426	4848288	0	0	0	0.004	5224104	6391277339	156259	0	0	0	1903665124	1398	3582	61601	2083260	0.000	0.000	NaN	12143563		0
	1044 15437_6000X_0004	1	49527683	125015	41526	106789	0	238761	0	0	0	0	14533861	1912930	879508	3638964	5595870	0	0	0	0.003	5806793	6191712342	124739	0	0	0	1844223966	1542	486	114139	2686788	0.000	0.000	NaN	14533861
		2	1715608	141276	34951	151749	56995	218172	0	0	0	0	493032	4998537	3855177	73292	469071	0	0	0	0.089	469986	242374099	140990	0	0	0	72192004	2752	2104	93576	62177	0.000	0.000	NaN	493032		3.3923
	1044 15437_6000X_0008	1	51730107	147075	35622	133521	14023	252089	0	0	0	0	15293526	329815	2858401	6750224	2110819	0	0	0	0.003	6754958	7608215892	145681	0	0	0	2266134683	180	2154	177855	2082164	0.000	0.000	NaN	15293526
		2	1396659	125992	25211	126047	73015	189548	0	0	0	0	401847	296834	3644461	203386	329815	0	0	0	0.109	387484	175967597	128056	0	0	0	52412587	162	2169	58339	50135	0.000	0.000	NaN	401847
		3	718474	103360	15140	97984	59317	138824	0	0	0	0	210547	698109	3441075	192392	82454	0	0	0	0.204	209317	74261537	103990	0	0	0	22119068	381	1923	23199	10206	0.000	0.000	NaN	210547
		4	2021127	119246	19417	106257	72399	174973	0	0	0	0	596692	357300	4104371	395779	351803	0	0	0	0.071	529534	241010841	118134	0	0	0	71785953	195	2240	138366	120515	0.000	0.000	NaN	596692
		5	1480593	117790	28389	102767	50113	219668	0	0	0	0	434590	3201043	4610088	412269	27485	0	0	0	0.099	412599	174398379	114726	0	0	0	51945189	1747	2525	2291	27243	0.000	0.000	NaN	434590
		6	688258	150439	26053	177620	96515	201114	0	0	0	0	200748	5674659	4857449	148417	131926	0	0	0	0.215	198575	103540858	148735	0	0	0	30840020	3097	2723	41634	12325	0.000	0.000	NaN	200748
		7	1175074	122281	25489	124798	74520	191000	0	0	0	0	343426	5955002	4787822	335312	43975	0	0	0	0.125	338184	143688664	122515	0	0	0	42798189	3250	2637	7472	22521	0.000	0.000	NaN	343426
		8	2185637	138671	33339	134931	47499	223049	0	0	0	0	647234	6746559	4177663	340809	489226	0	0	0	0.066	596233	303083737	140168	0	0	0	90274590	3682	2547	55138	116763	0.000	0.000	NaN	647234	2835084	18.5378
	1044 15437_6000X_0014	1	52166563	155996	37041	148215	25687	252164	0	0	0	0	15356716	1231311	736588	4672386	5233073	0	0	0	0.003	6761218	8137776624	153555	0	0	0	2423866267	768	450	130450	2509314	0.000	0.000	NaN	15356716
		2	3451360	126742	30667	120077	46568	230161	0	0	0	0	999931	3012315	938142	762240	608326	0	0	0	0.043	975229	437431062	124307	0	0	0	130290428	1644	512	141407	69485	0.000	0.000	NaN	999931		6.51136
	1044 15437_6000X_0022	1	47335331	162602	32627	154750	61214	250505	0	0	0	0	13970391	989446	3001321	5804753	2693493	0	0	0	0.003	5833716	7696800480	162705	0	0	0	2292519924	546	2610	6710	2623436	0.000	0.000	NaN	13970391
		2	2454226	130525	18415	114722	73959	190554	0	0	0	0	721960	842862	4250955	139255	681619	0	0	0	0.059	685548	320338297	132208	0	0	0	95413923	496	2320	96137	105968	0.000	0.000	NaN	721960		5.16779
	1044 15437_6000X_0026	1	44666235	159763	35667	180924	0	247021	0	0	0	0	13164572	1421871	2763121	5284377	2682499	0	0	0	0.003	5643072	7136001944	163358	0	0	0	2125484047	780	1636	158834	2102025	0.000	0.000	NaN	13164572
		2	950131	154834	18402	154003	108326	196577	0	0	0	0	276429	5042513	5174439	271182	29317	0	0	0	0.156	272762	147112890	155749	0	0	0	43818108	2752	2840	6170	19697	0.000	0.000	NaN	276429
		3	1809614	170249	22526	164420	114915	220968	0	0	0	0	518958	1487834	3759897	241865	447083	0	0	0	0.084	508313	308084095	171260	0	0	0	91763964	812	2052	118413	36456	0.000	0.000	NaN	518958	795387	6.04188
	1044 15437_6000X_0032	1	52985758	155460	42130	150570	30815	253777	0	0	0	0	15632985	1627090	1945911	5551894	4606423	0	0	0	0.003	6680146	8237154701	155493	0	0	0	2453466388	1014	1134	139204	2775953	0.000	0.000	NaN	15632985
		2	1467164	144518	29678	138383	69295	202779	0	0	0	0	430249	2455293	3844183	139255	395779	0	0	0	0.100	419563	212031150	142979	0	0	0	63154247	1340	2098	109385	39997	0.000	0.000	NaN	430249
		3	1574599	153023	36147	123002	69939	223431	0	0	0	0	448988	6830845	6160221	227206	373791	0	0	0	0.098	437427	240950260	157757	0	0	0	71767908	3728	3566	58707	44964	0.000	0.000	NaN	448988
		4	372666	137230	21420	114153	96637	172000	0	0	0	0	109938	6493701	6585316	109938	0.000	0	0	0	0.387	109938	51141044	140455	0	0	0	15232545	3544	3594	0.000	0.000	0.000	0.000	NaN	109938
		5	419669	138413	25860	107333	92931	193945	0	0	0	0	123085	2858401	1945911	102609	65963	0	0	0	0.348	121983	58087535	143567	0	0	0	17301583	1560	1062	147265	6606	0.000	0.000	NaN	123085	1112260	7.11483
	1044 15437_6000X_0034	1	44206277	161663	39233	169819	17276	254669	0	0	0	0	12980951	2660512	1110379	2088831	5463943	0	0	0	0.003	5467526	7146534656	164303	0	0	0	2128621254	2202	606	92074	2088831	0.000	0.000	NaN	12980951
		2	1873403	163588	22885	148308	105556	215552	0	0	0	0	541670	2865730	4551454	117268	520376	0	0	0	0.080	533425	306466899	165803	0	0	0	91282277	1564	2484	102700	38379	0.000	0.000	NaN	541670
		3	788978	134117	23393	131857	97319	216000	0	0	0	0	227443	2726475	2572561	43975	212548	0	0	0	0.192	217049	105815463	129675	0	0	0	31517519	1488	1404	101689	32249	0.000	0.000	NaN	227443	769113	5.92494
	1044 15437_6000X_0035	1	48668201	143992	50736	155076	0	253670	0	0	0	0	14340235	2495604	978453	3419087	5595870	0	0	0	0.003	5970460	7007835840	147463	0	0	0	2087309308	1656	3582	69296	2583994	0.000	0.000	NaN	14340235
		2	1363086	117497	39204	125001	43239	221375	0	0	0	0	382089	2737469	2671506	131926	351803	0	0	0	0.117	375726	160158541	115867	0	0	0	47703802	1494	1650	69444	21718	0.000	0.000	NaN	382089
		3	1272437	177565	32555	193734	82196	238655	0	0	0	0	355325	5760777	1528145	153914	307828	0	0	0	0.127	344162	225940796	184660	0	0	0	67297285	3144	834	116565	32285	0.000	0.000	NaN	355325	737414	5.14227
	1044 15437_6000X_0037	1	57014719	153541	35903	138342	17039	253187	0	0	0	0	16807256	2054945	274725	4351648	6373626	0	0	0	0.003	6738997	8754093023	152229	0	0	0	2609735196	1194	3444	62307	3338817	0.000	0.000	NaN	16807256
		2	3659649	141946	34076	138191	60025	230326	0	0	0	0	1072529	2205128	6315018	1003663	271062	0	0	0	0.040	1039622	519473930	137750	0	0	0	154863490	1204	3448	164887	95991	0.000	0.000	NaN	1072529
		3	1103597	152894	23230	141876	100298	209466	0	0	0	0	317001	5860806	827839	109890	293040	0	0	0	0.138	312967	168733533	152065	0	0	0	50302166	3200	452	110556	18106	0.000	0.000	NaN	317001
		4	687652	151478	28740	119139	101855	208474	0	0	0	0	199007	5604396	534799	109890	153846	0	0	0	0.218	189062	104164433	153692	0	0	0	31053084	3060	292	125538	24697	0.000	0.000	NaN	199007
		5	1231064	154117	30162	164139	90348	211831	0	0	0	0	362312	6212454	1457875	21978	358974	0	0	0	0.118	359647	189727973	156541	0	0	0	56560945	3392	796	93504	18736	0.000	0.000	NaN	362312
		6	583665	155062	25853	160893	96076	219446	0	0	0	0	168689	6263736	2080586	36630	161172	0	0	0	0.258	165282	90504201	152520	0	0	0	26980750	3420	1136	102804	16780	0.000	0.000	NaN	168689
		7	1543024	157663	37714	115980	88586	253596	0	0	0	0	453294	6322344	2439560	43956	446886	0	0	0	0.094	449043	243277868	155702	0	0	0	72525025	3452	1332	95618	22052	0.000	0.000	NaN	453294
		8	3042440	142800	29365	137774	79396	222407	0	0	0	0	881658	6168498	3509158	212454	820513	0	0	0	0.049	844018	434459528	141706	0	0	0	129519337	3368	2364	76446	103523	0.000	0.000	NaN	881658
		9	654108	109897	15565	100816	78861	166000	0	0	0	0	185469	4021978	6446886	175824	43956	0	0	0	0.239	181235	71884415	108302	0	0	0	21429894	2196	3544	14036	18492	0.000	0.000	NaN	185469	3639959	21.6571
	1044 15437_6000X_0040	1	52543305	164372	29669	142228	58382	254405	0	0	0	0	15526172	2230769	406593	2659341	6604396	0	0	0	0.003	6703297	8636640930	163084	0	0	0	2574720847	1950	3822	79611	2593745	0.000	0.000	NaN	15526172
		2	694361	149351	21256	133352	108024	202679	0	0	0	0	187723	4699634	4241758	95238	146520	0	0	0	0.248	174753	103703527	146199	0	0	0	30915681	2566	2396	56976	24821	0.000	0.000	NaN	187723
		3	1244482	136583	20255	137073	82062	196093	0	0	0	0	356883	2714286	5677656	73260	344322	0	0	0	0.123	352030	169974661	136938	0	0	0	50672166	1482	3100	102011	17401	0.000	0.000	NaN	356883
		4	1935488	159343	20098	153942	109092	229316	0	0	0	0	573152	2384615	3245421	14652	571429	0	0	0	0.074	571616	308406574	159345	0	0	0	91940934	1302	1772	91469	12513	0.000	0.000	NaN	573152
		5	352212	166001	28214	156388	112398	218140	0	0	0	0	100048	4465201	410256	80586	36630	0	0	0	0.442	88520	58467625	163554	0	0	0	17430135	2438	244	24444	21221	0.000	0.000	NaN	100048	1217806	7.84357
	1044 15437_8000X_0003	1	0.02107	153739	28703	118857	118681	208537	0	0	0	0	9938	0.830	1885	4260	1868	0	0	0	0.002681	4375	0.003	152	0	0	0	1691132	600	2238	13166	1563	0.000	0.000	NaN	9938
		2	0.001916	222000	0.000	222000	222000	222000	0	0	0	0	0.394	1899	3643	0.388	0.039	0	0	0	0.1553	0.389	0.4253	222	0	0	0	222000	1372	2632	174289	0.018	0.000	0.000	NaN	394
		3	0.001916	178000	0.000	178000	178000	178000	0	0	0	0	0.268	3859	3145	0.227	0.133	0	0	0	0.335	0.263	0.341	178	0	0	0	178000	2788	2368	30343	0.012	0.000	0.000	NaN	268
		4	0.001916	170000	0.000	170000	170000	170000	0	0	0	0	0.294	4124	2945	0.205	0.194	0	0	0	0.2779	0.282	0.3257	170	0	0	0	170000	2980	2268	43409	0.033	0.000	0.000	NaN	294	956	9.61964
	1044 15437_8000X_0007	1	0.01916	183317	35156	132191	132	229565	0	0	0	0	9256	1445	1420	2425	3513	0	0	0	0.00281	3919	0.004	186785	0	0	0	1833174	1230	1074	122276	1344	0.000	0.000	NaN	9256
		2	0.003831	157500	44548	126123	126	189000	0	0	0	0	0.480	3587	3338	0.227	0.404	0	0	0	0.2093	0.464	0.6034	157500	0	0	0	315000	2592	2412	119320	0.030	0.000	0.000	NaN	480
		3	0.001916	128000	0.000	128000	128	128000	0	0	0	0	0.339	2807	4385	0.233	0.216	0	0	0	0.2094	0.317	0.2452	128000	0	0	0	128000	2028	3168	137121	0.048	0.000	0.000	NaN	339	819	8.84831
	1044 15437_8000X_0010	1	0.02299	139295	43050	63177	62926	191489	0	0	0	0	11052	1802	0.540	2433	4327	0	0	0	0.002365	4363	0.003	143560	0	0	0	1671542	1692	3462	74774	2111	0.000	0.000	NaN	11052
		2	0.001916	185000	0.000	185000	185000	185000	0	0	0	0	0.383	3050	4692	0.332	0.172	0	0	0	0.1639	0.374	0.3544	185000	0	0	0	185000	2204	3514	27324	0.027	0.000	0.000	NaN	383
		3	0.001916	125000	0.000	125000	125000	125000	0	0	0	0	0.263	4030	2998	0.100	0.227	0	0	0	0.3483	0.248	0.2395	125000	0	0	0	125000	2912	2330	66297	0.042	0.000	0.000	NaN	263
		4	0.001916	163000	0.000	163000	163000	163000	0	0	0	0	0.250	4124	2671	0.050	0.238	0	0	0	0.3848	0.243	0.3122	163000	0	0	0	163000	2980	2102	78179	0.029	0.000	0.000	NaN	250	896	8.10713
	1044 15437_8000X_0015	1	0.02299	141767	29311	109155	109	188605	0	0	0	0	11362	0.789	0.972	3770	3546	0	0	0	0.002238	4425	0.003	128700	0	0	0	1701204	672	2886	37451	2561	0.000	0.000	NaN	11362
		2	0.001916	141000	0.000	141000	141	141000	0	0	0	0	0.268	3031	0.997	0.216	0.133	0	0	0	0.335	0.254	0.2701	141000	0	0	0	141000	2190	816	31608	0.037	0.000	0.000	NaN	268
		3	0.001916	120000	0.000	120000	120	120000	0	0	0	0	0.380	2292	1445	0.340	0.158	0	0	0	0.167	0.375	0.2299	120000	0	0	0	120000	1656	1158	24864	0.020	0.000	0.000	NaN	380
		4	0.003831	94000	2828	92008	92	96000	0	0	0	0	0.624	1727	1677	0.482	0.357	0	0	0	0.1236	0.600	0.3601	94000	0	0	0	188000	1248	1470	36552	0.050	0.000	0.000	NaN	624
		5	0.001916	157000	0.000	157000	157	157000	0	0	0	0	0.226	1021	2699	0.116	0.191	0	0	0	0.4698	0.224	0.3008	157000	0	0	0	157000	738	2088	58671	0.013	0.000	0.000	NaN	226	1498	13.1843
	1044 15437_8000X_0018	1	0.02299	130612	31825	120219	86055	183777	0	0	0	0	11073	0.208	1470	4401	2616	0	0	0	0.002356	4804	0.003	130085	0	0	0	1567339	186	1140	151619	1813	0.000	0.000	NaN	11073
		2	0.003831	89000	8485	83023	83000	95000	0	0	0	0	0.563	4335	3554	0.257	0.448	0	0	0	0.152	0.517	0.341	89000	0	0	0	178000	3132	2892	60141	0.093	0.000	0.000	NaN	563
		3	0.001916	106000	0.000	106000	106000	106000	0	0	0	0	0.312	3455	3920	0.266	0.116	0	0	0	0.2479	0.290	0.2031	106000	0	0	0	106000	2496	2832	156371	0.048	0.000	0.000	NaN	312	973	8.78714
		4	0.001916	134000	0.000	134000	134000	134000	0	0	0	0	0.098	1711	3081	0.083	0.050	0	0	0	0.003	0.097	0.2567	134000	0	0	0	134000	1236	2226	149036	0.007	0.000	0.000	NaN	98
	1044 15437_8000X_0021	1	0.02873	149037	56891	60381	60015	247250	0	0	0	0	14243	0.739	0.482	4509	4501	0	0	0	0.00178	5943	0.004	135980	0	0	0	2235560	696	3546	43981	2933	0.000	0.000	NaN	14243
		2	0.003831	172500	12021	164033	164000	181000	0	0	0	0	0.612	4501	0.556	0.581	0.108	0	0	0	0.1284	0.591	0.6609	172500	0	0	0	345000	3252	402	169479	0.048	0.000	0.000	NaN	612		4.29685
	1044 15437_8000X_0025	1	0.02873	163839	36788	120447	120217	238065	0	0	0	0	13773	0.980	0.332	4351	4758	0	0	0	0.001904	5963	0.005	151649	0	0	0	2457582	840	3642	46637	2294	0.000	0.000	NaN	13773		0
	1044 15437_8000X_0027	1	0.02682	154862	23203	184854	110242	185	0	0	0	0	12689	0.698	1262	4518	3388	0	0	0	0.002093	5177	0.004	160768	0	0	0	2168066	606	1308	147712	2477	0.000	0.000	NaN	12689
		2	0.003831	138000	5657	134016	134000	142	0	0	0	0	1201	2674	1628	1021	0.581	0	0	0	0.03336	1175	0.5287	138000	0	0	0	276000	1932	1176	150356	0.047	0.000	0.000	NaN	1201
		3	0.001916	202000	0.000	202000	202000	202	0	0	0	0	0.172	2051	1337	0.100	0.133	0	0	0	0.818	0.166	0.387	202000	0	0	0	202000	1482	966	126870	0.015	0.000	0.000	NaN	172
		4	0.001916	129000	0.000	129000	129000	129	0	0	0	0	0.147	1761	1229	0.133	0.058	0	0	0	0.001	0.145	0.2471	129000	0	0	0	129000	1272	888	156371	0.010	0.000	0.000	NaN	147
		5	0.003831	188500	30406	167084	167000	210	0	0	0	0	0.519	4619	2919	0.328	0.399	0	0	0	0.179	0.516	0.7222	188500	0	0	0	377000	3337	2109	129452	0.011	0.000	0.000	NaN	519	2039	16.069
	1044 15437_8000X_0029	1	0.02299	145512	37477	162650	83	218485	0	0	0	0	11253	2051	0.864	2657	4401	0	0	0	0.002281	4534	0.003	149559	0	0	0	1746150	1878	3678	68510	2530	0.000	0.000	NaN	11253
		2	0.003831	169500	31820	147088	147	192000	0	0	0	0	1056	4601	1437	0.125	1038	0	0	0	0.04316	1043	0.6494	169500	0	0	0	339000	3342	1038	95484	0.062	0.000	0.000	NaN	1056
		3	0.003831	168500	28991	148080	148	189000	0	0	0	0	0.704	3272	1030	0.540	0.440	0	0	0	0.09724	0.696	0.6456	168500	0	0	0	337000	2364	1062	39193	0.026	0.000	0.000	NaN	704	1760	15.6403
	1044 15437_8000X_0031	1	0.0249	163977	34055	181091	105390	211	0	0	0	0	12103	0.822	1212	4227	3529	0	0	0	0.002136	4514	0.004	180964	0	0	0	2131706	678	1344	151785	2993	0.000	0.000	NaN	12103
		2	0.003831	134500	27577	115076	115000	154	0	0	0	0	0.845	3255	1437	0.731	0.374	0	0	0	0.06744	0.821	0.5153	134500	0	0	0	269000	2352	1038	152916	0.060	0.000	0.000	NaN	845
		3	0.003831	176000	52326	139145	139000	213	0	0	0	0	0.792	2325	1204	0.731	0.216	0	0	0	0.07677	0.751	0.6743	176000	0	0	0	352000	1680	900	166578	0.097	0.000	0.000	NaN	792
		4	0.001916	135000	0.000	135000	135000	135	0	0	0	0	0.242	3621	4609	0.224	0.042	0	0	0	0.4104	0.227	0.2586	135000	0	0	0	135000	2616	3360	8427	0.031	0.000	0.000	NaN	242
		5	0.001916	186000	0.000	186000	186000	186	0	0	0	0	0.121	4285	4350	0.108	0.042	0	0	0	0.002	0.116	0.3563	186000	0	0	0	186000	3096	3173	21038	0.009	0.000	0.000	NaN	121
		6	0.001916	92000	0.000	92000	92000	92	0	0	0	0	0.141	3392	4641	0.137	0.025	0	0	0	0.001	0.139	0.1762	92000	0	0	0	92000	2451	3353	169695	0.009	0.000	0.000	NaN	141	2141	17.6898
	1044 15437_8000X_0038	1	0.02107	168504	44120	84005	83712	233572	0	0	0	0	10153	1312	0.689	1885	4194	0	0	0	0.002569	4201	0.004	172835	0	0	0	1853544	1086	3522	85011	1860	0.000	0.000	NaN	10153
		2	0.003831	180500	72832	129201	129000	232000	0	0	0	0	0.877	1536	1005	0.033	0.872	0	0	0	0.06261	0.872	0.6915	180500	0	0	0	361000	1110	726	90546	0.030	0.000	0.000	NaN	877		8.63784
	1044 15437_8000X_0042	1	0.0249	190363	31669	107283	107031	236	0	0	0	0	11832	0.365	1262	4335	3272	0	0	0	0.002235	4904	0.005	189829	0	0	0	2474713	312	1260	149918	2288	0.000	0.000	NaN	11832
		2	0.001916	161000	0.000	161000	161000	161	0	0	0	0	0.086	3488	2159	0.083	0.017	0	0	0	0.003	0.085	0.3084	161000	0	0	0	161000	2520	1560	168690	0.008	0.000	0.000	NaN	86		0.726842

## Sheet: Bio rep 2-ROP1 3hpi Mito
Folder	Vacoule image number	Area	Mean	StdDEV	Mode	Min	Max	X	Y	XM	YM	Perimeter	BX	BY	Width	Height	Major	Minor	Angle	Circ.	Feret	IntDen	Median	Skew	Kurt	% Area	RawIntDen	FeretX	FeretY	FeretAngle	MinFeret	AR	Round	Solidity	Length		Total length Mito	% covered by PVM
1044	1044 15437_10kX_0006	1	8675	169382	33698	168084	40666	250435	0	0	0	0	8543941	468	582	2790	2262	0	0	0	0.001	3034796	1469391104	168974	0	0	0	1469391104	756	630	136682	1783679	0.000	0.000	NaN	8543941
		2	797	142569	24002	137947	92499	206008	0	0	0	0	775815	2868	1320	306	702	0	0	0	0.017	765794	113627403	140776	0	0	0	113627403	2868	1320	113552	37669	0.000	0.000	NaN	775815
		3	849	131011	21300	132906	73132	191296	0	0	0	0	840106	2850	2178	450	678	0	0	0	0.015	813747	111228462	131709	0	0	0	111228462	2850	2856	56427	71768	0.000	0.000	NaN	840106
		4	835	168892	26273	156067	112066	253755	0	0	0	0	826388	1878	2646	762	294	0	0	0	0.015	816750	141024681	163898	0	0	0	141024681	1878	2646	158902	42155	0.000	0.000	NaN	826388
		5	1056	177849	30751	156790	104000	248537	0	0	0	0	1038867	900	2070	828	582	0	0	0	0.012	1012081	187808976	171792	0	0	0	187808976	900	2070	144897	75212	0.000	0.000	NaN	1038867	3481176	40.7444
	1044 15437_10kX_0012	1	7612	167113	46958	209678	0	255	0	0	0	0	7451248	618	972	2532	2238	0	0	0	0.002	2540205	1272062142	175328	0	0	0	1272062142	618	2016	175394	2210691	0.000	0.000	NaN	7451248
		2	347	186816	38606	235280	86225	254693	0	0	0	0	327784	912	1164	252	192	0	0	0	0.041	316809	64825230	186554	0	0	0	64825230	912	1356	37304	28425	0.000	0.000	NaN	327784		4.39905
	1044 15437_10kX_0013	1	7361	161746	41403	191772	0	246084	0	0	0	0	7250154	744	1014	2562	2004	0	0	0	0.002	2984679	1190614712	168905	0	0	0	1190614712	744	2802	36087	1375741	0.000	0.000	NaN	7250154		0
	1044 15437_10kX_0016	1	0.01475	143920	34291	107223	107016	213	0	0	0	0	9696	0.882	0.813	2995	3203	0	0	0	0.001972	3258	0.002	130726	0	0	0	1583118	1632	3444	69787	2924	0.000	0.000	NaN	9696
		2	0.002682	140500	10607	133029	133000	148	0	0	0	0	1119	3030	0.973	0.681	0.855	0	0	0	0.0269	1093	0.3769	140500	0	0	0	281000	2616	840	128546	0.101	0.000	0.000	NaN	1119
		3	0.002682	147500	19092	134053	134000	161	0	0	0	0	0.649	3745	1869	0.181	0.598	0	0	0	0.07994	0.624	0.3956	147500	0	0	0	295000	3234	1614	106821	0.059	0.000	0.000	NaN	649
		4	0.002682	144000	18385	131051	131000	157	0	0	0	0	0.780	3314	2960	0.507	0.577	0	0	0	0.05534	0.768	0.3862	144000	0	0	0	288000	2862	3054	48668	0.038	0.000	0.000	NaN	780
		5	0.002682	167000	76368	113211	113000	221	0	0	0	0	0.993	2189	3710	0.938	0.243	0	0	0	0.03415	0.969	0.4479	167000	0	0	0	334000	1890	3414	14534	0.056	0.000	0.000	NaN	993
		6	0.004023	132612	30080	99113	99000	157	0	0	0	0	1541	0.959	3036	1174	0.903	0	0	0	0.02128	1482	0.5336	141835	0	0	0	397835	828	2622	142431	0.180	0.000	0.000	NaN	1541
		7	0.001341	103000	0.000	103000	103000	103	0	0	0	0	0.388	0.882	2654	0.069	0.368	0	0	0	0.1121	0.375	0.1381	103000	0	0	0	103000	762	2292	100685	0.037	0.000	0.000	NaN	388
		8	0.002682	109000	5657	105016	105000	113	0	0	0	0	0.753	0.820	1786	0.292	0.674	0	0	0	0.05937	0.734	0.2924	109000	0	0	0	218000	708	2124	66588	0.048	0.000	0.000	NaN	753
		9	0.004023	166104	3557	162012	162000	168311	0	0	0	0	1598	1063	0.848	1105	1008	0	0	0	0.01981	1495	0.6683	168000	0	0	0	498311	918	1602	42363	0.236	0.000	0.000	NaN	1598
		10	0.002682	141000	2828	139008	139000	143000	0	0	0	0	0.614	2342	0.855	0.605	0.049	0	0	0	0.08936	0.606	0.3782	141000	0	0	0	282000	2022	738	176711	0.034	0.000	0.000	NaN	614	8435	86.9946
	1044 15437_10kX_0020	1	0.01609	161490	30740	129249	116848	199307	0	0	0	0	10423	0.827	1014	3495	3099	0	0	0	0.001861	3920	0.003	169311	0	0	0	1937878	768	3372	41119	2328	0.000	0.000	NaN	10423
		2	0.002682	127000	14142	117039	117000	137000	0	0	0	0	1372	2765	1160	1216	0.368	0	0	0	0.01791	1269	0.3407	127000	0	0	0	254000	2388	1008	163451	0.214	0.000	0.000	NaN	1372
		3	0.002682	151500	26163	133072	133000	170000	0	0	0	0	0.970	1174	1702	0.660	0.653	0	0	0	0.03581	0.929	0.4064	151500	0	0	0	303000	1014	2034	44697	0.096	0.000	0.000	NaN	970
		4	0.002682	123500	2121	122006	122000	125000	0	0	0	0	0.738	0.869	2474	0.188	0.695	0	0	0	0.06184	0.718	0.3313	123500	0	0	0	247000	756	2736	75426	0.042	0.000	0.000	NaN	738
		5	0.002682	146000	35355	121098	121000	171000	0	0	0	0	0.567	3940	2425	0.347	0.424	0	0	0	0.1047	0.548	0.3916	146000	0	0	0	292000	3402	2460	50659	0.066	0.000	0.000	NaN	567	3647	34.9899
	1044 15437_10kX_0023	1	0.01341	157740	34535	158179	100495	227251	0	0	0	0	8880	1285	0.292	2237	3328	0	0	0	0.002137	3535	0.002	156264	0	0	0	1577404	1350	3054	66609	1994	0.000	0.000	NaN	8880
		2	0.002682	171000	2828	169008	169000	173000	0	0	0	0	1085	3474	1133	0.056	1063	0	0	0	0.02866	1064	0.4587	171000	0	0	0	342000	3000	978	91872	0.052	0.000	0.000	NaN	1085
		3	0.002682	185500	20506	171057	171000	200000	0	0	0	0	0.707	1890	0.653	0.340	0.598	0	0	0	0.06741	0.688	0.4976	185500	0	0	0	371000	1632	1080	60327	0.049	0.000	0.000	NaN	707
		4	0.002682	218000	24042	201066	201000	235000	0	0	0	0	1430	1258	1577	0.347	1362	0	0	0	0.01649	1406	0.5847	218000	0	0	0	436000	1086	2538	75689	0.099	0.000	0.000	NaN	1430
		5	0.002682	211500	13435	202037	202000	221000	0	0	0	0	0.805	1563	3565	0.771	0.174	0	0	0	0.05202	0.791	0.5673	211500	0	0	0	423000	1350	3078	167307	0.059	0.000	0.000	NaN	805	4027	45.3491
	1044 15437_10kX_0024	1	0.01341	164785	24389	135158	135	215768	0	0	0	0	8952	1966	1223	2161	3446	0	0	0	0.002103	3539	0.002	159763	0	0	0	1647849	2376	1056	103163	1890	0.000	0.000	NaN	8952
		2	0.004023	151868	19168	135677	135604	173000	0	0	0	0	2158	3683	2043	0.472	2001	0	0	0	0.01086	2056	0.611	147000	0	0	0	455604	3180	1764	103285	0.228	0.000	0.000	NaN	2158
		3	0.004023	180141	25830	153100	153000	204422	0	0	0	0	1531	2279	1251	1285	0.653	0	0	0	0.02158	1403	0.7248	183000	0	0	0	540422	1968	1158	156354	0.222	0.000	0.000	NaN	1531
		4	0.002682	144500	9192	138025	138000	151000	0	0	0	0	0.729	1890	1772	0.104	0.716	0	0	0	0.06345	0.723	0.3876	144500	0	0	0	289000	1632	2148	81714	0.030	0.000	0.000	NaN	729
		5	0.002682	149500	19092	136053	136000	163000	0	0	0	0	0.863	1904	2627	0.299	0.785	0	0	0	0.04521	0.840	0.401	149500	0	0	0	299000	1644	2268	110833	0.077	0.000	0.000	NaN	863
		6	0.002682	197500	16263	186045	186000	209000	0	0	0	0	0.986	2161	3558	0.584	0.785	0	0	0	0.03468	0.978	0.5298	197500	0	0	0	395000	1866	3072	126626	0.024	0.000	0.000	NaN	986
		7	0.002682	206000	7071	201020	201000	211000	0	0	0	0	1094	2800	4364	1014	0.229	0	0	0	0.02818	1033	0.5526	206000	0	0	0	412000	2418	3768	169144	0.144	0.000	0.000	NaN	1094	7361	82.2274
	1044 15437_10kX_0030	1	0.01743	159792	30380	124699	124507	222570	0	0	0	0	12048	0.924	0.125	3363	4565	0	0	0	0.001509	4784	0.003	148	0	0	0	2077296	1596	108	109514	2357	0.000	0.000	NaN	12048
		2	0.004023	168751	4994	163018	163000	172000	0	0	0	0	1836	3009	3578	1265	1063	0	0	0	0.01501	1634	0.679	171252	0	0	0	506252	2598	3984	39307	0.355	0.000	0.000	NaN	1836
		3	0.001341	160000	0.000	160000	160000	160000	0	0	0	0	0.373	2661	4364	0.208	0.285	0	0	0	0.1212	0.353	0.2146	160000	0	0	0	160000	2298	3768	126193	0.037	0.000	0.000	NaN	373
		4	0.002682	185500	7778	180021	180000	191000	0	0	0	0	0.690	2182	3683	0.382	0.549	0	0	0	0.07073	0.669	0.4976	185500	0	0	0	371000	1884	3180	124846	0.056	0.000	0.000	NaN	690
		5	0.002682	207500	37477	181104	181000	234000	0	0	0	0	0.494	1730	2731	0.195	0.438	0	0	0	0.1381	0.479	0.5566	207500	0	0	0	415000	1494	2358	113962	0.038	0.000	0.000	NaN	494
		6	0.002682	168500	45962	136127	136000	201000	0	0	0	0	1128	1105	1619	0.556	0.938	0	0	0	0.02649	1087	0.452	168500	0	0	0	337000	954	1398	120336	0.037	0.000	0.000	NaN	1128	4521	37.5249
	1044 15437_10kX_0036	3	0.01475	173336	47744	96782	96491	245428	0	0	0	0	10358	0.563	1105	3780	2724	0	0	0	0.001728	3804	0.003	180226	0	0	0	1906698	486	2388	6398	2724	0.000	0.000	NaN	10358
		4	0.002682	202000	4243	199012	199000	205000	0	0	0	0	0.582	1341	1153	0.514	0.257	0	0	0	0.0994	0.575	0.5418	202000	0	0	0	404000	1158	1218	26565	0.036	0.000	0.000	NaN	582
		5	0.002682	148000	38184	121105	121000	175000	0	0	0	0	0.863	0.563	2703	0.396	0.743	0	0	0	0.04521	0.842	0.397	148000	0	0	0	296000	486	2334	118045	0.058	0.000	0.000	NaN	863
		6	0.002682	161000	80610	104223	104000	218000	0	0	0	0	0.529	0.973	3502	0.459	0.229	0	0	0	0.1205	0.513	0.4318	161000	0	0	0	322000	840	3024	153435	0.056	0.000	0.000	NaN	529
		7	0.002682	199000	31113	177086	177000	221000	0	0	0	0	1003	1536	3738	0.980	0.111	0	0	0	0.03351	0.986	0.5338	199000	0	0	0	398000	1326	3228	173526	0.051	0.000	0.000	NaN	1003
		8	0.002682	177000	66468	130184	130000	224000	0	0	0	0	0.897	3071	3488	0.785	0.354	0	0	0	0.04189	0.861	0.4748	177000	0	0	0	354000	2652	3318	24291	0.082	0.000	0.000	NaN	897
		9	0.002682	213000	15556	202043	202000	224000	0	0	0	0	1356	2974	1167	1098	0.667	0	0	0	0.01834	1285	0.5713	213000	0	0	0	426000	2568	1008	148717	0.169	0.000	0.000	NaN	1356	5230	50.4924
	1044 15437_10kX_0039	3	0.01341	174054	27689	130793	130608	225000	0	0	0	0	8704	0.618	1466	3113	2251	0	0	0	0.002224	3161	0.002	167700	0	0	0	1740538	534	2058	169999	2229	0.000	0.000	NaN	8704
		4	0.004023	158782	32763	121114	121000	179347	0	0	0	0	1861	1953	3238	1709	0.479	0	0	0	0.01459	1756	0.6388	176000	0	0	0	476347	1686	3144	13266	0.234	0.000	0.000	NaN	1861
		5	0.002682	154500	28991	134080	134000	175000	0	0	0	0	0.826	3690	2432	0.035	0.813	0	0	0	0.04937	0.813	0.4144	154500	0	0	0	309000	3204	2802	89021	0.029	0.000	0.000	NaN	826
		6	0.002682	180500	9192	174025	174000	187000	0	0	0	0	1293	2849	1550	0.869	0.799	0	0	0	0.02017	1180	0.4842	180500	0	0	0	361000	2460	1338	137386	0.229	0.000	0.000	NaN	1293
		7	0.002682	169500	21920	154061	154000	185000	0	0	0	0	0.736	1869	1522	0.723	0.076	0	0	0	0.06215	0.726	0.4546	169500	0	0	0	339000	1614	1380	5492	0.055	0.000	0.000	NaN	736
		8	0.001341	176000	0.000	176000	176000	176000	0	0	0	0	0.156	1598	1598	0.146	0.014	0	0	0	0.6901	0.147	0.236	176000	0	0	0	176000	1380	1392	5440	0.014	0.000	0.000	NaN	156
		9	0.002682	144500	0.707	144002	144000	145000	0	0	0	0	1286	0.598	1654	0.827	0.924	0	0	0	0.02039	1240	0.3876	144500	0	0	0	289000	516	2226	48180	0.125	0.000	0.000	NaN	1286	6158	70.7491
	1044 15437_12kX_0009	1	7556382	140038	48528	125003	2400	246653	0	0	0	0	7954435	656966	779057	2779023	2238334	0	0	0	0.002	2780215	1058181310	140951	0	0	0	1127026586	678	2046	1678	2173568	0.000	0.000	NaN	7954435
		2	325803	135604	27532	142603	72521	210000	0	0	0	0	337837	2005780	784870	331390	29069	0	0	0	0.036	332205	44180332	136000	0	0	0	47054704	2070	840	4014	24025	0.000	0.000	NaN	337837
		3	597149	141474	38064	160002	23931	227045	0	0	0	0	628865	1156957	854637	563944	255810	0	0	0	0.019	619251	84481279	145360	0	0	0	89977631	1194	1146	24399	40885	0.000	0.000	NaN	628865
		4	467579	109373	33257	112062	29718	225811	0	0	0	0	489109	2447633	2761581	447667	174416	0	0	0	0.025	480444	51140412	109725	0	0	0	54467607	2526	3030	21286	30785	0.000	0.000	NaN	489109	1455811	18.3019
	1044 15437_12kX_0033	1	7700975	192519	29462	198400	46517	255	0	0	0	0	8127420	709290	854637	2686001	2529027	0	0	0	0.001	2707815	1482585197	194898	0	0	0	1579042190	732	2130	7278	2402923	0.000	0.000	NaN	8127420
		2	478846	193021	28279	216992	110669	252065	0	0	0	0	501939	3063902	1255793	284879	401156	0	0	0	0.024	492018	92427216	195985	0	0	0	98440530	3162	1296	125380	42868	0.000	0.000	NaN	501939
		3	355848	180321	21867	184861	114230	233580	0	0	0	0	375292	2209265	854637	372087	17442	0	0	0	0.032	372495	64167124	182000	0	0	0	68341837	2280	882	177316	10863	0.000	0.000	NaN	375292
		4	680713	192683	37518	230052	44289	254246	0	0	0	0	711928	1162771	912775	639524	279065	0	0	0	0.017	697760	131161600	199558	0	0	0	139694974	1200	1230	23575	38699	0.000	0.000	NaN	711928
		5	344582	183999	22657	207918	120040	237517	0	0	0	0	356565	773243	1488347	116277	331390	0	0	0	0.034	351197	63402721	185220	0	0	0	67527702	798	1878	70665	16391	0.000	0.000	NaN	356565
		6	1698496	195588	22468	192361	116402	254803	0	0	0	0	1783364	773243	2098802	988355	1273234	0	0	0	0.007	1604719	332205918	196230	0	0	0	353819235	810	2166	127493	273425	0.000	0.000	NaN	1783364
		7	832817	191197	27143	169365	117390	251114	0	0	0	0	865524	1848806	3156923	808126	261623	0	0	0	0.014	849420	159231869	187046	0	0	0	169591494	1908	3528	17939	45958	0.000	0.000	NaN	865524
		8	448801	190225	21451	184354	129691	243000	0	0	0	0	468683	2691815	2842975	331390	325576	0	0	0	0.026	464563	85373333	186667	0	0	0	90927722	2778	3270	44493	24666	0.000	0.000	NaN	468683
		9	339887	181339	21035	168071	129465	226835	0	0	0	0	349423	3395291	2005780	23255	331390	0	0	0	0.035	331848	61634626	180532	0	0	0	65644575	3510	2412	86987	23255	0.000	0.000	NaN	349423	5412718	66.5982
	1044 15437_12kX_0041	1	8141325	156935	40447	168794	21468	255	0	0	0	0	8549094	203485	761615	3005763	2372053	0	0	0	0.001	3007584	1277657865	158403	0	0	0	1360782286	210	1854	1994	2315945	0.000	0.000	NaN	8549094
		2	961448	154815	36759	144468	29123	240796	0	0	0	0	994438	1965083	2622049	866264	436039	0	0	0	0.012	969817	148846180	151952	0	0	0	158530113	2028	3156	26719	51502	0.000	0.000	NaN	994438
		3	568982	170646	26325	169356	94544	236937	0	0	0	0	595834	2854603	1255793	366273	447667	0	0	0	0.020	578413	97094405	171480	0	0	0	103411367	2946	1296	129289	48138	0.000	0.000	NaN	595834
		4	1014027	168886	39734	121868	72256	255000	0	0	0	0	1045463	1081377	784870	1005797	104649	0	0	0	0.012	1007828	171254781	169269	0	0	0	182396617	1116	852	176362	90687	0.000	0.000	NaN	1045463
		5	519220	162150	31590	160230	81494	235950	0	0	0	0	513046	517433	941845	401156	255810	0	0	0	0.025	475778	84191397	161645	0	0	0	89668889	534	1236	32525	40772	0.000	0.000	NaN	513046
		6	384016	127457	36115	91033	52062	225566	0	0	0	0	394050	238368	1383698	81394	383714	0	0	0	0.031	392252	48945480	125756	0	0	0	52129873	246	1824	78024	18302	0.000	0.000	NaN	394050	3542831	41.441
	1044 15437_5000X_0011	1	0.09393	137248	37826	146284	61913	247312	0	0	0	0	17861	2655	0.747	2882	7551	0	0	0	0.0037	7577	0.013	138478	0	0	0	2607721	1476	336	94747	2879	0.000	0.000	NaN	17861
		2	0.004944	128000	0.000	128000	128000	128000	0	0	0	0	0.383	3375	8271	0.374	0.040	0	0	0	0.423	0.376	0.6328	128000	0	0	0	128000	1518	3738	6116	0.033	0.000	0.000	NaN	383
		3	0.009888	88000	5657	84016	84000	92000	0	0	0	0	1187	3829	7684	1027	0.560	0	0	0	0.08823	1170	0.8701	88000	0	0	0	176000	1722	3708	28610	0.085	0.000	0.000	NaN	1187
		4	0.01483	122266	37400	85146	85000	159798	0	0	0	0	1831	4869	5803	0.640	1681	0	0	0	0.0556	1799	0.002	122000	0	0	0	366798	2190	3366	69146	0.095	0.000	0.000	NaN	1831
		5	0.009888	163500	6364	159018	159000	168000	0	0	0	0	0.863	5496	4389	0.080	0.854	0	0	0	0.1666	0.858	0.002	163500	0	0	0	327000	2472	1974	95356	0.025	0.000	0.000	NaN	863
		6	0.009888	145500	26163	127072	127000	164000	0	0	0	0	0.725	5350	3188	0.147	0.707	0	0	0	0.2363	0.722	0.001	145500	0	0	0	291000	2406	1434	101725	0.025	0.000	0.000	NaN	725
		7	0.009888	103000	29698	82082	82000	124000	0	0	0	0	0.726	4989	2428	0.334	0.627	0	0	0	0.2358	0.710	0.001	103000	0	0	0	206000	2244	1092	118009	0.062	0.000	0.000	NaN	726
		8	0.004944	100000	0.000	100000	100000	100000	0	0	0	0	0.450	4803	1988	0.240	0.374	0	0	0	0.3073	0.444	0.4944	100000	0	0	0	100000	2160	894	122735	0.028	0.000	0.000	NaN	450
		9	0.009888	101000	7071	96020	96000	106000	0	0	0	0	0.610	4402	1454	0.400	0.414	0	0	0	0.3342	0.576	0.9986	101000	0	0	0	202000	1980	654	134061	0.072	0.000	0.000	NaN	610	6775	37.9318
	1044 15437_6000X_0001	1	52932040	147806	40278	151717	0	254686	0	0	0	0	15649183	2242745	582674	3155235	6398421	0	0	0	0.003	6431214	7823674259	148869	0	0	0	2330309739	1566	3810	84211	3149805	0.000	0.000	NaN	15649183
		2	8299379	147232	33163	149839	74540	238595	0	0	0	0	2409416	4166669	4463503	1198330	1890942	0	0	0	0.018	2238673	1221932858	146040	0	0	0	363957131	2274	3468	57637	339054	0.000	0.000	NaN	2409416
		3	5872012	178510	41724	209365	79000	251473	0	0	0	0	1732939	5244066	2649518	142920	1704047	0	0	0	0.025	1709146	1048210847	192184	0	0	0	312213400	2862	1446	94427	100611	0.000	0.000	NaN	1732939
		4	5136751	152354	36095	144228	66466	253386	0	0	0	0	1490619	4397540	1242305	780563	1209323	0	0	0	0.029	1439355	782606315	146066	0	0	0	233102128	2400	678	122840	55673	0.000	0.000	NaN	1490619
		5	3941533	173689	27361	151908	104000	244166	0	0	0	0	1157054	3056290	681619	1066403	285840	0	0	0	0.037	1104047	684600824	172940	0	0	0	203910837	1668	372	164995	150930	0.000	0.000	NaN	1157054
		6	5271045	147210	21035	145710	92267	216080	0	0	0	0	1560293	2561567	813545	384785	1495164	0	0	0	0.027	1543883	775952494	146091	0	0	0	231120263	1398	1260	75568	69229	0.000	0.000	NaN	1560293
		7	6916149	178774	43416	212644	49059	246131	0	0	0	0	2044514	2330696	2506598	186895	2022868	0	0	0	0.021	2031484	1236425079	193736	0	0	0	368273692	1272	2472	84721	40041	0.000	0.000	NaN	2044514
		8	1383230	132948	27272	105918	71524	212402	0	0	0	0	409443	2407653	4969220	10994	406772	0	0	0	0.104	406921	183897238	129362	0	0	0	54774459	1314	2712	91548	10693	0.000	0.000	NaN	409443
		9	2303145	134190	44308	96969	53858	242514	0	0	0	0	670601	2484610	5551894	54969	659631	0	0	0	0.064	661917	309058773	135974	0	0	0	92054276	1356	3390	85236	39259	0.000	0.000	NaN	670601
		10	4048969	110513	53497	95841	0.000	230377	0	0	0	0	1149865	2385665	6321464	758576	714600	0	0	0	0.038	1042157	447463220	111207	0	0	0	133278542	1302	3450	136710	180440	0.000	0.000	NaN	1149865
		11	3985179	154004	32540	138030	50231	236758	0	0	0	0	1175371	3287161	6387427	945471	582674	0	0	0	0.036	1110597	613733955	151029	0	0	0	182802883	1794	3804	31645	144534	0.000	0.000	NaN	1175371	13800115	88.1843
	1044 15437_6000X_0002	1	41318953	154681	35647	148234	0	244038	0	0	0	0	12143563	2396659	1737028	2814426	4848288	0	0	0	0.004	5224104	6391277339	156259	0	0	0	1903665124	1398	3582	61601	2083260	0.000	0.000	NaN	12143563
		2	1618245	148351	23745	135041	96295	218000	0	0	0	0	476119	4155675	1748022	461742	65963	0	0	0	0.090	466430	240067881	144601	0	0	0	71505089	2268	954	171870	42724	0.000	0.000	NaN	476119
		3	1235506	176622	27535	153259	119612	240081	0	0	0	0	341609	4738349	1813985	252859	197889	0	0	0	0.133	321088	218217329	170900	0	0	0	64996823	2586	990	141953	41030	0.000	0.000	NaN	341609
		4	1205290	142067	23727	140935	71141	192274	0	0	0	0	341667	5079159	2044856	131926	307828	0	0	0	0.130	334907	171231387	140614	0	0	0	51001889	2772	1116	113199	24583	0.000	0.000	NaN	341667
		5	3706519	131706	19867	133394	79108	194438	0	0	0	0	1089871	4958226	2451629	307828	1022428	0	0	0	0.039	1067763	488170919	132214	0	0	0	145403478	2706	1896	73244	89419	0.000	0.000	NaN	1089871
		6	2729529	146377	24575	132212	70383	201737	0	0	0	0	799311	4540460	3649958	373791	692613	0	0	0	0.054	787040	399539521	141781	0	0	0	119004295	2478	2370	61645	47566	0.000	0.000	NaN	799311
		7	4837947	147175	23006	139928	93236	214589	0	0	0	0	1424605	2825419	5474937	901496	1088391	0	0	0	0.030	1413255	712026437	144723	0	0	0	212079655	1542	3582	50366	46981	0.000	0.000	NaN	1424605
		8	5187112	159690	24176	171027	47000	207764	0	0	0	0	1522784	2231752	5123134	241865	1418207	0	0	0	0.028	1418207	828331108	161169	0	0	0	246721423	1350	2796	90000	241865	0.000	0.000	NaN	1522784	5995966	49.3757
	1044 15437_6000X_0004	1	49527683	125015	41526	106789	0	238761	0	0	0	0	14533861	1912930	879508	3638964	5595870	0	0	0	0.003	5806793	6191712342	124739	0	0	0	1844223966	1542	486	114139	2686788	0.000	0.000	NaN	14533861
		2	13137325	108336	28116	102967	4443	196246	0	0	0	0	3868801	2088831	857520	2528585	1737028	0	0	0	0.011	2721439	1423250716	107772	0	0	0	423920385	1164	810	155920	1111369	0.000	0.000	NaN	3868801
		3	5012529	130589	41000	99459	43542	238300	0	0	0	0	1469943	1901936	1748022	164908	1429200	0	0	0	0.029	1434308	654582786	119811	0	0	0	194969856	1062	1734	85163	78606	0.000	0.000	NaN	1469943
		4	18898545	115593	32935	107937	1053	228126	0	0	0	0	5535301	1868954	3133247	3353124	3331137	0	0	0	0.008	4544411	2184542446	112720	0	0	0	650673887	1020	1710	137549	1354128	0.000	0.000	NaN	5535301	10874045	74.8187
	1044 15437_6000X_0008	1	51730107	147075	35622	133521	14023	252089	0	0	0	0	15293526	329815	2858401	6750224	2110819	0	0	0	0.003	6754958	7608215892	145681	0	0	0	2266134683	180	2154	177855	2082164	0.000	0.000	NaN	15293526
		2	2296430	126692	33900	149966	17208	220109	0	0	0	0	676165	4133688	4690709	652302	161243	0	0	0	0.063	671935	290940171	129246	0	0	0	86657584	2256	2560	166115	15757	0.000	0.000	NaN	676165
		3	6157387	119517	27747	107283	51064	204989	0	0	0	0	1825358	864850	4316918	1766345	190560	0	0	0	0.023	1766482	735911286	118280	0	0	0	219193844	472	2460	0.713	177445	0.000	0.000	NaN	1825358
		4	3531936	126051	28510	108601	47657	202899	0	0	0	0	1043057	2022868	2975669	974788	344474	0	0	0	0.041	1033864	445204404	126003	0	0	0	132605746	1104	1812	19463	53894	0.000	0.000	NaN	1043057
		5	3071979	135335	32220	115111	59368	224341	0	0	0	0	904066	3056290	2902376	894166	95280	0	0	0	0.047	899229	415745100	131190	0	0	0	123831185	1668	1636	6082	16732	0.000	0.000	NaN	904066
		6	3290207	120368	29728	110587	13007	216929	0	0	0	0	966226	4236297	2807096	960130	58634	0	0	0	0.044	961499	396036658	119650	0	0	0	117960954	2312	1564	3059	31913	0.000	0.000	NaN	966226
		7	3726663	155851	43110	138262	56024	251865	0	0	0	0	1101635	5343011	2865730	1055410	234535	0	0	0	0.039	1081155	580803506	161430	0	0	0	172994430	2916	1564	167471	77391	0.000	0.000	NaN	1101635
		8	1477236	141216	29582	143901	44373	197401	0	0	0	0	425559	6574322	3224863	285840	300499	0	0	0	0.103	414734	208608782	147518	0	0	0	62134882	3588	1760	133568	40800	0.000	0.000	NaN	425559
		9	1275794	146942	35167	130873	72939	229882	0	0	0	0	373297	6933455	3657287	131926	344474	0	0	0	0.115	368872	187467281	139523	0	0	0	55837809	3784	1996	110956	21990	0.000	0.000	NaN	373297	7315363	47.8331
	1044 15437_6000X_0014	1	52166563	155996	37041	148215	25687	252164	0	0	0	0	15356716	1231311	736588	4672386	5233073	0	0	0	0.003	6761218	8137776624	153555	0	0	0	2423866267	768	450	130450	2509314	0.000	0.000	NaN	15356716
		2	4159761	144986	25977	138817	82576	221686	0	0	0	0	1229905	1605102	710936	1209323	87951	0	0	0	0.035	1209412	603109078	145078	0	0	0	179638225	876	436	0.694	84391	0.000	0.000	NaN	1229905
		3	10286932	140710	43951	124003	28106	252303	0	0	0	0	3034643	1282616	1055410	1260628	2682499	0	0	0	0.014	2957743	1447469877	134853	0	0	0	431134150	708	576	114914	256366	0.000	0.000	NaN	3034643
		4	7265314	134409	29497	136988	51536	240936	0	0	0	0	2142056	2799767	3935798	1487834	1495164	0	0	0	0.020	2109304	976519959	132459	0	0	0	290860010	1528	2148	134859	146029	0.000	0.000	NaN	2142056
		5	2185637	131193	22643	126935	75275	188793	0	0	0	0	639637	4360894	5555559	557022	256523	0	0	0	0.067	613251	286739608	129866	0	0	0	85406432	2380	3032	155273	57602	0.000	0.000	NaN	639637
		6	1530953	137286	21762	145420	82879	196833	0	0	0	0	449441	5137793	5812082	439754	80622	0	0	0	0.095	447083	210177830	137550	0	0	0	62602229	2804	3172	169611	22714	0.000	0.000	NaN	449441
		7	3709876	132409	21333	120978	69233	194795	0	0	0	0	1101041	5812082	4580771	124597	1084727	0	0	0	0.038	1091859	491220204	131689	0	0	0	146311718	3172	3092	83447	62080	0.000	0.000	NaN	1101041
		8	3991894	149265	36805	137225	71322	234330	0	0	0	0	1179549	5020525	3041632	688948	930813	0	0	0	0.036	1158042	595848246	143045	0	0	0	177475560	2740	1660	126507	39611	0.000	0.000	NaN	1179549
		9	1215362	135472	23022	122780	78233	185313	0	0	0	0	352683	4771331	2594549	205219	285840	0	0	0	0.123	351880	164647662	134529	0	0	0	49040903	2604	1416	125676	7544	0.000	0.000	NaN	352683
		10	1678677	140621	30304	123046	69000	220211	0	0	0	0	490302	4316918	1978893	337145	344474	0	0	0	0.088	482005	236056470	138205	0	0	0	70310275	2356	1080	134384	36265	0.000	0.000	NaN	490302
		11	661399	156270	19958	176912	109876	197657	0	0	0	0	192335	4060395	1759016	139255	131926	0	0	0	0.225	191824	103356707	155781	0	0	0	30785170	2216	960	136548	6279	0.000	0.000	NaN	192335	10811592	70.403
	1044 15437_6000X_0022	1	47335331	162602	32627	154750	61214	250505	0	0	0	0	13970391	989446	3001321	5804753	2693493	0	0	0	0.003	5833716	7696800480	162705	0	0	0	2292519924	546	2610	6710	2623436	0.000	0.000	NaN	13970391
		2	6506552	140124	30643	123384	70363	225487	0	0	0	0	1919766	2044856	5606863	1905601	43975	0	0	0	0.022	1905657	911722836	136199	0	0	0	271559952	1116	3068	179559	43975	0.000	0.000	NaN	1919766
		3	3122339	142110	22951	143079	82236	205365	0	0	0	0	914095	1048080	5064500	740253	505717	0	0	0	0.047	896506	443715735	140928	0	0	0	132162340	572	2764	145660	62738	0.000	0.000	NaN	914095
		4	6785212	158985	28757	148016	81425	249378	0	0	0	0	2003343	1245970	2924364	1715041	989446	0	0	0	0.021	1979992	1078745242	157308	0	0	0	321308181	680	2136	29982	95227	0.000	0.000	NaN	2003343
		5	2722814	154001	20970	148271	101412	219599	0	0	0	0	804904	3386106	2997656	791557	102609	0	0	0	0.053	798180	419315831	152714	0	0	0	124894740	1848	1636	172614	36524	0.000	0.000	NaN	804904
		6	2098346	157297	28463	153948	81945	230000	0	0	0	0	619306	5299036	3026973	615656	36646	0	0	0	0.069	616745	330062537	154771	0	0	0	98310323	2892	1672	3406	21272	0.000	0.000	NaN	619306
		7	409597	169495	16868	152616	136320	206431	0	0	0	0	113836	6244507	3107595	43975	102609	0	0	0	0.397	111636	69424837	164753	0	0	0	20678439	3408	1696	113199	11549	0.000	0.000	NaN	113836
		8	2652310	148011	26289	141555	87816	214610	0	0	0	0	777998	6566993	3415423	219877	710936	0	0	0	0.055	744161	392570935	147030	0	0	0	116928676	3584	1864	107186	84241	0.000	0.000	NaN	777998	7153248	51.2029
	1044 15437_6000X_0026	1	44666235	159763	35667	180924	0	247021	0	0	0	0	13164572	1421871	2763121	5284377	2682499	0	0	0	0.003	5643072	7136001944	163358	0	0	0	2125484047	780	1636	158834	2102025	0.000	0.000	NaN	13164572
		2	8275877	137681	26942	142053	71843	252485	0	0	0	0	2445444	1480505	2711816	2140136	425096	0	0	0	0.017	2145150	1139433490	136265	0	0	0	339384395	808	1632	3918	309960	0.000	0.000	NaN	2445444
		3	1655175	130555	21035	146978	89748	174191	0	0	0	0	478665	4250955	3019644	439754	161243	0	0	0	0.091	468383	216092072	129428	0	0	0	64363807	2320	1648	159864	32820	0.000	0.000	NaN	478665
		4	926630	147644	36488	119103	79219	224047	0	0	0	0	271710	4844623	3276167	234535	131926	0	0	0	0.158	269094	136811623	141753	0	0	0	40749838	2644	1788	150642	15539	0.000	0.000	NaN	271710
		5	1994268	163565	24541	155043	104770	227928	0	0	0	0	579617	5394316	3671946	505717	249194	0	0	0	0.075	563780	326191509	161861	0	0	0	97157323	2944	2004	153768	53781	0.000	0.000	NaN	579617
		6	752047	127333	24494	118464	69294	186387	0	0	0	0	218645	6009971	4001761	146585	161243	0	0	0	0.198	217914	95760270	129662	0	0	0	28522543	3280	2184	132274	7112	0.000	0.000	NaN	218645
		7	1883475	145469	21104	146772	92038	197787	0	0	0	0	540962	6354445	4324248	234535	454412	0	0	0	0.081	511368	273987757	146623	0	0	0	81608247	3468	2360	117300	67799	0.000	0.000	NaN	540962
		8	1537668	160053	16765	148117	121884	212027	0	0	0	0	446148	5848728	5203756	359132	227206	0	0	0	0.097	424969	246108455	159367	0	0	0	73304295	3192	2840	147680	57313	0.000	0.000	NaN	446148
		9	886341	140373	17716	140875	103296	179344	0	0	0	0	262676	4441515	5079159	256523	51305	0	0	0	0.161	261603	124418008	140937	0	0	0	37058355	2424	2772	168690	10069	0.000	0.000	NaN	262676
		10	1450377	152621	32392	142877	88000	232087	0	0	0	0	427380	3034303	4617417	351803	234535	0	0	0	0.100	422815	221357422	145606	0	0	0	65932111	1656	2520	146310	24066	0.000	0.000	NaN	427380
		11	574107	152970	26947	157456	91894	207246	0	0	0	0	168366	2601878	4522137	153914	65963	0	0	0	0.255	167453	87821370	160010	0	0	0	26157913	1420	2468	156801	8355	0.000	0.000	NaN	168366	5839613	44.3585
	1044 15437_6000X_0032	1	52985758	155460	42130	150570	30815	253777	0	0	0	0	15632985	1627090	1945911	5551894	4606423	0	0	0	0.003	6680146	8237154701	155493	0	0	0	2453466388	1014	1134	139204	2775953	0.000	0.000	NaN	15632985
		2	7282100	151002	34479	142721	64250	242813	0	0	0	0	2125837	3375112	2121813	1934918	791557	0	0	0	0.020	2090567	1099614698	147571	0	0	0	327524224	1842	1158	157751	110079	0.000	0.000	NaN	2125837
		3	7151164	148485	25825	146709	58233	224167	0	0	0	0	2067077	1539139	1890942	571680	1671065	0	0	0	0.021	1672836	1061841780	148237	0	0	0	316273423	1110	1032	92637	529830	0.000	0.000	NaN	2067077
		4	3881101	153276	42807	212120	47580	236894	0	0	0	0	1100108	2715481	4221638	681619	824539	0	0	0	0.040	1069798	594879553	146488	0	0	0	177187031	1482	2304	129579	72393	0.000	0.000	NaN	1100108
		5	9074927	135079	35995	118656	39132	243735	0	0	0	0	2666411	5892704	3496044	1231311	2297715	0	0	0	0.016	2606841	1225831197	129539	0	0	0	365118266	3216	1908	118186	174887	0.000	0.000	NaN	2666411	7959433	50.9144
	1044 15437_6000X_0034	1	44206277	161663	39233	169819	17276	254669	0	0	0	0	12980951	2660512	1110379	2088831	5463943	0	0	0	0.003	5467526	7146534656	164303	0	0	0	2128621254	2202	606	92074	2088831	0.000	0.000	NaN	12980951
		2	5620210	153390	35894	142148	53675	255000	0	0	0	0	1628126	3463063	1121373	1154354	692613	0	0	0	0.027	1216796	862086509	151003	0	0	0	256775592	1890	780	161565	448476	0.000	0.000	NaN	1628126
		3	1604815	161101	43946	146803	81674	254452	0	0	0	0	460242	4617417	1868954	153914	428760	0	0	0	0.095	455549	258536894	155349	0	0	0	77006151	2520	1020	109747	26604	0.000	0.000	NaN	460242
		4	1557812	157267	19105	152971	99407	206954	0	0	0	0	446182	4683380	2286721	98945	428760	0	0	0	0.098	437688	244991669	156138	0	0	0	72971657	2562	1482	78408	31656	0.000	0.000	NaN	446182
		5	1386587	152046	30097	138290	96414	236549	0	0	0	0	408884	4650399	2913370	10994	406772	0	0	0	0.104	406772	210824914	143982	0	0	0	62794965	2544	1590	90000	10994	0.000	0.000	NaN	408884
		6	889699	193209	28347	207520	114909	250000	0	0	0	0	263852	4617417	3397100	0.000	263852	0	0	0	0.161	263852	171898038	198455	0	0	0	51200454	2520	1854	90000	0.000	0.000	0.000	NaN	263852
		7	3609155	154843	22893	136999	95378	209333	0	0	0	0	1065091	4595429	3781884	32982	1055410	0	0	0	0.040	1055639	558854037	154389	0	0	0	166456701	2514	2064	91193	29420	0.000	0.000	NaN	1065091
		8	852768	148256	16646	146612	105542	199000	0	0	0	0	246405	4551454	5244066	21988	241865	0	0	0	0.176	242114	126427786	147113	0	0	0	37656974	2490	2994	87397	18295	0.000	0.000	NaN	246405
		9	2511301	141523	26660	133831	56364	208331	0	0	0	0	720445	3957786	6387427	626649	252859	0	0	0	0.061	675742	355407451	141334	0	0	0	105859398	2160	3624	21975	86525	0.000	0.000	NaN	720445
		10	2659024	168015	31683	190424	100014	234188	0	0	0	0	781848	2649518	3342130	164908	758576	0	0	0	0.055	776293	446757231	169514	0	0	0	133068261	1446	1824	102265	35049	0.000	0.000	NaN	781848
		11	1252293	119780	29342	108235	78309	211546	0	0	0	0	348178	2715481	1781004	274846	197889	0	0	0	0.130	338675	149999474	110634	0	0	0	44677887	1482	1080	35754	35180	0.000	0.000	NaN	348178	6369253	49.0662
	1044 15437_6000X_0035	1	48668201	143992	50736	155076	0	253670	0	0	0	0	14340235	2495604	978453	3419087	5595870	0	0	0	0.003	5970460	7007835840	147463	0	0	0	2087309308	1656	3582	69296	2583994	0.000	0.000	NaN	14340235
		2	4438422	161602	28646	170506	87466	233570	0	0	0	0	1304950	5046177	3177223	450748	1187336	0	0	0	0.033	1270016	717258316	162122	0	0	0	213637989	2754	2382	69212	106112	0.000	0.000	NaN	1304950
		3	3122339	145946	27746	130834	88020	217728	0	0	0	0	900156	4606423	4485491	384785	802551	0	0	0	0.048	890027	455691413	143574	0	0	0	135729339	2514	2886	64385	49306	0.000	0.000	NaN	900156
		4	3565510	147120	34313	124828	65832	219161	0	0	0	0	1019203	3946792	5518913	516711	857520	0	0	0	0.043	1001165	524558072	141224	0	0	0	156241523	2154	3480	58928	78551	0.000	0.000	NaN	1019203
		5	5321406	128710	29376	111021	66607	213317	0	0	0	0	1547803	2561567	6046617	1264293	637643	0	0	0	0.028	1411073	684916974	124675	0	0	0	204005003	1398	3300	153635	297649	0.000	0.000	NaN	1547803
		6	2753030	157388	25973	173926	82827	222059	0	0	0	0	788480	2506598	5068165	87951	769569	0	0	0	0.056	772391	433294804	158686	0	0	0	129058428	1368	2766	94899	63085	0.000	0.000	NaN	788480
		7	5012529	148809	42238	124908	43312	235835	0	0	0	0	1470245	2506598	3309149	131926	1429200	0	0	0	0.029	1430722	745909833	147999	0	0	0	222171948	1368	2586	87357	98165	0.000	0.000	NaN	1470245
		8	1259008	141136	38187	122512	32000	213734	0	0	0	0	338966	3276167	1594108	208883	241865	0	0	0	0.138	319579	177691511	142821	0	0	0	52926061	1788	1002	49185	31095	0.000	0.000	NaN	338966	7369803	51.3925
	1044 15437_6000X_0037	1	57014719	153541	35903	138342	17039	253187	0	0	0	0	16807256	2054945	274725	4351648	6373626	0	0	0	0.003	6738997	8754093023	152229	0	0	0	2609735196	1194	3444	62307	3338817	0.000	0.000	NaN	16807256
		2	3035731	127270	40432	134061	15033	231909	0	0	0	0	881403	4516484	362637	703297	395604	0	0	0	0.049	786310	386356181	132543	0	0	0	115178959	2466	414	26565	183821	0.000	0.000	NaN	881403
		3	2317890	154941	30343	148939	85554	233741	0	0	0	0	685589	4362637	769231	131868	670330	0	0	0	0.062	683177	359136912	150925	0	0	0	107064460	2382	786	78871	22639	0.000	0.000	NaN	685589
		4	2405104	178055	43791	207785	85191	251685	0	0	0	0	709218	4010989	1362637	252747	637363	0	0	0	0.060	685647	428241184	192072	0	0	0	127665549	2190	1092	68369	84715	0.000	0.000	NaN	709218
		5	7654738	164727	34291	148013	75802	254409	0	0	0	0	2249443	2857143	2010989	1076923	1945055	0	0	0	0.019	2223286	1260938918	160167	0	0	0	375906066	1560	2160	61028	141737	0.000	0.000	NaN	2249443
		6	2817695	147243	34935	132133	42760	244340	0	0	0	0	807795	3274725	6373626	725275	274725	0	0	0	0.054	775563	414885847	143210	0	0	0	123684109	1788	3630	20746	54555	0.000	0.000	NaN	807795
		7	4176227	140356	32870	154670	59481	209440	0	0	0	0	1227587	4230769	5824176	1021978	637363	0	0	0	0.035	1204438	586158881	140503	0	0	0	174743341	2310	3528	31950	83870	0.000	0.000	NaN	1227587	6561035	39.0369
	1044 15437_6000X_0040	1	52543305	164372	29669	142228	58382	254405	0	0	0	0	15526172	2230769	406593	2659341	6604396	0	0	0	0.003	6703297	8636640930	163084	0	0	0	2574720847	1950	3822	79611	2593745	0.000	0.000	NaN	15526172
		2	7389741	187941	32991	218861	97521	251680	0	0	0	0	2182463	4725275	703297	241758	2142857	0	0	0	0.019	2147614	1388838102	193211	0	0	0	414034860	2634	1554	86186	147670	0.000	0.000	NaN	2182463
		3	1100243	179115	28987	181127	103296	233951	0	0	0	0	320826	4714286	428571	252747	175824	0	0	0	0.134	307888	197070065	182320	0	0	0	58749740	2574	234	145176	35692	0.000	0.000	NaN	320826
		4	4518375	172897	21738	189424	104829	245912	0	0	0	0	1300929	3351648	428571	1065934	659341	0	0	0	0.034	1253374	781212990	172585	0	0	0	232892092	1830	594	31739	147892	0.000	0.000	NaN	1300929
		5	1452455	158120	31460	121871	100743	219612	0	0	0	0	424117	2945055	1329670	285714	307692	0	0	0	0.101	419890	229662166	155244	0	0	0	68465966	1608	894	47121	17970	0.000	0.000	NaN	424117
		6	5279824	156176	24114	151888	97579	224548	0	0	0	0	1558433	2417582	1802198	406593	1450549	0	0	0	0.027	1497895	824581275	155460	0	0	0	245820871	1338	1776	75556	178615	0.000	0.000	NaN	1558433
		7	3179970	149151	22068	141004	90935	218472	0	0	0	0	903704	2802198	6263736	593407	670330	0	0	0	0.049	895250	474297092	147652	0	0	0	141395552	1530	3420	131517	34043	0.000	0.000	NaN	903704
		8	1382012	166183	20729	168951	117823	215866	0	0	0	0	396702	3494505	7021978	384615	54945	0	0	0	0.110	387119	229666494	167726	0	0	0	68467256	1908	3834	173480	29747	0.000	0.000	NaN	396702
		9	4924258	179104	31314	181929	88571	243261	0	0	0	0	1453274	4318681	4714286	175824	1428571	0	0	0	0.029	1439351	881955002	182196	0	0	0	262924898	2358	3354	82983	60436	0.000	0.000	NaN	1453274
		10	4337238	156035	21657	149227	97190	231074	0	0	0	0	1283831	4780220	2879121	87912	1274725	0	0	0	0.033	1277044	676761326	155057	0	0	0	201753380	2616	1572	93453	50437	0.000	0.000	NaN	1283831	9824279	63.2756
	1044 15437_8000X_0003	1	0.02107	153739	28703	118857	118681	208537	0	0	0	0	9938	0.830	1885	4260	1868	0	0	0	0.002681	4375	0.003	152	0	0	0	1691132	600	2238	13166	1563	0.000	0.000	NaN	9938
		2	0.003831	126000	31113	104086	104000	148000	0	0	0	0	0.569	3289	1935	0.540	0.166	0	0	0	0.1488	0.565	0.4827	126	0	0	0	252000	2376	1518	17103	0.013	0.000	0.000	NaN	569
		3	0.003831	129000	5657	125016	125000	133000	0	0	0	0	0.886	2334	2001	0.822	0.183	0	0	0	0.06133	0.840	0.4942	129	0	0	0	258000	1686	1572	11976	0.087	0.000	0.000	NaN	886
		4	0.003831	175500	50205	140139	140000	211000	0	0	0	0	1228	0.913	2192	1088	0.531	0	0	0	0.03194	1211	0.6724	175500	0	0	0	351000	660	1968	26038	0.058	0.000	0.000	NaN	1228
		5	0.003831	105000	15556	94043	94000	116000	0	0	0	0	0.817	0.781	2923	0.390	0.631	0	0	0	0.07207	0.742	0.4023	105000	0	0	0	210000	564	2112	121734	0.150	0.000	0.000	NaN	817
		6	0.001916	111000	0.000	111000	111000	111000	0	0	0	0	0.237	1287	3621	0.233	0.033	0	0	0	0.4291	0.235	0.2126	111000	0	0	0	111000	930	2616	171870	0.014	0.000	0.000	NaN	237
		7	0.001916	131000	0.000	131000	131000	131000	0	0	0	0	0.299	2940	3546	0.291	0.025	0	0	0	0.2688	0.291	0.2509	131000	0	0	0	131000	2124	2574	3270	0.023	0.000	0.000	NaN	299	4036	40.6118
	1044 15437_8000X_0007	1	0.01916	183317	35156	132191	132	229565	0	0	0	0	9256	1445	1420	2425	3513	0	0	0	0.00281	3919	0.004	186785	0	0	0	1833174	1230	1074	122276	1344	0.000	0.000	NaN	9256
		2	0.003831	189500	24749	172068	172	207000	0	0	0	0	0.589	3114	2500	0.282	0.498	0	0	0	0.1388	0.573	0.726	189500	0	0	0	379000	2250	1806	119539	0.055	0.000	0.000	NaN	589
		3	0.003831	225000	31113	203086	203	247000	0	0	0	0	0.629	2707	1943	0.382	0.399	0	0	0	0.1218	0.534	0.862	225000	0	0	0	450000	1956	1404	134370	0.076	0.000	0.000	NaN	629
		4	0.003831	148000	4243	145012	145	151000	0	0	0	0	1171	1868	1304	0.814	0.714	0	0	0	0.03514	1083	0.567	148000	0	0	0	296000	1350	942	138731	0.188	0.000	0.000	NaN	1171
		5	0.001916	175000	0.000	175000	175	175000	0	0	0	0	0.185	1636	1420	0.166	0.050	0	0	0	0.7012	0.168	0.3352	175000	0	0	0	175000	1182	1062	8531	0.036	0.000	0.000	NaN	185
		6	0.001916	112000	0.000	112000	112	112000	0	0	0	0	0.296	1503	1545	0.033	0.291	0	0	0	0.2744	0.293	0.2145	112000	0	0	0	112000	1086	1326	83480	0.020	0.000	0.000	NaN	296
		7	0.003831	180000	35355	155098	155	205000	0	0	0	0	0.538	1511	2018	0.233	0.482	0	0	0	0.1662	0.535	0.6896	180000	0	0	0	360000	1092	1458	115769	0.022	0.000	0.000	NaN	538
		8	0.003831	167500	41719	138115	138	197000	0	0	0	0	0.916	1844	2724	0.465	0.781	0	0	0	0.05739	0.909	0.6417	167500	0	0	0	335000	1332	1968	120784	0.022	0.000	0.000	NaN	916
		9	0.003831	133500	55861	94154	94	173000	0	0	0	0	0.717	2383	3920	0.473	0.490	0	0	0	0.09354	0.681	0.5115	133500	0	0	0	267000	1722	2832	134012	0.094	0.000	0.000	NaN	717	5041	54.462
	1044 15437_8000X_0015	1	0.02299	141767	29311	109155	109	188605	0	0	0	0	11362	0.789	0.972	3770	3546	0	0	0	0.002238	4425	0.003	128700	0	0	0	1701204	672	2886	37451	2561	0.000	0.000	NaN	11362
		2	0.009578	128435	28845	79857	79715	152243	0	0	0	0	4029	1511	2433	3048	2109	0	0	0	0.007413	3646	0.001	137217	0	0	0	642174	1092	3204	33292	0.657	0.000	0.000	NaN	4029
		3	0.005747	132037	23269	107090	107000	153000	0	0	0	0	1976	0.681	2981	0.864	1486	0	0	0	0.0185	1621	0.7588	136110	0	0	0	396110	648	2154	113545	0.448	0.000	0.000	NaN	1976
		4	0.005747	123413	14622	110057	110000	139000	0	0	0	0	1624	3579	0.930	1038	0.922	0	0	0	0.02739	1388	0.7092	121239	0	0	0	370239	2586	672	138395	0.373	0.000	0.000	NaN	1624	7629	67.1449
	1044 15437_8000X_0018	1	0.02299	130612	31825	120219	86055	183777	0	0	0	0	11073	0.208	1470	4401	2616	0	0	0	0.002356	4804	0.003	130085	0	0	0	1567339	186	1140	151619	1813	0.000	0.000	NaN	11073
		2	0.003831	120500	12021	112033	112000	129000	0	0	0	0	1089	1437	1412	1021	0.282	0	0	0	0.04062	1060	0.4617	120500	0	0	0	241000	1038	1020	164548	0.088	0.000	0.000	NaN	1089
		3	0.001916	102000	0.000	102000	102000	102000	0	0	0	0	0.457	0.972	1453	0.457	0.017	0	0	0	0.1151	0.457	0.1954	102000	0	0	0	102000	702	1062	2083	0.010	0.000	0.000	NaN	457
		4	0.001916	132000	0.000	132000	132000	132000	0	0	0	0	0.192	0.731	1470	0.183	0.042	0	0	0	0.6535	0.187	0.2529	132000	0	0	0	132000	528	1092	12804	0.021	0.000	0.000	NaN	192
		5	0.005747	98862	42633	63162	63000	146000	0	0	0	0	1675	0.199	1661	1038	1096	0	0	0	0.02575	1422	0.5681	87587	0	0	0	296587	240	1200	129548	0.297	0.000	0.000	NaN	1675
		6	0.001916	121000	0.000	121000	121000	121000	0	0	0	0	0.211	1478	2981	0.208	0.033	0	0	0	0.5387	0.210	0.2318	121000	0	0	0	121000	1068	2154	170910	0.012	0.000	0.000	NaN	211	3624	32.7283
	1044 15437_8000X_0021	1	0.02873	149037	56891	60381	60015	247250	0	0	0	0	14243	0.739	0.482	4509	4501	0	0	0	0.00178	5943	0.004	135980	0	0	0	2235560	696	3546	43981	2933	0.000	0.000	NaN	14243
		2	0.003831	183000	18385	170051	170000	196000	0	0	0	0	0.637	3862	0.531	0.615	0.091	0	0	0	0.1187	0.621	0.7011	183000	0	0	0	366000	2790	450	8455	0.044	0.000	0.000	NaN	637
		3	0.003831	160000	4243	157012	157000	163000	0	0	0	0	0.748	2931	0.656	0.615	0.390	0	0	0	0.08608	0.728	0.613	160000	0	0	0	320000	2118	756	32421	0.059	0.000	0.000	NaN	748
		4	0.001916	170000	0.000	170000	170000	170000	0	0	0	0	0.374	1320	2300	0.257	0.266	0	0	0	0.1722	0.370	0.3257	170000	0	0	0	170000	954	1854	45909	0.023	0.000	0.000	NaN	374
		5	0.003831	185500	30406	164084	164000	207000	0	0	0	0	1292	0.781	2740	0.440	1154	0	0	0	0.02885	1235	0.7107	185500	0	0	0	371000	564	2814	69128	0.175	0.000	0.000	NaN	1292
		6	0.003831	144000	8485	138023	138000	150000	0	0	0	0	1459	0.681	3994	0.681	1063	0	0	0	0.02261	1262	0.5517	144000	0	0	0	288000	492	2886	122645	0.331	0.000	0.000	NaN	1459
		7	0.003831	145500	21920	130061	130000	161000	0	0	0	0	0.800	1993	4999	0.781	0.075	0	0	0	0.0752	0.784	0.5574	145500	0	0	0	291000	1440	3666	5469	0.049	0.000	0.000	NaN	800
		8	0.007662	141287	14484	132060	132000	162499	0	0	0	0	2684	2790	2948	1727	1935	0	0	0	0.01337	2594	0.001	135325	0	0	0	565149	2016	3528	48245	0.264	0.000	0.000	NaN	2684
		9	0.003831	159500	14849	149041	149000	170000	0	0	0	0	0.682	4684	2201	0.282	0.590	0	0	0	0.1035	0.650	0.6111	159500	0	0	0	319000	3384	2016	65072	0.074	0.000	0.000	NaN	682
		10	0.003831	180000	2828	178008	178000	182000	0	0	0	0	0.572	5099	1279	0.116	0.540	0	0	0	0.1472	0.550	0.6896	180000	0	0	0	360000	3690	1314	78690	0.064	0.000	0.000	NaN	572	9248	64.9301
	1044 15437_8000X_0025	1	0.02873	163839	36788	120447	120217	238065	0	0	0	0	13773	0.980	0.332	4351	4758	0	0	0	0.001904	5963	0.005	151649	0	0	0	2457582	840	3642	46637	2294	0.000	0.000	NaN	13773
		2	0.001916	205000	0.000	205000	205000	205000	0	0	0	0	0.414	2724	4169	0.382	0.133	0	0	0	0.1405	0.404	0.3927	205000	0	0	0	205000	1968	3108	19179	0.039	0.000	0.000	NaN	414
		3	0.003831	155000	46669	122129	122000	188000	0	0	0	0	0.573	3247	3720	0.399	0.340	0	0	0	0.1466	0.524	0.5938	155000	0	0	0	310000	2346	2934	40503	0.043	0.000	0.000	NaN	573
		4	0.005747	163914	10503	157037	157000	176000	0	0	0	0	1936	3936	2051	1129	1445	0	0	0	0.01926	1790	0.942	158742	0	0	0	491742	2850	2490	51216	0.132	0.000	0.000	NaN	1936
		5	0.005747	129055	26897	98092	98000	145000	0	0	0	0	1681	4808	0.424	0.465	1445	0	0	0	0.02557	1479	0.7417	144164	0	0	0	387164	3474	306	102319	0.353	0.000	0.000	NaN	1681
		6	0.003831	211500	6364	207018	207000	216000	0	0	0	0	1467	3214	0.473	1329	0.482	0	0	0	0.02238	1413	0.8103	211500	0	0	0	423000	2322	690	19926	0.148	0.000	0.000	NaN	1467
		7	0.003831	154000	26870	135074	135000	173000	0	0	0	0	0.932	2284	1271	0.656	0.639	0	0	0	0.05538	0.916	0.59	154000	0	0	0	308000	1650	1380	44265	0.044	0.000	0.000	NaN	932
		8	0.003831	188500	44548	157123	157000	220000	0	0	0	0	1447	1594	1927	0.639	1212	0	0	0	0.02299	1371	0.7222	188500	0	0	0	377000	1152	2268	62193	0.123	0.000	0.000	NaN	1447
		9	0.003831	172500	21920	157061	157000	188000	0	0	0	0	0.819	1121	3272	0.332	0.739	0	0	0	0.07183	0.810	0.6609	172500	0	0	0	345000	810	2898	65799	0.039	0.000	0.000	NaN	819	9269	67.2983
	1044 15437_8000X_0027	1	0.02682	154862	23203	184854	110242	185	0	0	0	0	12689	0.698	1262	4518	3388	0	0	0	0.002093	5177	0.004	160768	0	0	0	2168066	606	1308	147712	2477	0.000	0.000	NaN	12689
		2	0.003831	158000	9899	151027	151000	165	0	0	0	0	1217	3787	2151	0.922	0.772	0	0	0	0.03251	1203	0.6053	158000	0	0	0	316000	2736	1554	140042	0.075	0.000	0.000	NaN	1217
		3	0.001916	158000	0.000	158000	158000	158	0	0	0	0	0.403	2267	1495	0.365	0.166	0	0	0	0.1481	0.401	0.3027	158000	0	0	0	158000	1638	1080	155556	0.010	0.000	0.000	NaN	403
		4	0.003831	186500	40305	158111	158000	215	0	0	0	0	1016	0.822	1237	0.897	0.382	0	0	0	0.04659	0.972	0.7145	186500	0	0	0	373000	594	1170	22620	0.140	0.000	0.000	NaN	1016
		5	0.003831	134500	7778	129021	129000	140	0	0	0	0	0.689	0.706	1860	0.000	0.689	0	0	0	0.1013	0.689	0.5153	134500	0	0	0	269000	510	1344	90000	0.000	0.000	0.000	NaN	689
		6	0.005747	131654	96941	22359	22000	205962	0	0	0	0	1659	0.747	2732	1121	1146	0	0	0	0.02623	1603	0.7566	167000	0	0	0	394962	540	1974	134370	0.160	0.000	0.000	NaN	1659
		7	0.005747	149804	11430	143039	143000	163000	0	0	0	0	1649	2043	3920	1520	0.548	0	0	0	0.02657	1616	0.8609	143411	0	0	0	449411	1476	2832	160168	0.124	0.000	0.000	NaN	1649
		8	0.003831	158000	9899	151027	151000	165000	0	0	0	0	1270	3812	4642	1254	0.075	0	0	0	0.02986	1256	0.6053	158000	0	0	0	316000	2754	3354	176967	0.056	0.000	0.000	NaN	1270
		9	0.003831	134500	19092	121053	121000	148000	0	0	0	0	0.872	5032	3546	0.174	0.847	0	0	0	0.06338	0.865	0.5153	134500	0	0	0	269000	3636	2562	101634	0.025	0.000	0.000	NaN	872	8775	69.1544
	1044 15437_8000X_0029	1	0.02299	145512	37477	162650	83	218485	0	0	0	0	11253	2051	0.864	2657	4401	0	0	0	0.002281	4534	0.003	149559	0	0	0	1746150	1878	3678	68510	2530	0.000	0.000	NaN	11253
		2	0.005747	132731	37949	89133	89	157000	0	0	0	0	2101	4144	2998	0.556	1976	0	0	0	0.01635	2053	0.7628	152194	0	0	0	398194	2994	3594	74277	0.201	0.000	0.000	NaN	2101
		3	0.003831	179500	50205	144139	144	215000	0	0	0	0	1208	2608	5049	1146	0.241	0	0	0	0.03302	1163	0.6877	179500	0	0	0	359000	1884	3648	170134	0.124	0.000	0.000	NaN	1208
		4	0.001916	197000	0.000	197000	197	197000	0	0	0	0	0.308	2334	4800	0.208	0.216	0	0	0	0.2536	0.300	0.3774	197000	0	0	0	197000	1686	3468	133877	0.029	0.000	0.000	NaN	308
		5	0.001916	223000	0.000	223000	223	223000	0	0	0	0	0.295	2059	3372	0.025	0.291	0	0	0	0.2768	0.292	0.4272	223000	0	0	0	223000	1488	2646	85101	0.020	0.000	0.000	NaN	295
		6	0.003831	169500	4950	166014	166	173000	0	0	0	0	1265	2392	1619	0.714	1038	0	0	0	0.03007	1260	0.6494	169500	0	0	0	339000	1728	1920	55472	0.038	0.000	0.000	NaN	1265	5177	46.0055
	1044 15437_8000X_0031	1	0.0249	163977	34055	181091	105390	211	0	0	0	0	12103	0.822	1212	4227	3529	0	0	0	0.002136	4514	0.004	180964	0	0	0	2131706	678	1344	151785	2993	0.000	0.000	NaN	12103
		2	0.003831	160000	8485	154023	154000	166	0	0	0	0	1335	0.747	1301	0.764	1005	0	0	0	0.02701	1262	0.613	160000	0	0	0	320000	540	1666	52753	0.195	0.000	0.000	NaN	1335
		3	0.005747	159759	41810	134145	134000	208	0	0	0	0	1472	0.955	2796	0.988	1005	0	0	0	0.03331	1409	0.9181	137277	0	0	0	479277	690	2020	134523	0.164	0.000	0.000	NaN	1472
		4	0.003831	202500	24749	185068	185000	220	0	0	0	0	0.512	2807	4457	0.490	0.108	0	0	0	0.1837	0.502	0.7758	202500	0	0	0	405000	2028	3220	167574	0.029	0.000	0.000	NaN	512
		5	0.005747	168756	21835	144081	144000	185269	0	0	0	0	1765	4692	2680	0.324	1653	0	0	0	0.02318	1657	0.9698	177000	0	0	0	506269	3390	3130	85976	0.257	0.000	0.000	NaN	1765	5084	42.0061
	1044 15437_8000X_0038	1	0.02107	168504	44120	84005	83712	233572	0	0	0	0	10153	1312	0.689	1885	4194	0	0	0	0.002569	4201	0.004	172835	0	0	0	1853544	1086	3522	85011	1860	0.000	0.000	NaN	10153
		2	0.003831	163500	13435	154037	154000	173000	0	0	0	0	0.645	1819	0.620	0.504	0.354	0	0	0	0.1159	0.613	0.6264	163500	0	0	0	327000	1314	452	145305	0.080	0.000	0.000	NaN	645
		3	0.001916	233000	0.000	233000	233000	233000	0	0	0	0	0.397	2455	1113	0.172	0.354	0	0	0	0.1525	0.394	0.4463	233000	0	0	0	233000	1774	804	115844	0.019	0.000	0.000	NaN	397
		4	0.003831	171500	41719	142115	142000	201000	0	0	0	0	0.492	2837	1838	0.205	0.437	0	0	0	0.1986	0.483	0.6571	171500	0	0	0	343000	2050	1328	115096	0.033	0.000	0.000	NaN	492
		5	0.001916	236000	0.000	236000	236000	236000	0	0	0	0	0.135	3064	2585	0.017	0.133	0	0	0	0.001	0.134	0.4521	236000	0	0	0	236000	2214	1868	97125	0.007	0.000	0.000	NaN	135
		6	0.003831	148500	0.707	148002	148000	149000	0	0	0	0	0.669	2195	4280	0.520	0.415	0	0	0	0.1076	0.666	0.5689	148500	0	0	0	297000	1586	3392	38585	0.014	0.000	0.000	NaN	669
		7	0.003831	148000	24042	131066	131000	165000	0	0	0	0	0.968	1337	4518	0.736	0.371	0	0	0	0.05139	0.795	0.567	148000	0	0	0	296000	966	3264	157902	0.261	0.000	0.000	NaN	968
		8	0.001916	114000	0.000	114000	114000	114000	0	0	0	0	0.454	1287	3864	0.083	0.437	0	0	0	0.1166	0.445	0.2184	114000	0	0	0	114000	930	3108	79249	0.015	0.000	0.000	NaN	454
		9	0.001916	148000	0.000	148000	148000	148000	0	0	0	0	0.379	1354	3217	0.055	0.371	0	0	0	0.1674	0.374	0.2835	148000	0	0	0	148000	978	2592	82349	0.027	0.000	0.000	NaN	379
		10	0.001916	149000	0.000	149000	149000	149000	0	0	0	0	0.262	1359	2608	0.006	0.260	0	0	0	0.352	0.260	0.2854	149000	0	0	0	149000	982	1884	91219	0.006	0.000	0.000	NaN	262
		11	0.001916	133000	0.000	133000	133000	133000	0	0	0	0	0.397	1387	1949	0.100	0.376	0	0	0	0.1524	0.387	0.2548	133000	0	0	0	133000	1002	1680	76759	0.041	0.000	0.000	NaN	397	4798	47.257
	1044 15437_8000X_0042	1	0.0249	190363	31669	107283	107031	236	0	0	0	0	11832	0.365	1262	4335	3272	0	0	0	0.002235	4904	0.005	189829	0	0	0	2474713	312	1260	149918	2288	0.000	0.000	NaN	11832
		2	0.007662	206925	29935	181260	181136	245	0	0	0	0	2791	0.473	1188	1694	1254	0	0	0	0.01236	1823	0.002	200782	0	0	0	827699	426	1764	30069	0.899	0.000	0.000	NaN	2791
		3	0.005747	161476	30192	136542	136428	195	0	0	0	0	1895	0.606	2558	1362	1279	0	0	0	0.02012	1868	0.928	153000	0	0	0	484428	438	1848	136801	0.101	0.000	0.000	NaN	1895
		4	0.003831	160500	20506	146057	146000	175	0	0	0	0	0.999	2259	4136	0.889	0.340	0	0	0	0.04829	0.952	0.6149	160500	0	0	0	321000	1632	2988	159034	0.138	0.000	0.000	NaN	999
		5	0.003831	155000	9899	148027	148000	162	0	0	0	0	0.789	3338	4385	0.747	0.108	0	0	0	0.07733	0.751	0.5938	155000	0	0	0	310000	2412	3222	5711	0.075	0.000	0.000	NaN	789
		6	0.003831	172500	31820	150088	150000	195	0	0	0	0	0.793	4393	3729	0.399	0.606	0	0	0	0.07659	0.726	0.6609	172500	0	0	0	345000	3174	3132	56674	0.146	0.000	0.000	NaN	793
		7	0.003831	168500	0.707	168002	168000	169	0	0	0	0	0.503	4551	3114	0.133	0.473	0	0	0	0.1902	0.492	0.6456	168500	0	0	0	337000	3288	2250	105680	0.041	0.000	0.000	NaN	503
		8	0.003831	195000	14142	185039	185000	205	0	0	0	0	0.732	3837	2541	0.548	0.473	0	0	0	0.08974	0.724	0.7471	195000	0	0	0	390000	2772	1836	139185	0.038	0.000	0.000	NaN	732
		9	0.003831	167500	26163	149072	149000	186	0	0	0	0	0.650	2433	1628	0.548	0.316	0	0	0	0.1141	0.628	0.6417	167500	0	0	0	335000	1758	1182	150725	0.061	0.000	0.000	NaN	650	9152	77.3496
	1044 15437_8000X_0010	5	0.02299	139295	43050	63177	62926	191489	0	0	0	0	11052	1802	0.540	2433	4327	0	0	0	0.002365	4363	0.003	143560	0	0	0	1671542	1692	3462	74774	2111	0.000	0.000	NaN	11052
		6	0.003831	166000	25456	148070	148000	184000	0	0	0	0	0.890	3928	0.997	0.340	0.814	0	0	0	0.06078	0.882	0.636	166000	0	0	0	332000	2838	720	112703	0.040	0.000	0.000	NaN	890
		7	0.003831	136500	33234	113092	113000	160000	0	0	0	0	0.721	1802	3870	0.141	0.648	0	0	0	0.09273	0.661	0.523	136500	0	0	0	273000	1308	2796	101592	0.079	0.000	0.000	NaN	721
		8	0.003831	180000	55154	141152	141000	219000	0	0	0	0	0.612	3604	3845	0.274	0.531	0	0	0	0.1284	0.598	0.6896	180000	0	0	0	360000	2604	3162	62723	0.049	0.000	0.000	NaN	612
		9	0.003831	198000	21213	183059	183000	213000	0	0	0	0	0.663	2134	4725	0.648	0.091	0	0	0	0.1095	0.654	0.7586	198000	0	0	0	396000	1542	3414	171973	0.027	0.000	0.000	NaN	663	2886	26.1129

[truncated: 2 more sheets: Bio rep 2-ROP1-HA 3hpi ER, Bio rep 2-ROP1-HA 3hpi Mito]
