# Supplementary material for: Toxoplasma effector TgROP1 establishes membrane contact sites with the endoplasmic reticulum during infection
Source: Nat Microbiol. 2025 Nov 25;10(12):3331–45. doi: 10.1038/s41564-025-02193-3 (PMC12669048; doi:10.1038/s41564-025-02193-3)
Supplement: Supplementary file 15 — Statistical source data. [file 41564_2025_2193_MOESM15_ESM.xlsx]

## Sheet: n= 1 bio rep WT 3hpi ER
Image number	Vacuole size		Area	Mean	StdDEV	Mode	Min	Max	X	Y	XY	YM	Perimeter	BX	BY	Width	Height	Major	Minor	Angle	Circ.	Feret	IntDen	Median	Skew	Kurt	%Area	RawIntDen	FeretX	FeretY	FeretAngle	MinFeret	AR	Round	Solidarity	Length
14827_3hpi_WT_10kX_0020	1	1	8570	134702	37645	140125	0	241562	0	0	0	0	8488816	876	366	2610	2928	0	0	0	0.001	3458067	1154392472	135981	0	0	0	1154392472	984	3222	45773	1666414	0.000	0.000	NaN	8488816
		2	4403	152668	33428	161444	45856	254975	0	0	0	0	4373257	840	360	2676	2288	0	0	0	0.003	3232814	672199103	153982	0	0	0	672199103	840	2648	36700	1187768	0.000	0.000	NaN	4373257
		3	4003	122477	38209	139746	13849	227999	0	0	0	0	3960234	848	1092	2680	2208	0	0	0	0.003	3289644	490274022	125498	0	0	0	490274022	960	3148	38682	644056	0.000	0.000	NaN	3960234	8333491	98.1702
14827_3hpi_WT_10kX_0023	1	1	9117	214942	16747	219891	159308	254165	0	0	0	0	8969607	876	300	2418	3372	0	0	0	0.001	3738366	1959623347	216604	0	0	0	1959623347	1356	3672	64422	1697494	0.000	0.000	NaN	8969607
		2	357	205273	13056	213895	176168	239087	0	0	0	0	336013	2976	288	282	162	0	0	0	0.040	325220	73282436	204626	0	0	0	73282436	2976	288	150124	34866	0.000	0.000	NaN	336013
		3	488	213092	18344	188976	177369	245673	0	0	0	0	467990	2550	288	432	144	0	0	0	0.028	455368	103988858	216783	0	0	0	103988858	2550	432	18435	28460	0.000	0.000	NaN	467990
		4	153	214214	16713	222887	172606	237781	0	0	0	0	139978	2118	630	84	102	0	0	0	0.098	132136	32774745	220527	0	0	0	32774745	2118	732	50528	19344	0.000	0.000	NaN	139978
		5	31	215290	5951	212035	204000	226000	0	0	0	0	23889	1920	906	12	18	0	0	0	0.683	21633	6674000	214000	0	0	0	6674000	1920	924	56310	6656	0.000	0.000	NaN	23889
		6	1921	215465	14400	213958	164845	254974	0	0	0	0	1876226	888	1098	810	1638	0	0	0	0.007	1827332	413908479	215082	0	0	0	413908479	888	2736	63687	163478	0.000	0.000	NaN	1876226
		7	981	215620	12479	209933	143330	245124	0	0	0	0	949952	918	2886	486	756	0	0	0	0.014	898739	211523636	215616	0	0	0	211523636	918	2886	122735	115362	0.000	0.000	NaN	949952
		8	601	216548	14141	218136	177843	245483	0	0	0	0	576722	1842	3138	438	354	0	0	0	0.023	563170	130145236	217546	0	0	0	130145236	1842	3492	38946	47350	0.000	0.000	NaN	576722	4370770	48.7287
14827_3hpi_WT_10kX_0028	1	1	9415	137498	40829	111064	0	255	0	0	0	0	9208643	1212	156	1674	3750	0	0	0	0.001	3751387	1294539832	135082	0	0	0	1294539832	1854	3906	88442	1633317	0.000	0.000	NaN	9208643
		2	655	143315	38452	118940	52084	247684	0	0	0	0	640976	1368	378	138	618	0	0	0	0.020	633220	93871295	136797	0	0	0	93871295	1368	996	77412	24046	0.000	0.000	NaN	640976
		3	1717	148446	45966	116304	19011	252879	0	0	0	0	1691870	2700	1950	168	1620	0	0	0	0.008	1620100	254882224	149452	0	0	0	254882224	2700	3570	89363	164567	0.000	0.000	NaN	1691870	2332846	25.3332
14827_3hpi_WT_10kX_0031	1	1	9910	146624	35628	139347	0	245174	0	0	0	0	9760809	528	294	3282	3126	0	0	0	0.001	3727212	1453042056	147422	0	0	0	1453042056	540	2508	30363	1749765	0.000	0.000	NaN	9760809
		2	1119	167648	29153	167661	89053	243258	0	0	0	0	1048100	498	1788	462	786	0	0	0	0.013	841306	187598224	169093	0	0	0	187598224	660	2574	69109	246084	0.000	0.000	NaN	1048100
		3	1199	160876	24931	183070	94989	228020	0	0	0	0	1169098	1434	2616	714	864	0	0	0	0.011	1120844	192890602	162679	0	0	0	192890602	1434	3480	50430	84188	0.000	0.000	NaN	1169098
		4	460	114763	41260	128287	22292	219634	0	0	0	0	438026	2946	1740	330	276	0	0	0	0.030	430205	52790998	120841	0	0	0	52790998	2946	2016	39908	23933	0.000	0.000	NaN	438026
		5	675	117842	33352	136796	32974	205003	0	0	0	0	643006	3540	900	252	576	0	0	0	0.021	628713	79543541	117960	0	0	0	79543541	3540	1476	66371	34051	0.000	0.000	NaN	643006
		6	134	145274	26479	161995	100348	199917	0	0	0	0	121754	3522	378	96	66	0	0	0	0.114	116499	19466723	140248	0	0	0	19466723	3522	378	145491	13817	0.000	0.000	NaN	121754
		7	504	112728	47040	116371	0.000	195351	0	0	0	0	490435	2982	300	474	42	0	0	0	0.026	475857	56814668	121005	0	0	0	56814668	2982	300	174936	35125	0.000	0.000	NaN	490435
		8	1204	149578	27274	163227	70005	214203	0	0	0	0	1146384	1764	330	972	516	0	0	0	0.012	1097672	180092480	150035	0	0	0	180092480	1764	846	27686	126851	0.000	0.000	NaN	1146384
		9	1077	160012	29292	185803	55602	229656	0	0	0	0	1040771	990	966	666	768	0	0	0	0.012	1016553	172333007	163913	0	0	0	172333007	990	1734	49069	84099	0.000	0.000	NaN	1040771	6097574	62.47
14827_3hpi_WT_10kX_0037	1	1	8954	192815	26302	199741	55829	251274	0	0	0	0	8830901	1032	624	2610	3204	0	0	0	0.001	3633588	1726467917	195532	0	0	0	1726467917	1458	648	118935	1635458	0.000	0.000	NaN	8830901
		2	2525	205852	16546	204590	155005	250806	0	0	0	0	2489823	1206	588	1632	1302	0	0	0	0.005	1864987	519775241	206375	0	0	0	519775241	1362	750	142319	636473	0.000	0.000	NaN	2489823
		3	395	204602	14657	187428	160070	238322	0	0	0	0	385489	1108	1136	40	380	0	0	0	0.033	381701	80817935	205666	0	0	0	80817935	1112	1516	84588	17893	0.000	0.000	NaN	385489	2875312	32.5597
14827_3hpi_WT_12kX_0033	1
		1	7831	153891	30119	148511	48417	250979	0	0	0	0	7687752	1002	858	2238	2664	0	0	0	0.002	2973991	1205118679	154811	0	0	0	1205118679	1224	3510	59710	1564779	0.000	0.000	NaN	7687752
		2	902	159672	24387	162278	92001	225762	0	0	0	0	866804	2040	834	786	162	0	0	0	0.015	789291	144024100	160462	0	0	0	144024100	2040	924	174766	134842	0.000	0.000	NaN	866804
		3	580	157596	18744	163764	104661	204532	0	0	0	0	559656	1626	942	348	426	0	0	0	0.023	550073	91405945	156449	0	0	0	91405945	1626	1368	50755	39868	0.000	0.000	NaN	559656
		4	2296	164072	23769	170048	103174	242926	0	0	0	0	2235545	1026	1416	570	2064	0	0	0	0.006	2106299	376708699	162379	0	0	0	376708699	1176	3480	78498	303938	0.000	0.000	NaN	2235545	3662005	47.6343
14827_3hpi_WT_6000X_0003	1	1	8866	202893	31130	213663	0.004	255	0	0	0	0	8771076	1332	342	1890	3606	0	0	0	0.001	3980682	1798847107	206658	0	0	0	1798847107	1518	3948	64941	1224708	0.000	0.000	NaN	8771076
		2	1878	203764	15028	200995	160063	239748	0	0	0	0	1798534	2382	354	852	870	0	0	0	0.007	934807	382669341	204342	0	0	0	382669341	2382	666	143351	716260	0.000	0.000	NaN	1798534
		3	951	217625	20838	219947	166592	255000	0	0	0	0	899095	2658	1476	384	798	0	0	0	0.015	885585	206961490	217746	0	0	0	206961490	2658	2274	64303	27037	0.000	0.000	NaN	899095
		4	317	221206	13595	216084	188585	252874	0	0	0	0	301040	1350	2388	54	294	0	0	0	0.044	298918	70122363	222008	0	0	0	70122363	1350	2682	79592	8846	0.000	0.000	NaN	301040	2998669	34.1882
14827_3hpi_WT_6000X_0004_top	1	1	6421	145290	36990	121524	20156	255	0	0	0	0	6354095	1271	838	2448	1452	0	0	0	0.002	2533908	932909800	143368	0	0	0	932909800	1280	1054	164269	1305918	0.000	0.000	NaN	6354095
		2	338	136504	18895	134056	73751	176331	0	0	0	0	327983	1760	856	318	45	0	0	0	0.039	320031	46138461	138887	0	0	0	46138461	1760	865	173541	24863	0.000	0.000	NaN	327983
		3	780	159925	19199	145368	113189	208424	0	0	0	0	770151	1250	862	270	612	0	0	0	0.017	644190	124741210	158895	0	0	0	124741210	1310	1474	70974	175546	0.000	0.000	NaN	770151
		4	350	136181	19879	131843	77599	185666	0	0	0	0	336160	1328	1486	225	240	0	0	0	0.039	328976	47663219	133827	0	0	0	47663219	1328	1486	133152	27494	0.000	0.000	NaN	336160
		5	802	154655	34747	146909	61928	233906	0	0	0	0	777162	1769	1996	732	228	0	0	0	0.017	766686	124033350	155670	0	0	0	124033350	1769	1996	162699	30847	0.000	0.000	NaN	777162	2211456	34.8036
		1	5983	142467	36932	126233	48328	255	0	0	0	0	5872657	677	2178	2262	1389	0	0	0	0.002	2281693	852382469	139022	0	0	0	852382469	680	3111	8087	1375486	0.000	0.000	NaN	5872657
14827_3hpi_WT_6000X_0004_bottom	1	2	519	157046	24149	150744	78647	219004	0	0	0	0	509449	971	2259	420	258	0	0	0	0.025	492914	81506935	156765	0	0	0	81506935	971	2517	31562	30980	0.000	0.000	NaN	509449
		3	1287	139016	28474	155962	54390	209629	0	0	0	0	1254439	692	2577	498	870	0	0	0	0.010	904111	178913577	140000	0	0	0	178913577	944	2577	105789	392636	0.000	0.000	NaN	1254439
		4	529	117824	28367	99624	48422	172666	0	0	0	0	512919	1586	3477	471	90	0	0	0	0.025	471239	62329019	118211	0	0	0	62329019	1586	3492	1824	83270	0.000	0.000	NaN	512919
		5	269	138237	28924	113300	70258	214296	0	0	0	0	251897	2372	2286	219	111	0	0	0	0.053	245524	37185817	132831	0	0	0	37185817	2372	2286	153122	12810	0.000	0.000	NaN	251897
		6	297	127098	27571	145987	64788	181898	0	0	0	0	285355	2337	3301	266	78	0	0	0	0.046	277200	37748110	130356	0	0	0	37748110	2337	3379	16343	23814	0.000	0.000	NaN	285355
		7	134	112171	19518	124156	68763	154968	0	0	0	0	130115	2917	2835	16	124	0	0	0	0.099	124403	15030878	111767	0	0	0	15030878	2917	2835	94611	13822	0.000	0.000	NaN	130115
		8	244	144996	34878	126945	86581	231103	0	0	0	0	231285	2673	2459	170	140	0	0	0	0.057	220227	35379109	137128	0	0	0	35379109	2673	2459	140528	25926	0.000	0.000	NaN	231285	3175459	54.0719
14827_3hpi_WT_6000X_0005	1	1	7657	207397	39122	226611	0	255	0	0	0	0	7522605	528	1116	2922	1560	0	0	0	0.002	2958298	1588042596	215146	0	0	0	1588042596	528	1344	171015	1559324	0.000	0.000	NaN	7522605
		2	793	207015	15650	204209	173225	242498	0	0	0	0	772666	500	1204	208	716	0	0	0	0.017	733659	164163009	207305	0	0	0	164163009	548	1204	102597	102368	0.000	0.000	NaN	772666
		3	796	215124	13880	208364	176000	248996	0	0	0	0	778455	1780	2652	748	64	0	0	0	0.017	748171	171238471	215780	0	0	0	171238471	1780	2696	1225	56742	0.000	0.000	NaN	778455
		4	277	213129	12549	204965	176108	236910	0	0	0	0	267417	2676	2552	244	88	0	0	0	0.049	259384	59036740	214991	0	0	0	59036740	2676	2640	19832	20791	0.000	0.000	NaN	267417
		5	275	216839	10593	215053	194013	247606	0	0	0	0	264343	3384	1668	68	252	0	0	0	0.049	261013	59630819	215936	0	0	0	59630819	3384	1920	74899	10120	0.000	0.000	NaN	264343	2082881	27.6883
14827_3hpi_WT_6000X_0012	1	1	9074	157659	44000	179283	24539	251556	0	0	0	0	8953236	2034	108	1308	3972	0	0	0	0.001	3983770	1430595066	159708	0	0	0	1430595066	2466	4080	85595	1272376	0.000	0.000	NaN	8953236
		2	2633	165763	26156	170387	80543	241947	0	0	0	0	2607293	2313	72	873	1734	0	0	0	0.005	1792768	436455099	166894	0	0	0	436455099	2313	1806	73172	751613	0.000	0.000	NaN	2607293
		3	550	155715	28326	157501	77426	210107	0	0	0	0	545169	3330	1898	48	540	0	0	0	0.023	541872	85643300	155984	0	0	0	85643300	3330	1898	94764	12729	0.000	0.000	NaN	545169
		4	177	169051	20607	176025	120910	209928	0	0	0	0	168552	3345	2564	36	162	0	0	0	0.078	165952	29922109	172689	0	0	0	29922109	3345	2726	77471	13016	0.000	0.000	NaN	168552
		5	408	168906	29679	148715	91161	240743	0	0	0	0	401483	2022	2792	69	390	0	0	0	0.032	396057	68913462	166970	0	0	0	68913462	2022	3182	79967	24951	0.000	0.000	NaN	401483	3722497	41.5771
14827_3hpi_WT_6000X_0019	1	1	7912	176780	36220	191153	51958	255	0	0	0	0	7795400	516	1116	2970	2046	0	0	0	0.002	3120952	1398681306	179978	0	0	0	1398681306	570	2448	22374	1649647	0.000	0.000	NaN	7795400
		2	928	166334	25408	146743	111345	236336	0	0	0	0	904146	744	2748	776	404	0	0	0	0.014	874867	154358240	164058	0	0	0	154358240	744	2748	152498	83327	0.000	0.000	NaN	904146
		3	313	169844	20873	177712	105000	211672	0	0	0	0	305847	1600	3060	288	88	0	0	0	0.042	301144	53161205	170838	0	0	0	53161205	1600	3148	16991	20550	0.000	0.000	NaN	305847
		4	1013	164989	29517	155589	81334	226998	0	0	0	0	992357	2960	1116	580	520	0	0	0	0.013	733005	167134029	165622	0	0	0	167134029	2960	1136	136990	311223	0.000	0.000	NaN	992357	2202350	28.2519
14827_3hpi_WT_6000X_0021	1	1	8334	208721	24197	211847	134267	255	0	0	0	0	8240749	1164	108	1530	3462	0	0	0	0.002	3548289	1739483113	210471	0	0	0	1739483113	1356	3564	76904	1282052	0.000	0.000	NaN	8240749
		2	754	213981	18341	198051	178470	255	0	0	0	0	742911	2539	569	180	705	0	0	0	0.017	727616	161341890	211617	0	0	0	161341890	2539	569	104323	57533	0.000	0.000	NaN	742911
		3	601	202472	10916	203224	176192	234102	0	0	0	0	589836	1885	162	528	168	0	0	0	0.022	539541	121685415	203311	0	0	0	121685415	1885	219	168128	113797	0.000	0.000	NaN	589836
		4	491	208811	11908	191068	175332	232471	0	0	0	0	484575	1447	606	63	474	0	0	0	0.026	478168	102525971	209586	0	0	0	102525971	1447	1080	82429	31887	0.000	0.000	NaN	484575
		5	529	216273	13567	201404	176420	245564	0	0	0	0	523528	1351	1316	66	516	0	0	0	0.024	520204	114408415	216000	0	0	0	114408415	1351	1832	82711	19465	0.000	0.000	NaN	523528
		6	882	204903	12229	199887	174103	243950	0	0	0	0	863411	1216	2287	114	843	0	0	0	0.015	847477	180724711	203810	0	0	0	180724711	1228	3130	84108	46228	0.000	0.000	NaN	863411
		7	624	191140	15046	187953	156095	243323	0	0	0	0	606250	1399	3385	561	180	0	0	0	0.021	586483	119271051	190014	0	0	0	119271051	1399	3556	16952	46114	0.000	0.000	NaN	606250	3810511	46.2399
14827_3hpi_WT_6000X_0030	1	1	8000	166294	36788	158116	34188	253743	0	0	0	0	7863866	552	1422	3060	1548	0	0	0	0.002	3109390	1330354108	168972	0	0	0	1330354108	552	2796	10226	1548	0.000	0.000	NaN	7863866
		2	470	152750	26945	129136	64628	218247	0	0	0	0	462223	3049	1658	360	285	0	0	0	0.028	459157	71792366	153975	0	0	0	71792366	3049	1658	141633	17222	0.000	0.000	NaN	462223
		3	250	170197	26408	176387	105659	228414	0	0	0	0	246495	817	1731	165	174	0	0	0	0.052	239794	42549187	171647	0	0	0	42549187	817	1905	46521	25111	0.000	0.000	NaN	246495
		4	285	165508	36843	121612	92231	247312	0	0	0	0	266816	1480	2913	249	39	0	0	0	0.050	249163	47169912	162475	0	0	0	47169912	1480	2943	177930	36890	0.000	0.000	NaN	266816
		5	662	168663	31050	164032	90656	232423	0	0	0	0	652360	682	2922	648	15	0	0	0	0.020	648062	111655113	169942	0	0	0	111655113	682	2922	179204	13973	0.000	0.000	NaN	652360	1627894	20.7009
		1	7825	133287	34145	114131	30257	226345	0	0	0	0	7736862	684	570	2424	2526	0	0	0	0.002	3361848	1042971614	131899	0	0	0	1042971614	792	3090	48400	1343108	0.000	0.000	NaN	7736862
14827_3hpi_WT_6000X_0032	1	2	195	114837	21595	101216	62153	172650	0	0	0	0	191016	1716	996	136	124	0	0	0	0.067	184043	22393289	113984	0	0	0	22393289	1716	1120	42357	12418	0.000	0.000	NaN	191016
		3	379	124795	27348	137910	59241	182417	0	0	0	0	367285	1556	2728	300	200	0	0	0	0.035	360555	47297428	126926	0	0	0	47297428	1556	2928	33690	17409	0.000	0.000	NaN	367285
		4	355	102473	27808	95861	33664	160536	0	0	0	0	342075	716	2136	88	320	0	0	0	0.038	331879	36377896	104020	0	0	0	36377896	716	2456	74624	30307	0.000	0.000	NaN	342075
		5	367	123464	18589	127093	79082	173992	0	0	0	0	357352	680	2548	28	352	0	0	0	0.036	353112	45311353	123974	0	0	0	45311353	680	2900	85452	13736	0.000	0.000	NaN	357352
		6	58	108277	14401	101174	60000	136658	0	0	0	0	52732	748	3000	40	32	0	0	0	0.262	51225	6280064	105146	0	0	0	6280064	748	3000	141340	4998	0.000	0.000	NaN	52732
		7	171	128729	23821	124963	81031	202618	0	0	0	0	162332	1530	1198	120	105	0	0	0	0.082	159452	22012636	127607	0	0	0	22012636	1530	1303	41186	8582	0.000	0.000	NaN	162332
		8	431	129915	20462	129890	77822	188440	0	0	0	0	408402	3096	997	45	393	0	0	0	0.032	393412	55993271	129072	0	0	0	55993271	3096	1390	87378	38259	0.000	0.000	NaN	408402
		9	418	121199	21324	110799	57772	170426	0	0	0	0	403873	2460	604	387	75	0	0	0	0.032	391624	50661012	120979	0	0	0	50661012	2460	679	8813	41481	0.000	0.000	NaN	403873	2285067	29.5348
14827_3hpi_WT_6000X_0032_bottom	1	1	6114	123248	32766	131585	17346	216971	0	0	0	0	6043478	1880	1536	1684	2112	0	0	0	0.002	2393274	753537071	123353	0	0	0	753537071	2108	3548	57213	1196793	0.000	0.000	NaN	6043478
		2	218	136604	17481	131174	91324	174602	0	0	0	0	211705	3476	1572	96	184	0	0	0	0.061	207538	29779771	137241	0	0	0	29779771	3476	1572	117553	16961	0.000	0.000	NaN	211705
		3	930	128150	21854	124459	74813	189830	0	0	0	0	916895	2552	1848	648	616	0	0	0	0.014	894069	119179955	128934	0	0	0	119179955	2552	2464	43550	74773	0.000	0.000	NaN	916895
		4	677	119963	31193	143700	50722	209936	0	0	0	0	665888	1876	2564	428	484	0	0	0	0.019	646096	81215062	117070	0	0	0	81215062	1876	3048	48514	64005	0.000	0.000	NaN	665888
		5	508	119069	18768	127884	73001	171597	0	0	0	0	494525	1912	3268	332	316	0	0	0	0.026	458345	60487115	118793	0	0	0	60487115	1912	3268	136414	84059	0.000	0.000	NaN	494525
		6	405	107033	29125	91368	38975	172435	0	0	0	0	394204	2556	3560	352	104	0	0	0	0.033	367042	43348430	104167	0	0	0	43348430	2556	3664	16460	48618	0.000	0.000	NaN	394204
		7	444	112188	23858	100894	41751	176335	0	0	0	0	440260	3193	2922	225	375	0	0	0	0.029	437321	49811476	112735	0	0	0	49811476	3193	3297	59036	19563	0.000	0.000	NaN	440260
		8	582	94012	26457	81813	34175	156740	0	0	0	0	575850	3460	2304	96	561	0	0	0	0.022	569155	54714870	93858	0	0	0	54714870	3460	2865	80289	23236	0.000	0.000	NaN	575850	3699327	61.2119
14827_3hpi_WT_8000X_0002	1	1	7875	157175	35635	176779	21064	253501	0	0	0	0	7787567	2520	324	1296	3324	0	0	0	0.002	3324439	1237756777	158177	0	0	0	1237756777	2988	324	90931	1289770	0.000	0.000	NaN	7787567
		2	1047	151379	28961	158968	68208	224670	0	0	0	0	1027400	2721	372	690	411	0	0	0	0.012	739638	158494186	151325	0	0	0	158494186	2739	474	155306	304489	0.000	0.000	NaN	1027400
		3	369	148069	19681	123203	104891	197720	0	0	0	0	357209	3435	807	153	315	0	0	0	0.036	350191	54637459	149018	0	0	0	54637459	3435	807	115907	26552	0.000	0.000	NaN	357209
		4	858	151870	29292	140940	61483	215000	0	0	0	0	846728	3738	1783	60	840	0	0	0	0.015	842140	130304646	152960	0	0	0	130304646	3738	2623	85914	19424	0.000	0.000	NaN	846728
		5	694	131791	26163	138528	65252	191573	0	0	0	0	684676	3534	2680	219	642	0	0	0	0.019	678325	91462744	134626	0	0	0	91462744	3534	3322	71164	35022	0.000	0.000	NaN	684676
		6	1158	140409	29265	144617	64431	227998	0	0	0	0	1133713	2580	3094	804	546	0	0	0	0.011	917004	162593215	139730	0	0	0	162593215	2580	3094	151255	279722	0.000	0.000	NaN	1133713
		7	376	174491	23945	168698	110038	226000	0	0	0	0	370217	2532	2477	30	366	0	0	0	0.034	367227	65608486	174247	0	0	0	65608486	2532	2477	94686	17826	0.000	0.000	NaN	370217
		8	745	165883	23630	159060	95970	225698	0	0	0	0	738119	2511	1712	24	726	0	0	0	0.017	726025	123583119	167802	0	0	0	123583119	2529	1712	90474	24000	0.000	0.000	NaN	738119
		9	554	165817	31633	165143	101937	247056	0	0	0	0	543935	2529	1174	102	528	0	0	0	0.024	537762	91862847	164391	0	0	0	91862847	2529	1702	79066	33882	0.000	0.000	NaN	543935	5701997	73.2192
14827_3hpi_WT_8000X_0006	1	1	8215	154917	45133	141036	20664	255	0	0	0	0	8140505	1002	120	1176	3582	0	0	0	0.002	3595562	1272644717	156139	0	0	0	1272644717	1506	3702	85022	1176	0.000	0.000	NaN	8140505
		2	476	157318	28740	151832	97889	239523	0	0	0	0	465605	2136	2770	28	456	0	0	0	0.028	456070	74883358	153913	0	0	0	74883358	2156	2770	91005	28	0.000	0.000	NaN	465605
		3	114	165674	18099	157275	126214	217090	0	0	0	0	109614	2132	2622	28	104	0	0	0	0.119	107703	18886783	164211	0	0	0	18886783	2132	2622	105068	7761	0.000	0.000	NaN	109614
		4	284	177198	26531	159744	97066	232472	0	0	0	0	277457	2120	2170	44	272	0	0	0	0.046	275536	50324329	177784	0	0	0	50324329	2120	2170	99189	11508	0.000	0.000	NaN	277457
		5	465	166792	43201	151492	69187	254826	0	0	0	0	454233	2092	1562	52	436	0	0	0	0.028	436165	77558221	163031	0	0	0	77558221	2132	1562	91577	49683	0.000	0.000	NaN	454233
		6	600	155533	32372	130885	59363	241548	0	0	0	0	595007	2112	866	24	592	0	0	0	0.021	592486	93320094	157381	0	0	0	93320094	2112	866	92322	13405	0.000	0.000	NaN	595007
		7	941	153340	24945	148594	68066	216913	0	0	0	0	931604	1096	410	380	836	0	0	0	0.014	918311	144293204	153891	0	0	0	144293204	1096	1246	65556	67202	0.000	0.000	NaN	931604
		8	837	152952	32312	178493	52676	242701	0	0	0	0	823234	976	1278	120	796	0	0	0	0.016	804994	128020818	149805	0	0	0	128020818	976	2074	81427	44978	0.000	0.000	NaN	823234
		9	960	163543	34428	157869	0.000	227687	0	0	0	0	944710	992	2336	252	896	0	0	0	0.014	930763	157001041	167784	0	0	0	157001041	992	2336	105709	44402	0.000	0.000	NaN	944710	4601464	56.5255
14827_3hpi_WT_8000X_0007	1	1	6009	153084	39741	149479	32667	255	0	0	0	0	5909327	1146	954	1506	2214	0	0	0	0.002	2439315	919879135	153030	0	0	0	919879135	1386	954	115809	1188137	0.000	0.000	NaN	5909327
		2	750	161108	34935	139176	76917	255	0	0	0	0	726459	2196	1560	342	630	0	0	0	0.018	716843	120830691	161736	0	0	0	120830691	2196	1560	118496	30547	0.000	0.000	NaN	726459
		3	636	167206	41879	186746	79391	255	0	0	0	0	592604	1800	1050	360	450	0	0	0	0.023	576281	106343086	168496	0	0	0	106343086	1800	1050	128660	36614	0.000	0.000	NaN	592604
		4	400	159267	29450	158174	73672	231	0	0	0	0	391806	1386	954	384	36	0	0	0	0.033	385170	63706818	158488	0	0	0	63706818	1386	960	175533	21733	0.000	0.000	NaN	391806
		5	255	153524	27556	144060	100203	237962	0	0	0	0	232365	1146	1836	36	222	0	0	0	0.059	224900	39148681	150021	0	0	0	39148681	1146	1836	99211	21004	0.000	0.000	NaN	232365
		6	170	170465	34817	192088	94021	237890	0	0	0	0	161111	1242	2148	30	156	0	0	0	0.082	158858	28979080	170031	0	0	0	28979080	1242	2148	100886	10198	0.000	0.000	NaN	161111
		7	756	123873	26672	96724	57930	202913	0	0	0	0	729942	1836	2922	654	192	0	0	0	0.018	681601	93647612	122441	0	0	0	93647612	1836	2922	163639	90009	0.000	0.000	NaN	729942	2834287	47.9629
14827_3hpi_WT_8000X_0010	1	1	7945	187998	31748	197086	66461	254856	0	0	0	0	7863912	318	1350	3222	1626	0	0	0	0.002	3234846	1493641875	192719	0	0	0	1493641875	318	2418	5108	1619599	0.000	0.000	NaN	7863912
		2	371	192977	23426	170924	139312	238609	0	0	0	0	344258	2916	1554	288	168	0	0	0	0.039	333419	71594645	191652	0	0	0	71594645	2916	1554	149744	23322	0.000	0.000	NaN	344258
		3	1602	205274	22056	190202	151625	253964	0	0	0	0	1575023	388	1384	1368	716	0	0	0	0.008	1544047	328849454	202085	0	0	0	328849454	388	2100	27627	114296	0.000	0.000	NaN	1575023
		4	436	187830	13232	172929	160974	217132	0	0	0	0	428484	320	2172	120	388	0	0	0	0.030	402751	81893709	186658	0	0	0	81893709	332	2172	105555	67774	0.000	0.000	NaN	428484
		5	353	187880	18205	187930	150930	235882	0	0	0	0	340070	524	2628	312	120	0	0	0	0.038	334281	66321506	187229	0	0	0	66321506	524	2628	158962	22113	0.000	0.000	NaN	340070
		6	1019	186856	17992	178318	137773	238058	0	0	0	0	991089	948	2780	944	188	0	0	0	0.013	961008	190406272	186598	0	0	0	190406272	948	2780	169205	56248	0.000	0.000	NaN	991089
		7	1124	189010	17698	187311	127957	237666	0	0	0	0	1112998	1984	2808	1092	148	0	0	0	0.011	1100436	212447632	189003	0	0	0	212447632	1984	2944	7099	58048	0.000	0.000	NaN	1112998	4791922	60.9356
		1	8781	161653	34867	152535	41324	254583	0	0	0	0	8680640	936	174	2040	3618	0	0	0	0.001	3821642	1419473043	160250	0	0	0	1419473043	1308	3780	69602	1447454	0.000	0.000	NaN	8680640
14827_3hpi_WT_8000X_0011	1	2	754	163816	33557	152870	67670	236097	0	0	0	0	741279	1986	204	504	504	0	0	0	0.017	712764	123517375	164537	0	0	0	123517375	1986	708	45000	76368	0.000	0.000	NaN	741279
		3	960	171763	24453	152947	111627	239845	0	0	0	0	936826	1452	696	504	744	0	0	0	0.014	898639	164892766	169661	0	0	0	164892766	1452	1440	55886	102175	0.000	0.000	NaN	936826
		4	1485	149431	28061	151947	39551	227000	0	0	0	0	1468709	912	1518	498	1350	0	0	0	0.009	1432794	221905151	153534	0	0	0	221905151	930	2868	70427	121562	0.000	0.000	NaN	1468709
		5	187	155911	20247	146629	105162	203000	0	0	0	0	171075	2022	2994	96	138	0	0	0	0.080	168107	29155288	155060	0	0	0	29155288	2022	3132	55176	8823	0.000	0.000	NaN	171075
		6	789	171445	29506	164396	78984	242770	0	0	0	0	768911	2178	2184	396	654	0	0	0	0.017	764547	135269990	169155	0	0	0	135269990	2178	2838	58805	16292	0.000	0.000	NaN	768911
		7	743	161258	20801	161898	108523	217399	0	0	0	0	709313	924	2904	168	672	0	0	0	0.019	692682	119814913	161263	0	0	0	119814913	924	2904	104036	42491	0.000	0.000	NaN	709313
		8	513	147461	22305	131048	90886	220215	0	0	0	0	492768	1496	3332	304	380	0	0	0	0.027	486637	75647426	146350	0	0	0	75647426	1496	3712	51340	22489	0.000	0.000	NaN	492768	5288881	60.9273
14827_3hpi_WT_8000X_0013	1	1	10537	151520	37352	124014	0	255	0	0	0	0	10390119	654	96	2652	3978	0	0	0	0.001	4423416	1596568401	151513	0	0	0	1596568401	1026	4014	62010	1703251	0.000	0.000	NaN	10390119
		2	2628	145271	34810	145081	0.102	240326	0	0	0	0	2580147	2874	156	414	2208	0	0	0	0.005	2219741	381773378	148026	0	0	0	381773378	2880	156	95896	393295	0.000	0.000	NaN	2580147
		3	287	141170	34487	115039	64198	220070	0	0	0	0	273507	2856	2862	96	252	0	0	0	0.048	269666	40515821	139539	0	0	0	40515821	2856	3114	69146	11481	0.000	0.000	NaN	273507
		4	146	127324	33312	110285	61056	189000	0	0	0	0	126027	1824	3936	114	42	0	0	0	0.116	121491	18589254	127577	0	0	0	18589254	1824	3978	20225	12025	0.000	0.000	NaN	126027
		5	386	111841	44772	0.367	0.000	187661	0	0	0	0	347002	696	3762	270	198	0	0	0	0.040	334819	43170751	121772	0	0	0	43170751	696	3762	143746	28063	0.000	0.000	NaN	347002	3326683	32.0178
14827_3hpi_WT_8000X_0014	1	1	10265	151640	41432	171771	12256	254604	0	0	0	0	10104277	522	450	3324	3294	0	0	0	0.001	4285277	1556580192	152483	0	0	0	1556580192	750	528	134433	1738336	0.000	0.000	NaN	10104277
		2	115	168739	24839	142798	115029	228771	0	0	0	0	105579	3468	2712	36	96	0	0	0	0.130	102528	19404962	163605	0	0	0	19404962	3468	2712	110556	11142	0.000	0.000	NaN	105579
		3	4652	135024	32951	150060	28119	226322	0	0	0	0	4557663	900	2112	2976	1674	0	0	0	0.003	3257823	628130488	135305	0	0	0	628130488	900	2112	154237	987567	0.000	0.000	NaN	4557663
		4	3719	172187	30245	169004	69220	255000	0	0	0	0	3622859	600	468	1812	1470	0	0	0	0.004	1996711	640364834	171849	0	0	0	640364834	678	558	150276	1336826	0.000	0.000	NaN	3622859	8286101	82.0059
14827_3hpi_WT_8000X_0016	1	1	8143	193654	36932	206689	0	255	0	0	0	0	8055282	438	1008	2922	2322	0	0	0	0.002	3400947	1576924026	198906	0	0	0	1576924026	588	3252	39560	1370470	0.000	0.000	NaN	8055282
		2	768	191908	15636	194615	152468	230370	0	0	0	0	755365	565	2072	352	659	0	0	0	0.017	747118	147385100	192432	0	0	0	147385100	565	2731	61891	36340	0.000	0.000	NaN	755365
		3	380	182214	10945	180800	151486	213764	0	0	0	0	373651	490	2741	65	357	0	0	0	0.034	360484	69241147	182358	0	0	0	69241147	505	3098	82027	39528	0.000	0.000	NaN	373651
		4	2047	191130	20818	193924	116350	244887	0	0	0	0	2016303	530	2612	1676	744	0	0	0	0.006	1768905	391243008	192060	0	0	0	391243008	555	3247	21038	318421	0.000	0.000	NaN	2016303
		5	385	183346	55465	0.472	0.000	241691	0	0	0	0	368778	3267	1164	75	352	0	0	0	0.036	357951	70588388	202982	0	0	0	70588388	3267	1164	100462	35421	0.000	0.000	NaN	368778	3514097	43.6248
14827_3hpi_WT_8000X_0017	1	1	9426	155166	38723	154702	0	253059	0	0	0	0	9310248	510	738	3048	3108	0	0	0	0.001	4023312	1462596842	155316	0	0	0	1462596842	642	3840	43550	1411448	0.000	0.000	NaN	9310248
		2	455	174022	31610	173245	92226	244174	0	0	0	0	439583	2934	1536	312	294	0	0	0	0.030	428696	79180147	173036	0	0	0	79180147	2934	1830	43299	41379	0.000	0.000	NaN	439583
		3	391	156432	21616	179124	105912	205871	0	0	0	0	370047	2550	1914	252	264	0	0	0	0.036	364966	61164780	157404	0	0	0	61164780	2550	2178	46332	18995	0.000	0.000	NaN	370047
		4	216	155278	19001	138926	102431	208000	0	0	0	0	199059	2328	2250	150	126	0	0	0	0.069	195898	33539973	156462	0	0	0	33539973	2328	2376	40030	8661	0.000	0.000	NaN	199059
		5	934	168263	31009	174862	101972	251850	0	0	0	0	918706	1488	2580	714	552	0	0	0	0.014	902497	157157318	165451	0	0	0	157157318	1488	3132	37708	45607	0.000	0.000	NaN	918706
		6	467	126890	30126	103053	62185	212721	0	0	0	0	456921	990	3282	354	270	0	0	0	0.028	445215	59257416	123856	0	0	0	59257416	990	3552	37333	28414	0.000	0.000	NaN	456921
		7	2025	161332	22023	159201	101247	225400	0	0	0	0	1985334	1248	786	1638	930	0	0	0	0.006	1883599	326697430	161122	0	0	0	326697430	1248	1716	29586	263999	0.000	0.000	NaN	1985334
		8	201	173325	20401	158880	139143	230180	0	0	0	0	193318	1126	1720	96	164	0	0	0	0.068	190032	34838237	170304	0	0	0	34838237	1126	1884	59657	9767	0.000	0.000	NaN	193318
		9	251	169711	34689	148296	87074	251187	0	0	0	0	236453	1006	1936	108	204	0	0	0	0.056	230825	42597501	166987	0	0	0	42597501	1006	2140	62103	20609	0.000	0.000	NaN	236453
		10	238	167387	36482	141873	80363	245249	0	0	0	0	230704	910	2188	88	200	0	0	0	0.056	216924	39838116	164500	0	0	0	39838116	914	2388	67218	26232	0.000	0.000	NaN	230704	5030125	54.0278
14827_3hpi_WT_8000X_0018	1	1	8787	151918	36860	138199	9331	251018	0	0	0	0	8708414	594	528	2736	3006	0	0	0	0.001	3589826	1334904518	151595	0	0	0	1334904518	780	3300	49066	1612515	0.000	0.000	NaN	8708414
		2	628	136484	21564	112803	62008	188872	0	0	0	0	601643	3030	1224	168	570	0	0	0	0.022	594242	85711811	137343	0	0	0	85711811	3030	1794	73578	36012	0.000	0.000	NaN	601643
		3	896	156413	25874	172756	83642	215893	0	0	0	0	863835	2628	1830	378	768	0	0	0	0.015	855984	140146300	158475	0	0	0	140146300	2628	2598	63794	20341	0.000	0.000	NaN	863835
		4	705	156306	34957	149403	37044	226905	0	0	0	0	687524	2094	2694	516	438	0	0	0	0.019	676831	110195779	158923	0	0	0	110195779	2094	3132	40326	32265	0.000	0.000	NaN	687524
		5	755	130532	29606	142836	0.000	188972	0	0	0	0	736631	1398	3168	642	336	0	0	0	0.017	724610	98551710	134656	0	0	0	98551710	1398	3504	27626	44540	0.000	0.000	NaN	736631	2889633	33.1821
14827_3hpi_WT_8000X_0024	1	1	10266	204074	19007	189972	136516	255	0	0	0	0	9986391	318	114	3774	2358	0	0	0	0.001	4216604	2095025420	203499	0	0	0	2095025420	366	2088	27914	1659219	0.000	0.000	NaN	9986391
		2	347	199513	9445	200067	170266	221989	0	0	0	0	309515	2874	480	258	138	0	0	0	0.046	292588	69231026	200017	0	0	0	69231026	2874	618	28142	43279	0.000	0.000	NaN	309515
		3	264	222016	22294	238957	169253	251674	0	0	0	0	240746	2130	810	168	132	0	0	0	0.057	213654	58612211	231208	0	0	0	58612211	2130	942	38157	49270	0.000	0.000	NaN	240746
		4	467	219455	14133	208922	177739	246260	0	0	0	0	438159	1650	954	408	150	0	0	0	0.031	434700	102485283	221464	0	0	0	102485283	1650	1104	20186	13097	0.000	0.000	NaN	438159
		5	1129	213408	17934	213908	167702	255000	0	0	0	0	1088538	390	1254	996	384	0	0	0	0.012	1067461	240937930	213865	0	0	0	240937930	390	1638	21084	48561	0.000	0.000	NaN	1088538
		6	1508	201633	16904	204902	154406	240299	0	0	0	0	1464853	726	2262	1398	192	0	0	0	0.009	1411123	304061851	202879	0	0	0	304061851	726	2262	172180	86283	0.000	0.000	NaN	1464853
		7	1141	205161	17643	206098	152331	251000	0	0	0	0	1110480	2214	2064	918	420	0	0	0	0.012	1007035	234089111	205807	0	0	0	234089111	2214	2478	24274	190861	0.000	0.000	NaN	1110480	4652291	46.5863
14827_3hpi_WT_8000X_0025	1	1	9737	161536	34200	161839	59400	252938	0	0	0	0	9623958	276	744	3558	2742	0	0	0	0.001	4123292	1572876320	163054	0	0	0	1572876320	474	810	142747	1361957	0.000	0.000	NaN	9623958
		2	509	177296	31286	146192	100159	243000	0	0	0	0	491634	2130	2040	438	198	0	0	0	0.026	480675	90243886	177332	0	0	0	90243886	2130	2040	155674	27358	0.000	0.000	NaN	491634
		3	767	170678	28032	147543	94186	238729	0	0	0	0	726257	1314	1404	546	456	0	0	0	0.018	711373	130910332	171420	0	0	0	130910332	1314	1404	140133	47226	0.000	0.000	NaN	726257
		4	1150	170576	31903	196503	83029	246687	0	0	0	0	1120478	330	792	864	390	0	0	0	0.012	875918	196162552	173363	0	0	0	196162552	330	1038	170538	295075	0.000	0.000	NaN	1120478
		5	609	176974	28939	186597	109525	247985	0	0	0	0	598726	306	1158	120	570	0	0	0	0.021	579054	107777094	178899	0	0	0	107777094	324	1158	100146	67276	0.000	0.000	NaN	598726
		6	327	171290	18184	176282	112363	208902	0	0	0	0	312802	432	1776	240	198	0	0	0	0.042	311133	56011790	174168	0	0	0	56011790	432	1776	140477	9654	0.000	0.000	NaN	312802
		7	919	180321	26849	172760	103000	243067	0	0	0	0	896956	714	1998	450	744	0	0	0	0.014	869503	165714724	180693	0	0	0	165714724	714	1998	121167	74677	0.000	0.000	NaN	896956
		8	1693	137164	36882	117824	53062	236256	0	0	0	0	1670768	1740	3210	1626	216	0	0	0	0.008	1637297	232218259	130161	0	0	0	232218259	1740	3210	173266	114819	0.000	0.000	NaN	1670768
		9	1139	152086	21548	148724	87069	208017	0	0	0	0	1114609	2764	2466	964	472	0	0	0	0.012	1073350	173225436	151625	0	0	0	173225436	2764	2466	153912	96821	0.000	0.000	NaN	1114609	6932230	72.031
14827_3hpi_WT_8000X_0026	1	1	8817	207614	17025	207905	130094	254204	0	0	0	0	8723048	246	594	2394	3186	0	0	0	0.001	3684332	1830532669	207934	0	0	0	1830532669	366	630	123845	1594486	0.000	0.000	NaN	8723048
		2	505	213193	13245	204934	178883	252572	0	0	0	0	468152	1206	840	390	234	0	0	0	0.029	454814	107662310	213546	0	0	0	107662310	1206	840	149036	36808	0.000	0.000	NaN	468152
		3	545	208668	9921	202994	182342	231985	0	0	0	0	513141	612	624	450	216	0	0	0	0.026	499155	113724188	209604	0	0	0	113724188	612	624	154359	34595	0.000	0.000	NaN	513141
		4	457	208872	8312	206949	187000	231996	0	0	0	0	437658	240	600	264	288	0	0	0	0.030	390692	95454355	209005	0	0	0	95454355	240	888	47490	78138	0.000	0.000	NaN	437658
		5	345	214164	15662	207008	172000	246374	0	0	0	0	327417	462	1572	162	276	0	0	0	0.040	320031	73886714	213857	0	0	0	73886714	462	1572	120411	22677	0.000	0.000	NaN	327417
		6	370	202375	13138	195994	171653	231858	0	0	0	0	338725	1164	3054	222	252	0	0	0	0.041	335839	74878839	202564	0	0	0	74878839	1164	3054	131379	10413	0.000	0.000	NaN	338725
		7	237	208009	10555	204921	183597	233000	0	0	0	0	234884	2622	3108	12	234	0	0	0	0.054	234307	49298053	207012	0	0	0	49298053	2622	3342	87064	7535	0.000	0.000	NaN	234884
		8	734	202023	13322	197656	168224	244716	0	0	0	0	697710	1584	3492	582	306	0	0	0	0.019	654770	148285091	202349	0	0	0	148285091	1584	3492	152731	84356	0.000	0.000	NaN	697710	3017687	34.5944
14827_3hpi_WT_8000X_0034	1	1	9044	142772	39508	135643	0	254393	0	0	0	0	8860265	750	1194	3060	2220	0	0	0	0.001	3355304	1291233773	143313	0	0	0	1291233773	768	3264	36419	1646411	0.000	0.000	NaN	8860265
		2	233	157315	24456	173926	70035	206077	0	0	0	0	224272	1524	1500	186	120	0	0	0	0.058	221350	36654497	158905	0	0	0	36654497	1524	1620	32829	14977	0.000	0.000	NaN	224272
		3	1080	156937	34029	150126	58912	243504	0	0	0	0	1058575	1884	1188	1020	180	0	0	0	0.012	1032785	169491563	153985	0	0	0	169491563	1884	1368	9025	87576	0.000	0.000	NaN	1058575
		4	362	135120	30432	143362	44062	219984	0	0	0	0	338307	3186	1236	264	150	0	0	0	0.040	303638	48913600	138034	0	0	0	48913600	3186	1236	150396	69596	0.000	0.000	NaN	338307
		5	360	123921	39543	124657	19993	217735	0	0	0	0	350961	3426	2250	300	168	0	0	0	0.037	343837	44611579	124799	0	0	0	44611579	3426	2418	29249	23417	0.000	0.000	NaN	350961
		6	332	124461	32612	114203	42000	184734	0	0	0	0	302599	1596	3150	276	108	0	0	0	0.046	296378	41320954	126474	0	0	0	41320954	1596	3150	158629	21452	0.000	0.000	NaN	302599	2274714	25.6732
14827_3hpi_WT_8000X_0036	1	1	7657	146504	47340	155888	0	253381	0	0	0	0	7593303	740	640	2232	2676	0	0	0	0.002	3187214	1121782456	150523	0	0	0	1121782456	928	696	127042	1503294	0.000	0.000	NaN	7593303
		2	178	138341	46089	114906	30996	232695	0	0	0	0	173301	2716	2364	64	152	0	0	0	0.074	164924	24624722	136091	0	0	0	24624722	2716	2364	112834	20774	0.000	0.000	NaN	173301
		3	602	150690	30189	160864	62610	239122	0	0	0	0	587123	2840	2684	100	540	0	0	0	0.022	540237	90715624	153010	0	0	0	90715624	2840	3224	88303	92019	0.000	0.000	NaN	587123
		4	814	124659	35656	131350	24115	222325	0	0	0	0	801942	1424	2856	708	360	0	0	0	0.016	794269	101472643	126634	0	0	0	101472643	1424	2856	153048	35897	0.000	0.000	NaN	801942
		5	570	149250	35159	131934	63299	233063	0	0	0	0	549489	1116	2392	288	452	0	0	0	0.024	535955	85072759	144382	0	0	0	85072759	1116	2392	122504	26891	0.000	0.000	NaN	549489
		6	555	145690	31871	162740	72457	230221	0	0	0	0	544802	816	1676	208	488	0	0	0	0.023	530479	80857874	141523	0	0	0	80857874	816	1676	113085	26458	0.000	0.000	NaN	544802
		7	650	160296	35885	181166	82976	252247	0	0	0	0	642979	740	988	60	632	0	0	0	0.020	634842	104192403	161864	0	0	0	104192403	740	988	95423	18902	0.000	0.000	NaN	642979
		9	210	186800	35088	197469	114296	240660	0	0	0	0	201373	2208	1364	100	172	0	0	0	0.065	198957	39227967	199016	0	0	0	39227967	2208	1364	120174	14312	0.000	0.000	NaN	201373	3501009	46.1065

## Sheet: n= 1 bio rep VAP DKO 3hpi
Image number	Vacuole size	Area	Mean	StdDEV	Mode	Min	Max	X	Y	XY	YM	Perimeter	BX	BY	Width	Height	Major	Minor	Angle	Circ.	Feret	IntDen	Median	Skew	Kurt	%Area	RawIntDen	FeretX	FeretY	FeretAngle	MinFeret	AR	Round	Solidarity	Length
14829_3hpi_VAP_AB_KO_10kX_0001	1	1	115	144874	21224	152784	97692	193962	0	0	0	0	114216	3649	1464	3	114	0	0	0	0.111	114039	16660479	148431	0	0	0	16660479	3649	1464	91507	2726	0.000	0.000	NaN	114216
		2	260	159949	20398	165896	104110	200852	0	0	0	0	254813	2857	3087	171	174	0	0	0	0.050	243961	41586729	163785	0	0	0	41586729	2857	3261	45498	27886	0.000	0.000	NaN	254813
		3	387	155915	22840	160610	106765	204875	0	0	0	0	377415	1741	3237	297	210	0	0	0	0.034	363743	60339286	154826	0	0	0	60339286	1741	3237	144737	40459	0.000	0.000	NaN	377415
		4	183	161799	21376	157576	97653	210036	0	0	0	0	178097	2227	3426	159	36	0	0	0	0.073	162388	29609308	162853	0	0	0	29609308	2227	3462	11725	19977	0.000	0.000	NaN	178097
		5	9138	176099	29319	178277	78942	254927	0	0	0	0	8890072	1352	544	2320	2944	0	0	0	0.001	3024764	1609192739	177143	0	0	0	1609192739	2128	3484	72452	2068746	0.000	0.000	NaN	8890072	924541	10.3997
14829_3hpi_VAP_AB_KO_6000X_0001	1	1	7072	174094	46344	207283	17803	255	0	0	0	0	6975512	655	1510	2874	1239	0	0	0	0.002	2881882	1231194903	182953	0	0	0	1231194903	655	1864	175761	1235376	0.000	0.000	NaN	6975512
		2	148	192169	27937	204977	115000	247	0	0	0	0	147000	2100	2729	147	0	0	0	0	0.086	147000	28441000	196500	0	0	0	28441000	2100	2729	0.000	0.000	0.000	0.000	NaN	147000
		3	118	167203	28979	199128	96041	223839	0	0	0	0	115221	1872	2717	114	12	0	0	0	0.112	114630	19729960	162929	0	0	0	19729960	1872	2717	173991	4667	0.000	0.000	NaN	115221
		4	323	166035	28006	150128	102569	240140	0	0	0	0	314251	750	2168	234	198	0	0	0	0.041	306529	53629316	166620	0	0	0	53629316	750	2168	139764	24351	0.000	0.000	NaN	314251
		5	43	195907	24760	175992	160000	252000	0	0	0	0	42000	2034	1524	42	0	0	0	0	0.306	42000	8424000	193000	0	0	0	8424000	2034	1524	0.000	0.000	0.000	0.000	NaN	42000
		6	94	152979	30421	133873	118000	247000	0	0	0	0	91319	2688	1518	90	3	0	0	0	0.142	90050	14380000	142000	0	0	0	14380000	2688	1521	1909	2998	0.000	0.000	NaN	91319	709791	10.1755
14829_3hpi_VAP_AB_KO_6000X_0002	1	1	8063	166797	38108	180349	50607	255	0	0	0	0	7963234	1228	456	1972	3052	0	0	0	0.002	3275397	1344882483	167297	0	0	0	1344882483	1532	3500	67224	1359824	0.000	0.000	NaN	7963234
		2	313	154392	20405	156558	102195	204903	0	0	0	0	307838	1593	2075	75	294	0	0	0	0.042	303416	48324572	155303	0	0	0	48324572	1593	2369	75689	16640	0.000	0.000	NaN	307838
		3	178	162302	22837	149280	112081	217307	0	0	0	0	175503	3198	1378	9	174	0	0	0	0.073	174233	28889776	161739	0	0	0	28889776	3198	1552	87039	5419	0.000	0.000	NaN	175503	483341	6.06966
14829_3hpi_VAP_AB_KO_6000X_0004	1	1	6233	144834	47643	185388	0	254474	0	0	0	0	6163829	1005	1099	2016	2064	0	0	0	0.002	2658117	902748496	148682	0	0	0	902748496	1122	1267	134497	975914	0.000	0.000	NaN	6163829
		2	40	107824	28715	104554	40208	150393	0	0	0	0	38143	1512	2337	24	28	0	0	0	0.346	36878	4312964	112609	0	0	0	4312964	1512	2337	130601	3688	0.000	0.000	NaN	38143
		3	47	160910	40133	83121	82881	205766	0	0	0	0	41248	2334	2961	36	20	0	0	0	0.347	41183	7562764	180750	0	0	0	7562764	2334	2961	150945	3578	0.000	0.000	NaN	41248	79391	1.28801
14829_3hpi_VAP_AB_KO_6000X_0005	1																																					0
14829_3hpi_VAP_AB_KO_6000X_0007	1	1	5205	160674	32006	169897	35846	251	0	0	0	0	5103776	948	1365	1764	1524	0	0	0	0.003	1977822	836306789	163499	0	0	0	836306789	1113	2718	39461	1136172	0.000	0.000	NaN	5103776
		2	103	131339	17088	120267	96905	172133	0	0	0	0	99958	1080	2098	72	66	0	0	0	0.130	97673	13527964	130763	0	0	0	13527964	1080	2164	42510	8879	0.000	0.000	NaN	99958		1.95851
14829_3hpi_VAP_AB_KO_6000X_0009	1	1	5626	176811	38423	165220	35733	254536	0	0	0	0	5573988	1315	1155	1254	2271	0	0	0	0.002	2396773	994739551	179191	0	0	0	994739551	1558	3420	67479	928124	0.000	0.000	NaN	5573988
		2	69	181045	23673	133222	133056	218420	0	0	0	0	64497	1384	2058	33	54	0	0	0	0.208	63285	12492132	185455	0	0	0	12492132	1384	2112	58570	4954	0.000	0.000	NaN	64497		1.15711
14829_3hpi_VAP_AB_KO_6000X_0010	1																																					0
14829_3hpi_VAP_AB_KO_6000X_0011	1	1	8150	141114	38844	125313	15289	255	0	0	0	0	8065904	1422	270	1050	3570	0	0	0	0.002	3589329	1150076427	139054	0	0	0	1150076427	1626	270	95949	1049252	0.000	0.000	NaN	8065904
		2	200	158105	32228	162258	55010	221912	0	0	0	0	194632	2426	2168	56	184	0	0	0	0.066	192333	31620942	162489	0	0	0	31620942	2426	2168	106928	10742	0.000	0.000	NaN	194632
		3	115	128822	16658	139027	89558	170999	0	0	0	0	108562	2010	768	24	105	0	0	0	0.123	107708	14814485	127997	0	0	0	14814485	2010	768	102875	5566	0.000	0.000	NaN	108562
		4	123	108016	22574	105827	43529	150925	0	0	0	0	118367	1751	261	93	44	0	0	0	0.110	97417	13286007	109279	0	0	0	13286007	1751	276	162681	32120	0.000	0.000	NaN	118367
		5	44	80986	16313	63610	56637	124000	0	0	0	0	38217	1674	297	28	12	0	0	0	0.379	28160	3563395	76165	0	0	0	3563395	1674	300	6116	11600	0.000	0.000	NaN	38217
		6	217	102349	32241	85342	48035	171268	0	0	0	0	213914	1423	324	144	150	0	0	0	0.060	207933	22209660	93671	0	0	0	22209660	1423	474	46169	19939	0.000	0.000	NaN	213914	673692	8.35234
14829_3hpi_VAP_AB_KO_6000X_0012	1	1	5713	163404	34255	170659	54754	253227	0	0	0	0	5649770	1084	1230	1986	1500	0	0	0	0.002	2351037	933526119	162830	0	0	0	933526119	1108	2712	34866	1038153	0.000	0.000	NaN	5649770
		2	114	151080	26730	149032	90454	211878	0	0	0	0	108433	2923	1290	81	69	0	0	0	0.122	106405	17223082	151258	0	0	0	17223082	2923	1290	139574	6168	0.000	0.000	NaN	108433
		3	23	127907	15816	111204	111099	164784	0	0	0	0	15291	1162	1983	9	12	0	0	0	1000	15000	2941859	120879	0	0	0	2941859	1162	1995	53130	2121	0.000	0.000	NaN	15291
		4	42	143732	12858	133444	116002	164802	0	0	0	0	39856	1117	2076	6	39	0	0	0	0.332	39459	6036739	140056	0	0	0	6036739	1117	2115	81254	3530	0.000	0.000	NaN	39856
		5	25	142469	10208	145973	120538	165290	0	0	0	0	24216	1318	2676	24	3	0	0	0	0.536	24187	3561715	142358	0	0	0	3561715	1318	2679	7125	0.986	0.000	0.000	NaN	24216	187796	3.32396
14829_3hpi_VAP_AB_KO_6000X_0013	1																																					0
14829_3hpi_VAP_AB_KO_6000X_0036	1	1	4842	156898	29273	164000	14042	246001	0	0	0	0	4774121	1298	1116	1014	1839	0	0	0	0.003	1888375	759700423	158484	0	0	0	759700423	1481	1116	103131	940337	0.000	0.000	NaN	4774121
		2	53	160039	22159	127970	127818	205817	0	0	0	0	48990	1966	1325	24	42	0	0	0	0.278	48374	8482054	158870	0	0	0	8482054	1966	1325	119745	2644	0.000	0.000	NaN	48990
		3	45	152172	11662	124097	124000	173637	0	0	0	0	41954	1394	1142	20	36	0	0	0	0.321	41183	6847759	153866	0	0	0	6847759	1394	1178	60945	2650	0.000	0.000	NaN	41954
		4	73	137699	20288	121863	102000	192000	0	0	0	0	72000	1302	1522	0	72	0	0	0	0.177	72000	10052000	134000	0	0	0	10052000	1302	1522	90000	0.000	0.000	0.000	NaN	72000	162944	3.41307
14829_3hpi_VAP_AB_KO_6000X_0038	1	1	7469	158934	43448	182798	23601	254504	0	0	0	0	7385866	1340	624	1464	2980	0	0	0	0.002	3071180	1187077835	161043	0	0	0	1187077835	1428	3568	73194	1027102	0.000	0.000	NaN	7385866
		2	89	139669	36567	78268	78000	215004	0	0	0	0	82505	2084	3372	64	48	0	0	0	0.164	80000	12430537	134000	0	0	0	12430537	2084	3420	36870	6400	0.000	0.000	NaN	82505		1.11707
14829_3hpi_VAP_AB_KO_6000X_0041	1	1	7028	212029	41185	216690	0	253880	0	0	0	0	6900382	954	858	2034	2424	0	0	0	0.002	2903913	1490139123	219397	0	0	0	1490139123	1032	3270	55949	1186065	0.000	0.000	NaN	6900382
		2	108	202146	6552	195991	187611	214938	0	0	0	0	103787	2658	2310	84	60	0	0	0	0.126	103228	21831718	203155	0	0	0	21831718	2658	2370	35538	4816	0.000	0.000	NaN	103787
		3	63	216203	8869	211288	200000	230259	0	0	0	0	56975	2292	1034	33	45	0	0	0	0.244	55803	13620786	213508	0	0	0	13620786	2292	1079	53746	5400	0.000	0.000	NaN	56975
		4	114	229438	5921	229063	214289	244914	0	0	0	0	106214	1077	2397	69	75	0	0	0	0.127	101912	26155908	230085	0	0	0	26155908	1077	2472	47386	9893	0.000	0.000	NaN	106214	266976	3.869
14829_3hpi_VAP_AB_KO_8000X_0003	1	1	8780	162276	39611	167842	0	255	0	0	0	0	8656676	1332	360	1980	3528	0	0	0	0.001	3660964	1424779388	165900	0	0	0	1424779388	2136	360	106178	1407789	0.000	0.000	NaN	8656676
		1	122	167423	34767	147840	106249	233760	0	0	0	0	108611	2234	384	84	68	0	0	0	0.130	108074	20425656	165779	0	0	0	20425656	2234	384	141009	7315	0.000	0.000	NaN	108611
		2	240	187817	25640	193219	108324	235048	0	0	0	0	218190	2530	932	60	188	0	0	0	0.063	197342	45076106	193000	0	0	0	45076106	2530	932	107700	26923	0.000	0.000	NaN	218190	326801	3.77513
14829_3hpi_VAP_AB_KO_8000X_0006	1	1	9703	149118	40827	137908	49101	253	0	0	0	0	9562593	570	570	3198	3018	0	0	0	0.001	4207078	1446895375	143327	0	0	0	1446895375	630	3546	42977	1305665	0.000	0.000	NaN	9562593
		2	461	135569	24641	131475	79150	188499	0	0	0	0	455800	3680	732	80	428	0	0	0	0.028	431147	62497105	136255	0	0	0	62497105	3680	1160	83073	62531	0.000	0.000	NaN	455800
		3	72	119400	21355	112992	87520	163786	0	0	0	0	68036	548	3392	28	60	0	0	0	0.195	66212	8596799	111441	0	0	0	8596799	548	3392	115017	6041	0.000	0.000	NaN	68036	523836	5.47797
14829_3hpi_VAP_AB_KO_8000X_0007	1	1	10884	162389	39586	165826	13428	255	0	0	0	0	10765499	378	84	3636	3570	0	0	0	0.001	4706100	1767446914	166033	0	0	0	1767446914	504	3582	43812	1433276	0.000	0.000	NaN	10765499
		2	194	145791	24419	116469	88096	198987	0	0	0	0	183727	2360	388	144	108	0	0	0	0.072	180000	28283522	142097	0	0	0	28283522	2360	496	36870	10319	0.000	0.000	NaN	183727
		3	245	174655	19817	181760	122036	224995	0	0	0	0	243268	584	2532	80	228	0	0	0	0.052	241628	42790365	177763	0	0	0	42790365	584	2760	70665	12211	0.000	0.000	NaN	243268
		4	307	121484	21410	155063	75778	167000	0	0	0	0	290698	3868	624	140	236	0	0	0	0.046	274401	37295725	123419	0	0	0	37295725	3868	860	59323	26833	0.000	0.000	NaN	290698	717693	6.6666
14829_3hpi_VAP_AB_KO_8000X_0011																																					0
14829_3hpi_VAP_AB_KO_8000X_0014	1	1	9264	197712	29387	224979	52391	253678	0	0	0	0	9186491	486	204	3156	2766	0	0	0	0.001	3653148	1831601747	201907	0	0	0	1831601747	504	594	142340	1732891	0.000	0.000	NaN	9186491
		2	559	208900	12398	212086	181270	239492	0	0	0	0	546716	2156	372	468	276	0	0	0	0.024	543323	116775042	210876	0	0	0	116775042	2156	372	149470	15253	0.000	0.000	NaN	546716
		3	217	203262	17311	223002	161557	237000	0	0	0	0	214269	1848	316	212	16	0	0	0	0.059	212603	44107810	200464	0	0	0	44107810	1848	316	175684	9934	0.000	0.000	NaN	214269
		4	241	195008	11084	197945	174000	228976	0	0	0	0	235691	1616	288	232	24	0	0	0	0.055	233238	46996863	194953	0	0	0	46996863	1616	288	174094	12656	0.000	0.000	NaN	235691	996676	10.8494
14829_3hpi_VAP_AB_KO_8000X_0018	1	1	3715	188000	31343	177167	96235	254999	0	0	0	0	3642683	1062	1404	1356	948	0	0	0	0.004	1375035	698418411	191451	0	0	0	698418411	1062	1944	9545	834509	0.000	0.000	NaN	3642683
		2	285	177338	26952	188250	124083	241000	0	0	0	0	273842	2124	1372	232	124	0	0	0	0.048	263059	50541373	176267	0	0	0	50541373	2124	1372	151876	25120	0.000	0.000	NaN	273842
		3	337	193091	18030	200640	139578	226664	0	0	0	0	329568	1980	2192	292	124	0	0	0	0.039	317238	65071545	196430	0	0	0	65071545	1980	2316	23009	36969	0.000	0.000	NaN	329568
		4	81	187346	12177	190031	162000	210000	0	0	0	0	80000	1068	1896	0	80	0	0	0	0.159	80000	15175000	188000	0	0	0	15175000	1068	1896	90000	0.000	0.000	0.000	NaN	80000	683410	18.7612
14829_3hpi_VAP_AB_KO_8000X_0019	1	1	9277	202337	21429	188001	141034	255	0	0	0	0	9135943	324	1316	3576	1928	0	0	0	0.001	3579578	1877084242	199119	0	0	0	1877084242	324	2540	177438	1923819	0.000	0.000	NaN	9135943
		2	58	193999	13870	203985	168554	212908	0	0	0	0	53745	904	1564	48	20	0	0	0	0.252	52000	11251967	200383	0	0	0	11251967	904	1584	22620	6462	0.000	0.000	NaN	53745
		3	112	186453	12583	202948	155213	208000	0	0	0	0	106386	3760	2828	60	84	0	0	0	0.124	103228	20882731	188740	0	0	0	20882731	3760	2912	54462	9175	0.000	0.000	NaN	106386
		4	345	184121	6158	182346	172153	200988	0	0	0	0	334823	332	2172	32	320	0	0	0	0.039	320000	63521782	182930	0	0	0	63521782	364	2172	90000	32000	0.000	0.000	NaN	334823
		5	37	197784	4541	195014	190000	207000	0	0	0	0	33963	380	2112	20	16	0	0	0	0.403	25612	7318000	197000	0	0	0	7318000	380	2128	38660	12494	0.000	0.000	NaN	33963	528917	5.78941
14829_3hpi_VAP_AB_KO_8000X_0023	1	1	6028	160443	40075	157048	0.192	253537	0	0	0	0	5963327	1182	1062	1542	2304	0	0	0	0.002	2477194	967152848	162555	0	0	0	967152848	1422	3330	64614	1157223	0.000	0.000	NaN	5963327
		2	129	139247	19753	146191	90000	192384	0	0	0	0	124977	1816	1356	84	92	0	0	0	0.104	124579	17962845	139662	0	0	0	17962845	1816	1448	47603	5517	0.000	0.000	NaN	124977		2.09576
14829_3hpi_VAP_AB_KO_8000X_0024	1																																				0
14829_3hpi_VAP_AB_KO_8000X_0027	1	1	169	161345	46773	106825	80044	241361	0	0	0	0	154254	2420	1508	88	124	0	0	0	0.089	152053	27267358	164066	0	0	0	27267358	2420	1508	125362	8875	0.000	0.000	NaN	154254
		2	139	179903	26462	175121	122851	226985	0	0	0	0	128619	2324	1340	72	104	0	0	0	0.106	126491	25006473	178962	0	0	0	25006473	2324	1340	124695	7766	0.000	0.000	NaN	128619
		3	79	162354	20464	162063	122722	207000	0	0	0	0	72407	1540	756	56	44	0	0	0	0.189	71218	12825976	162000	0	0	0	12825976	1540	756	141843	5392	0.000	0.000	NaN	72407
		4	205	151409	26900	156976	72494	216197	0	0	0	0	201518	2020	3056	196	24	0	0	0	0.063	197464	31038859	154721	0	0	0	31038859	2020	3056	173019	15071	0.000	0.000	NaN	201518	556798
		1	6764	186177	33304	187383	69865	255	0	0	0	0	6671822	960	666	1770	2448	0	0	0	0.002	2699607	1259302586	188254	0	0	0	1259302586	1224	678	115825	1456769	0.000	0.000	NaN	6671822		8.34552
14829_3hpi_VAP_AB_KO_8000X_0028	1	1	7595	165855	42471	164854	0	255	0	0	0	0	7452405	306	1044	2268	2334	0	0	0	0.002	2547465	1259671117	168016	0	0	0	1259671117	1182	1044	114935	2146091	0.000	0.000	NaN	7452405
		2	291	175305	35499	148308	100252	255	0	0	0	0	280441	972	1056	180	204	0	0	0	0.046	272059	51013700	164721	0	0	0	51013700	972	1260	48576	22157	0.000	0.000	NaN	280441
		3	186	175284	41825	109888	92844	245944	0	0	0	0	178584	2084	1336	112	136	0	0	0	0.073	176182	32602756	182820	0	0	0	32602756	2084	1336	129472	12896	0.000	0.000	NaN	178584	459025	6.15942
14829_3hpi_VAP_AB_KO_8000X_0033	1	1	8858	209070	19378	220093	115327	249764	0	0	0	0	8659073	1032	1488	2992	2488	0	0	0	0.001	3263005	1851938977	211674	0	0	0	1851938977	1128	1592	140671	1712265	0.000	0.000	NaN	8659073
		2	294	203157	8108	204100	183085	228485	0	0	0	0	286519	3904	2428	124	248	0	0	0	0.045	277272	59728178	202861	0	0	0	59728178	3904	2428	116565	32199	0.000	0.000	NaN	286519
		3	165	203469	6204	200991	189259	218000	0	0	0	0	153671	3988	2768	28	148	0	0	0	0.088	150625	33572344	202527	0	0	0	33572344	3988	2916	79287	10832	0.000	0.000	NaN	153671
		4	45	213764	10901	221222	192874	230771	0	0	0	0	41468	980	1764	24	32	0	0	0	0.329	40000	9619368	218271	0	0	0	9619368	980	1796	53130	4800	0.000	0.000	NaN	41468
		5	323	213845	13176	223983	183164	240737	0	0	0	0	293817	1412	2444	224	172	0	0	0	0.047	282418	69072059	213265	0	0	0	69072059	1412	2444	142481	23430	0.000	0.000	NaN	293817	775475	8.95564
14829_3hpi_VAP_AB_KO_8000X_0034 top	1	1	6377	177923	33471	194715	65639	255	0	0	0	0	6252900	621	659	2067	1752	0	0	0	0.002	2351147	1134615452	179800	0	0	0	1134615452	855	2348	39927	1202243	0.000	0.000	NaN	6252900
		2	124	156105	27052	170195	97000	205	0	0	0	0	123000	2187	656	123	0	0	0	0	0.103	123000	19357000	159500	0	0	0	19357000	2187	656	0.000	0.000	0.000	0.000	NaN	123000
		3	314	162607	25153	179877	103276	218968	0	0	0	0	310676	1713	674	270	150	0	0	0	0.041	308869	51058523	163006	0	0	0	51058523	1713	824	29055	8489	0.000	0.000	NaN	310676
		4	66	151798	38678	166244	88150	219247	0	0	0	0	63146	2679	1100	15	60	0	0	0	0.208	61847	10018675	147144	0	0	0	10018675	2679	1160	75964	3638	0.000	0.000	NaN	63146
		5	60	161793	46665	188298	81351	240992	0	0	0	0	59094	1431	2273	57	15	0	0	0	0.216	58941	9707559	167667	0	0	0	9707559	1431	2288	14744	3207	0.000	0.000	NaN	59094
		6	57	162465	13407	158044	135736	188860	0	0	0	0	54314	1221	2414	45	30	0	0	0	0.243	54083	9260507	164309	0	0	0	9260507	1221	2414	146310	2496	0.000	0.000	NaN	54314	610230	9.75915
14829_3hpi_VAP_AB_KO_8000X_0034 bottom	1	1	5059	164513	38817	168395	10840	246025	0	0	0	0	4995698	1699	1851	1446	1650	0	0	0	0.003	1660995	832272514	166222	0	0	0	832272514	2314	3501	79279	1423119	0.000	0.000	NaN	4995698
		1	61	191759	17403	198487	147024	221246	0	0	0	0	59378	1819	2211	30	51	0	0	0	0.217	59169	11697318	193795	0	0	0	11697318	1819	2262	59534	2058	0.000	0.000	NaN	59378
		2	99	165058	30631	151191	97291	215734	0	0	0	0	92842	2395	3481	84	33	0	0	0	0.144	90250	16340754	161615	0	0	0	16340754	2395	3514	21448	7539	0.000	0.000	NaN	92842
		3	40	105650	50567	44748	40000	183000	0	0	0	0	39000	2104	3472	39	0	0	0	0	0.330	39000	4226000	99500	0	0	0	4226000	2104	3472	0.000	0.000	0.000	0.000	NaN	39000	191220	3.82769
14829_3hpi_VAP_AB_KO_8000X_0035	1	1	4461	161670	22332	159221	96490	237981	0	0	0	0	4421231	2617	1869	1278	1467	0	0	0	0.003	1479563	721210670	158659	0	0	0	721210670	2992	1902	113290	1276012	0.000	0.000	NaN	4421231
		2	344	176642	21753	169826	130090	228375	0	0	0	0	338376	2623	2052	168	279	0	0	0	0.038	325676	60764857	172679	0	0	0	60764857	2623	2331	58946	39741	0.000	0.000	NaN	338376
		3	128	185063	22075	182408	139570	223604	0	0	0	0	124458	3526	1920	108	60	0	0	0	0.104	123548	23688072	182652	0	0	0	23688072	3526	1920	150945	4556	0.000	0.000	NaN	124458
		4	213	181538	20133	193848	127294	219142	0	0	0	0	205256	3817	2250	69	189	0	0	0	0.064	201201	38667583	184927	0	0	0	38667583	3817	2250	110056	15561	0.000	0.000	NaN	205256
		5	436	168850	14291	168937	131085	207687	0	0	0	0	428894	3628	2850	219	360	0	0	0	0.030	421380	73618741	169092	0	0	0	73618741	3628	3210	58686	27967	0.000	0.000	NaN	428894
		6	62	181948	20609	171873	128544	206935	0	0	0	0	59141	3547	3240	33	48	0	0	0	0.223	58249	11280768	190256	0	0	0	11280768	3547	3288	55491	4326	0.000	0.000	NaN	59141
		7	116	195347	19939	207892	143596	229999	0	0	0	0	107603	2641	2958	30	99	0	0	0	0.126	103446	22660199	199417	0	0	0	22660199	2641	2958	106858	10527	0.000	0.000	NaN	107603	1263728	28.5832
Focus_0031_14829_3hpi_VAP_AB_KO_15kX_0032	1	1	10175	147765	44508	151904	0	255	0	0	0	0	10046568	606	354	2706	3582	0	0	0	0.001	3725425	1503513287	151178	0	0	0	1503513287	1308	3876	69347	2680464	0.000	0.000	NaN	10046568
		2	160	192914	32434	141450	131014	244707	0	0	0	0	149031	786	1176	90	102	0	0	0	0.091	132136	30866191	201066	0	0	0	30866191	792	1278	50528	18000	0.000	0.000	NaN	149031
		3	104	112283	28465	155198	66709	173312	0	0	0	0	97945	2118	3750	96	12	0	0	0	0.136	96747	11677419	108988	0	0	0	11677419	2118	3750	172875	5903	0.000	0.000	NaN	97945
		4	349	141120	39650	140823	25305	207291	0	0	0	0	339536	2292	3600	264	210	0	0	0	0.038	337337	49250837	146752	0	0	0	49250837	2292	3810	38501	14056	0.000	0.000	NaN	339536
		5	202	157719	32010	185627	75226	228410	0	0	0	0	187019	3024	2940	90	156	0	0	0	0.073	177178	31859157	163249	0	0	0	31859157	3024	3096	61699	16962	0.000	0.000	NaN	187019	773531	7.69946

## Sheet: n=1 bio rep VAP DKO Mito 3hpi
Image number	Vacuole size	Area	Mean	StdDEV	Mode	Min	Max	X	Y	XY	YM	Perimeter	BX	BY	Width	Height	Major	Minor	Angle	Circ.	Feret	IntDen	Median	Skew	Kurt	%Area	RawIntDen	FeretX	FeretY	FeretAngle	MinFeret	AR	Round	Solidarity	Length
14829_3hpi_VAP_AB_KO_10kX_0001	1	1	9138	176099	29319	178277	78942	254927	0	0	0	0	8890072	1352	544	2320	2944	0	0	0	0.001	3024764	1609192739	177143	0	0	0	1609192739	2128	3484	72452	2068746	0.000	0.000	NaN	8890072
		2	582	166734	20004	154859	109575	213545	0	0	0	0	571583	3352	888	256	496	0	0	0	0.022	558168	97039431	166148	0	0	0	97039431	3352	888	117300	50565	0.000	0.000	NaN	571583
		3	708	171331	23344	181145	119000	240908	0	0	0	0	700636	2476	536	684	88	0	0	0	0.018	688209	121302245	170123	0	0	0	121302245	2476	548	173660	51608	0.000	0.000	NaN	700636
		4	438	165831	21846	164341	116494	235996	0	0	0	0	427867	2052	640	272	308	0	0	0	0.030	410911	72633997	163225	0	0	0	72633997	2052	948	48552	32633	0.000	0.000	NaN	427867
		5	573	149333	28952	169067	85003	233933	0	0	0	0	560261	1408	2760	188	480	0	0	0	0.023	514058	85567671	149287	0	0	0	85567671	1412	2760	110973	78435	0.000	0.000	NaN	560261
		6	274	158271	24302	149791	104491	217632	0	0	0	0	265787	3068	2868	188	180	0	0	0	0.049	260277	43366371	157377	0	0	0	43366371	3068	3048	43755	19629	0.000	0.000	NaN	265787
		7	753	159496	26266	143158	88600	220987	0	0	0	0	746397	3492	1672	176	716	0	0	0	0.017	737314	120100697	157635	0	0	0	120100697	3492	2388	76190	46235	0.000	0.000	NaN	746397	3272531	36.8111
14829_3hpi_VAP_AB_KO_6000X_0001	1																																				0
14829_3hpi_VAP_AB_KO_6000X_0002	1	1	8063	166797	38108	180349	50607	255	0	0	0	0	7963234	1228	456	1972	3052	0	0	0	0.002	3275397	1344882483	167297	0	0	0	1344882483	1532	3500	67224	1359824	0.000	0.000	NaN	7963234
		2	665	136754	43143	161917	42893	233928	0	0	0	0	653606	1962	3178	546	300	0	0	0	0.020	622990	90941522	134885	0	0	0	90941522	1962	3478	28787	50880	0.000	0.000	NaN	653606
		3	419	140377	30615	129769	60129	220020	0	0	0	0	409132	2595	2809	231	303	0	0	0	0.031	381012	58817987	141093	0	0	0	58817987	2595	3112	52679	37112	0.000	0.000	NaN	409132
		4	719	141140	35358	141549	64871	234824	0	0	0	0	696197	2871	2128	261	615	0	0	0	0.019	666925	101479481	140054	0	0	0	101479481	2871	2743	67241	51652	0.000	0.000	NaN	696197
		5	356	137850	16364	132933	99685	183541	0	0	0	0	348659	2676	456	321	105	0	0	0	0.037	337737	49074705	137675	0	0	0	49074705	2676	456	161887	27520	0.000	0.000	NaN	348659
		6	235	147135	18318	147676	104088	193000	0	0	0	0	226188	1287	2705	87	195	0	0	0	0.058	212323	34576659	145115	0	0	0	34576659	1290	2900	66695	17430	0.000	0.000	NaN	226188	2333782	29.307
14829_3hpi_VAP_AB_KO_6000X_0004	1	1	6233	144834	47643	185388	0	254474	0	0	0	0	6163829	1005	1099	2016	2064	0	0	0	0.002	2658117	902748496	148682	0	0	0	902748496	1122	1267	134497	975914	0.000	0.000	NaN	6163829
		2	372	136458	24099	138772	71416	186755	0	0	0	0	369296	2528	1995	240	278	0	0	0	0.034	367266	50762316	138874	0	0	0	50762316	2528	1995	130804	9063	0.000	0.000	NaN	369296
		3	280	154839	31543	140300	66115	225037	0	0	0	0	274081	1154	1127	246	112	0	0	0	0.047	270296	43354992	149859	0	0	0	43354992	1154	1239	24479	9519	0.000	0.000	NaN	274081	643377	10.4379
14829_3hpi_VAP_AB_KO_6000X_0005	1	1	4956	159342	36354	158681	50378	254994	0	0	0	0	4842780	1399	1217	1311	1656	0	0	0	0.003	1726442	789697803	158787	0	0	0	789697803	1744	1265	112153	1268962	0.000	0.000	NaN	4842780
		2	557	149440	33158	138114	70191	252267	0	0	0	0	548102	1570	1202	447	237	0	0	0	0.023	505943	83238125	145650	0	0	0	83238125	1570	1439	27933	98133	0.000	0.000	NaN	548102
		3	486	178549	40582	229495	83966	253694	0	0	0	0	479843	1408	1580	102	462	0	0	0	0.027	473126	86774834	171282	0	0	0	86774834	1408	2042	77550	28901	0.000	0.000	NaN	479843
		4	395	172222	31853	143185	105900	253883	0	0	0	0	383430	2455	2510	171	321	0	0	0	0.034	363706	68027659	169619	0	0	0	68027659	2455	2831	61955	32864	0.000	0.000	NaN	383430
		5	354	131244	19953	121093	68295	186340	0	0	0	0	345277	2662	2165	36	336	0	0	0	0.037	336482	46460349	130520	0	0	0	46460349	2671	2501	86934	24957	0.000	0.000	NaN	345277
		6	251	150542	41133	116381	81724	228369	0	0	0	0	242857	2614	1898	87	222	0	0	0	0.053	238439	37786126	148914	0	0	0	37786126	2614	1898	111400	14945	0.000	0.000	NaN	242857	1999509	41.2885
14829_3hpi_VAP_AB_KO_6000X_0007	1	1	5205	160674	32006	169897	35846	251	0	0	0	0	5103776	948	1365	1764	1524	0	0	0	0.003	1977822	836306789	163499	0	0	0	836306789	1113	2718	39461	1136172	0.000	0.000	NaN	5103776
		2	272	135664	22782	140777	75859	204191	0	0	0	0	263200	996	2360	68	238	0	0	0	0.049	244965	36900664	136714	0	0	0	36900664	1006	2360	103696	35711	0.000	0.000	NaN	263200
		3	1389	135516	27514	124865	58047	214262	0	0	0	0	1379505	1170	2388	1154	474	0	0	0	0.009	1211256	188231223	135573	0	0	0	188231223	1170	2756	17687	285905	0.000	0.000	NaN	1379505
		4	560	171892	43843	222019	71320	253726	0	0	0	0	555277	2436	1758	262	484	0	0	0	0.023	550364	96259432	166220	0	0	0	96259432	2436	2242	61572	22577	0.000	0.000	NaN	555277	2197982	43.0658
14829_3hpi_VAP_AB_KO_6000X_0009	1																																				0
14829_3hpi_VAP_AB_KO_6000X_0010	1	1	6397	147863	50948	168501	0	254491	0	0	0	0	6345730	1144	684	1504	2556	0	0	0	0.002	2820235	945880664	151650	0	0	0	945880664	1216	708	118092	1047263	0.000	0.000	NaN	6345730
		2	1009	163051	31060	160304	63033	241538	0	0	0	0	989849	1960	1072	496	840	0	0	0	0.013	975508	164518272	162090	0	0	0	164518272	1960	1072	120561	58632	0.000	0.000	NaN	989849
		3	801	106421	29159	128765	37227	173075	0	0	0	0	786404	2072	2984	556	320	0	0	0	0.016	567168	85243207	110332	0	0	0	85243207	2072	2984	168611	255674	0.000	0.000	NaN	786404	1776253	27.9913
14829_3hpi_VAP_AB_KO_6000X_0011	1	1	8150	141114	38844	125313	15289	255	0	0	0	0	8065904	1422	270	1050	3570	0	0	0	0.002	3589329	1150076427	139054	0	0	0	1150076427	1626	270	95949	1049252	0.000	0.000	NaN	8065904
		2	821	123888	23943	121014	64268	183832	0	0	0	0	818582	1428	516	36	816	0	0	0	0.015	816353	101712106	122446	0	0	0	101712106	1428	516	91685	24309	0.000	0.000	NaN	818582
		3	400	158214	28346	177212	89627	231987	0	0	0	0	390239	1410	1436	68	376	0	0	0	0.033	380757	63285788	154142	0	0	0	63285788	1410	1812	80933	41018	0.000	0.000	NaN	390239
		4	737	125898	26417	127907	44198	217717	0	0	0	0	733665	1426	2624	48	728	0	0	0	0.017	729581	92786579	122748	0	0	0	92786579	1426	2624	93772	33606	0.000	0.000	NaN	733665
		5	231	130895	30865	133949	68165	213972	0	0	0	0	226171	1498	3384	84	208	0	0	0	0.057	224321	30236836	128007	0	0	0	30236836	1498	3384	111991	14019	0.000	0.000	NaN	226171
		6	236	118170	38607	110954	0.000	189996	0	0	0	0	216203	1786	3796	188	52	0	0	0	0.063	188170	27888191	118236	0	0	0	27888191	1786	3840	177563	49232	0.000	0.000	NaN	216203
		7	127	114787	22010	118107	69358	168798	0	0	0	0	121672	2046	3808	96	36	0	0	0	0.108	102528	14577910	117864	0	0	0	14577910	2046	3844	20556	19333	0.000	0.000	NaN	121672
		8	1514	114298	35995	105191	5879	220426	0	0	0	0	1507075	2186	2372	288	1432	0	0	0	0.008	1459890	173047232	113636	0	0	0	173047232	2186	3804	78782	137336	0.000	0.000	NaN	1507075	4013607	49.7602
14829_3hpi_VAP_AB_KO_6000X_0012	1	1	5713	163404	34255	170659	54754	253227	0	0	0	0	5649770	1084	1230	1986	1500	0	0	0	0.002	2351037	933526119	162830	0	0	0	933526119	1108	2712	34866	1038153	0.000	0.000	NaN	5649770
		2	435	157602	24269	157577	102372	235072	0	0	0	0	429106	2446	1188	414	66	0	0	0	0.030	417507	68556937	155155	0	0	0	68556937	2446	1188	172569	24633	0.000	0.000	NaN	429106
		3	771	159547	22670	151504	102879	221998	0	0	0	0	764640	1501	1227	669	354	0	0	0	0.017	756886	123010617	158441	0	0	0	123010617	1501	1581	27885	32872	0.000	0.000	NaN	764640
		4	566	169276	25377	160991	113542	244860	0	0	0	0	557114	2794	1434	249	471	0	0	0	0.023	528622	95810414	169826	0	0	0	95810414	2797	1905	62999	72809	0.000	0.000	NaN	557114	1750860	30.9899
14829_3hpi_VAP_AB_KO_6000X_0013	1	1	9327	148709	41029	151904	0	255	0	0	0	0	9227956	876	78	1674	3900	0	0	0	0.001	4051684	1387010726	152500	0	0	0	1387010726	1068	3966	73658	1415926	0.000	0.000	NaN	9227956
		2	1475	156245	39476	156175	10114	253708	0	0	0	0	1459019	1452	114	738	1236	0	0	0	0.009	1439562	230460707	156894	0	0	0	230460707	1452	1350	59159	85749	0.000	0.000	NaN	1459019
		3	904	166928	28957	170636	103751	237000	0	0	0	0	886046	2358	198	168	864	0	0	0	0.014	880182	150902698	167698	0	0	0	150902698	2358	198	101004	24776	0.000	0.000	NaN	886046
		4	1188	161360	27522	160878	88096	253716	0	0	0	0	1160504	2478	1146	90	1140	0	0	0	0.011	1141578	191695807	160537	0	0	0	191695807	2478	2286	86987	61530	0.000	0.000	NaN	1160504
		5	1094	128094	33819	103017	33339	210828	0	0	0	0	1071553	954	3618	954	348	0	0	0	0.012	1001874	140134938	123742	0	0	0	140134938	954	3924	17784	135339	0.000	0.000	NaN	1071553
		6	1196	134590	42713	0.446	0.000	228117	0	0	0	0	1179692	918	2718	90	1158	0	0	0	0.011	1158559	160969582	142919	0	0	0	160969582	918	3876	88219	67169	0.000	0.000	NaN	1179692
		7	1235	162794	36630	134578	34010	255000	0	0	0	0	1204793	996	1554	414	1086	0	0	0	0.011	1160112	201050402	161116	0	0	0	201050402	996	2640	69409	107974	0.000	0.000	NaN	1204793	6961607	75.4404
14829_3hpi_VAP_AB_KO_6000X_0036	1	1	4842	156898	29273	164000	14042	246001	0	0	0	0	4774121	1298	1116	1014	1839	0	0	0	0.003	1888375	759700423	158484	0	0	0	759700423	1481	1116	103131	940337	0.000	0.000	NaN	4774121
		2	390	142810	20114	152160	87812	198000	0	0	0	0	383144	1469	1101	366	72	0	0	0	0.033	373015	55695723	143110	0	0	0	55695723	1469	1101	168871	31771	0.000	0.000	NaN	383144
		3	722	139963	21848	129345	80953	201814	0	0	0	0	702356	2069	2325	216	570	0	0	0	0.018	609554	101053569	136904	0	0	0	101053569	2069	2895	69246	128386	0.000	0.000	NaN	702356	1085500	22.7372
14829_3hpi_VAP_AB_KO_6000X_0038	1	1	7469	158934	43448	182798	23601	254504	0	0	0	0	7385866	1340	624	1464	2980	0	0	0	0.002	3071180	1187077835	161043	0	0	0	1187077835	1428	3568	73194	1027102	0.000	0.000	NaN	7385866
		2	2568	152025	38659	167400	0.000	247000	0	0	0	0	2554239	2280	800	516	2408	0	0	0	0.005	2434762	390400621	156516	0	0	0	390400621	2280	3208	81497	235168	0.000	0.000	NaN	2554239
		3	322	149870	28340	128961	88213	217798	0	0	0	0	317113	1492	2660	72	308	0	0	0	0.040	316304	48257998	148507	0	0	0	48257998	1492	2968	76842	10424	0.000	0.000	NaN	317113	2871352	38.8763
14829_3hpi_VAP_AB_KO_6000X_0041	1	1	7028	212029	41185	216690	0	253880	0	0	0	0	6900382	954	858	2034	2424	0	0	0	0.002	2903913	1490139123	219397	0	0	0	1490139123	1032	3270	55949	1186065	0.000	0.000	NaN	6900382
		2	326	213811	11606	208065	182	240789	0	0	0	0	322971	1179	3231	321	24	0	0	0	0.039	321686	69702380	211485	0	0	0	69702380	1179	3234	176257	9450	0.000	0.000	NaN	322971
		3	268	225090	7716	229034	206010	242733	0	0	0	0	264259	948	2955	48	255	0	0	0	0.048	259478	60324071	225978	0	0	0	60324071	948	2955	100660	20068	0.000	0.000	NaN	264259
		4	1769	223270	10749	221046	196463	250950	0	0	0	0	1752200	1149	1122	1116	1272	0	0	0	0.007	1692170	394965335	221847	0	0	0	394965335	1149	2394	48738	96893	0.000	0.000	NaN	1752200	2339430	33.9029
14829_3hpi_VAP_AB_KO_8000X_0003	1	1	8780	162276	39611	167842	0	255	0	0	0	0	8656676	1332	360	1980	3528	0	0	0	0.001	3660964	1424779388	165900	0	0	0	1424779388	2136	360	106178	1407789	0.000	0.000	NaN	8656676
		2	298	160429	24626	151954	110907	231000	0	0	0	0	292184	1446	840	140	252	0	0	0	0.044	288278	47807728	155937	0	0	0	47807728	1446	1092	60945	17489	0.000	0.000	NaN	292184
		3	212	166671	20661	167872	116512	215000	0	0	0	0	204958	2026	3132	148	140	0	0	0	0.063	203725	35334324	168349	0	0	0	35334324	2026	3132	136591	8421	0.000	0.000	NaN	204958
		4	1641	151061	40056	152041	39826	244289	0	0	0	0	1632355	2790	1852	476	1528	0	0	0	0.008	1599240	247890703	155127	0	0	0	247890703	2794	1852	107166	104270	0.000	0.000	NaN	1632355
		5	624	169770	23778	159833	107637	238000	0	0	0	0	613777	2630	1068	104	596	0	0	0	0.021	605006	105936291	169332	0	0	0	105936291	2630	1068	99898	25441	0.000	0.000	NaN	613777	2743274	31.6897
14829_3hpi_VAP_AB_KO_8000X_0006	1	1	9703	149118	40827	137908	49101	253	0	0	0	0	9562593	570	570	3198	3018	0	0	0	0.001	4207078	1446895375	143327	0	0	0	1446895375	630	3546	42977	1305665	0.000	0.000	NaN	9562593
		2	511	156439	23821	143926	82240	223870	0	0	0	0	505039	3312	1200	330	378	0	0	0	0.025	501781	79940119	155623	0	0	0	79940119	3312	1578	48879	21747	0.000	0.000	NaN	505039
		3	2272	146251	31905	152976	67977	239991	0	0	0	0	2244072	876	2292	1764	1326	0	0	0	0.006	2206801	332282143	144801	0	0	0	332282143	876	3618	36932	135754	0.000	0.000	NaN	2244072
		4	1885	159757	27227	148544	94224	244559	0	0	0	0	1837643	576	1578	972	1488	0	0	0	0.007	1777337	301141919	157235	0	0	0	301141919	576	3066	56846	188943	0.000	0.000	NaN	1837643
		5	321	187901	20136	195531	142123	233578	0	0	0	0	296045	2274	678	222	174	0	0	0	0.046	282064	60316373	191149	0	0	0	60316373	2274	852	38089	31229	0.000	0.000	NaN	296045
		6	405	175335	20678	182960	123552	221989	0	0	0	0	381718	2712	492	354	60	0	0	0	0.035	356483	71010497	177062	0	0	0	71010497	2712	534	6766	40496	0.000	0.000	NaN	381718
		7	288	150496	24344	117302	90848	200967	0	0	0	0	280981	3528	492	246	120	0	0	0	0.046	273708	43342940	153072	0	0	0	43342940	3528	492	153997	31040	0.000	0.000	NaN	280981	5545498	57.9916
14829_3hpi_VAP_AB_KO_8000X_0007	1	1	10884	162389	39586	165826	13428	255	0	0	0	0	10765499	378	84	3636	3570	0	0	0	0.001	4706100	1767446914	166033	0	0	0	1767446914	504	3582	43812	1433276	0.000	0.000	NaN	10765499
		2	419	132566	22552	121684	86066	202219	0	0	0	0	410354	366	3102	66	402	0	0	0	0.031	407382	55545148	131226	0	0	0	55545148	366	3102	99324	14331	0.000	0.000	NaN	410354
		3	341	166923	23708	153099	107717	224479	0	0	0	0	328717	474	2622	198	258	0	0	0	0.040	325220	56920653	165684	0	0	0	56920653	474	2880	52496	11799	0.000	0.000	NaN	328717
		4	445	145527	20734	138106	77902	195106	0	0	0	0	431142	594	3612	414	60	0	0	0	0.030	414391	64759597	145394	0	0	0	64759597	594	3630	2490	53595	0.000	0.000	NaN	431142
		5	746	155494	38250	160391	44155	231892	0	0	0	0	722283	2760	1398	534	468	0	0	0	0.018	710056	115998544	161252	0	0	0	115998544	2760	1866	41231	53057	0.000	0.000	NaN	722283
		6	431	180924	22920	174475	122407	240891	0	0	0	0	418010	1284	1212	288	296	0	0	0	0.031	412989	77978097	179918	0	0	0	77978097	1284	1508	45785	20505	0.000	0.000	NaN	418010	2310506	21.4621
14829_3hpi_VAP_AB_KO_8000X_0011	1	1	9669	176036	32833	163857	0	255	0	0	0	0	9554779	360	324	3210	2994	0	0	0	0.001	3703633	##########	173688	0	0	0	##########	684	450	129544	1906956	0.000	0.000	NaN	9554779
		2	1077	168129	19320	166966	119502	222041	0	0	0	0	1067849	768	348	1044	96	0	0	0	0.012	1044844	181075259	167081	0	0	0	181075259	768	402	177696	75215	0.000	0.000	NaN	1067849
		3	2533	155580	28527	161623	0.000	213826	0	0	0	0	2500589	408	1260	1662	1812	0	0	0	0.005	2458778	394083472	159637	0	0	0	394083472	408	1260	132528	132614	0.000	0.000	NaN	2500589
		4	688	171670	18148	180131	116066	216993	0	0	0	0	675039	3018	2742	402	528	0	0	0	0.019	663617	118108930	172227	0	0	0	118108930	3018	3270	52716	31556	0.000	0.000	NaN	675039	4243477	44.4121
14829_3hpi_VAP_AB_KO_8000X_0014	1	1	9264	197712	29387	224979	52391	253678	0	0	0	0	9186491	486	204	3156	2766	0	0	0	0.001	3653148	1831601747	201907	0	0	0	1831601747	504	594	142340	1732891	0.000	0.000	NaN	9186491
		2	2401	203979	16811	209877	164113	247497	0	0	0	0	2372907	2922	840	768	2022	0	0	0	0.005	2070174	489753094	203107	0	0	0	489753094	2922	840	102385	520356	0.000	0.000	NaN	2372907		25.8304
14829_3hpi_VAP_AB_KO_8000X_0018	1	1	3715	188000	31343	177167	96235	254999	0	0	0	0	3642683	1062	1404	1356	948	0	0	0	0.004	1375035	698418411	191451	0	0	0	698418411	1062	1944	9545	834509	0.000	0.000	NaN	3642683
		2	370	157791	51078	204671	46776	245406	0	0	0	0	339195	2370	1566	72	306	0	0	0	0.040	308869	58382704	163258	0	0	0	58382704	2400	1872	82185	49302	0.000	0.000	NaN	339195		9.31168
14829_3hpi_VAP_AB_KO_8000X_0019	1	1	9277	202337	21429	188001	141034	255	0	0	0	0	9135943	324	1316	3576	1928	0	0	0	0.001	3579578	1877084242	199119	0	0	0	1877084242	324	2540	177438	1923819	0.000	0.000	NaN	9135943
		2	1010	220614	10438	216960	193000	245651	0	0	0	0	997995	1412	1260	960	120	0	0	0	0.013	963328	222820060	219622	0	0	0	222820060	1412	1380	4764	89025	0.000	0.000	NaN	997995
		3	294	203643	11234	205889	184136	239000	0	0	0	0	287343	2756	1416	228	172	0	0	0	0.045	285601	59871076	202957	0	0	0	59871076	2756	1416	142970	11248	0.000	0.000	NaN	287343
		4	1163	185770	10011	183918	157881	213197	0	0	0	0	1152896	488	2656	1052	428	0	0	0	0.011	1135732	216050026	185486	0	0	0	216050026	488	2656	157861	51497	0.000	0.000	NaN	1152896	2438234	26.6884
14829_3hpi_VAP_AB_KO_8000X_0023	1	1	6028	160443	40075	157048	0.192	253537	0	0	0	0	5963327	1182	1062	1542	2304	0	0	0	0.002	2477194	967152848	162555	0	0	0	967152848	1422	3330	64614	1157223	0.000	0.000	NaN	5963327
		2	559	156107	17082	157876	100230	197000	0	0	0	0	545325	2514	1116	168	492	0	0	0	0.024	519892	87263535	157899	0	0	0	87263535	2514	1116	108853	66614	0.000	0.000	NaN	545325
		3	1173	139847	23296	139065	60354	202757	0	0	0	0	1160326	2178	1770	504	1032	0	0	0	0.011	1148495	164040853	140495	0	0	0	164040853	2178	2802	63970	56349	0.000	0.000	NaN	1160326
		4	1103	149520	20071	146810	86123	200779	0	0	0	0	1069016	1260	2988	870	390	0	0	0	0.012	900920	164920603	150533	0	0	0	164920603	1260	3222	15054	230576	0.000	0.000	NaN	1069016	2774667	46.5288
14829_3hpi_VAP_AB_KO_8000X_0024	1	1	9615	166994	40886	180564	12255	255	0	0	0	0	9480105	342	1044	3312	2760	0	0	0	0.001	3821298	1605642979	171756	0	0	0	1605642979	402	1554	145362	2020004	0.000	0.000	NaN	9480105
		2	1516	173465	36243	182469	89951	255	0	0	0	0	1487249	2040	1050	1104	960	0	0	0	0.009	1463016	262973626	172937	0	0	0	262973626	2040	1050	138991	83634	0.000	0.000	NaN	1487249
		3	454	147478	26235	129270	86053	200702	0	0	0	0	440623	3600	2874	24	432	0	0	0	0.029	432042	66954866	145999	0	0	0	66954866	3618	3306	89204	24000	0.000	0.000	NaN	440623	1927872	20.336
14829_3hpi_VAP_AB_KO_8000X_0027	1	1	6764	186177	33304	187383	69865	255	0	0	0	0	6671822	960	666	1770	2448	0	0	0	0.002	2699607	1259302586	188254	0	0	0	1259302586	1224	678	115825	1456769	0.000	0.000	NaN	6671822
		2	1675	168374	28038	154342	91655	251336	0	0	0	0	1618277	2418	1632	306	1452	0	0	0	0.008	1456011	282026666	165374	0	0	0	282026666	2418	3084	85746	267630	0.000	0.000	NaN	1618277
		3	892	158103	46798	194893	38364	241257	0	0	0	0	867007	912	1476	366	774	0	0	0	0.015	856173	141028083	168551	0	0	0	141028083	912	1476	115308	38898	0.000	0.000	NaN	867007
		4	505	164553	19712	157155	124661	231996	0	0	0	0	486946	960	828	108	468	0	0	0	0.027	480300	83099014	162106	0	0	0	83099014	960	1296	77005	27708	0.000	0.000	NaN	486946	2972230	44.549
14829_3hpi_VAP_AB_KO_8000X_0028	1	1	7595	165855	42471	164854	0	255	0	0	0	0	7452405	306	1044	2268	2334	0	0	0	0.002	2547465	1259671117	168016	0	0	0	1259671117	1182	1044	114935	2146091	0.000	0.000	NaN	7452405
		2	734	189337	30544	197115	113570	252	0	0	0	0	711353	1428	1062	630	240	0	0	0	0.018	674166	138973517	189368	0	0	0	138973517	1428	1062	159146	55785	0.000	0.000	NaN	711353
		3	471	179950	30946	164949	118186	253455	0	0	0	0	443026	2250	1548	270	336	0	0	0	0.030	431041	84756596	177729	0	0	0	84756596	2250	1548	128784	36337	0.000	0.000	NaN	443026
		4	1819	164853	31541	181780	53031	243000	0	0	0	0	1771751	1974	2034	630	1386	0	0	0	0.007	1517537	299868253	167771	0	0	0	299868253	1974	3420	65969	356713	0.000	0.000	NaN	1771751
		5	267	150591	30125	115918	87102	222459	0	0	0	0	249747	1494	3300	234	54	0	0	0	0.054	240150	40207903	151365	0	0	0	40207903	1494	3300	167005	31197	0.000	0.000	NaN	249747
		6	1292	153635	29522	146793	65081	235843	0	0	0	0	1263898	276	2406	888	822	0	0	0	0.010	1210053	198496460	150521	0	0	0	198496460	276	2406	137210	148605	0.000	0.000	NaN	1263898
		7	312	120341	28916	105930	69116	213000	0	0	0	0	285867	348	1818	78	264	0	0	0	0.048	273642	37546355	113950	0	0	0	37546355	348	2082	74745	19682	0.000	0.000	NaN	285867
		8	325	182010	31809	182143	107036	241966	0	0	0	0	300170	528	1446	228	156	0	0	0	0.045	276261	59153382	184199	0	0	0	59153382	528	1602	34380	45870	0.000	0.000	NaN	300170	5025812	67.4388
14829_3hpi_VAP_AB_KO_8000X_0033	1																																					0
14829_3hpi_VAP_AB_KO_8000X_0034 top	1																																					0
14829_3hpi_VAP_AB_KO_8000X_0034 bottom	1	1	5059	164513	38817	168395	10840	246025	0	0	0	0	4995698	1699	1851	1446	1650	0	0	0	0.003	1660995	832272514	166222	0	0	0	832272514	2314	3501	79279	1423119	0.000	0.000	NaN	4995698
		2	295	158275	34505	162757	85763	230161	0	0	0	0	286643	2356	1833	240	54	0	0	0	0.045	246000	46691223	161522	0	0	0	46691223	2356	1833	167320	6871	0.000	0.000	NaN	286643
		3	548	144362	28220	156161	80394	224605	0	0	0	0	543833	2719	1944	354	381	0	0	0	0.023	520074	79110210	144044	0	0	0	79110210	2719	1944	132896	68546	0.000	0.000	NaN	543833
		4	818	146185	35220	142043	53216	224836	0	0	0	0	811507	2983	2379	153	771	0	0	0	0.016	784889	119579340	145870	0	0	0	119579340	2983	3150	79205	87433	0.000	0.000	NaN	811507	1641983	32.8679
																																						0
14829_3hpi_VAP_AB_KO_8000X_0035
Focus_0031_14829_3hpi_VAP_AB_KO_15kX_0032	1	1	10175	147765	44508	151904	0	255	0	0	0	0	10046568	606	354	2706	3582	0	0	0	0.001	3725425	1503513287	151178	0	0	0	1503513287	1308	3876	69347	2680464	0.000	0.000	NaN	10046568
		2	447	142489	27926	131738	61493	202533	0	0	0	0	429808	2550	378	288	300	0	0	0	0.030	415865	63692789	143461	0	0	0	63692789	2550	378	133831	31251	0.000	0.000	NaN	429808
		3	1747	166184	32452	151892	81717	248832	0	0	0	0	1724712	876	294	1470	726	0	0	0	0.007	1639505	290323134	163202	0	0	0	290323134	876	1020	26284	136232	0.000	0.000	NaN	1724712
		4	1468	134791	49361	136598	0.000	242000	0	0	0	0	1440256	588	2076	462	1332	0	0	0	0.009	1409847	197872792	137911	0	0	0	197872792	588	2076	109129	111037	0.000	0.000	NaN	1440256	3594776	35.7811

## Sheet: n= 1 bio rep WT 3hpi Mito
Image number	Vacuole size		Area	Mean	StdDEV	Mode	Min	Max	X	Y	XY	YM	Perimeter	BX	BY	Width	Height	Major	Minor	Angle	Circ.	Feret	IntDen	Median	Skew	Kurt	%Area	RawIntDen	FeretX	FeretY	FeretAngle	MinFeret	AR	Round	Solidarity	Length
14827_3hpi_WT_10kX_0020	1																																					0
14827_3hpi_WT_10kX_0023	1	1	9117	214942	16747	219891	159308	254165	0	0	0	0	8969607	876	300	2418	3372	0	0	0	0.001	3738366	1959623347	216604	0	0	0	1959623347	1356	3672	64422	1697494	0.000	0.000	NaN	8969607
		2	479	185847	24374	202897	132493	240742	0	0	0	0	472294	3186	546	72	462	0	0	0	0.027	467577	89020786	184964	0	0	0	89020786	3186	546	98858	23693	0.000	0.000	NaN	472294
		3	658	216608	18366	221848	168541	250502	0	0	0	0	652169	3210	1116	42	642	0	0	0	0.019	642112	142528160	219876	0	0	0	142528160	3240	1116	91071	33365	0.000	0.000	NaN	652169
		4	1688	217520	15012	211106	177363	254148	0	0	0	0	1634881	2262	1842	942	1278	0	0	0	0.008	1587655	367173743	216571	0	0	0	367173743	2262	3120	53606	71052	0.000	0.000	NaN	1634881	2759344	30.7633
14827_3hpi_WT_10kX_0028	1	1	9415	137498	40829	111064	0	255	0	0	0	0	9208643	1212	156	1674	3750	0	0	0	0.001	3751387	1294539832	135082	0	0	0	1294539832	1854	3906	88442	1633317	0.000	0.000	NaN	9208643
		2	2785	129281	43140	110741	0.206	238999	0	0	0	0	2764491	1236	1050	342	2682	0	0	0	0.005	2690684	360047384	127394	0	0	0	360047384	1362	1050	94604	247748	0.000	0.000	NaN	2764491		30.0206
14827_3hpi_WT_10kX_0031	1	10	9910	146624	35628	139347	0.000	245174	0	0	0	0	9760809	528	294	3282	3126	0	0	0	0.001	3727212	1453042056	147422	0	0	0	1453042056	540	2508	30363	1749765	0.000	0.000	NaN	9760809
		11	531	130602	20566	129454	64234	195184	0	0	0	0	517848	3678	462	168	480	0	0	0	0.025	508551	69349784	130586	0	0	0	69349784	3678	462	109290	29226	0.000	0.000	NaN	517848
		12	1240	158588	30886	145523	74063	236674	0	0	0	0	1199972	750	2538	684	936	0	0	0	0.011	1159289	196649607	156549	0	0	0	196649607	750	2538	126158	86031	0.000	0.000	NaN	1199972	1717820	17.5992
14827_3hpi_WT_10kX_0037	1	1	8954	192815	26302	199741	55829	251274	0	0	0	0	8830901	1032	624	2610	3204	0	0	0	0.001	3633588	1726467917	195532	0	0	0	1726467917	1458	648	118935	1635458	0.000	0.000	NaN	8830901
		2	2288	191286	17777	186623	100312	232226	0	0	0	0	2249829	1180	1784	1228	1700	0	0	0	0.006	2097137	437663381	190984	0	0	0	437663381	1180	1784	125843	345271	0.000	0.000	NaN	2249829		25.4768
14827_3hpi_WT_12kX_0033	1	1	7831	153891	30119	148511	48417	250979	0	0	0	0	7687752	1002	858	2238	2664	0	0	0	0.002	2973991	1205118679	154811	0	0	0	1205118679	1224	3510	59710	1564779	0.000	0.000	NaN	7687752
		2	265	131423	25655	125161	57290	202687	0	0	0	0	249452	2934	1128	174	174	0	0	0	0.054	246073	34827182	133975	0	0	0	34827182	2934	1128	135000	12728	0.000	0.000	NaN	249452
		3	191	124880	26351	116263	81550	205836	0	0	0	0	177907	3168	1398	24	168	0	0	0	0.076	168000	23852061	120296	0	0	0	23852061	3192	1398	90000	24000	0.000	0.000	NaN	177907
		4	207	135227	24138	128989	88590	193586	0	0	0	0	201343	3192	1668	24	198	0	0	0	0.064	199449	27991919	134954	0	0	0	27991919	3192	1866	83089	12323	0.000	0.000	NaN	201343
		5	1266	147667	30105	127960	85161	230281	0	0	0	0	1209195	2370	1932	810	714	0	0	0	0.011	1079767	186946583	142275	0	0	0	186946583	2370	2646	41396	165354	0.000	0.000	NaN	1209195	1837897	23.9068
14827_3hpi_WT_6000X_0003	1	1	8866	202893	31130	213663	0.004	255	0	0	0	0	8771076	1332	342	1890	3606	0	0	0	0.001	3980682	1798847107	206658	0	0	0	1798847107	1518	3948	64941	1224708	0.000	0.000	NaN	8771076
		2	533	204995	14188	211121	163610	238	0	0	0	0	511784	1656	1104	312	378	0	0	0	0.026	490131	109262496	207990	0	0	0	109262496	1656	1482	50464	39131	0.000	0.000	NaN	511784
		3	370	217084	14669	198965	186241	254813	0	0	0	0	348604	1488	1476	144	276	0	0	0	0.038	311307	80321070	218050	0	0	0	80321070	1488	1752	62447	38383	0.000	0.000	NaN	348604
		4	581	187709	11332	193034	160630	216492	0	0	0	0	563593	1326	3420	180	510	0	0	0	0.023	538865	109059111	188557	0	0	0	109059111	1332	3420	108838	74607	0.000	0.000	NaN	563593
		5	380	180104	10007	177690	158646	211927	0	0	0	0	352194	1584	3684	246	246	0	0	0	0.038	347897	68439704	179451	0	0	0	68439704	1584	3930	45000	14783	0.000	0.000	NaN	352194
		6	1415	201343	11847	199863	162322	233249	0	0	0	0	1361511	1998	2304	588	1206	0	0	0	0.010	1341708	284900643	201932	0	0	0	284900643	1998	3510	64008	52963	0.000	0.000	NaN	1361511	3137686	35.7731
14827_3hpi_WT_6000X_0004	1	1	6421	145290	36990	121524	20156	255	0	0	0	0	6354095	1271	838	2448	1452	0	0	0	0.002	2533908	932909800	143368	0	0	0	932909800	1280	1054	164269	1305918	0.000	0.000	NaN	6354095
		2	371	123044	26727	90215	63302	189718	0	0	0	0	353368	3317	2032	243	225	0	0	0	0.037	331171	45649150	119088	0	0	0	45649150	3317	2257	42797	40408	0.000	0.000	NaN	353368		5.56126
14827_3hpi_WT_6000X_0004_bottom	1	1	5983	142467	36932	126233	48328	255	0	0	0	0	5872657	677	2178	2262	1389	0	0	0	0.002	2281693	852382469	139022	0	0	0	852382469	680	3111	8087	1375486	0.000	0.000	NaN	5872657
		2	953	141935	34771	117138	63578	240498	0	0	0	0	934717	1391	2178	885	102	0	0	0	0.014	885081	135264132	141347	0	0	0	135264132	1391	2280	0.777	95145	0.000	0.000	NaN	934717
		3	324	111075	29339	76084	54000	183965	0	0	0	0	315048	1172	3456	306	45	0	0	0	0.041	309291	35988334	109232	0	0	0	35988334	1172	3456	171634	15964	0.000	0.000	NaN	315048	1249765	21.2811
14827_3hpi_WT_6000X_0005	1	1	7657	207397	39122	226611	0	255	0	0	0	0	7522605	528	1116	2922	1560	0	0	0	0.002	2958298	1588042596	215146	0	0	0	1588042596	528	1344	171015	1559324	0.000	0.000	NaN	7522605
		2	977	210564	14984	218968	176	244965	0	0	0	0	948417	510	1128	912	96	0	0	0	0.014	916430	205721464	209915	0	0	0	205721464	510	1224	5636	70494	0.000	0.000	NaN	948417
		3	1532	209904	17683	209124	163135	246929	0	0	0	0	1487305	762	1908	1182	756	0	0	0	0.009	1403089	321573556	209837	0	0	0	321573556	762	1908	147397	157849	0.000	0.000	NaN	1487305
		4	280	213553	9863	218930	189504	237948	0	0	0	0	269714	3252	1992	102	234	0	0	0	0.048	252927	59794815	214190	0	0	0	59794815	3258	2226	67694	42035	0.000	0.000	NaN	269714	2705436	35.9641
14827_3hpi_WT_6000X_0012	1	1	9074	157659	44000	179283	24539	251556	0	0	0	0	8953236	2034	108	1308	3972	0	0	0	0.001	3983770	1430595066	159708	0	0	0	1430595066	2466	4080	85595	1272376	0.000	0.000	NaN	8953236
		2	2773	137943	31942	114326	47374	224988	0	0	0	0	2688894	2076	2682	1296	1368	0	0	0	0.005	1701844	382514920	135537	0	0	0	382514920	2328	4026	52160	879453	0.000	0.000	NaN	2688894
		3	384	159036	22827	162571	107284	226722	0	0	0	0	375462	2172	1776	144	336	0	0	0	0.034	365557	61069733	158990	0	0	0	61069733	2172	2112	66801	28996	0.000	0.000	NaN	375462	3064356	34.2262
14827_3hpi_WT_6000X_0019	1	1	7912	176780	36220	191153	51958	255	0	0	0	0	7795400	516	1116	2970	2046	0	0	0	0.002	3120952	1398681306	179978	0	0	0	1398681306	570	2448	22374	1649647	0.000	0.000	NaN	7795400
		2	1312	171097	37417	170104	74640	253678	0	0	0	0	1279201	2772	1620	714	1014	0	0	0	0.010	1240158	224479074	166873	0	0	0	224479074	2772	2634	54849	102578	0.000	0.000	NaN	1279201
		3	1048	159333	34044	148093	86786	244521	0	0	0	0	1004762	1902	2670	894	390	0	0	0	0.013	975365	166980910	152147	0	0	0	166980910	1902	3060	23569	70785	0.000	0.000	NaN	1004762
		4	488	150221	15125	158086	106598	187712	0	0	0	0	476619	522	2208	120	450	0	0	0	0.027	465725	73307773	149310	0	0	0	73307773	522	2208	104931	43287	0.000	0.000	NaN	476619	2760582	35.413
14827_3hpi_WT_6000X_0021	1	1	8334	208721	24197	211847	134267	255	0	0	0	0	8240749	1164	108	1530	3462	0	0	0	0.002	3548289	1739483113	210471	0	0	0	1739483113	1356	3564	76904	1282052	0.000	0.000	NaN	8240749
		2	1328	205779	19110	199815	159222	255000	0	0	0	0	1313437	2442	1482	240	1266	0	0	0	0.010	1288548	273273933	201650	0	0	0	273273933	2442	2748	79266	82607	0.000	0.000	NaN	1313437
		3	445	205760	13840	197944	177431	240322	0	0	0	0	432003	2232	2784	240	336	0	0	0	0.030	412912	91563153	203127	0	0	0	91563153	2232	3120	54462	55618	0.000	0.000	NaN	432003
		4	320	186515	18787	193933	156193	236372	0	0	0	0	304016	2052	3120	180	216	0	0	0	0.044	281169	59684667	183021	0	0	0	59684667	2052	3336	50194	47244	0.000	0.000	NaN	304016	2049456	24.8698
14827_3hpi_WT_6000X_0030	1	1	8000	166294	36788	158116	34188	253743	0	0	0	0	7863866	552	1422	3060	1548	0	0	0	0.002	3109390	1330354108	168972	0	0	0	1330354108	552	2796	10226	1548	0.000	0.000	NaN	7863866
		2	792	132302	33331	129940	15863	200114	0	0	0	0	774106	3432	1908	168	702	0	0	0	0.017	705096	104783517	134334	0	0	0	104783517	3432	1908	95371	128388	0.000	0.000	NaN	774106
		3	301	139310	27452	117395	84241	209980	0	0	0	0	286991	3204	2748	276	60	0	0	0	0.046	282446	41932234	133716	0	0	0	41932234	3204	2808	12265	23428	0.000	0.000	NaN	286991
		4	550	165137	26449	140825	99206	222381	0	0	0	0	540214	2502	2808	534	36	0	0	0	0.024	534539	90825441	168041	0	0	0	90825441	2502	2844	2573	24128	0.000	0.000	NaN	540214
		5	350	164264	28021	157051	101123	229532	0	0	0	0	339823	1692	2946	330	24	0	0	0	0.038	330055	57492375	162302	0	0	0	57492375	1692	2958	1042	22729	0.000	0.000	NaN	339823
		6	379	145945	27086	135172	83213	223971	0	0	0	0	369188	522	2316	66	354	0	0	0	0.035	359049	55313154	139914	0	0	0	55313154	522	2670	80380	28314	0.000	0.000	NaN	369188
		7	410	159209	23822	145084	105600	218536	0	0	0	0	401828	624	1836	162	360	0	0	0	0.032	394771	65275706	158607	0	0	0	65275706	624	2196	65772	24075	0.000	0.000	NaN	401828
		8	530	165681	23246	158760	111288	235933	0	0	0	0	512996	1044	1428	444	252	0	0	0	0.025	510529	87810816	161996	0	0	0	87810816	1044	1680	29578	15103	0.000	0.000	NaN	512996
		9	383	152696	28330	172045	76283	219228	0	0	0	0	361029	2712	1554	342	84	0	0	0	0.037	352165	58482681	154275	0	0	0	58482681	2712	1554	166201	22871	0.000	0.000	NaN	361029
		10	234	190187	30093	165193	111048	250355	0	0	0	0	216548	2448	1476	198	72	0	0	0	0.063	210685	44503746	195704	0	0	0	44503746	2448	1476	160017	23284	0.000	0.000	NaN	216548	3802723	48.3569
14827_3hpi_WT_6000X_0032	1	1	7825	133287	34145	114131	30257	226345	0	0	0	0	7736862	684	570	2424	2526	0	0	0	0.002	3361848	1042971614	131899	0	0	0	1042971614	792	3090	48400	1343108	0.000	0.000	NaN	7736862
		2	643	115944	27369	98054	50049	190498	0	0	0	0	628301	930	2868	570	234	0	0	0	0.020	616162	74552147	112982	0	0	0	74552147	930	3102	22319	47478	0.000	0.000	NaN	628301
		3	1086	113192	31082	99905	28776	192085	0	0	0	0	1062885	834	1338	660	798	0	0	0	0.012	1035569	122926044	113001	0	0	0	122926044	834	2136	50407	71528	0.000	0.000	NaN	1062885	1691186	21.8588
14827_3hpi_WT_6000X_0032_bottom	1	1	6114	123248	32766	131585	17346	216971	0	0	0	0	6043478	1880	1536	1684	2112	0	0	0	0.002	2393274	753537071	123353	0	0	0	753537071	2108	3548	57213	1196793	0.000	0.000	NaN	6043478
		2	273	88289	30179	94879	29384	183917	0	0	0	0	268494	2272	3606	264	36	0	0	0	0.048	266443	24102847	88897	0	0	0	24102847	2272	3606	172235	10431	0.000	0.000	NaN	268494
		3	194	108836	22029	97372	52450	171621	0	0	0	0	186010	1873	3111	54	156	0	0	0	0.070	165082	21114164	104614	0	0	0	21114164	1873	3111	109093	31784	0.000	0.000	NaN	186010	454504	7.52057
14827_3hpi_WT_8000X_0002	1	1	7875	157175	35635	176779	21064	253501	0	0	0	0	7787567	2520	324	1296	3324	0	0	0	0.002	3324439	1237756777	158177	0	0	0	1237756777	2988	324	90931	1289770	0.000	0.000	NaN	7787567
		2	816	169234	32213	170857	71505	232991	0	0	0	0	810226	2610	516	66	804	0	0	0	0.016	806704	138094714	170836	0	0	0	138094714	2610	1320	85307	19716	0.000	0.000	NaN	810226		10.4041
14827_3hpi_WT_8000X_0006	1	1	8215	154917	45133	141036	20664	255	0	0	0	0	8140505	1002	120	1176	3582	0	0	0	0.002	3595562	1272644717	156139	0	0	0	1272644717	1506	3702	85022	1176	0.000	0.000	NaN	8140505
		2	1022	85925	34473	73835	11757	174751	0	0	0	0	991830	1326	3384	714	276	0	0	0	0.013	714025	87815607	80248	0	0	0	87815607	1326	3390	0.481	272864	0.000	0.000	NaN	991830		12.1839
14827_3hpi_WT_8000X_0007	1	1	6009	153084	39741	149479	32667	255	0	0	0	0	5909327	1146	954	1506	2214	0	0	0	0.002	2439315	919879135	153030	0	0	0	919879135	1386	954	115809	1188137	0.000	0.000	NaN	5909327
		2	843	115090	28702	97084	46478	198	0	0	0	0	816655	2496	2346	120	786	0	0	0	0.016	794224	97020654	113688	0	0	0	97020654	2496	3132	81747	80706	0.000	0.000	NaN	816655
		3	601	161720	33317	193788	79030	227030	0	0	0	0	589607	1266	2346	354	456	0	0	0	0.022	577280	97193436	163847	0	0	0	97193436	1266	2346	127823	45782	0.000	0.000	NaN	589607
		4	805	157430	40314	134940	80344	249756	0	0	0	0	785200	1164	864	270	720	0	0	0	0.016	768960	126731167	154177	0	0	0	126731167	1164	1584	69444	46440	0.000	0.000	NaN	785200	2191462	37.0848
14827_3hpi_WT_8000X_0010	1	1	7945	187998	31748	197086	66461	254856	0	0	0	0	7863912	318	1350	3222	1626	0	0	0	0.002	3234846	1493641875	192719	0	0	0	1493641875	318	2418	5108	1619599	0.000	0.000	NaN	7863912
		2	1111	192194	23231	181080	123428	244901	0	0	0	0	1065265	1626	1356	1014	90	0	0	0	0.012	1015135	213527897	191491	0	0	0	213527897	1626	1380	177290	78996	0.000	0.000	NaN	1065265
		3	199	173297	16644	180075	120009	195571	0	0	0	0	194018	3564	2100	36	186	0	0	0	0.066	188404	34486021	180000	0	0	0	34486021	3570	2286	80838	23673	0.000	0.000	NaN	194018	1259283	16.0134
14827_3hpi_WT_8000X_0011	1	1	8781	161653	34867	152535	41324	254583	0	0	0	0	8680640	936	174	2040	3618	0	0	0	0.001	3821642	1419473043	160250	0	0	0	1419473043	1308	3780	69602	1447454	0.000	0.000	NaN	8680640
		2	2326	158163	45624	148353	26534	255000	0	0	0	0	2271645	2532	186	408	1998	0	0	0	0.006	1998009	367887229	155147	0	0	0	367887229	2544	2184	89828	396189	0.000	0.000	NaN	2271645		26.1691
14827_3hpi_WT_8000X_0013	1	1	10537	151520	37352	124014	0	255	0	0	0	0	10390119	654	96	2652	3978	0	0	0	0.001	4423416	1596568401	151513	0	0	0	1596568401	1026	4014	62010	1703251	0.000	0.000	NaN	10390119
		2	451	134014	30816	103164	78047	232986	0	0	0	0	438877	2988	2454	96	426	0	0	0	0.029	436683	60440391	130000	0	0	0	60440391	2988	2880	77300	12991	0.000	0.000	NaN	438877
		3	467	144117	34361	136099	39049	218434	0	0	0	0	441134	2358	3348	324	282	0	0	0	0.030	429535	67302671	144107	0	0	0	67302671	2358	3630	41035	25509	0.000	0.000	NaN	441134
		4	594	132778	32470	127166	66356	205974	0	0	0	0	566092	1914	3630	468	288	0	0	0	0.023	549516	78870132	132714	0	0	0	78870132	1914	3918	31608	38193	0.000	0.000	NaN	566092
		5	705	116658	31733	95267	27799	191512	0	0	0	0	693344	1068	3990	684	24	0	0	0	0.018	684237	82243884	114676	0	0	0	82243884	1068	4008	1507	20449	0.000	0.000	NaN	693344	2139447	20.5912
14827_3hpi_WT_8000X_0014	1																																					0
14827_3hpi_WT_8000X_0016	1	1	8143	193654	36932	206689	0	255	0	0	0	0	8055282	438	1008	2922	2322	0	0	0	0.002	3400947	1576924026	198906	0	0	0	1576924026	588	3252	39560	1370470	0.000	0.000	NaN	8055282
		2	886	175214	59581	185326	0	236625	0	0	0	0	868441	2460	972	822	138	0	0	0	0.015	825147	155239846	192808	0	0	0	155239846	2460	1038	174994	111430	0.000	0.000	NaN	868441
		3	1730	195182	19000	194859	144	251159	0	0	0	0	1685222	1044	1026	1368	876	0	0	0	0.008	1624438	337664363	194847	0	0	0	337664363	1044	1902	32634	141058	0.000	0.000	NaN	1685222	2553663	31.7017
14827_3hpi_WT_8000X_0017	1																																					0
14827_3hpi_WT_8000X_0018	1	1	8787	151918	36860	138199	9331	251018	0	0	0	0	8708414	594	528	2736	3006	0	0	0	0.001	3589826	1334904518	151595	0	0	0	1334904518	780	3300	49066	1612515	0.000	0.000	NaN	8708414
		2	1110	132678	26954	140942	46050	189368	0	0	0	0	1077585	2532	528	756	336	0	0	0	0.012	760013	147272433	131947	0	0	0	147272433	2532	768	5891	301197	0.000	0.000	NaN	1077585		12.3741
14827_3hpi_WT_8000X_0024	1	1	10266	204074	19007	189972	136516	255	0	0	0	0	9986391	318	114	3774	2358	0	0	0	0.001	4216604	2095025420	203499	0	0	0	2095025420	366	2088	27914	1659219	0.000	0.000	NaN	9986391
		2	648	197386	16984	187108	165526	237747	0	0	0	0	636912	3336	120	522	324	0	0	0	0.020	614378	127906049	194893	0	0	0	127906049	3336	444	31827	68993	0.000	0.000	NaN	636912
		3	684	191474	8789	192053	163708	211604	0	0	0	0	664840	3828	288	228	600	0	0	0	0.019	641860	130968527	191394	0	0	0	130968527	3828	888	69193	75710	0.000	0.000	NaN	664840
		4	938	201758	15503	191968	153602	241689	0	0	0	0	926821	3360	948	450	804	0	0	0	0.014	921366	189249195	200085	0	0	0	189249195	3360	1752	60764	36933	0.000	0.000	NaN	926821	2228573	22.3161
14827_3hpi_WT_8000X_0025	1																																					0
14827_3hpi_WT_8000X_0026	1	1	8817	207614	17025	207905	130094	254204	0	0	0	0	8723048	246	594	2394	3186	0	0	0	0.001	3684332	1830532669	207934	0	0	0	1830532669	366	630	123845	1594486	0.000	0.000	NaN	8723048
		2	1883	216435	15900	208890	165912	255000	0	0	0	0	1828461	1728	1188	936	1440	0	0	0	0.007	1710958	407547615	214070	0	0	0	407547615	1728	1188	122687	165928	0.000	0.000	NaN	1828461
		3	566	207948	12932	203872	179046	247754	0	0	0	0	551353	294	978	132	528	0	0	0	0.023	544250	117698748	204780	0	0	0	117698748	294	978	104036	36094	0.000	0.000	NaN	551353
		4	1383	212059	18968	199873	165070	252849	0	0	0	0	1315138	636	1854	528	1158	0	0	0	0.010	1272693	293277886	210000	0	0	0	293277886	636	1854	114511	64267	0.000	0.000	NaN	1315138	3694952	42.3585
14827_3hpi_WT_8000X_0034	1	1	9044	142772	39508	135643	0	254393	0	0	0	0	8860265	750	1194	3060	2220	0	0	0	0.001	3355304	1291233773	143313	0	0	0	1291233773	768	3264	36419	1646411	0.000	0.000	NaN	8860265
		2	1122	132038	26396	153180	62912	206000	0	0	0	0	1100779	1938	2784	918	504	0	0	0	0.012	1047254	148146259	133970	0	0	0	148146259	1938	3288	28768	138671	0.000	0.000	NaN	1100779
		3	349	134196	27199	133826	61896	200869	0	0	0	0	328074	3006	2472	258	180	0	0	0	0.041	314585	46834414	133898	0	0	0	46834414	3006	2652	34902	26382	0.000	0.000	NaN	328074
		4	1062	132627	27122	123481	5445	214561	0	0	0	0	1034548	900	1674	600	786	0	0	0	0.012	988836	140849558	129638	0	0	0	140849558	900	2460	52643	124800	0.000	0.000	NaN	1034548	2463401	27.8028
14827_3hpi_WT_8000X_0036	1	1	7657	146504	47340	155888	0	253381	0	0	0	0	7593303	740	640	2232	2676	0	0	0	0.002	3187214	1121782456	150523	0	0	0	1121782456	928	696	127042	1503294	0.000	0.000	NaN	7593303
		2	466	108408	33534	110804	24290	188956	0	0	0	0	462494	2280	3284	456	48	0	0	0	0.027	458519	50518327	109054	0	0	0	50518327	2280	3284	173991	26665	0.000	0.000	NaN	462494		6.09081

## Sheet: n= 2 nio rep 3hpi RH ER
Image number			Area	Mean	StdDEV	Mode	Min	Max	X	Y	XY	YM	Perimeter	BX	BY	Width	Height	Major	Minor	Angle	Circ.	Feret	IntDen	Median	Skew	Kurt	%Area	RawIntDen	FeretX	FeretY	FeretAngle	MinFeret	AR	Round	Solidarity	Length
1015 14970_10kX_0014		1	0.01073	170633	22112	148131	148	215295	0	0	0	0	6896	1174	1228	2321	1983	0	0	0	0.002835	2426	0.002	167928	0	0	0	1365062	1022	2252	18020	1833	0.000	0.000	NaN	6896
		2	0.005365	152617	26604	121475	121350	185000	0	0	0	0	2792	2277	1306	1251	1802	0	0	0	0.008648	1910	0.8187	152059	0	0	0	610467	1966	2684	70598	0.835	0.000	0.000	NaN	2792
		3	0.002682	126000	1414	125004	125000	127000	0	0	0	0	0.529	1683	3127	0.507	0.049	0	0	0	0.1207	0.507	0.338	126000	0	0	0	252000	1453	2712	0.392	0.043	0.000	0.000	NaN	529
		4	0.002682	122000	24042	105066	105000	139000	0	0	0	0	0.905	1151	1775	0.306	0.803	0	0	0	0.04116	0.846	0.3272	122000	0	0	0	244000	1027	2226	71565	0.105	0.000	0.000	NaN	905
		5	0.004023	160974	57656	97219	97000	208921	0	0	0	0	1522	1540	1195	1317	0.438	0	0	0	0.02182	1366	0.6477	177000	0	0	0	482921	1330	1410	15485	0.223	0.000	0.000	NaN	1522	5748	83.3527
1015 14970_10kX_0031		1	0.01609	167711	38336	114631	114393	236	0	0	0	0	11133	0.926	0.876	3345	3599	0	0	0	0.001632	3612	0.003	175042	0	0	0	2012530	2212	3864	85145	3343	0.000	0.000	NaN	11133
		2	0.004023	162767	28750	130407	130300	185	0	0	0	0	1989	3562	1140	0.719	1737	0	0	0	0.01279	1880	0.6549	173000	0	0	0	488300	3076	984	112490	0.272	0.000	0.000	NaN	1989
		3	0.002682	168500	36062	143100	143000	194	0	0	0	0	0.763	2510	0.844	0.716	0.153	0	0	0	0.05785	0.724	0.452	168500	0	0	0	337000	2167	765	171170	0.097	0.000	0.000	NaN	763
		4	0.002682	153000	36770	127102	127000	179	0	0	0	0	0.517	0.950	2038	0.017	0.511	0	0	0	0.1262	0.511	0.4104	153000	0	0	0	306000	832	2201	89610	0.017	0.000	0.000	NaN	517
		5	0.001341	169000	0.000	169000	169000	169	0	0	0	0	0.495	0.908	2664	0.069	0.483	0	0	0	0.06869	0.486	0.2267	169000	0	0	0	169000	796	2300	96566	0.043	0.000	0.000	NaN	495
		6	0.002682	174000	16971	162047	162000	186	0	0	0	0	0.815	0.984	3233	0.403	0.691	0	0	0	0.0507	0.800	0.4667	174000	0	0	0	348000	850	2792	120239	0.058	0.000	0.000	NaN	815
		7	0.002682	152500	48790	118135	118000	187	0	0	0	0	0.758	1453	3965	0.611	0.410	0	0	0	0.0586	0.736	0.409	152500	0	0	0	305000	1255	3424	146160	0.070	0.000	0.000	NaN	758
		8	0.001341	146000	0.000	146000	146000	146	0	0	0	0	0.375	2256	4403	0.354	0.097	0	0	0	0.12	0.366	0.1958	146000	0	0	0	146000	1948	3802	165700	0.020	0.000	0.000	NaN	375
		9	0.004023	176463	10314	166428	166388	187	0	0	0	0	1661	2739	3524	1334	0.914	0	0	0	0.01832	1617	0.71	176000	0	0	0	529388	2365	3832	34407	0.144	0.000	0.000	NaN	1661	7373	66.2265
1015 14970_10kX_0032		1	0.01207	146621	43292	75911	75644	212318	0	0	0	0	7888	1135	1140	2423	2580	0	0	0	0.002438	2846	0.002	155109	0	0	0	1319590	1384	1004	119652	2113	0.000	0.000	NaN	7888
		2	0.002682	140500	54447	102150	102000	179000	0	0	0	0	0.506	3386	2775	0.134	0.482	0	0	0	0.1317	0.500	0.3769	140500	0	0	0	281000	2924	2812	74419	0.019	0.000	0.000	NaN	506
		3	0.002682	99000	21213	84059	84000	114000	0	0	0	0	0.836	2492	3433	0.755	0.315	0	0	0	0.04826	0.818	0.2655	99000	0	0	0	198000	2152	3236	22645	0.070	0.000	0.000	NaN	836
		4	0.002682	154000	22627	138062	138000	170000	0	0	0	0	0.960	1496	3298	0.834	0.403	0	0	0	0.03661	0.926	0.4131	154000	0	0	0	308000	1292	2848	154204	0.093	0.000	0.000	NaN	960
		5	0.001341	147000	0.000	147000	147000	147000	0	0	0	0	0.291	1305	2974	0.142	0.243	0	0	0	0.1989	0.282	0.1971	147000	0	0	0	147000	1127	2568	120358	0.037	0.000	0.000	NaN	291
		6	0.002682	138500	36062	113100	113000	164000	0	0	0	0	1043	1138	1581	0.243	0.976	0	0	0	0.03098	0.997	0.3715	138500	0	0	0	277000	1019	2208	78338	0.122	0.000	0.000	NaN	1043
		7	0.002682	142000	31113	120086	120000	164000	0	0	0	0	1056	1785	1115	0.997	0.316	0	0	0	0.03023	1046	0.3809	142000	0	0	0	284000	1541	963	162408	0.030	0.000	0.000	NaN	1056	4692	59.4828
1015 14970_10kX_0040		1	0.01609	168805	29330	114851	114659	213169	0	0	0	0	10693	0.959	0.347	2369	4280	0	0	0	0.001769	4505	0.003	172379	0	0	0	2025661	1470	300	108155	1876	0.000	0.000	NaN	10693
		2	0.002682	178000	29698	157082	157000	199000	0	0	0	0	0.695	1021	1609	0.038	0.688	0	0	0	0.06977	0.688	0.4774	178000	0	0	0	356000	894	1389	92025	0.032	0.000	0.000	NaN	695
		3	0.004023	177075	38597	137150	137000	214000	0	0	0	0	1822	1049	2790	0.907	1466	0	0	0	0.01523	1724	0.7124	180225	0	0	0	531225	906	2409	121736	0.210	0.000	0.000	NaN	1822	2517	23.5388
1015 14970_10kX_0049		1	0.01475	160078	29194	98391	98209	191273	0	0	0	0	9770	0.667	1181	3433	2759	0	0	0	0.001942	3742	0.002	168580	0	0	0	1760857	594	1560	152578	2324	0.000	0.000	NaN	9770
		2	0.002682	131000	21213	116059	116000	146000	0	0	0	0	0.920	1482	1144	0.885	0.199	0	0	0	0.03981	0.907	0.3514	131000	0	0	0	262000	1280	988	167312	0.029	0.000	0.000	NaN	920
		3	0.001341	122000	0.000	122000	122000	122000	0	0	0	0	0.243	3247	3798	0.232	0.069	0	0	0	0.2856	0.242	0.1636	122000	0	0	0	122000	2804	3340	16699	0.007	0.000	0.000	NaN	243
		4	0.002682	153000	43841	122121	122000	184000	0	0	0	0	0.654	3335	1834	0.486	0.366	0	0	0	0.07876	0.609	0.4104	153000	0	0	0	306000	2880	1584	143043	0.094	0.000	0.000	NaN	654	1817	18.5977
1015 14970_12kX_0025		1	0.01207	146625	47731	75818	75553	211448	0	0	0	0	8296	0.667	1272	3155	2126	0	0	0	0.002204	3159	0.002	154892	0	0	0	1319623	576	1992	3152	2079	0.000	0.000	NaN	8296
		2	0.005365	158768	56707	75236	75000	195744	0	0	0	0	3153	2020	1225	1786	1862	0	0	0	0.006782	2355	0.8517	182165	0	0	0	635074	1744	1058	127749	0.888	0.000	0.000	NaN	3153
		3	0.002682	161000	73539	109203	109000	213000	0	0	0	0	0.513	2899	3160	0.472	0.191	0	0	0	0.1278	0.510	0.4318	161000	0	0	0	322000	2503	2894	22019	0.023	0.000	0.000	NaN	513
		4	0.002682	200000	15556	189043	189000	211000	0	0	0	0	0.694	0.633	2313	0.424	0.497	0	0	0	0.06989	0.653	0.5365	200000	0	0	0	400000	547	1997	130469	0.075	0.000	0.000	NaN	694	4360	52.5554
1015 14970_12kX_0029		1	0.01475	159902	34948	89686	89427	221867	0	0	0	0	10055	0.667	0.862	3342	2953	0	0	0	0.001834	3382	0.002	162	0	0	0	1758926	612	1584	167420	2944	0.000	0.000	NaN	10055
		2	0.004023	126741	17549	116284	116224	147000	0	0	0	0	2352	2444	0.836	1539	1452	0	0	0	0.009143	2116	0.5099	117	0	0	0	380224	2110	722	136663	0.447	0.000	0.000	NaN	2352
		3	0.002682	140000	11314	132031	132000	148000	0	0	0	0	1048	3705	2332	0.268	0.980	0	0	0	0.03068	1016	0.3755	140	0	0	0	280000	3199	2860	74728	0.071	0.000	0.000	NaN	1048
		4	0.005365	148499	39519	96173	96000	184537	0	0	0	0	2870	1123	3253	2561	0.542	0	0	0	0.008185	2562	0.7966	156730	0	0	0	593996	970	2809	177824	0.489	0.000	0.000	NaN	2870
		5	0.001341	145000	0.000	145000	145000	145000	0	0	0	0	0.438	0.828	2894	0.271	0.327	0	0	0	0.088	0.424	0.1945	145000	0	0	0	145000	715	2499	129685	0.047	0.000	0.000	NaN	438
		6	0.002682	137000	57983	96160	96000	178000	0	0	0	0	0.644	0.613	1635	0.240	0.584	0	0	0	0.08127	0.631	0.3675	137000	0	0	0	274000	529	1916	67671	0.058	0.000	0.000	NaN	644
		7	0.001341	43000	0.000	43000	43000	43000	0	0	0	0	0.380	1057	1197	0.274	0.243	0	0	0	0.1166	0.367	0.05767	43000	0	0	0	43000	913	1244	41543	0.034	0.000	0.000	NaN	380
		8	0.001341	175000	0.000	175000	175000	175000	0	0	0	0	0.337	1426	0.965	0.261	0.205	0	0	0	0.1487	0.332	0.2347	175000	0	0	0	175000	1231	1010	38191	0.030	0.000	0.000	NaN	337	8069	80.2486
1015 14970_5000X_0046		5	0.08723	147026	33519	59804	59488	221410	0	0	0	0	16705	0.933	2756	7089	3108	0	0	0	0.003928	7231	0.013	151459	0	0	0	2646476	428	1540	167910	2657	0.000	0.000	NaN	16705
		6	0.02423	127369	40317	68024	67820	172000	0	0	0	0	4212	5125	4086	2923	1796	0	0	0	0.01717	3191	0.003	143799	0	0	0	636847	2328	2672	24797	1070	0.000	0.000	NaN	4212
		7	0.01939	154278	10187	145037	145000	164000	0	0	0	0	3071	0.907	3399	1937	2131	0	0	0	0.02583	2880	0.003	154056	0	0	0	617112	412	1544	132274	0.415	0.000	0.000	NaN	3071
		8	0.009693	172500	23335	156064	156000	189000	0	0	0	0	1212	2006	2761	1189	0.125	0	0	0	0.08291	1195	0.002	172500	0	0	0	345000	911	1254	173974	0.039	0.000	0.000	NaN	1212	8495	50.853
1015 14970_6000X_0003		1	0.06379	156270	38253	81722	81446	222441	0	0	0	0	17261	0.253	1902	7014	3892	0	0	0	0.002691	7406	0.010	158975	0	0	0	2969130	144	2868	19242	3073	0.000	0.000	NaN	17261
		2	0.003357	155000	0.000	155000	155000	155000	0	0	0	0	0.281	7197	2595	0.044	0.271	0	0	0	0.5356	0.275	0.5204	155000	0	0	0	155000	3928	1416	99211	0.019	0.000	0.000	NaN	281
		3	0.006715	184000	7071	179020	179000	189000	0	0	0	0	0.953	6450	1972	0.718	0.564	0	0	0	0.09287	0.913	0.001	184000	0	0	0	368000	3520	1076	141843	0.112	0.000	0.000	NaN	953
		4	0.003357	175000	0.000	175000	175000	175000	0	0	0	0	0.444	2792	2169	0.403	0.176	0	0	0	0.2136	0.440	0.5876	175000	0	0	0	175000	1524	1280	23575	0.025	0.000	0.000	NaN	444
		5	0.006715	194500	10607	187029	187000	202000	0	0	0	0	0.785	1876	2499	0.689	0.366	0	0	0	0.1368	0.780	0.001	194500	0	0	0	389000	1024	1564	28009	0.032	0.000	0.000	NaN	785
		6	0.006715	158000	19799	144055	144000	172000	0	0	0	0	0.677	0.949	3229	0.418	0.509	0	0	0	0.1843	0.659	0.001	158000	0	0	0	316000	518	2040	50643	0.064	0.000	0.000	NaN	677
		7	0.006715	163500	13435	154037	154000	173000	0	0	0	0	1109	0.286	5010	0.579	0.806	0	0	0	0.06859	0.986	0.001	163500	0	0	0	327000	162	2734	125166	0.199	0.000	0.000	NaN	1109	4249	24.6162
1015 14970_6000X_0004		1	0.05372	139419	33667	128591	58874	204569	0	0	0	0	14824	1099	1660	5431	3969	0	0	0	0.003072	6202	0.007	138698	0	0	0	2230702	696	996	146423	2656	0.000	0.000	NaN	14824
		2	0.01007	150630	27943	134095	134000	182890	0	0	0	0	2311	4773	3027	1842	1352	0	0	0	0.02371	2285	0.002	135000	0	0	0	451890	2605	1652	143709	0.086	0.000	0.000	NaN	2311
		3	0.01007	154396	17171	136066	136000	170000	0	0	0	0	2309	4834	4704	1732	0.929	0	0	0	0.02373	1930	0.002	157189	0	0	0	463189	2638	3032	26200	0.534	0.000	0.000	NaN	2309
		4	0.01007	114062	12619	101049	101000	126185	0	0	0	0	1995	2558	4876	1885	0.577	0	0	0	0.03179	1972	0.001	115000	0	0	0	342185	1396	2661	162979	0.084	0.000	0.000	NaN	1995
		5	0.01343	130747	26061	102277	102154	165000	0	0	0	0	2495	1050	2880	1424	1918	0	0	0	0.02711	2389	0.002	127918	0	0	0	522990	573	1572	126580	0.279	0.000	0.000	NaN	2495
		6	0.01679	155567	18200	126093	126000	173765	0	0	0	0	3580	1193	1671	3128	1094	0	0	0	0.01646	3206	0.003	162000	0	0	0	777836	651	1116	167322	0.565	0.000	0.000	NaN	3580	12690	85.6044
1015 14970_6000X_0005		1	0.05372	143077	27130	113024	100	193920	0	0	0	0	15085	0.989	2342	5959	3562	0	0	0	0.002967	6284	0.008	139715	0	0	0	2289235	594	3084	21448	2892	0.000	0.000	NaN	15085
		2	0.006715	175000	22627	159062	159	191000	0	0	0	0	1059	4713	2322	1055	0.044	0	0	0	0.07523	1056	0.001	175000	0	0	0	350000	2572	1267	178508	0.029	0.000	0.000	NaN	1059
		3	0.01007	152745	25678	123327	123236	170000	0	0	0	0	2181	2437	2382	2023	0.676	0	0	0	0.02661	2133	0.002	165000	0	0	0	458236	1330	1669	18482	0.184	0.000	0.000	NaN	2181
		4	0.01007	139927	8532	131033	131000	148000	0	0	0	0	1489	1239	3199	0.978	1077	0	0	0	0.0571	1455	0.001	140780	0	0	0	419780	676	2334	47755	0.117	0.000	0.000	NaN	1489
		5	0.006715	122500	13435	113037	113000	132000	0	0	0	0	1150	1019	4810	0.253	1077	0	0	0	0.06379	1105	0.8226	122500	0	0	0	245000	559	2625	102931	0.121	0.000	0.000	NaN	1150
		6	0.006715	163500	10607	156029	156000	171000	0	0	0	0	0.610	3630	5338	0.577	0.181	0	0	0	0.227	0.605	0.001	163500	0	0	0	327000	1981	3012	17447	0.026	0.000	0.000	NaN	610	6489	43.0162
1015 14970_6000X_0009		1	0.05372	152398	32761	92285	92072	200745	0	0	0	0	14992	1700	0.967	3635	5915	0	0	0	0.003003	6172	0.008	156546	0	0	0	2438369	1192	536	107058	3088	0.000	0.000	NaN	14992
		2	0.006715	143000	35355	118098	118000	168000	0	0	0	0	1357	1693	1011	1180	0.396	0	0	0	0.04583	1211	0.9602	143000	0	0	0	286000	924	768	12943	0.283	0.000	0.000	NaN	1357
		3	0.01007	175372	30903	142119	142000	203000	0	0	0	0	1971	3298	1334	1319	1429	0	0	0	0.03259	1945	0.002	181115	0	0	0	526115	1800	728	132709	0.088	0.000	0.000	NaN	1971
		4	0.01007	137309	32757	100047	99927	161000	0	0	0	0	2180	4705	2917	0.623	2052	0	0	0	0.02663	2145	0.001	151000	0	0	0	411927	2568	1592	106887	0.161	0.000	0.000	NaN	2180
		5	0.006715	147500	7778	142021	142000	153000	0	0	0	0	0.738	4889	5548	0.301	0.660	0	0	0	0.1549	0.725	0.9905	147500	0	0	0	295000	2668	3388	65508	0.051	0.000	0.000	NaN	738
		6	0.006715	171000	8485	165023	165000	177000	0	0	0	0	0.821	2067	4075	0.169	0.784	0	0	0	0.1251	0.802	0.001	171000	0	0	0	342000	1128	2224	102131	0.047	0.000	0.000	NaN	821	7067	47.1385
1015 14970_6000X_0012		1	0.05036	136486	45027	61970	61688	206236	0	0	0	0	13992	1851	1393	3745	5270	0	0	0	0.003233	5957	0.007	142351	0	0	0	2047292	1182	780	120130	2353	0.000	0.000	NaN	13992
		2	0.02014	169501	19262	148090	148000	193959	0	0	0	0	4527	1842	1365	1226	4013	0	0	0	0.01235	4096	0.003	169854	0	0	0	1017009	1227	745	101536	0.665	0.000	0.000	NaN	4527
		3	0.006715	122500	54447	84150	84000	161000	0	0	0	0	0.907	3073	5400	0.550	0.715	0	0	0	0.1026	0.902	0.8226	122500	0	0	0	245000	1677	2947	127569	0.021	0.000	0.000	NaN	907
		4	0.01679	150553	23819	123008	122887	184844	0	0	0	0	3617	3853	4570	1721	2061	0	0	0	0.01612	2191	0.003	148000	0	0	0	752765	2106	3418	50599	1255	0.000	0.000	NaN	3617
		5	0.006715	135000	21213	120059	120000	150000	0	0	0	0	0.618	4859	3892	0.319	0.522	0	0	0	0.2209	0.612	0.9065	135000	0	0	0	270000	2652	2124	121405	0.021	0.000	0.000	NaN	618	9669	69.1038
1015 14970_6000X_0015		1	0.04029	142104	37602	82234	82	201611	0	0	0	0	11318	1715	2585	4343	2633	0	0	0	0.003953	4375	0.006	137741	0	0	0	1705253	966	1783	167815	2585	0.000	0.000	NaN	11318
		2	0.003357	92000	0.000	92000	92	92000	0	0	0	0	0.453	5838	3685	0.214	0.390	0	0	0	0.2052	0.445	0.3089	92000	0	0	0	92000	3186	2011	118780	0.026	0.000	0.000	NaN	453
		3	0.006715	114500	14849	104041	104	125000	0	0	0	0	0.686	4453	2849	0.660	0.137	0	0	0	0.1794	0.674	0.7689	114500	0	0	0	229000	2430	1555	168232	0.051	0.000	0.000	NaN	686
		4	0.006715	153000	82024	95227	95	211000	0	0	0	0	1405	1825	2613	1204	0.506	0	0	0	0.04274	1293	0.001	153000	0	0	0	306000	996	1702	21440	0.247	0.000	0.000	NaN	1405
		5	0.003357	147000	0.000	147000	147	147000	0	0	0	0	0.457	1699	3311	0.055	0.451	0	0	0	0.2021	0.452	0.4935	147000	0	0	0	147000	936	2053	85121	0.030	0.000	0.000	NaN	457
		6	0.006715	98000	15556	87043	87	109000	0	0	0	0	0.490	1913	4158	0.302	0.379	0	0	0	0.3513	0.485	0.6581	98000	0	0	0	196000	1044	2269	128558	0.022	0.000	0.000	NaN	490
		7	0.006715	124000	5657	120016	120	128000	0	0	0	0	0.570	4524	4944	0.522	0.198	0	0	0	0.26	0.558	0.8327	124000	0	0	0	248000	2469	2806	20754	0.048	0.000	0.000	NaN	570	4061	35.8809
1015 14970_6000X_0016		1	0.05372	145182	32034	90192	90	188458	0	0	0	0	14633	0.953	1979	5900	2976	0	0	0	0.003153	6049	0.008	153705	0	0	0	2322905	520	1320	166334	2826	0.000	0.000	NaN	14633
		2	0.01007	181133	36159	142539	142399	214000	0	0	0	0	2116	0.967	1964	1774	0.660	0	0	0	0.02828	1866	0.002	187000	0	0	0	543399	536	1432	19502	0.370	0.000	0.000	NaN	2116
		3	0.01007	141521	24723	116658	116562	166000	0	0	0	0	1759	1055	3049	1055	1327	0	0	0	0.04089	1695	0.001	142000	0	0	0	424562	576	1664	128505	0.164	0.000	0.000	NaN	1759
		4	0.01343	182635	15176	168931	168863	203679	0	0	0	0	2855	2477	4566	2785	0.381	0	0	0	0.02071	2797	0.002	179000	0	0	0	730542	1352	2492	174738	0.218	0.000	0.000	NaN	2855
		5	0.01007	149610	22376	123910	123831	164000	0	0	0	0	1547	5893	3606	0.945	1085	0	0	0	0.05289	1439	0.002	161000	0	0	0	448831	3216	2560	48924	0.235	0.000	0.000	NaN	1547
		6	0.01343	164240	45469	108517	108307	215651	0	0	0	0	3059	3518	1994	2902	0.784	0	0	0	0.01803	3007	0.002	166500	0	0	0	656959	1920	1088	164880	0.173	0.000	0.000	NaN	3059	11336	77.4687
1015 14970_6000X_0017		1	0.05036	156546	32129	157526	93198	201897	0	0	0	0	13935	0.718	3544	5900	2441	0	0	0	0.003259	5921	0.008	160541	0	0	0	2348186	392	2654	4758	2387	0.000	0.000	NaN	13935
		2	0.01007	159099	10777	150041	150000	171000	0	0	0	0	2394	5226	3764	1363	1239	0	0	0	0.02209	1585	0.002	156298	0	0	0	477298	2852	2054	128618	0.795	0.000	0.000	NaN	2394
		3	0.006715	142500	33234	119092	119000	166000	0	0	0	0	1378	3408	3566	1356	0.147	0	0	0	0.04445	1364	0.9569	142500	0	0	0	285000	1860	1946	173830	0.059	0.000	0.000	NaN	1378
		4	0.01007	168493	29885	151102	151000	203000	0	0	0	0	2114	0.945	3544	1913	0.601	0	0	0	0.02832	1992	0.002	151479	0	0	0	505479	516	2262	16235	0.330	0.000	0.000	NaN	2114
		5	0.01007	150328	47861	116174	116000	205000	0	0	0	0	1819	0.989	5295	1708	0.550	0	0	0	0.03825	1794	0.002	129985	0	0	0	450985	540	2890	162157	0.068	0.000	0.000	NaN	1819	7705	55.2924
1015 14970_6000X_0024		1	0.05708	139092	46282	69497	69217	212458	0	0	0	0	16220	0.352	1847	6706	3518	0	0	0	0.002726	7010	0.008	134713	0	0	0	2364558	198	2310	17241	2780	0.000	0.000	NaN	16220
		2	0.006715	162500	16263	151045	151000	174000	0	0	0	0	0.885	5739	3459	0.674	0.564	0	0	0	0.1078	0.879	0.001	162500	0	0	0	325000	3132	2196	39928	0.021	0.000	0.000	NaN	885
		3	0.0235	146213	28990	94174	94000	183000	0	0	0	0	5540	2946	1847	4112	1371	0	0	0	0.009624	4117	0.003	144723	0	0	0	1023490	1608	1404	2959	1347	0.000	0.000	NaN	5540
		4	0.006715	119500	13435	110037	110000	129000	0	0	0	0	0.800	1869	2668	0.652	0.440	0	0	0	0.1318	0.787	0.8024	119500	0	0	0	239000	1020	1696	33986	0.044	0.000	0.000	NaN	800
		5	0.006715	139000	55154	100152	100000	178000	0	0	0	0	1192	0.535	3291	1033	0.528	0	0	0	0.05938	1160	0.9334	139000	0	0	0	278000	292	2084	27051	0.051	0.000	0.000	NaN	1192
		6	0.01679	129857	31345	110966	102000	174869	0	0	0	0	4163	0.308	4031	3481	1356	0	0	0	0.01217	3644	0.002	111074	0	0	0	649285	168	2244	162804	0.815	0.000	0.000	NaN	4163
		7	0.006715	133500	9192	127025	127000	140000	0	0	0	0	0.916	4911	4104	0.740	0.520	0	0	0	0.1005	0.905	0.8964	133500	0	0	0	267000	2680	2524	35106	0.030	0.000	0.000	NaN	916	13496	83.2059
1015 14970_6000X_0027		1	0.05708	149798	31974	164165	91058	203463	0	0	0	0	15819	1374	1209	4255	6014	0	0	0	0.002866	6807	0.009	147	0	0	0	2546564	1080	666	120043	2458	0.000	0.000	NaN	15819
		2	0.01007	139349	7505	132029	132000	147000	0	0	0	0	1613	1776	4132	0.792	1385	0	0	0	0.04866	1595	0.001	139048	0	0	0	418048	969	2255	119745	0.054	0.000	0.000	NaN	1613
		3	0.01343	145784	31079	116123	116000	179225	0	0	0	0	3022	2716	5721	2452	1473	0	0	0	0.01847	2849	0.002	143956	0	0	0	583138	1482	3122	149378	0.361	0.000	0.000	NaN	3022
		4	0.01007	149114	46485	96514	96342	184000	0	0	0	0	2460	4953	4885	0.654	2232	0	0	0	0.02092	2271	0.002	167000	0	0	0	447342	2703	2666	100603	0.358	0.000	0.000	NaN	2460
		5	0.006715	152500	50205	117139	117000	188000	0	0	0	0	1007	4238	3714	0.522	0.836	0	0	0	0.08324	0.985	0.001	152500	0	0	0	305000	2313	2027	122005	0.100	0.000	0.000	NaN	1007
		6	0.02014	137087	31460	108380	108221	190109	0	0	0	0	5159	1363	1164	2781	2347	0	0	0	0.009513	3274	0.003	129853	0	0	0	822522	789	905	145536	1744	0.000	0.000	NaN	5159	13261	83.8296
1015 14970_6000X_0033		1	0.05372	149792	39033	73805	73495	232	0	0	0	0	15109	1037	1312	5167	4522	0	0	0	0.002957	6381	0.008	152851	0	0	0	2396670	606	792	142748	2753	0.000	0.000	NaN	15109
		2	0.006715	134500	33234	111092	111000	158	0	0	0	0	0.767	4409	3086	0.542	0.528	0	0	0	0.1435	0.757	0.9032	134500	0	0	0	269000	2406	1684	135785	0.044	0.000	0.000	NaN	767
		3	0.01007	162018	33482	137123	137000	200054	0	0	0	0	2030	5552	4163	0.623	1546	0	0	0	0.0307	1549	0.002	149000	0	0	0	486054	3030	2272	93255	0.578	0.000	0.000	NaN	2030
		4	0.01343	129553	24427	95944	95840	149000	0	0	0	0	2741	2818	5072	2565	0.770	0	0	0	0.02246	2672	0.002	136685	0	0	0	518210	1538	2768	163752	0.229	0.000	0.000	NaN	2741
		5	0.003357	154000	0.000	154000	154000	154000	0	0	0	0	0.322	1041	2996	0.125	0.286	0	0	0	0.4077	0.312	0.5171	154000	0	0	0	154000	568	1635	113552	0.031	0.000	0.000	NaN	322	5860	38.7848
1015 14970_6000X_0036		1	0.05036	152128	25421	116374	116204	203594	0	0	0	0	13751	1275	2397	5376	3243	0	0	0	0.003347	5528	0.008	156958	0	0	0	2281922	714	2412	14865	2993	0.000	0.000	NaN	13751
		2	0.01007	147537	32004	111116	111000	170610	0	0	0	0	2354	1495	2587	1979	1033	0	0	0	0.02283	2226	0.001	161000	0	0	0	442610	816	1972	27240	0.270	0.000	0.000	NaN	2354
		3	0.006715	90000	29698	69082	69000	111000	0	0	0	0	1058	1730	4918	0.865	0.520	0	0	0	0.07539	1009	0.6043	90000	0	0	0	180000	944	2684	148965	0.078	0.000	0.000	NaN	1058
		4	0.01007	149569	63957	79244	79000	203707	0	0	0	0	2081	3203	4867	1906	0.704	0	0	0	0.02923	2031	0.002	166000	0	0	0	448707	1748	3040	20266	0.134	0.000	0.000	NaN	2081
		5	0.01007	136863	24656	115095	115000	163588	0	0	0	0	1550	5378	3597	1050	1105	0	0	0	0.05266	1524	0.001	132000	0	0	0	410588	2935	2566	46461	0.096	0.000	0.000	NaN	1550	7043	51.2181
1015 14970_6000X_0038		1	0.06043	136501	45689	128871	32122	201186	0	0	0	0	16952	0.297	1660	7003	3694	0	0	0	0.002643	7401	0.008	148341	0	0	0	2457024	180	1194	160111	2579	0.000	0.000	NaN	16952
		2	0.02014	133947	26016	154127	89000	154510	0	0	0	0	5005	4500	2345	2785	2880	0	0	0	0.01011	3748	0.003	141165	0	0	0	803680	2456	1280	136189	1310	0.000	0.000	NaN	5005
		3	0.01343	139887	33237	103152	103000	181000	0	0	0	0	2709	1437	3797	2448	1055	0	0	0	0.023	2666	0.002	137773	0	0	0	559546	784	2072	156677	0.147	0.000	0.000	NaN	2709
		4	0.003357	216000	0.000	216000	216000	216000	0	0	0	0	0.450	0.286	2199	0.022	0.447	0	0	0	0.2085	0.448	0.7252	216000	0	0	0	216000	156	1200	92816	0.017	0.000	0.000	NaN	450
		5	0.01007	184914	21776	160826	160743	203000	0	0	0	0	1985	1121	1598	1935	0.337	0	0	0	0.03211	1964	0.002	191000	0	0	0	554743	612	872	170116	0.053	0.000	0.000	NaN	1985
		6	0.006715	179000	24042	162066	162000	196000	0	0	0	0	0.640	0.366	1774	0.476	0.366	0	0	0	0.2058	0.601	0.001	179000	0	0	0	358000	200	1168	37569	0.092	0.000	0.000	NaN	640	10789	63.6444
1015 14970_6000X_0043		1	0.05708	158160	28512	116187	116	211767	0	0	0	0	15385	0.363	2331	6355	2836	0	0	0	0.00303	6443	0.009	156691	0	0	0	2688726	198	2328	9527	2772	0.000	0.000	NaN	15385
		2	0.006715	183500	26163	165072	165	202000	0	0	0	0	1301	1041	4927	1264	0.264	0	0	0	0.04984	1292	0.001	183500	0	0	0	367000	568	2689	168212	0.067	0.000	0.000	NaN	1301
		3	0.01343	154483	18645	129486	129403	172000	0	0	0	0	2501	0.304	2932	1292	1781	0	0	0	0.02698	2048	0.002	158264	0	0	0	617930	319	2572	60408	0.595	0.000	0.000	NaN	2501
		4	0.01007	161802	19809	142484	142407	182000	0	0	0	0	1758	2657	2311	1715	0.264	0	0	0	0.04095	1734	0.002	161000	0	0	0	485407	1450	1405	8387	0.071	0.000	0.000	NaN	1758
		5	0.006715	162000	25456	144070	144000	180000	0	0	0	0	0.698	4702	2316	0.693	0.066	0	0	0	0.173	0.695	0.001	162000	0	0	0	324000	2566	1264	175011	0.025	0.000	0.000	NaN	698
		6	0.003357	141000	0.000	141000	141000	141000	0	0	0	0	0.424	4279	4900	0.401	0.121	0	0	0	0.2345	0.419	0.4734	141000	0	0	0	141000	2335	2740	16771	0.021	0.000	0.000	NaN	424	6682	43.4319
1015 14970_6000X_0045		1	0.05036	101809	33007	117618	0.027	133523	0	0	0	0	14089	0.980	2314	5849	2562	0	0	0	0.003188	5937	0.005	113	0	0	0	1527130	538	2001	10509	2302	0.000	0.000	NaN	14089
		2	0.01007	103422	6512	96292	96267	109000	0	0	0	0	1665	4257	2336	1638	0.137	0	0	0	0.04566	1641	0.001	105	0	0	0	310267	2323	1332	3648	0.109	0.000	0.000	NaN	1665
		3	0.006715	98000	0.000	98000	98000	98000	0	0	0	0	1242	2486	2534	1226	0.132	0	0	0	0.05471	1232	0.6581	98	0	0	0	196000	1357	1452	5889	0.042	0.000	0.000	NaN	1242
		4	0.01007	108356	11681	95110	95067	117000	0	0	0	0	2025	1766	4299	1880	0.544	0	0	0	0.03088	1951	0.001	113	0	0	0	325067	964	2346	164476	0.209	0.000	0.000	NaN	2025
		5	0.01007	96259	7760	87806	87776	103000	0	0	0	0	1908	4614	3963	1677	0.803	0	0	0	0.03475	1859	0.9696	98	0	0	0	288776	2518	2601	25580	0.167	0.000	0.000	NaN	1908
		6	0.006715	108000	14142	98039	98000	118000	0	0	0	0	0.664	6334	2358	0.550	0.308	0	0	0	0.1915	0.630	0.7252	108	0	0	0	216000	3457	1287	150751	0.091	0.000	0.000	NaN	664	7504	53.2614
1015 14970_6000X_0050		1	0.047	163037	29513	125794	125638	205674	0	0	0	0	12886	0.887	3276	5492	2523	0	0	0	0.003557	5561	0.008	159389	0	0	0	2282522	484	2328	170957	2243	0.000	0.000	NaN	12886
		2	0.01343	146748	25490	122099	122000	172927	0	0	0	0	2885	1398	3298	2842	0.258	0	0	0	0.02028	2845	0.002	146033	0	0	0	586992	763	1941	2437	0.197	0.000	0.000	NaN	2885
		3	0.003357	114000	0.000	114000	114000	114000	0	0	0	0	0.306	6323	5057	0.071	0.291	0	0	0	0.4507	0.300	0.3828	114000	0	0	0	114000	3451	2919	76218	0.026	0.000	0.000	NaN	306
		4	0.006715	133500	26163	115072	115000	152000	0	0	0	0	1268	1057	4546	1149	0.489	0	0	0	0.05251	1249	0.8964	133500	0	0	0	267000	577	2481	156934	0.053	0.000	0.000	NaN	1268	4459	34.6034
1015 14970_6000X_0052		1	0.05372	146499	40664	48770	48453	210839	0	0	0	0	14985	1726	0.715	3727	5849	0	0	0	0.003006	6241	0.008	145983	0	0	0	2343985	1164	3564	66099	2565	0.000	0.000	NaN	14985
		2	0.01007	138085	28016	115106	115000	169255	0	0	0	0	2261	2998	1092	0.887	2030	0	0	0	0.02476	2215	0.001	130000	0	0	0	414255	1636	1704	66403	0.119	0.000	0.000	NaN	2261
		3	0.006715	168000	16971	156047	156000	180000	0	0	0	0	0.999	4339	0.748	0.792	0.557	0	0	0	0.08457	0.968	0.001	168000	0	0	0	336000	2368	408	144866	0.109	0.000	0.000	NaN	999
		4	0.01343	148741	22399	125101	125000	176744	0	0	0	0	2790	4918	1986	0.528	2690	0	0	0	0.02168	2722	0.002	146610	0	0	0	594964	2684	2552	81172	0.221	0.000	0.000	NaN	2790
		5	0.01007	155995	35547	115109	114986	178000	0	0	0	0	1554	3797	5006	1019	1129	0	0	0	0.05239	1521	0.002	175000	0	0	0	467986	2072	3348	47931	0.124	0.000	0.000	NaN	1554
		6	0.006715	171500	21920	156061	156000	187000	0	0	0	0	0.561	3056	6311	0.528	0.169	0	0	0	0.2678	0.554	0.001	171500	0	0	0	343000	1668	3536	17716	0.034	0.000	0.000	NaN	561
		7	0.006715	139500	23335	123064	123000	156000	0	0	0	0	0.632	2265	6523	0.623	0.029	0	0	0	0.2111	0.624	0.9367	139500	0	0	0	279000	1236	3560	177306	0.020	0.000	0.000	NaN	632
		8	0.003357	119000	0.000	119000	119000	119000	0	0	0	0	0.466	2001	4530	0.227	0.403	0	0	0	0.1944	0.463	0.3995	119000	0	0	0	119000	1092	2692	60593	0.021	0.000	0.000	NaN	466
		9	0.006715	120500	68589	72189	72000	169000	0	0	0	0	0.529	2360	3877	0.249	0.462	0	0	0	0.3012	0.525	0.8092	120500	0	0	0	241000	1288	2368	61645	0.025	0.000	0.000	NaN	529	9792	65.3453
1015 14970_6000X_0053		1	0.05708	152020	29401	111789	111606	205388	0	0	0	0	15449	1026	2631	5871	4310	0	0	0	0.003005	6493	0.009	147165	0	0	0	2584347	580	3456	26768	2531	0.000	0.000	NaN	15449
		2	0.01343	175521	17672	157082	157000	199000	0	0	0	0	2577	0.997	3819	1656	1884	0	0	0	0.02541	2508	0.002	173041	0	0	0	702082	544	3112	48672	0.148	0.000	0.000	NaN	2577
		3	0.01343	117018	30011	82475	82353	145000	0	0	0	0	2709	1099	6098	2133	0.799	0	0	0	0.023	2143	0.002	120359	0	0	0	468071	600	3440	5496	0.705	0.000	0.000	NaN	2709
		4	0.003357	129000	0.000	129000	129000	129000	0	0	0	0	0.406	3430	5878	0.381	0.125	0	0	0	0.2557	0.401	0.4331	129000	0	0	0	129000	1872	3276	18104	0.016	0.000	0.000	NaN	406
		5	0.01343	145700	20063	119325	119243	161557	0	0	0	0	2803	4236	2778	2573	0.616	0	0	0	0.02149	2611	0.002	151000	0	0	0	582799	2312	1608	170141	0.372	0.000	0.000	NaN	2803
		6	0.006715	94000	69296	45191	45000	143000	0	0	0	0	0.900	2822	3335	0.799	0.359	0	0	0	0.1043	0.876	0.6312	94000	0	0	0	188000	1540	2016	24206	0.055	0.000	0.000	NaN	900	9395	60.813
1015 14970_6000X_0055		1	0.05036	166689	28072	121374	121182	219535	0	0	0	0	14264	1349	2345	5394	3269	0	0	0	0.003111	5619	0.008	161	0	0	0	2500332	800	1500	154170	3215	0.000	0.000	NaN	14264
		2	0.006715	151000	21213	136059	136000	166000	0	0	0	0	1361	4949	2734	1182	0.654	0	0	0	0.04558	1351	0.001	151	0	0	0	302000	2701	1492	151036	0.056	0.000	0.000	NaN	1361
		3	0.003357	149000	0.000	149000	149000	149000	0	0	0	0	0.453	6631	4068	0.143	0.418	0	0	0	0.2057	0.440	0.5003	149	0	0	0	149000	3619	2220	108208	0.052	0.000	0.000	NaN	453
		4	0.006715	144500	10607	137029	137000	152000	0	0	0	0	0.741	5537	5418	0.720	0.148	0	0	0	0.1535	0.735	0.9703	144500	0	0	0	289000	3022	3038	11646	0.044	0.000	0.000	NaN	741
		5	0.006715	153500	67175	106186	106000	201000	0	0	0	0	1128	4240	5567	1121	0.044	0	0	0	0.0663	1122	0.001	153500	0	0	0	307000	2314	3047	0.843	0.037	0.000	0.000	NaN	1128
		6	0.01343	141760	22773	113420	113311	169000	0	0	0	0	3145	1437	4236	2694	1352	0	0	0	0.01706	3014	0.002	142365	0	0	0	567041	784	2312	153341	0.367	0.000	0.000	NaN	3145
		7	0.006715	158000	22627	142062	142000	174000	0	0	0	0	1009	1321	3044	0.093	0.989	0	0	0	0.08289	0.990	0.001	158000	0	0	0	316000	766	2201	89363	0.087	0.000	0.000	NaN	1009
		8	0.006715	158000	8485	152023	152000	164000	0	0	0	0	0.872	1585	2461	0.830	0.247	0	0	0	0.1111	0.866	0.001	158000	0	0	0	316000	865	1478	16595	0.027	0.000	0.000	NaN	872
		9	0.003357	152000	0.000	152000	152000	152000	0	0	0	0	0.304	2668	2389	0.297	0.038	0	0	0	0.4574	0.299	0.5103	152000	0	0	0	152000	1456	1325	7386	0.024	0.000	0.000	NaN	304	9013	63.187
1015 14970_8000X_0002		1	0.02682	110454	35056	40565	40338	156795	0	0	0	0	12386	0.457	1055	4542	3388	0	0	0	0.002197	4991	0.003	118174	0	0	0	1546358	336	1254	153733	2661	0.000	0.000	NaN	12386
		2	0.003831	179000	14142	169039	169000	189000	0	0	0	0	0.672	0.437	1473	0.274	0.565	0	0	0	0.1068	0.628	0.6858	179000	0	0	0	358000	316	1472	64113	0.116	0.000	0.000	NaN	672
		3	0.007662	146017	23677	123101	123000	174528	0	0	0	0	3442	0.940	1012	3110	0.988	0	0	0	0.008127	3187	0.001	143271	0	0	0	584070	679	941	167358	0.545	0.000	0.000	NaN	3442
		4	0.003831	122000	11314	114031	114000	130000	0	0	0	0	0.918	4573	2414	0.411	0.793	0	0	0	0.05711	0.893	0.4674	122000	0	0	0	244000	3304	1744	117399	0.066	0.000	0.000	NaN	918
		5	0.001916	176000	0.000	176000	176000	176000	0	0	0	0	0.317	3360	4381	0.307	0.062	0	0	0	0.2401	0.314	0.3371	176000	0	0	0	176000	2428	3165	168541	0.021	0.000	0.000	NaN	317
		6	0.003831	138500	12021	130033	130000	147000	0	0	0	0	1213	2210	3791	1055	0.585	0	0	0	0.0327	1206	0.5306	138500	0	0	0	277000	1597	2739	150965	0.037	0.000	0.000	NaN	1213
		7	0.001916	215000	0.000	215000	215000	215000	0	0	0	0	0.444	0.458	2219	0.241	0.365	0	0	0	0.1223	0.438	0.4119	215000	0	0	0	215000	331	1603	123389	0.033	0.000	0.000	NaN	444
		8	0.001916	152000	0.000	152000	152000	152000	0	0	0	0	0.395	0.877	2758	0.266	0.278	0	0	0	0.1545	0.385	0.2912	152000	0	0	0	152000	634	1993	133688	0.037	0.000	0.000	NaN	395	7401	59.7529
1015 14970_8000X_0007		1	0.02299	144794	37699	106372	106169	209939	0	0	0	0	10691	1163	0.872	2674	3986	0	0	0	0.002527	4186	0.003	130269	0	0	0	1737523	1224	648	117023	2550	0.000	0.000	NaN	10691
		2	0.003831	182500	53033	145146	145000	220000	0	0	0	0	1202	2937	1705	0.635	0.984	0	0	0	0.03333	1171	0.6992	182500	0	0	0	365000	2122	1232	122845	0.092	0.000	0.000	NaN	1202
		3	0.007662	151597	17716	134253	134181	171000	0	0	0	0	2521	1098	2810	1362	1989	0	0	0	0.01516	2410	0.001	150603	0	0	0	606388	793	2030	124402	0.318	0.000	0.000	NaN	2521
		4	0.003831	135500	34648	111096	111000	160000	0	0	0	0	0.538	1110	1979	0.112	0.523	0	0	0	0.1664	0.535	0.5191	135500	0	0	0	271000	802	1808	77905	0.022	0.000	0.000	NaN	538
		5	0.003831	139500	12021	131033	131000	148000	0	0	0	0	1239	1255	0.891	0.702	0.826	0	0	0	0.03134	1065	0.5345	139500	0	0	0	279000	907	1241	48793	0.264	0.000	0.000	NaN	1239	5500	51.4451
1015 14970_8000X_0010		1	0.02682	177439	51327	86956	86661	238089	0	0	0	0	12472	1063	0.789	3571	4235	0	0	0	0.002166	4276	0.005	197518	0	0	0	2484146	1776	576	98712	3281	0.000	0.000	NaN	12472
		2	0.003831	164500	9192	158025	158000	171000	0	0	0	0	0.590	3028	4778	0.531	0.249	0	0	0	0.1381	0.587	0.6302	164500	0	0	0	329000	2188	3632	25115	0.024	0.000	0.000	NaN	590
		3	0.003831	154500	26163	136072	136000	173000	0	0	0	0	0.580	4003	3947	0.260	0.498	0	0	0	0.1432	0.562	0.5919	154500	0	0	0	309000	2892	3212	62425	0.060	0.000	0.000	NaN	580
		4	0.005747	171981	18086	155070	155000	191000	0	0	0	0	1776	4351	1677	0.304	1677	0	0	0	0.02291	1682	0.9883	169944	0	0	0	515944	3144	1212	94341	0.238	0.000	0.000	NaN	1776
		5	0.001916	203000	0.000	203000	203000	203000	0	0	0	0	0.226	4130	1362	0.133	0.177	0	0	0	0.4733	0.221	0.3889	203000	0	0	0	203000	2984	984	126870	0.014	0.000	0.000	NaN	226
		6	0.003831	167500	4950	164014	164000	171000	0	0	0	0	1191	2480	0.781	1129	0.255	0	0	0	0.03395	1145	0.6417	167500	0	0	0	335000	1792	612	170538	0.144	0.000	0.000	NaN	1191
		7	0.001916	134000	0.000	134000	134000	134000	0	0	0	0	0.292	2026	0.869	0.271	0.061	0	0	0	0.283	0.278	0.2567	134000	0	0	0	134000	1464	672	12653	0.036	0.000	0.000	NaN	292	4655	37.3236
1015 14970_8000X_0011		1	0.02682	175600	24294	172922	133713	207790	0	0	0	0	12859	1129	0.664	3172	4841	0	0	0	0.002038	5263	0.005	173526	0	0	0	2458400	978	3900	64082	2737	0.000	0.000	NaN	12859
		2	0.003831	182500	26163	164072	164000	201000	0	0	0	0	1206	1486	5323	1129	0.233	0	0	0	0.03308	1135	0.6992	182500	0	0	0	365000	1074	3930	5877	0.177	0.000	0.000	NaN	1206
		3	0.005747	152070	3895	148227	148211	156000	0	0	0	0	2472	1257	1550	1063	2126	0	0	0	0.01181	2369	0.8739	152000	0	0	0	456211	920	2656	63794	0.258	0.000	0.000	NaN	2472
		4	0.003831	168000	24042	151066	151000	185000	0	0	0	0	0.998	1146	4241	0.116	0.974	0	0	0	0.04836	0.978	0.6436	168000	0	0	0	336000	852	3768	85129	0.076	0.000	0.000	NaN	998
		5	0.005747	173442	49074	126191	126000	224000	0	0	0	0	1750	3477	3145	0.736	1539	0	0	0	0.02358	1706	0.9967	170325	0	0	0	520325	2512	3384	64433	0.141	0.000	0.000	NaN	1750	6426	49.9728
1015 14970_8000X_0013		1	0.02299	143563	44193	73988	73710	216265	0	0	0	0	10964	1307	0.858	2929	3947	0	0	0	0.002403	3953	0.003	144992	0	0	0	1722752	1812	620	93131	2788	0.000	0.000	NaN	10964
		2	0.003831	173500	7778	168021	168000	179000	0	0	0	0	0.748	3200	1008	0.626	0.393	0	0	0	0.08597	0.739	0.6647	173500	0	0	0	347000	2312	728	147858	0.033	0.000	0.000	NaN	748
		3	0.007662	146485	19676	123973	123883	170000	0	0	0	0	2798	3493	1827	0.736	2453	0	0	0	0.0123	2505	0.001	146028	0	0	0	585939	2524	3092	78268	0.492	0.000	0.000	NaN	2798
		4	0.003831	114500	45962	82127	82000	147000	0	0	0	0	0.921	1373	2209	0.138	0.902	0	0	0	0.05677	0.913	0.4387	114500	0	0	0	229000	992	2248	81280	0.041	0.000	0.000	NaN	921
		5	0.003831	141000	12728	132035	132000	150000	0	0	0	0	0.682	1622	1334	0.277	0.615	0	0	0	0.1035	0.674	0.5402	141000	0	0	0	282000	1172	1408	65751	0.029	0.000	0.000	NaN	682
		6	0.001916	144000	0.000	144000	144000	144000	0	0	0	0	0.254	1279	3222	0.078	0.227	0	0	0	0.3734	0.240	0.2758	144000	0	0	0	144000	924	2492	71147	0.026	0.000	0.000	NaN	254	5403	49.2795
1015 14970_8000X_0020		1	0.02873	154680	51354	180529	48418	217944	0	0	0	0	14178	0.100	0.615	4966	4124	0	0	0	0.001796	6022	0.004	180579	0	0	0	2320205	84	3216	35911	2615	0.000	0.000	NaN	14178
		2	0.003831	182000	32527	159090	159000	205000	0	0	0	0	1385	0.161	3327	0.172	1284	0	0	0	0.02509	1284	0.6973	182000	0	0	0	364000	232	2404	90494	0.170	0.000	0.000	NaN	1385
		3	0.003831	162500	17678	150049	150000	175000	0	0	0	0	1321	0.554	4617	1295	0.100	0	0	0	0.02758	1298	0.6226	162500	0	0	0	325000	400	3396	3668	0.074	0.000	0.000	NaN	1321
		4	0.005747	171504	5402	165531	165511	176000	0	0	0	0	1511	2314	3754	1334	0.675	0	0	0	0.03161	1495	0.9856	173000	0	0	0	514511	1672	3200	26850	0.055	0.000	0.000	NaN	1511
		5	0.003831	183500	44548	152123	152000	215000	0	0	0	0	0.669	3881	3172	0.448	0.493	0	0	0	0.1075	0.666	0.703	183500	0	0	0	367000	2804	2648	47694	0.021	0.000	0.000	NaN	669
		6	0.003831	155000	38184	128105	128000	182000	0	0	0	0	1089	4053	0.598	0.913	0.404	0	0	0	0.04063	0.984	0.5938	155000	0	0	0	310000	2928	460	158199	0.197	0.000	0.000	NaN	1089
		7	0.001916	176000	0.000	176000	176000	176000	0	0	0	0	0.467	3482	0.692	0.393	0.244	0	0	0	0.1105	0.462	0.3371	176000	0	0	0	176000	2516	676	31787	0.020	0.000	0.000	NaN	467
		8	0.005747	152584	21518	128078	128000	168000	0	0	0	0	1855	1766	0.991	1639	0.830	0	0	0	0.02099	1837	0.8769	161751	0	0	0	457751	1276	1316	26874	0.067	0.000	0.000	NaN	1855	8297	58.5202
1015 14970_8000X_0021		1	0.0249	166748	32967	111545	111320	226644	0	0	0	0	11834	0.880	0.797	3446	4227	0	0	0	0.002235	4889	0.004	160301	0	0	0	2167725	822	3624	59253	2193	0.000	0.000	NaN	11834
		2	0.007662	170425	21909	155583	155491	203000	0	0	0	0	2885	3446	0.781	0.891	2375	0	0	0	0.01157	2440	0.001	161606	0	0	0	681702	2490	572	104320	0.576	0.000	0.000	NaN	2885
		3	0.005747	148095	9541	141319	141284	159000	0	0	0	0	1964	2306	3516	1522	1185	0	0	0	0.01872	1929	0.8511	144000	0	0	0	444284	1666	3396	37889	0.122	0.000	0.000	NaN	1964
		4	0.003831	165000	9899	158027	158000	172000	0	0	0	0	0.673	1509	4794	0.626	0.233	0	0	0	0.1063	0.667	0.6322	165000	0	0	0	330000	1090	3632	20389	0.024	0.000	0.000	NaN	673
		5	0.001916	170000	0.000	170000	170000	170000	0	0	0	0	0.429	1005	3610	0.183	0.382	0	0	0	0.1309	0.423	0.3257	170000	0	0	0	170000	726	2884	64440	0.026	0.000	0.000	NaN	429
		6	0.003831	140000	19799	126055	126000	154000	0	0	0	0	0.580	1403	2846	0.299	0.482	0	0	0	0.1432	0.567	0.5364	140000	0	0	0	280000	1014	2404	58173	0.039	0.000	0.000	NaN	580
		7	0.001916	225000	0.000	225000	225000	225000	0	0	0	0	0.332	2372	1644	0.210	0.249	0	0	0	0.2183	0.326	0.431	225000	0	0	0	225000	1714	1368	49821	0.023	0.000	0.000	NaN	332
		8	0.001916	186000	0.000	186000	186000	186000	0	0	0	0	0.325	1891	2364	0.216	0.238	0	0	0	0.2282	0.321	0.3563	186000	0	0	0	186000	1366	1880	47793	0.011	0.000	0.000	NaN	325	7188	60.7402
1015 14970_8000X_0022		1	0.02299	152497	24357	113654	113499	192761	0	0	0	0	11210	1171	0.919	2945	4086	0	0	0	0.002299	4421	0.004	156939	0	0	0	1829962	1290	3616	61830	2411	0.000	0.000	NaN	11210
		2	0.005747	156689	17656	145062	145000	177000	0	0	0	0	1551	1785	0.936	0.974	1174	0	0	0	0.03002	1525	0.9005	148068	0	0	0	470068	1290	1524	50301	0.120	0.000	0.000	NaN	1551
		3	0.003831	146500	0.707	146002	146000	147000	0	0	0	0	0.887	3856	1146	0.255	0.825	0	0	0	0.0612	0.863	0.5613	146500	0	0	0	293000	2786	828	107157	0.089	0.000	0.000	NaN	887
		4	0.005747	139829	14682	124057	124000	153000	0	0	0	0	1713	3474	2475	0.603	1578	0	0	0	0.02462	1689	0.8036	142487	0	0	0	419487	2510	2928	69070	0.093	0.000	0.000	NaN	1713	4151	37.0294
1015 14970_8000X_0035		1	0.03065	150921	50967	56671	56362	214271	0	0	0	0	14763	0.349	0.365	4567	4866	0	0	0	0.001767	5833	0.005	154941	0	0	0	2414731	408	3636	43558	3204	0.000	0.000	NaN	14763
		2	0.003831	108500	14849	98041	98000	119000	0	0	0	0	0.906	0.529	3117	0.443	0.786	0	0	0	0.0587	0.902	0.4157	108500	0	0	0	217000	382	2820	60604	0.025	0.000	0.000	NaN	906
		3	0.003831	154500	41719	125115	125000	184000	0	0	0	0	0.986	0.385	4053	0.233	0.886	0	0	0	0.04955	0.896	0.5919	154500	0	0	0	309000	350	2928	98531	0.170	0.000	0.000	NaN	986
		4	0.003831	161000	11314	153031	153000	169000	0	0	0	0	0.628	4149	0.460	0.454	0.415	0	0	0	0.1219	0.615	0.6168	161000	0	0	0	322000	2998	332	137553	0.055	0.000	0.000	NaN	628
		5	0.001916	213000	0.000	213000	213000	213000	0	0	0	0	0.375	1802	1583	0.249	0.271	0	0	0	0.1715	0.368	0.408	213000	0	0	0	213000	1302	1340	47437	0.030	0.000	0.000	NaN	375
		6	0.003831	178500	4950	175014	175000	182000	0	0	0	0	1073	2234	0.675	0.792	0.703	0	0	0	0.04185	1059	0.6839	178500	0	0	0	357000	1614	996	41609	0.054	0.000	0.000	NaN	1073	3968	26.878
1015 14970_8000X_0037		1	0.0249	159582	40453	161245	75264	226543	0	0	0	0	11725	0.274	1628	4983	2201	0	0	0	0.002276	5003	0.004	170841	0	0	0	2074571	198	2334	5143	2130	0.000	0.000	NaN	11725
		2	0.003831	154500	30406	133084	133000	176000	0	0	0	0	1036	0.681	1839	0.913	0.469	0	0	0	0.04482	1027	0.5919	154500	0	0	0	309000	492	1668	27187	0.052	0.000	0.000	NaN	1036
		3	0.005747	142023	7514	134097	134068	149000	0	0	0	0	2241	1860	1632	2196	0.183	0	0	0	0.01438	2197	0.8162	143000	0	0	0	426068	1344	1278	178809	0.154	0.000	0.000	NaN	2241
		4	0.003831	180500	3536	178010	178000	183000	0	0	0	0	1461	4214	1902	0.967	0.889	0	0	0	0.02257	1314	0.6915	180500	0	0	0	361000	3045	1374	137434	0.275	0.000	0.000	NaN	1461
		5	0.005747	140510	28615	123099	123000	173531	0	0	0	0	2071	1416	3629	2064	0.108	0	0	0	0.01684	2066	0.8075	125000	0	0	0	421531	1023	2697	2880	0.047	0.000	0.000	NaN	2071	6809	58.0725
1015 14970_8000X_0039		1	0.02873	175874	35444	82692	82427	218143	0	0	0	0	14067	0.221	1405	5237	3969	0	0	0	0.001825	5931	0.005	187847	0	0	0	2638109	200	1275	150779	2292	0.000	0.000	NaN	14067
		2	0.009578	174348	30168	136129	136000	202244	0	0	0	0	4382	0.853	3648	3726	1722	0	0	0	0.006267	4064	0.002	185730	0	0	0	871739	616	2636	156473	0.714	0.000	0.000	NaN	4382
		3	0.003831	196000	9899	189027	189000	203000	0	0	0	0	1255	0.172	1838	0.304	1196	0	0	0	0.03056	1230	0.7509	196000	0	0	0	392000	136	1328	103536	0.099	0.000	0.000	NaN	1255
		4	0.005747	171834	27269	144106	144000	198501	0	0	0	0	2364	0.520	1406	1938	1124	0	0	0	0.01292	2224	0.9875	173000	0	0	0	515501	376	1040	150627	0.284	0.000	0.000	NaN	2364
		5	0.003831	173000	53740	135148	135000	211000	0	0	0	0	1148	2785	2818	1013	0.504	0	0	0	0.03654	1131	0.6628	173000	0	0	0	346000	2012	2036	153560	0.058	0.000	0.000	NaN	1148
		6	0.003831	158000	14142	148039	148000	168000	0	0	0	0	1317	4169	3599	1146	0.620	0	0	0	0.02777	1303	0.6053	158000	0	0	0	316000	3012	2600	151584	0.042	0.000	0.000	NaN	1317
		7	0.003831	156500	10607	149029	149000	164000	0	0	0	0	0.577	5165	4501	0.332	0.465	0	0	0	0.1444	0.571	0.5996	156500	0	0	0	313000	3732	3588	54462	0.029	0.000	0.000	NaN	577	11043	78.5029
1015 14970_8000X_0041		1	0.0249	160192	29511	120400	120235	204638	0	0	0	0	11851	0.664	1356	4318	2768	0	0	0	0.002228	4605	0.004	153141	0	0	0	2082495	480	2524	22032	2516	0.000	0.000	NaN	11851
		2	0.001916	133000	0.000	133000	133000	133000	0	0	0	0	0.292	1932	1871	0.255	0.138	0	0	0	0.2825	0.290	0.2548	133000	0	0	0	133000	1396	1452	28523	0.016	0.000	0.000	NaN	292
		3	0.003831	185000	9899	178027	178000	192000	0	0	0	0	1245	2342	1367	1163	0.399	0	0	0	0.03105	1229	0.7088	185000	0	0	0	370000	1692	1276	18925	0.079	0.000	0.000	NaN	1245
		4	0.003831	164000	19799	150055	150000	178000	0	0	0	0	0.834	3615	3333	0.664	0.465	0	0	0	0.06928	0.811	0.6283	164000	0	0	0	328000	2612	2744	34992	0.047	0.000	0.000	NaN	834
		5	0.001916	126000	0.000	126000	126000	126000	0	0	0	0	0.330	3050	3925	0.310	0.111	0	0	0	0.2204	0.329	0.2414	126000	0	0	0	126000	2204	2916	19654	0.011	0.000	0.000	NaN	330
		6	0.003831	154500	13435	145037	145000	164000	0	0	0	0	0.925	0.603	3582	0.764	0.487	0	0	0	0.05621	0.906	0.5919	154500	0	0	0	309000	436	2588	147475	0.072	0.000	0.000	NaN	925	3626	30.5966
1015 14970_8000X_0042		1	0.02682	146286	50876	67413	67104	225025	0	0	0	0	13019	0.282	1619	5199	2940	0	0	0	0.001988	5346	0.004	147019	0	0	0	2047999	228	1986	165057	2254	0.000	0.000	NaN	13019
		2	0.005747	176097	30752	150117	150000	210000	0	0	0	0	1510	0.238	2340	0.415	1192	0	0	0	0.03168	1194	0.001	168290	0	0	0	528290	418	1691	93589	0.382	0.000	0.000	NaN	1510
		3	0.007662	143863	33104	113150	113000	189985	0	0	0	0	3058	1089	3503	2923	0.756	0	0	0	0.01029	3019	0.001	136234	0	0	0	575453	787	2531	165505	0.096	0.000	0.000	NaN	3058
		4	0.003831	151000	45255	119125	119000	183000	0	0	0	0	1223	4382	2411	0.889	0.826	0	0	0	0.03217	1213	0.5785	151000	0	0	0	302000	3166	1742	137080	0.066	0.000	0.000	NaN	1223
		5	0.003831	133000	8485	127023	127000	139000	0	0	0	0	1349	2912	1743	1241	0.490	0	0	0	0.02645	1335	0.5096	133000	0	0	0	266000	2104	1259	158463	0.090	0.000	0.000	NaN	1349
		6	0.003831	155000	42426	125117	125000	185000	0	0	0	0	0.761	1899	1639	0.739	0.116	0	0	0	0.08321	0.748	0.5938	155000	0	0	0	310000	1372	1268	8625	0.068	0.000	0.000	NaN	761
		7	0.003831	144500	19092	131053	131000	158000	0	0	0	0	1175	0.662	1780	1030	0.444	0	0	0	0.03489	1121	0.5536	144500	0	0	0	289000	478	1607	23338	0.140	0.000	0.000	NaN	1175	9076	69.7135
1015 14970_8000X_0047		1	0.02682	137750	35690	72382	72128	201988	0	0	0	0	12664	0.606	1320	4385	3421	0	0	0	0.002102	4910	0.004	140379	0	0	0	1928496	444	990	152395	3020	0.000	0.000	NaN	12664
		2	0.007662	154796	31520	113142	112999	186000	0	0	0	0	2763	3572	2794	1412	1910	0	0	0	0.01261	2154	0.001	160092	0	0	0	619184	2581	3399	62447	0.709	0.000	0.000	NaN	2763
		3	0.003831	150500	58690	109162	109000	192000	0	0	0	0	0.576	2895	4584	0.540	0.154	0	0	0	0.1453	0.561	0.5766	150500	0	0	0	301000	2092	3312	164113	0.057	0.000	0.000	NaN	576
		4	0.005747	155931	48332	114185	114000	208793	0	0	0	0	1670	1222	3953	1565	0.527	0	0	0	0.02591	1652	0.8961	145000	0	0	0	467793	883	2856	161383	0.064	0.000	0.000	NaN	1670
		5	0.003831	148000	48083	114133	114000	182000	0	0	0	0	0.592	0.703	1916	0.075	0.577	0	0	0	0.1374	0.581	0.567	148000	0	0	0	296000	508	1801	83434	0.040	0.000	0.000	NaN	592
		6	0.005747	166712	64669	123230	123000	241000	0	0	0	0	1507	3215	1507	1154	0.918	0	0	0	0.03182	1475	0.9581	136137	0	0	0	500137	2323	1089	141517	0.130	0.000	0.000	NaN	1507	7108	56.1276
1015 14970_8000X_0051		1	0.02299	156771	37252	98853	98620	218197	0	0	0	0	11313	1121	0.590	2990	4127	0	0	0	0.002257	4240	0.004	157163	0	0	0	1881249	1308	3360	73269	2781	0.000	0.000	NaN	11313
		2	0.005747	168631	17600	149066	149000	183000	0	0	0	0	1626	1655	0.559	1041	1212	0	0	0	0.02731	1598	0.9691	173892	0	0	0	505892	1196	1280	49356	0.104	0.000	0.000	NaN	1626
		3	0.005747	174072	34707	135347	135217	202000	0	0	0	0	2118	3737	0.913	0.399	2021	0	0	0	0.0161	2044	0.001	185000	0	0	0	522217	2700	660	98569	0.216	0.000	0.000	NaN	2118
		4	0.007662	162630	48281	97374	97147	213000	0	0	0	0	3032	1772	3039	2231	1694	0	0	0	0.01047	2798	0.001	170187	0	0	0	650521	1280	3416	37119	0.487	0.000	0.000	NaN	3032
		5	0.001916	140000	0.000	140000	140000	140000	0	0	0	0	0.361	1140	4191	0.205	0.293	0	0	0	0.1851	0.358	0.2682	140000	0	0	0	140000	824	3028	124919	0.019	0.000	0.000	NaN	361	7137	63.0867
1015 14970_8000X_0054		1	0.03065	158291	32678	148889	91626	219656	0	0	0	0	14479	0.656	0.440	4268	5091	0	0	0	0.001837	6111	0.005	155705	0	0	0	2532657	606	492	128490	2837	0.000	0.000	NaN	14479
		2	0.005747	149951	19155	129928	129854	168000	0	0	0	0	2151	0.822	0.440	1968	0.374	0	0	0	0.01561	1969	0.8617	152000	0	0	0	449854	594	558	178791	0.346	0.000	0.000	NaN	2151
		3	0.003831	171000	7071	166020	166000	176000	0	0	0	0	0.764	1503	3347	0.473	0.590	0	0	0	0.08257	0.756	0.6551	171000	0	0	0	342000	1086	2418	128758	0.034	0.000	0.000	NaN	764
		4	0.001916	188000	0.000	188000	188000	188000	0	0	0	0	0.391	4792	3754	0.091	0.374	0	0	0	0.1572	0.385	0.3601	188000	0	0	0	188000	3462	2712	103736	0.025	0.000	0.000	NaN	391
		5	0.003831	155000	24042	138066	138000	172000	0	0	0	0	0.959	4800	4277	0.116	0.930	0	0	0	0.05235	0.933	0.5938	155000	0	0	0	310000	3468	3762	85406	0.094	0.000	0.000	NaN	959	4265	29.4565

## Sheet: n= 2 nio rep 3hpi VAP DKO ER
Image number	Vacuole size		Area	Mean	StdDEV	Mode	Min	Max	X	Y	XY	YM	Perimeter	BX	BY	Width	Height	Major	Minor	Angle	Circ.	Feret	IntDen	Median	Skew	Kurt	%Area	RawIntDen	FeretX	FeretY	FeretAngle	MinFeret	AR	Round	Solidarity	Length
14976_DKO_RH_3hpi_10kX_0001		1	0.01609	146691	35550	93962	93726	215	0	0	0	0	10728	0.938	0.021	2863	4023	0	0	0	0.001757	4351	0.002	146449	0	0	0	1760297	1260	24	115542	2200	0.000	0.000	NaN	10728
		2	0.001341	165000	0.000	165000	165000	165	0	0	0	0	0.308	1010	1955	0.120	0.269	0	0	0	0.178	0.294	0.2213	165000	0	0	0	165000	872	1688	114146	0.027	0.000	0.000	NaN	308
		3	0.001341	195000	0.000	195000	195000	195	0	0	0	0	0.317	2186	3581	0.250	0.190	0	0	0	0.1682	0.314	0.2615	195000	0	0	0	195000	1888	3092	142792	0.011	0.000	0.000	NaN	317
		4	0.001341	179000	0.000	179000	179000	179	0	0	0	0	0.164	0.885	1024	0.014	0.162	0	0	0	0.6265	0.162	0.2401	179000	0	0	0	179000	768	1024	86730	0.009	0.000	0.000	NaN	164	789	7.35459
14976_DKO_RH_3hpi_10kX_0002		1	0.01475	148432	44948	54989	54694	206006	0	0	0	0	10128	1550	0.285	1800	4357	0	0	0	0.001807	4531	0.002	157689	0	0	0	1632752	1698	246	105933	1446	0.000	0.000	NaN	10128
		2	0.001341	140000	0.000	140000	140000	140000	0	0	0	0	0.440	2444	0.921	0.118	0.420	0	0	0	0.08694	0.437	0.1878	140000	0	0	0	140000	2110	795	105695	0.017	0.000	0.000	NaN	440
		3	0.001341	131000	0.000	131000	131000	131000	0	0	0	0	0.158	3236	3525	0.035	0.153	0	0	0	0.6727	0.157	0.1757	131000	0	0	0	131000	2794	3044	102804	0.007	0.000	0.000	NaN	158	598	5.90442
14976_DKO_RH_3hpi_10kX_0010		1	0.01341	162370	44251	80005	79705	233309	0	0	0	0	8688	0.271	1202	2279	3280	0	0	0	0.002233	3431	0.002	160833	0	0	0	1623697	828	1038	111004	1924	0.000	0.000	NaN	8688
		2	0.002682	133000	18385	120051	120000	146000	0	0	0	0	1029	0.372	1237	0.525	0.792	0	0	0	0.03183	0.950	0.3567	133000	0	0	0	266000	321	1752	56484	0.179	0.000	0.000	NaN	1029
		3	0.001341	173000	0.000	173000	173000	173000	0	0	0	0	0.294	2126	2340	0.160	0.243	0	0	0	0.1951	0.291	0.232	173000	0	0	0	173000	1836	2021	123311	0.014	0.000	0.000	NaN	294
		4	0.001341	160000	0.000	160000	160000	160000	0	0	0	0	0.287	1946	2076	0.170	0.229	0	0	0	0.2041	0.286	0.2146	160000	0	0	0	160000	1680	1793	126591	0.011	0.000	0.000	NaN	287	1610	18.5313
14976_DKO_RH_3hpi_10kX_0011		1	0.01341	156524	53890	82856	82558	235	0	0	0	0	8644	1160	1869	2599	2328	0	0	0	0.002256	2722	0.002	159082	0	0	0	1565240	1350	1626	131585	2225	0.000	0.000	NaN	8644		0
14976_DKO_RH_3hpi_10kX_0014		1	0.01341	155016	38156	180842	89393	230	0	0	0	0	9274	0.611	0.792	3252	2668	0	0	0	0.001959	3345	0.002	155427	0	0	0	1550162	528	1580	166137	2480	0.000	0.000	NaN	9274
		2	0.001341	144000	0.000	144000	144000	144	0	0	0	0	0.470	0.602	1714	0.097	0.435	0	0	0	0.0762	0.437	0.1931	144000	0	0	0	144000	572	1480	94865	0.073	0.000	0.000	NaN	470		5.06793
14976_DKO_RH_3hpi_10kX_0019		1	0.01743	150652	44448	72692	72362	241622	0	0	0	0	11711	0.093	0.931	4396	2640	0	0	0	0.001597	4457	0.003	137	0	0	0	1958475	96	2300	13155	2586	0.000	0.000	NaN	11711
		2	0.001341	220000	0.000	220000	220000	220000	0	0	0	0	0.214	0.519	3094	0.199	0.074	0	0	0	0.3663	0.213	0.2951	220	0	0	0	220000	448	2672	159590	0.012	0.000	0.000	NaN	214
		3	0.001341	165000	0.000	165000	165000	165000	0	0	0	0	0.166	1061	3303	0.162	0.009	0	0	0	0.6094	0.162	0.2213	165	0	0	0	165000	916	2852	176730	0.009	0.000	0.000	NaN	166	380	3.24481
14976_DKO_RH_3hpi_10kX_0020		1	0.01609	164858	48907	88304	87997	245167	0	0	0	0	11222	0.403	0.755	3919	3085	0	0	0	0.001606	4007	0.003	168535	0	0	0	1978296	420	2324	17911	2994	0.000	0.000	NaN	11222		0
14976_DKO_RH_3hpi_10kX_0031		1	0.01743	150519	37136	115690	103784	210728	0	0	0	0	11573	0.076	0.917	4523	2383	0	0	0	0.001636	4545	0.003	144989	0	0	0	1956744	66	1836	7114	2379	0.000	0.000	NaN	11573
		2	0.002682	131500	13435	122037	122000	141000	0	0	0	0	0.814	4239	1927	0.352	0.695	0	0	0	0.05088	0.779	0.3527	131500	0	0	0	263000	3660	2264	63130	0.089	0.000	0.000	NaN	814
		3	0.001341	111000	0.000	111000	111000	111000	0	0	0	0	0.126	0.102	2122	0.023	0.120	0	0	0	0.001	0.123	0.1489	111000	0	0	0	111000	88	1832	100886	0.013	0.000	0.000	NaN	126	940	8.12235
14976_DKO_RH_3hpi_10kX_0033		1	0.01609	204626	22648	174343	174209	242786	0	0	0	0	10570	0.598	0.882	3787	2779	0	0	0	0.00181	3798	0.003	199457	0	0	0	2455512	516	1902	4302	2777	0.000	0.000	NaN	10570
		2	0.001341	195000	0.000	195000	195000	195000	0	0	0	0	0.179	0.633	2353	0.035	0.170	0	0	0	0.5268	0.174	0.2615	195000	0	0	0	195000	547	2032	101535	0.019	0.000	0.000	NaN	179
		3	0.001341	208000	0.000	208000	208000	208000	0	0	0	0	0.235	0.602	1981	0.031	0.229	0	0	0	0.3054	0.231	0.279	208000	0	0	0	208000	520	1909	82235	0.017	0.000	0.000	NaN	235	414	3.91675
14976_DKO_RH_3hpi_10kX_0034		1	0.01743	159467	27524	117354	117175	208745	0	0	0	0	11988	1445	0.097	2925	4530	0	0	0	0.001524	4784	0.003	153030	0	0	0	2073068	1746	3966	69064	2614	0.000	0.000	NaN	11988
		2	0.001341	157000	0.000	157000	157000	157000	0	0	0	0	0.239	4301	1563	0.014	0.236	0	0	0	0.2943	0.237	0.2106	157000	0	0	0	157000	3714	1350	93366	0.012	0.000	0.000	NaN	239
		3	0.001341	168000	0.000	168000	168000	168000	0	0	0	0	0.197	4183	2675	0.056	0.188	0	0	0	0.4335	0.196	0.2253	168000	0	0	0	168000	3612	2472	73496	0.009	0.000	0.000	NaN	197
		4	0.001341	238000	0.000	238000	238000	238000	0	0	0	0	0.160	4023	3078	0.076	0.139	0	0	0	0.6574	0.159	0.3192	238000	0	0	0	238000	3474	2778	61189	0.007	0.000	0.000	NaN	160
		5	0.001341	187000	0.000	187000	187000	187000	0	0	0	0	0.207	3391	3961	0.153	0.132	0	0	0	0.3944	0.202	0.2508	187000	0	0	0	187000	2928	3534	40815	0.015	0.000	0.000	NaN	207
		6	0.001341	103000	0.000	103000	103000	103000	0	0	0	0	0.406	2835	0.243	0.264	0.299	0	0	0	0.102	0.399	0.1381	103000	0	0	0	103000	2448	468	48532	0.028	0.000	0.000	NaN	406	1209	10.0851
14976_DKO_RH_3hpi_10kX_0036		1	0.01475	194623	26267	138303	138126	228654	0	0	0	0	9546	1163	0.885	3155	2724	0	0	0	0.002034	3284	0.003	195693	0	0	0	2140857	1004	2476	16134	2617	0.000	0.000	NaN	9546
		2	0.001341	150000	0.000	150000	150000	150000	0	0	0	0	0.194	3511	3062	0.153	0.116	0	0	0	0.4499	0.192	0.2012	150000	0	0	0	150000	3032	2744	37147	0.008	0.000	0.000	NaN	194
		3	0.001341	125000	0.000	125000	125000	125000	0	0	0	0	0.101	3400	3243	0.065	0.069	0	0	0	0.002	0.095	0.1676	125000	0	0	0	125000	2936	2860	46975	0.015	0.000	0.000	NaN	101
		4	0.001341	193000	0.000	193000	193000	193000	0	0	0	0	0.084	3192	3400	0.069	0.046	0	0	0	0.002	0.084	0.2588	193000	0	0	0	193000	2756	2976	33690	0.006	0.000	0.000	NaN	84	379	3.97025
14976_DKO_RH_3hpi_12kX_0005		1	8700918	168247	31922	167756	57545	254159	0	0	0	0	9103565	197671	1122074	3284828	2063919	0	0	0	0.001	3375207	1463906866	168564	0	0	0	1559148647	390	2730	25726	1912785	0.000	0.000	NaN	9103565
		2	118303	137429	37155	132549	44451	221339	0	0	0	0	107012	2810030	2496082	85270	46511	0	0	0	0.130	97130	16258244	140580	0	0	0	17316005	2900	2624	28610	20191	0.000	0.000	NaN	107012		1.1755
14976_DKO_RH_3hpi_12kX_0013		1	8641767	152885	45149	175358	12954	253972	0	0	0	0	9084398	1453464	63952	1604624	3854586	0	0	0	0.001	3867350	1321192211	157972	0	0	0	1407148976	2478	4044	85344	1542917	0.000	0.000	NaN	9084398
		2	399039	168997	31975	152531	92000	243180	0	0	0	0	413668	1441836	2616235	63952	401156	0	0	0	0.029	404554	67436479	167458	0	0	0	71823897	1488	3114	82569	27143	0.000	0.000	NaN	413668
		3	245057	162677	23649	163947	100608	221165	0	0	0	0	257061	1488347	2040663	5814	255810	0	0	0	0.047	255810	39864970	163796	0	0	0	42458585	1536	2106	90000	5814	0.000	0.000	NaN	257061
		4	254446	154875	25339	141702	99254	224880	0	0	0	0	266230	2899176	2464106	63952	247089	0	0	0	0.045	255231	39407239	152000	0	0	0	41971074	2992	2798	75489	33678	0.000	0.000	NaN	266230
		5	167127	176802	25341	158156	82093	234816	0	0	0	0	172619	2896269	107556	110463	124998	0	0	0	0.070	166813	29548381	180516	0	0	0	31470799	2989	111	131468	16786	0.000	0.000	NaN	172619	1109578	12.2141
14976_DKO_RH_3hpi_12kX_0021		1	7108520	186297	24646	174971	95565	255	0	0	0	0	7491065	1366256	872078	1668576	2941811	0	0	0	0.002	2956716	1324295499	185955	0	0	0	1410454164	2226	900	95755	1583212	0.000	0.000	NaN	7491065
		2	255385	175533	20853	197848	123162	219970	0	0	0	0	259381	1639507	3375912	155036	201547	0	0	0	0.048	254278	44828545	173683	0	0	0	47745090	1692	3484	127569	20087	0.000	0.000	NaN	259381
		3	172760	175232	16735	173158	114482	227000	0	0	0	0	178647	1910820	3674357	147284	96898	0	0	0	0.068	176300	30273073	177421	0	0	0	32242639	1972	3792	146659	12900	0.000	0.000	NaN	178647
		4	36618	170606	13811	165774	144986	198471	0	0	0	0	37084	2317790	3813889	34883	11628	0	0	0	0.335	36770	6247177	168309	0	0	0	6653619	2392	3948	18435	2722	0.000	0.000	NaN	37084
		5	55396	177475	24903	123341	119378	216000	0	0	0	0	51884	2996073	3213124	38759	31007	0	0	0	0.259	49636	9831396	179287	0	0	0	10471026	3092	3348	38660	6438	0.000	0.000	NaN	51884
		6	77930	188475	21499	164854	136928	228000	0	0	0	0	75322	1484471	3030957	38759	62014	0	0	0	0.173	73130	14687825	182521	0	0	0	15643415	1532	3128	122005	3988	0.000	0.000	NaN	75322	602318	8.04049
14976_DKO_RH_3hpi_12kX_0024		3	9458622	162642	44131	200697	13234	255000	0	0	0	0	9871128	331390	255810	3151110	3040646	0	0	0	0.001	3466877	1538370060	164272	0	0	0	1638456416	642	510	136563	2649754	0.000	0.000	NaN	9871128
		4	107975	129081	30354	128829	59531	188552	0	0	0	0	110080	2447633	697663	107556	20348	0	0	0	0.112	109464	13937491	132912	0	0	0	14844264	2526	720	169287	3421	0.000	0.000	NaN	110080
		5	363360	179769	40237	206117	67645	247133	0	0	0	0	381076	2782899	2941811	296507	197671	0	0	0	0.031	356357	65320734	187622	0	0	0	69570501	2872	3240	33690	58445	0.000	0.000	NaN	381076	491156	4.97568
14976_DKO_RH_3hpi_12kX_0032		1	7928192	149594	34798	137973	53257	255	0	0	0	0	8288441	691849	529061	2209265	2970880	0	0	0	0.001	3043396	1186012092	145959	0	0	0	1263174039	1518	3612	76973	2086020	0.000	0.000	NaN	8288441
		2	293880	159309	34980	169455	70378	233489	0	0	0	0	309390	2089112	3344905	186043	228678	0	0	0	0.039	294798	46817869	166083	0	0	0	49863839	2156	3688	50870	33786	0.000	0.000	NaN	309390		3.73279
14976_DKO_RH_3hpi_12kX_0035		2	8036167	155872	42230	145655	22801	254910	0	0	0	0	8463942	639524	447667	2912741	2424378	0	0	0	0.001	3020453	1252609437	156506	0	0	0	1334104207	678	1086	163449	2297888	0.000	0.000	NaN	8463942
		3	165249	130125	41667	110112	54332	233951	0	0	0	0	171611	1284862	430225	168602	23255	0	0	0	0.071	170198	21502941	116234	0	0	0	22901923	1326	468	7853	10689	0.000	0.000	NaN	171611
		4	152104	154286	25136	134845	95780	210072	0	0	0	0	145022	697663	1755784	46511	133719	0	0	0	0.091	141577	23467535	157376	0	0	0	24994333	720	1812	109179	10559	0.000	0.000	NaN	145022
		5	98586	125185	43862	55869	30732	212000	0	0	0	0	95927	2505772	587199	87208	34883	0	0	0	0.135	93926	12341450	117724	0	0	0	13144385	2586	606	158199	5398	0.000	0.000	NaN	95927	412560	4.87432
14976_DKO_RH_3hpi_15kX_0007		1	7553565	168603	38521	176807	0	255	0	0	0	0	7949008	953472	488364	2058105	2994135	0	0	0	0.002	3145768	1273556850	172083	0	0	0	1356414458	1428	510	108870	1771792	0.000	0.000	NaN	7949008		0
14976_DKO_RH_3hpi_15kX_0025		1	87173	175740	26199	154097	106161	219264	0	0	0	0	121126	667708	2862979	86466	67251	0	0	0	0.075	109540	15319746	178980	0	0	0	23900672	834	3576	142125	20986	0.000	0.000	NaN	121126
		2	276901	134649	39543	94916	46944	228881	0	0	0	0	425465	1172092	2981470	419519	35227	0	0	0	0.019	420301	37284434	131190	0	0	0	58168266	1464	3756	3495	22768	0.000	0.000	NaN	425465
		3	37818	180990	10818	173995	157448	210069	0	0	0	0	51041	960731	595653	48037	9607	0	0	0	0.182	48988	6844602	179518	0	0	0	10678414	1200	756	11310	6710	0.000	0.000	NaN	51041	597632
		1	5457266	168563	40486	177229	30035	255	0	0	0	0	8352101	273808	441936	2397025	2589171	0	0	0	0.9831	2725672	919891899	170474	0	0	0	1435143590	1158	3744	69361	2389880	0.000	0.000	NaN	8352101		7.15547
14976_DKO_RH_3hpi_20kX_0022		1	1836891	164386	43624	170764	29195	255	0	0	0	0	4756020	385175	722202	1285150	1651807	0	0	0	0.001	1714452	301959346	168388	0	0	0	792505589	984	1290	115735	1218729	0.000	0.000	NaN	4756020
		2	60201	126886	39912	100074	8672	206131	0	0	0	0	141936	537022	1992538	74072	118515	0	0	0	0.038	139759	7638660	121473	0	0	0	20048000	870	3228	122005	10014	0.000	0.000	NaN	141936
		3	73918	136992	42518	155821	26529	213000	0	0	0	0	187745	740720	2250556	101849	107404	0	0	0	0.026	124443	10126100	142090	0	0	0	26576396	1200	3646	126529	61469	0.000	0.000	NaN	187745	329681	6.93187
14976_DKO_RH_3hpi_6000X_0015		1	0.06043	167617	42835	87330	87016	248062	0	0	0	0	16703	3353	0.165	2540	7190	0	0	0	0.002722	7267	0.010	173019	0	0	0	3017112	2052	90	98351	2425	0.000	0.000	NaN	16703
		2	0.003357	142000	0.000	142000	142000	142000	0	0	0	0	0.285	3831	7148	0.110	0.247	0	0	0	0.5183	0.271	0.4768	142000	0	0	0	142000	2091	3901	113962	0.038	0.000	0.000	NaN	285
		3	0.003357	168000	0.000	168000	168000	168000	0	0	0	0	0.225	5810	2849	0.011	0.220	0	0	0	0.8298	0.220	0.5641	168000	0	0	0	168000	3171	1555	92862	0.011	0.000	0.000	NaN	225
		4	0.003357	73000	0.000	73000	73000	73000	0	0	0	0	0.168	4112	0.423	0.159	0.011	0	0	0	0.001	0.160	0.2451	73000	0	0	0	73000	2244	237	3945	0.011	0.000	0.000	NaN	168	678	4.05915
14976_DKO_RH_3hpi_6000X_0015 (left)		1	0.047	125682	55245	6523	6098	223794	0	0	0	0	12655	1151	0.410	2089	5490	0	0	0	0.003688	5508	0.006	125674	0	0	0	1759549	876	228	95498	1881	0.000	0.000	NaN	12655
		2	0.006715	181000	29698	160082	160000	202000	0	0	0	0	0.524	3203	3650	0.037	0.520	0	0	0	0.3076	0.522	0.001	181000	0	0	0	362000	1748	1992	94028	0.014	0.000	0.000	NaN	524
		3	0.003357	190000	0.000	190000	190000	190000	0	0	0	0	0.117	1129	0.953	0.000	0.117	0	0	0	0.003	0.117	0.6379	190000	0	0	0	190000	616	520	90000	0.000	0.000	0.000	NaN	117
		4	0.003357	153000	0.000	153000	153000	153000	0	0	0	0	0.079	1561	0.440	0.044	0.059	0	0	0	0.007	0.073	0.5137	153000	0	0	0	153000	852	272	53130	0.014	0.000	0.000	NaN	79	720	5.68945
14976_DKO_RH_3hpi_6000X_0016		1	0.05036	156947	38103	54125	53835	202	0	0	0	0	13850	2441	0.858	2452	5926	0	0	0	0.003299	6041	0.008	166696	0	0	0	2354200	1500	468	101228	2161	0.000	0.000	NaN	13850
		2	0.003357	76000	0.000	76000	76000	76	0	0	0	0	0.243	4090	1737	0.125	0.213	0	0	0	0.7173	0.246	0.2552	76000	0	0	0	76000	2232	948	120379	0.007	0.000	0.000	NaN	243
		3	0.006715	116000	21213	101059	101000	131	0	0	0	0	0.612	3452	6457	0.469	0.352	0	0	0	0.2255	0.586	0.7789	116000	0	0	0	232000	1884	3524	143130	0.073	0.000	0.000	NaN	612	855	6.17329
14976_DKO_RH_3hpi_6000X_0029		1	0.05036	170480	31973	115214	115	224818	0	0	0	0	14250	2331	0.997	2785	5710	0	0	0	0.003117	5946	0.009	165556	0	0	0	2557198	1420	3656	70337	2133	0.000	0.000	NaN	14250
		2	0.01007	121618	29481	88965	88854	146000	0	0	0	0	1498	4068	0.975	0.938	0.967	0	0	0	0.05638	1348	0.001	130000	0	0	0	364854	2220	532	134119	0.285	0.000	0.000	NaN	1498
		3	0.006715	147500	33234	124092	124000	171000	0	0	0	0	1052	3218	3687	0.213	1019	0	0	0	0.07628	1041	0.9905	147500	0	0	0	295000	1756	2568	78215	0.050	0.000	0.000	NaN	1052	2550	17.8947
14976_DKO_RH_3hpi_8000X_0008		1	0.02107	176932	24698	149615	149475	220967	0	0	0	0	9873	1287	0.689	2541	3695	0	0	0	0.002716	3954	0.004	178514	0	0	0	1946255	1122	546	113388	2060	0.000	0.000	NaN	9873		0
14976_DKO_RH_3hpi_8000X_0009		1	0.0249	172412	35268	93707	93460	220	0	0	0	0	12029	1129	1013	3496	4144	0	0	0	0.002163	4835	0.004	174282	0	0	0	2241358	1194	3630	53662	2698	0.000	0.000	NaN	12029
		2	0.001916	125000	0.000	125000	125000	125	0	0	0	0	0.302	4069	3776	0.094	0.282	0	0	0	0.2643	0.298	0.2395	125000	0	0	0	125000	2940	2932	71565	0.016	0.000	0.000	NaN	302
		3	0.001916	95000	0.000	95000	95000	95	0	0	0	0	0.176	3886	4180	0.094	0.144	0	0	0	0.7729	0.172	0.182	95000	0	0	0	95000	2808	3124	56821	0.008	0.000	0.000	NaN	176
		4	0.001916	157000	0.000	157000	157000	157	0	0	0	0	0.162	1522	2818	0.066	0.144	0	0	0	0.9191	0.159	0.3008	157000	0	0	0	157000	1100	2140	65225	0.015	0.000	0.000	NaN	162	640	5.32048
14976_DKO_RH_3hpi_8000X_0012		1	0.02299	175945	39166	145923	119330	237728	0	0	0	0	10929	0.686	1207	4263	2602	0	0	0	0.002418	4525	0.004	178242	0	0	0	2111342	508	1008	159592	2089	0.000	0.000	NaN	10929
		2	0.001916	176000	0.000	176000	176000	176000	0	0	0	0	0.378	0.664	1456	0.050	0.371	0	0	0	0.1686	0.373	0.3371	176000	0	0	0	176000	488	1320	84036	0.020	0.000	0.000	NaN	378
		3	0.001916	177000	0.000	177000	177000	177000	0	0	0	0	0.182	2752	1622	0.161	0.083	0	0	0	0.7297	0.181	0.3391	177000	0	0	0	177000	1988	1172	152650	0.008	0.000	0.000	NaN	182
		4	0.001916	180000	0.000	180000	180000	180000	0	0	0	0	0.255	3211	1832	0.210	0.138	0	0	0	0.3693	0.252	0.3448	180000	0	0	0	180000	2320	1324	146659	0.018	0.000	0.000	NaN	255
		5	0.001916	156000	0.000	156000	156000	156000	0	0	0	0	0.367	4252	2237	0.304	0.194	0	0	0	0.1792	0.361	0.2988	156000	0	0	0	156000	3072	1616	147529	0.021	0.000	0.000	NaN	367	1182	10.8153
14976_DKO_RH_3hpi_8000X_0017		1	0.03065	167215	37731	90834	90550	235776	0	0	0	0	14655	0.781	0.374	4800	4725	0	0	0	0.001793	6093	0.005	171186	0	0	0	2675445	654	3270	42957	2800	0.000	0.000	NaN	14655
		2	0.001916	90000	0.000	90000	90000	90000	0	0	0	0	0.166	3682	4468	0.116	0.111	0	0	0	0.8699	0.161	0.1724	90000	0	0	0	90000	2660	3308	43603	0.020	0.000	0.000	NaN	166
		3	0.001916	178000	0.000	178000	178000	178000	0	0	0	0	0.247	3554	0.930	0.216	0.105	0	0	0	0.3946	0.240	0.341	178000	0	0	0	178000	2568	748	25974	0.010	0.000	0.000	NaN	247	413	2.81815
14976_DKO_RH_3hpi_8000X_0018		1	0.02873	177928	42608	113690	113430	246346	0	0	0	0	14277	0.357	0.507	5057	4327	0	0	0	0.001771	5576	0.005	177769	0	0	0	2668925	456	3246	32222	3018	0.000	0.000	NaN	14277
		2	0.003831	181500	20506	167057	167000	196000	0	0	0	0	0.520	2342	0.653	0.487	0.155	0	0	0	0.1782	0.511	0.6954	181500	0	0	0	363000	1692	584	17650	0.030	0.000	0.000	NaN	520
		3	0.003831	198000	16971	186047	186000	210000	0	0	0	0	0.735	2181	4069	0.664	0.277	0	0	0	0.08901	0.720	0.7586	198000	0	0	0	396000	1576	3140	22620	0.033	0.000	0.000	NaN	735
		4	0.001916	215000	0.000	215000	215000	215000	0	0	0	0	0.228	3992	0.620	0.216	0.044	0	0	0	0.4634	0.220	0.4119	215000	0	0	0	215000	2884	448	168408	0.023	0.000	0.000	NaN	228	1483	10.3873
14976_DKO_RH_3hpi_8000X_0023		1	0.02682	136021	65507	134829	9523	248024	0	0	0	0	12904	1669	0.166	2475	5381	0	0	0	0.002024	5401	0.004	140400	0	0	0	1904291	1782	120	94939	2313	0.000	0.000	NaN	12904		0
14976_DKO_RH_3hpi_8000X_0026		1	0.03257	161872	55874	13473	13045	232	0	0	0	0	15592	0.365	0.017	5304	4733	0	0	0	0.001683	6277	0.005	174152	0	0	0	2751828	402	3354	36445	2925	0.000	0.000	NaN	15592		0
14976_DKO_RH_3hpi_8000X_0027		1	0.02873	167390	48269	90266	90	226070	0	0	0	0	13533	0.158	0.880	5190	3396	0	0	0	0.001972	5601	0.005	188354	0	0	0	2510844	120	2562	25463	2815	0.000	0.000	NaN	13533
		2	0.001916	145000	0.000	145000	145	145000	0	0	0	0	0.389	1021	1791	0.307	0.233	0	0	0	0.1588	0.385	0.2778	145000	0	0	0	145000	738	1462	37117	0.017	0.000	0.000	NaN	389
		3	0.001916	191000	0.000	191000	191	191000	0	0	0	0	0.420	1374	1600	0.382	0.149	0	0	0	0.1366	0.410	0.3659	191000	0	0	0	191000	993	1264	21371	0.030	0.000	0.000	NaN	420
		4	0.001916	112000	0.000	112000	112	112000	0	0	0	0	0.115	5125	0.948	0.033	0.108	0	0	0	0.002	0.113	0.2145	112000	0	0	0	112000	3703	685	107103	0.011	0.000	0.000	NaN	115
		5	0.001916	121000	0.000	121000	121	121000	0	0	0	0	0.048	5354	1621	0.025	0.037	0	0	0	0.010	0.045	0.2318	121000	0	0	0	121000	3868	1198	56310	0.008	0.000	0.000	NaN	48	972	7.18244
14976_DKO_RH_3hpi_8000X_0028		1	0.02873	153813	40204	194898	58652	196242	0	0	0	0	13955	0.111	1445	5370	3599	0	0	0	0.001854	5816	0.004	165458	0	0	0	2307201	136	1196	153118	2520	0.000	0.000	NaN	13955
		2	0.001916	137000	0.000	137000	137000	137000	0	0	0	0	0.477	2015	4523	0.426	0.199	0	0	0	0.1057	0.471	0.2624	137000	0	0	0	137000	1456	3268	154942	0.025	0.000	0.000	NaN	477
		3	0.001916	197000	0.000	197000	197000	197000	0	0	0	0	0.283	3864	4977	0.277	0.050	0	0	0	0.3009	0.281	0.3774	197000	0	0	0	197000	2792	3632	10204	0.014	0.000	0.000	NaN	283	760	5.44608
14976_DKO_RH_3hpi_8000X_0030		1	0.02299	197522	30486	117654	117442	226	0	0	0	0	10913	2059	0.615	2134	4567	0	0	0	0.002425	4723	0.005	198797	0	0	0	2370267	1638	444	104769	1807	0.000	0.000	NaN	10913		0

## Sheet: n= 2 nio rep 3hpi RH Mito
Image number	Vacuole size		Area	Mean	StdDEV	Mode	Min	Max	X	Y	XY	YM	Perimeter	BX	BY	Width	Height	Major	Minor	Angle	Circ.	Feret	IntDen	Median	Skew	Kurt	%Area	RawIntDen	FeretX	FeretY	FeretAngle	MinFeret	AR	Round	Solidarity	Length
1015 14970_10kX_0014		1	0.01073	170633	22112	148131	148	215295	0	0	0	0	6896	1174	1228	2321	1983	0	0	0	0.002835	2426	0.002	167928	0	0	0	1365062	1022	2252	18020	1833	0.000	0.000	NaN	6896		0
1015 14970_10kX_0031		1	0.01609	167711	38336	114631	114393	236	0	0	0	0	11133	0.926	0.876	3345	3599	0	0	0	0.001632	3612	0.003	175042	0	0	0	2012530	2212	3864	85145	3343	0.000	0.000	NaN	11133		0
1015 14970_10kX_0032		1	0.01207	146621	43292	75911	75644	212318	0	0	0	0	7888	1135	1140	2423	2580	0	0	0	0.002438	2846	0.002	155109	0	0	0	1319590	1384	1004	119652	2113	0.000	0.000	NaN	7888
		2	0.004023	178956	39046	137018	136867	214000	0	0	0	0	1475	2849	1519	0.672	1251	0	0	0	0.02323	1420	0.72	186000	0	0	0	536867	2460	1312	118237	0.119	0.000	0.000	NaN	1475		18.6993
1015 14970_10kX_0040		1	0.01609	168805	29330	114851	114659	213169	0	0	0	0	10693	0.959	0.347	2369	4280	0	0	0	0.001769	4505	0.003	172379	0	0	0	2025661	1470	300	108155	1876	0.000	0.000	NaN	10693
		2	0.004023	180924	16114	164835	164772	197000	0	0	0	0	1539	2043	0.695	0.688	1341	0	0	0	0.02135	1507	0.7279	181000	0	0	0	542772	1764	600	117156	0.076	0.000	0.000	NaN	1539
		3	0.001341	182000	0.000	182000	182000	182000	0	0	0	0	0.249	1723	0.334	0.174	0.160	0	0	0	0.2709	0.236	0.2441	182000	0	0	0	182000	1488	288	137386	0.027	0.000	0.000	NaN	249
		4	0.002682	139000	4243	136012	136000	142000	0	0	0	0	0.869	1056	0.591	0.271	0.799	0	0	0	0.04463	0.844	0.3728	139000	0	0	0	278000	912	1200	71267	0.087	0.000	0.000	NaN	869	2657	24.848
1015 14970_10kX_0049		1	0.01475	160078	29194	98391	98209	191273	0	0	0	0	9770	0.667	1181	3433	2759	0	0	0	0.001942	3742	0.002	168580	0	0	0	1760857	594	1560	152578	2324	0.000	0.000	NaN	9770
		2	0.002682	171000	26870	152074	152000	190000	0	0	0	0	1096	3956	2492	0.157	1052	0	0	0	0.02805	1052	0.4587	171000	0	0	0	342000	3420	3060	87730	0.138	0.000	0.000	NaN	1096
		3	0.004023	136582	23001	121082	121000	163000	0	0	0	0	1779	0.630	1941	0.936	1487	0	0	0	0.01598	1757	0.5495	125747	0	0	0	409747	544	1676	122182	0.098	0.000	0.000	NaN	1779
		4	0.002682	144500	33234	121092	121000	168000	0	0	0	0	0.766	0.644	1218	0.440	0.616	0	0	0	0.05742	0.757	0.3876	144500	0	0	0	289000	556	1584	54462	0.043	0.000	0.000	NaN	766	3641	37.2671
1015 14970_12kX_0025		1	0.01207	146625	47731	75818	75553	211448	0	0	0	0	8296	0.667	1272	3155	2126	0	0	0	0.002204	3159	0.002	154892	0	0	0	1319623	576	1992	3152	2079	0.000	0.000	NaN	8296
		2	0.002682	181500	14849	171041	171000	192000	0	0	0	0	0.606	0.797	1507	0.476	0.365	0	0	0	0.0918	0.600	0.4868	181500	0	0	0	363000	688	1616	37467	0.032	0.000	0.000	NaN	606		7.30473
1015 14970_12kX_0029		1	0.01475	159902	34948	89686	89427	221867	0	0	0	0	10055	0.667	0.862	3342	2953	0	0	0	0.001834	3382	0.002	162	0	0	0	1758926	612	1584	167420	2944	0.000	0.000	NaN	10055		0
1015 14970_5000X_0046		1	0.08723	147026	33519	59804	59488	221410	0	0	0	0	16705	0.933	2756	7089	3108	0	0	0	0.003928	7231	0.013	151459	0	0	0	2646476	428	1540	167910	2657	0.000	0.000	NaN	16705
		2	0.02423	156852	38482	105347	105149	206487	0	0	0	0	4177	3223	2915	3971	1118	0	0	0	0.01745	4126	0.004	157000	0	0	0	784258	1464	1324	164273	0.120	0.000	0.000	NaN	4177
		3	0.009693	160500	3536	158010	158000	163000	0	0	0	0	1110	0.986	2783	0.951	0.440	0	0	0	0.09889	1048	0.002	160500	0	0	0	321000	448	1464	24842	0.165	0.000	0.000	NaN	1110
		4	0.01454	155211	26295	127734	127632	180000	0	0	0	0	2227	2950	5539	2166	0.335	0	0	0	0.03682	2192	0.002	158000	0	0	0	465632	1340	2516	171219	0.070	0.000	0.000	NaN	2227	7514	44.9805
1015 14970_6000X_0003		1	0.06379	156270	38253	81722	81446	222441	0	0	0	0	17261	0.253	1902	7014	3892	0	0	0	0.002691	7406	0.010	158975	0	0	0	2969130	144	2868	19242	3073	0.000	0.000	NaN	17261
		2	0.01007	150870	65396	81253	81000	210611	0	0	0	0	1684	5761	3067	1429	0.869	0	0	0	0.04462	1672	0.002	161000	0	0	0	452611	3144	2148	31287	0.049	0.000	0.000	NaN	1684
		3	0.006715	148000	41012	119113	119000	177000	0	0	0	0	1437	4207	4229	1239	0.696	0	0	0	0.04085	1421	0.9938	148000	0	0	0	296000	2296	2688	29342	0.059	0.000	0.000	NaN	1437
		4	0.01007	132658	41526	92162	92000	175000	0	0	0	0	1945	1759	5219	1825	0.535	0	0	0	0.03347	1902	0.001	130975	0	0	0	397975	960	3140	16340	0.103	0.000	0.000	NaN	1945
		5	0.006715	162500	21920	147061	147000	178000	0	0	0	0	0.754	0.872	5812	0.748	0.015	0	0	0	0.1485	0.748	0.001	162500	0	0	0	325000	476	3172	178877	0.015	0.000	0.000	NaN	754
		6	0.006715	157500	14849	147041	147000	168000	0	0	0	0	1049	0.344	3892	0.484	0.916	0	0	0	0.07674	1036	0.001	157500	0	0	0	315000	188	2624	62166	0.024	0.000	0.000	NaN	1049
		7	0.01007	174736	22248	149289	149209	190000	0	0	0	0	2215	4141	1832	2140	0.139	0	0	0	0.02579	2141	0.002	185000	0	0	0	524209	2260	1064	1765	0.126	0.000	0.000	NaN	2215	9084	52.6273
1015 14970_6000X_0004		1	0.05372	139419	33667	128591	58874	204569	0	0	0	0	14824	1099	1660	5431	3969	0	0	0	0.003072	6202	0.007	138698	0	0	0	2230702	696	996	146423	2656	0.000	0.000	NaN	14824		0
1015 14970_6000X_0005		1	0.05372	143077	27130	113024	100	193920	0	0	0	0	15085	0.989	2342	5959	3562	0	0	0	0.002967	6284	0.008	139715	0	0	0	2289235	594	3084	21448	2892	0.000	0.000	NaN	15085
		2	0.01007	175879	40307	131152	131	209000	0	0	0	0	1498	4354	4650	1385	0.495	0	0	0	0.05641	1471	0.002	187637	0	0	0	527637	2376	2808	19654	0.121	0.000	0.000	NaN	1498
		3	0.006715	139500	4950	136014	136	143000	0	0	0	0	0.782	6300	2617	0.594	0.495	0	0	0	0.1381	0.773	0.9367	139500	0	0	0	279000	3438	1428	140194	0.036	0.000	0.000	NaN	782	2280	15.1144
1015 14970_6000X_0009		1	0.05372	152398	32761	92285	92072	200745	0	0	0	0	14992	1700	0.967	3635	5915	0	0	0	0.003003	6172	0.008	156546	0	0	0	2438369	1192	536	107058	3088	0.000	0.000	NaN	14992
		2	0.01343	167779	32258	138830	138718	196399	0	0	0	0	2506	1649	1481	0.418	2448	0	0	0	0.02687	2477	0.002	168000	0	0	0	671117	916	808	98849	0.108	0.000	0.000	NaN	2506
		3	0.006715	152000	62225	108172	108000	196000	0	0	0	0	1239	3914	6259	1011	0.696	0	0	0	0.055	1228	0.001	152000	0	0	0	304000	2136	3796	34544	0.062	0.000	0.000	NaN	1239
		4	0.006715	118500	2121	117006	117000	120000	0	0	0	0	1276	2734	5541	0.792	0.953	0	0	0	0.05185	1239	0.7957	118500	0	0	0	237000	1492	3024	129719	0.109	0.000	0.000	NaN	1276	5021	33.4912
1015 14970_6000X_0012		1	0.05036	136486	45027	61970	61688	206236	0	0	0	0	13992	1851	1393	3745	5270	0	0	0	0.003233	5957	0.007	142351	0	0	0	2047292	1182	780	120130	2353	0.000	0.000	NaN	13992
		2	0.006715	170500	20506	156057	156000	185000	0	0	0	0	0.687	3712	2338	0.425	0.506	0	0	0	0.1788	0.661	0.001	170500	0	0	0	341000	2026	1276	130050	0.090	0.000	0.000	NaN	687
		3	0.01007	158228	26658	131789	131685	185000	0	0	0	0	1758	2283	1385	1349	0.843	0	0	0	0.04095	1590	0.002	158000	0	0	0	474685	1246	756	147995	0.308	0.000	0.000	NaN	1758	2445	17.4743
1015 14970_6000X_0015		1	0.04029	142104	37602	82234	82	201611	0	0	0	0	11318	1715	2585	4343	2633	0	0	0	0.003953	4375	0.006	137741	0	0	0	1705253	966	1783	167815	2585	0.000	0.000	NaN	11318
		2	0.006715	131500	61518	88170	88	175000	0	0	0	0	0.521	3930	2723	0.478	0.121	0	0	0	0.3106	0.488	0.883	131500	0	0	0	263000	2145	1486	168311	0.080	0.000	0.000	NaN	521
		3	0.006715	154500	38891	127107	127	182000	0	0	0	0	0.894	3590	5109	0.885	0.060	0	0	0	0.1057	0.886	0.001	154500	0	0	0	309000	1959	2821	3200	0.035	0.000	0.000	NaN	894	1415	12.5022
1015 14970_6000X_0016		1	0.05372	145182	32034	90192	90	188458	0	0	0	0	14633	0.953	1979	5900	2976	0	0	0	0.003153	6049	0.008	153705	0	0	0	2322905	520	1320	166334	2826	0.000	0.000	NaN	14633
		2	0.006715	181500	13435	172037	172	191000	0	0	0	0	0.662	2727	1920	0.645	0.095	0	0	0	0.1928	0.652	0.001	181500	0	0	0	363000	1488	1048	171597	0.051	0.000	0.000	NaN	662		4.52402
1015 14970_6000X_0017		1	0.05036	156546	32129	157526	93198	201897	0	0	0	0	13935	0.718	3544	5900	2441	0	0	0	0.003259	5921	0.008	160541	0	0	0	2348186	392	2654	4758	2387	0.000	0.000	NaN	13935
		2	0.01343	149653	50318	77671	77449	191000	0	0	0	0	2569	3921	5039	2323	0.894	0	0	0	0.02558	2490	0.002	165081	0	0	0	598612	2140	3238	21050	0.240	0.000	0.000	NaN	2569		18.4356
1015 14970_6000X_0024		1	0.05708	139092	46282	69497	69217	212458	0	0	0	0	16220	0.352	1847	6706	3518	0	0	0	0.002726	7010	0.008	134713	0	0	0	2364558	198	2310	17241	2780	0.000	0.000	NaN	16220		0
1015 14970_6000X_0027		1	0.05708	149798	31974	164165	91058	203463	0	0	0	0	15819	1374	1209	4255	6014	0	0	0	0.002866	6807	0.009	147	0	0	0	2546564	1080	666	120043	2458	0.000	0.000	NaN	15819
		2	0.006715	135000	14142	125039	125000	145000	0	0	0	0	1195	1435	2879	0.330	1143	0	0	0	0.05912	1190	0.9065	135	0	0	0	270000	783	1571	106091	0.024	0.000	0.000	NaN	1195		7.55421
1015 14970_6000X_0033		1	0.05372	149792	39033	73805	73495	232	0	0	0	0	15109	1037	1312	5167	4522	0	0	0	0.002957	6381	0.008	152851	0	0	0	2396670	606	792	142748	2753	0.000	0.000	NaN	15109
		2	0.006715	137000	8485	131023	131000	143	0	0	0	0	0.807	2584	1546	0.704	0.374	0	0	0	0.1297	0.797	0.9199	137000	0	0	0	274000	1410	844	152021	0.032	0.000	0.000	NaN	807
		3	0.006715	154500	13435	145037	145000	164	0	0	0	0	0.522	1572	1327	0.447	0.139	0	0	0	0.3093	0.452	0.001	154500	0	0	0	309000	858	760	8393	0.112	0.000	0.000	NaN	522
		4	0.006715	168500	0.707	168002	168000	169	0	0	0	0	1280	1037	1539	0.066	1253	0	0	0	0.05152	1253	0.001	168500	0	0	0	337000	586	1524	89330	0.062	0.000	0.000	NaN	1280
		5	0.003357	156000	0.000	156000	156000	156	0	0	0	0	0.427	1733	4082	0.249	0.322	0	0	0	0.2314	0.408	0.5238	156000	0	0	0	156000	946	2228	127694	0.042	0.000	0.000	NaN	427
		6	0.003357	136000	0.000	136000	136000	136	0	0	0	0	0.372	2173	4596	0.286	0.169	0	0	0	0.3054	0.332	0.4566	136000	0	0	0	136000	1186	2508	149470	0.051	0.000	0.000	NaN	372	3408	22.5561
1015 14970_6000X_0036		1	0.05036	152128	25421	116374	116204	203594	0	0	0	0	13751	1275	2397	5376	3243	0	0	0	0.003347	5528	0.008	156958	0	0	0	2281922	714	2412	14865	2993	0.000	0.000	NaN	13751
		2	0.006715	173500	19092	160053	160000	187000	0	0	0	0	0.795	6186	2448	0.506	0.572	0	0	0	0.1336	0.763	0.001	173500	0	0	0	347000	3376	1336	131496	0.104	0.000	0.000	NaN	795		5.7814
1015 14970_6000X_0038		1	0.06043	136501	45689	128871	32122	201186	0	0	0	0	16952	0.297	1660	7003	3694	0	0	0	0.002643	7401	0.008	148341	0	0	0	2457024	180	1194	160111	2579	0.000	0.000	NaN	16952
		2	0.006715	168500	43134	138119	138000	199000	0	0	0	0	0.802	0.418	2851	0.513	0.594	0	0	0	0.131	0.785	0.001	168500	0	0	0	337000	228	1556	130833	0.043	0.000	0.000	NaN	802
		3	0.003357	117000	0.000	117000	117000	117000	0	0	0	0	0.448	1004	3496	0.374	0.227	0	0	0	0.2105	0.434	0.3928	117000	0	0	0	117000	548	1908	149534	0.030	0.000	0.000	NaN	448
		4	0.01007	123244	16465	105062	105000	137000	0	0	0	0	1586	4317	4984	1517	0.330	0	0	0	0.05033	1553	0.001	127731	0	0	0	369731	2356	2720	167735	0.105	0.000	0.000	NaN	1586	2836	16.7296
1015 14970_6000X_0043		1	0.05708	158160	28512	116187	116	211767	0	0	0	0	15385	0.363	2331	6355	2836	0	0	0	0.00303	6443	0.009	156691	0	0	0	2688726	198	2328	9527	2772	0.000	0.000	NaN	15385
		2	0.006715	188500	48790	154135	154	223000	0	0	0	0	0.812	6604	2776	0.121	0.792	0	0	0	0.128	0.800	0.001	188500	0	0	0	377000	3604	1515	98297	0.062	0.000	0.000	NaN	812
		3	0.01007	140476	16163	122059	122	152000	0	0	0	0	1751	4839	4051	1506	0.808	0	0	0	0.04127	1709	0.001	147428	0	0	0	421428	2641	2652	28213	0.102	0.000	0.000	NaN	1751
		4	0.006715	185500	47376	152131	152	219000	0	0	0	0	1244	2410	5101	1226	0.044	0	0	0	0.05454	1226	0.001	185500	0	0	0	371000	1315	2787	178716	0.038	0.000	0.000	NaN	1244	3807	24.7449
1015 14970_6000X_0045		1	0.05036	101809	33007	117618	0.027	133523	0	0	0	0	14089	0.980	2314	5849	2562	0	0	0	0.003188	5937	0.005	113	0	0	0	1527130	538	2001	10509	2302	0.000	0.000	NaN	14089		0
1015 14970_6000X_0050		1	0.047	163037	29513	125794	125638	205674	0	0	0	0	12886	0.887	3276	5492	2523	0	0	0	0.003557	5561	0.008	159389	0	0	0	2282522	484	2328	170957	2243	0.000	0.000	NaN	12886
		2	0.01343	143130	15585	127071	127000	163405	0	0	0	0	2490	4333	3397	1929	1440	0	0	0	0.02723	2408	0.002	141057	0	0	0	572519	2365	1854	143261	0.279	0.000	0.000	NaN	2490
		3	0.006715	162000	28284	142078	142000	182000	0	0	0	0	1262	3921	5530	1209	0.330	0	0	0	0.05299	1254	0.001	162000	0	0	0	324000	2140	3018	164745	0.034	0.000	0.000	NaN	1262	3752	29.1169
1015 14970_6000X_0052		1	0.05372	146499	40664	48770	48453	210839	0	0	0	0	14985	1726	0.715	3727	5849	0	0	0	0.003006	6241	0.008	145983	0	0	0	2343985	1164	3564	66099	2565	0.000	0.000	NaN	14985
		2	0.006715	165500	19092	152053	152000	179000	0	0	0	0	1074	1792	5475	0.297	0.978	0	0	0	0.07319	1023	0.001	165500	0	0	0	331000	978	2988	106876	0.131	0.000	0.000	NaN	1074		7.16717
1015 14970_6000X_0053		1	0.05708	152020	29401	111789	111606	205388	0	0	0	0	15449	1026	2631	5871	4310	0	0	0	0.003005	6493	0.009	147165	0	0	0	2584347	580	3456	26768	2531	0.000	0.000	NaN	15449
		2	0.01007	168876	16612	156062	156000	187627	0	0	0	0	1556	3767	5094	1312	0.755	0	0	0	0.05228	1514	0.002	163000	0	0	0	506627	2056	3192	29917	0.110	0.000	0.000	NaN	1556		10.0718
1015 14970_6000X_0055		1	0.05036	166689	28072	121374	121182	219535	0	0	0	0	14264	1349	2345	5394	3269	0	0	0	0.003111	5619	0.008	161	0	0	0	2500332	800	1500	154170	3215	0.000	0.000	NaN	14264
		2	0.006715	156500	23335	140064	140000	173000	0	0	0	0	0.749	6391	4647	0.315	0.660	0	0	0	0.1505	0.731	0.001	156500	0	0	0	313000	3488	2896	64463	0.066	0.000	0.000	NaN	749		5.25098
1015 14970_8000X_0002		1	0.02682	110454	35056	40565	40338	156795	0	0	0	0	12386	0.457	1055	4542	3388	0	0	0	0.002197	4991	0.003	118174	0	0	0	1546358	336	1254	153733	2661	0.000	0.000	NaN	12386
		2	0.001916	140000	0.000	140000	140000	140000	0	0	0	0	0.424	4855	3664	0.112	0.382	0	0	0	0.1342	0.398	0.2682	140000	0	0	0	140000	3508	2923	73644	0.059	0.000	0.000	NaN	424
		3	0.003831	138000	22627	122062	122000	154000	0	0	0	0	0.650	4154	4203	0.602	0.129	0	0	0	0.1139	0.616	0.5287	138000	0	0	0	276000	3001	3130	12068	0.088	0.000	0.000	NaN	650
		4	0.003831	112500	23335	96064	96000	129000	0	0	0	0	0.495	3734	4149	0.365	0.191	0	0	0	0.1967	0.387	0.431	112500	0	0	0	225000	2698	3043	160594	0.122	0.000	0.000	NaN	495	1569	12.6675
1015 14970_8000X_0007		1	0.02299	144794	37699	106372	106169	209939	0	0	0	0	10691	1163	0.872	2674	3986	0	0	0	0.002527	4186	0.003	130269	0	0	0	1737523	1224	648	117023	2550	0.000	0.000	NaN	10691
		2	0.003831	85500	24749	68068	68000	103000	0	0	0	0	0.770	2310	1033	0.482	0.573	0	0	0	0.08112	0.749	0.3276	85500	0	0	0	171000	1669	746	130050	0.061	0.000	0.000	NaN	770
		3	0.003831	119500	6364	115018	115000	124000	0	0	0	0	0.772	3576	3618	0.295	0.681	0	0	0	0.08088	0.742	0.4578	119500	0	0	0	239000	2584	3106	66591	0.086	0.000	0.000	NaN	772
		4	0.003831	92000	76368	38211	38000	146000	0	0	0	0	0.974	2754	4660	0.905	0.253	0	0	0	0.05073	0.939	0.3525	92000	0	0	0	184000	1990	3550	15388	0.065	0.000	0.000	NaN	974	2516	23.5338
1015 14970_8000X_0010		1	0.02682	177439	51327	86956	86661	238089	0	0	0	0	12472	1063	0.789	3571	4235	0	0	0	0.002166	4276	0.005	197518	0	0	0	2484146	1776	576	98712	3281	0.000	0.000	NaN	12472
		2	0.001916	184000	0.000	184000	184000	184000	0	0	0	0	0.287	1506	4363	0.260	0.111	0	0	0	0.2927	0.283	0.3525	184000	0	0	0	184000	1088	3152	156949	0.025	0.000	0.000	NaN	287
		3	0.003831	148500	72832	97201	97000	200000	0	0	0	0	0.667	1794	4495	0.476	0.343	0	0	0	0.1083	0.587	0.5689	148500	0	0	0	297000	1296	3248	144211	0.149	0.000	0.000	NaN	667
		4	0.001916	173000	0.000	173000	173000	173000	0	0	0	0	0.440	2508	4960	0.421	0.061	0	0	0	0.1246	0.424	0.3314	173000	0	0	0	173000	1812	3592	173246	0.043	0.000	0.000	NaN	440	1394	11.177
1015 14970_8000X_0011		1	0.02682	175600	24294	172922	133713	207790	0	0	0	0	12859	1129	0.664	3172	4841	0	0	0	0.002038	5263	0.005	173526	0	0	0	2458400	978	3900	64082	2737	0.000	0.000	NaN	12859		0
1015 14970_8000X_0013		1	0.02299	143563	44193	73988	73710	216265	0	0	0	0	10964	1307	0.858	2929	3947	0	0	0	0.002403	3953	0.003	144992	0	0	0	1722752	1812	620	93131	2788	0.000	0.000	NaN	10964
		2	0.003831	105000	80610	48223	48000	162000	0	0	0	0	1126	1273	3449	0.460	1008	0	0	0	0.03799	1107	0.4023	105000	0	0	0	210000	920	2492	114515	0.044	0.000	0.000	NaN	1126
		3	0.003831	156000	12728	147035	147000	165000	0	0	0	0	0.659	1932	4667	0.637	0.133	0	0	0	0.111	0.650	0.5977	156000	0	0	0	312000	1396	3372	168212	0.036	0.000	0.000	NaN	659
		4	0.003831	113000	19799	99055	99000	127000	0	0	0	0	0.574	2835	4407	0.448	0.349	0	0	0	0.1459	0.568	0.4329	113000	0	0	0	226000	2048	3436	37875	0.036	0.000	0.000	NaN	574	2359	21.5159
1015 14970_8000X_0020		1	0.02873	154680	51354	180529	48418	217944	0	0	0	0	14178	0.100	0.615	4966	4124	0	0	0	0.001796	6022	0.004	180579	0	0	0	2320205	84	3216	35911	2615	0.000	0.000	NaN	14178
		2	0.005747	175557	17841	155062	155000	187000	0	0	0	0	1840	4462	1334	0.576	1716	0	0	0	0.02134	1810	0.001	184670	0	0	0	526670	3224	2204	71454	0.140	0.000	0.000	NaN	1840		12.9779
1015 14970_8000X_0021		1	0.0249	166748	32967	111545	111320	226644	0	0	0	0	11834	0.880	0.797	3446	4227	0	0	0	0.002235	4889	0.004	160301	0	0	0	2167725	822	3624	59253	2193	0.000	0.000	NaN	11834
		2	0.003831	193500	20506	179057	179000	208000	0	0	0	0	0.923	2533	0.913	0.581	0.673	0	0	0	0.0565	0.889	0.7413	193500	0	0	0	387000	1830	1146	49167	0.074	0.000	0.000	NaN	923		7.79956
1015 14970_8000X_0022		1	0.02299	152497	24357	113654	113499	192761	0	0	0	0	11210	1171	0.919	2945	4086	0	0	0	0.002299	4421	0.004	156939	0	0	0	1829962	1290	3616	61830	2411	0.000	0.000	NaN	11210
		2	0.003831	147000	0.000	147000	147000	147000	0	0	0	0	0.958	2943	0.936	0.930	0.166	0	0	0	0.05249	0.945	0.5632	147000	0	0	0	294000	2126	676	169875	0.049	0.000	0.000	NaN	958
		3	0.003831	142000	12728	133035	133000	151000	0	0	0	0	1468	1243	2192	0.465	1356	0	0	0	0.02236	1434	0.544	142000	0	0	0	284000	898	2564	71075	0.078	0.000	0.000	NaN	1468	2426	21.6414
1015 14970_8000X_0035		1	0.03065	150921	50967	56671	56362	214271	0	0	0	0	14763	0.349	0.365	4567	4866	0	0	0	0.001767	5833	0.005	154941	0	0	0	2414731	408	3636	43558	3204	0.000	0.000	NaN	14763
		2	0.003831	188500	10607	181029	181000	196000	0	0	0	0	0.666	1116	2392	0.316	0.576	0	0	0	0.1086	0.657	0.7222	188500	0	0	0	377000	806	2144	61274	0.035	0.000	0.000	NaN	666
		3	0.003831	183000	1414	182004	182000	184000	0	0	0	0	0.527	4930	1727	0.017	0.526	0	0	0	0.1733	0.526	0.7011	183000	0	0	0	366000	3562	1628	88191	0.013	0.000	0.000	NaN	527
		4	0.003831	201500	23335	185064	185000	218000	0	0	0	0	0.642	4731	2331	0.166	0.609	0	0	0	0.1168	0.631	0.772	201500	0	0	0	403000	3418	2124	74745	0.036	0.000	0.000	NaN	642
		5	0.005747	183986	10800	172041	172000	192959	0	0	0	0	2293	1896	4429	2065	0.847	0	0	0	0.01374	2232	0.001	187000	0	0	0	551959	1370	3812	22303	0.220	0.000	0.000	NaN	2293	4128	27.9618
1015 14970_8000X_0037		1	0.0249	159582	40453	161245	75264	226543	0	0	0	0	11725	0.274	1628	4983	2201	0	0	0	0.002276	5003	0.004	170841	0	0	0	2074571	198	2334	5143	2130	0.000	0.000	NaN	11725		0
1015 14970_8000X_0039		1	0.02873	175874	35444	82692	82427	218143	0	0	0	0	14067	0.221	1405	5237	3969	0	0	0	0.001825	5931	0.005	187847	0	0	0	2638109	200	1275	150779	2292	0.000	0.000	NaN	14067		0
1015 14970_8000X_0041		1	0.0249	160192	29511	120400	120235	204638	0	0	0	0	11851	0.664	1356	4318	2768	0	0	0	0.002228	4605	0.004	153141	0	0	0	2082495	480	2524	22032	2516	0.000	0.000	NaN	11851
		2	0.003831	174000	31113	152086	152000	196000	0	0	0	0	1452	1467	4075	1450	0.022	0	0	0	0.02285	1451	0.6666	174000	0	0	0	348000	1060	2960	0.875	0.013	0.000	0.000	NaN	1452
		3	0.005747	170519	4834	165018	165000	174000	0	0	0	0	1578	0.609	2309	0.836	1279	0	0	0	0.029	1528	0.9799	172557	0	0	0	511557	440	2592	56828	0.137	0.000	0.000	NaN	1578	3030	25.5675
1015 14970_8000X_0042		1	0.02682	146286	50876	67413	67104	225025	0	0	0	0	13019	0.282	1619	5199	2940	0	0	0	0.001988	5346	0.004	147019	0	0	0	2047999	228	1986	165057	2254	0.000	0.000	NaN	13019		0
1015 14970_8000X_0047		1	0.02682	137750	35690	72382	72128	201988	0	0	0	0	12664	0.606	1320	4385	3421	0	0	0	0.002102	4910	0.004	140379	0	0	0	1928496	444	990	152395	3020	0.000	0.000	NaN	12664		0
1015 14970_8000X_0051		1	0.02299	156771	37252	98853	98620	218197	0	0	0	0	11313	1121	0.590	2990	4127	0	0	0	0.002257	4240	0.004	157163	0	0	0	1881249	1308	3360	73269	2781	0.000	0.000	NaN	11313
		2	0.003831	174000	32527	151090	151000	197000	0	0	0	0	0.658	1138	2292	0.125	0.639	0	0	0	0.1114	0.651	0.6666	174000	0	0	0	348000	822	2118	78977	0.038	0.000	0.000	NaN	658		5.81632
1015 14970_8000X_0054		1	0.03065	158291	32678	148889	91626	219656	0	0	0	0	14479	0.656	0.440	4268	5091	0	0	0	0.001837	6111	0.005	155705	0	0	0	2532657	606	492	128490	2837	0.000	0.000	NaN	14479
		2	0.005747	162936	4425	159825	159809	168000	0	0	0	0	2201	2873	0.872	1486	1553	0	0	0	0.01491	2150	0.9364	161000	0	0	0	488809	2076	630	133748	0.145	0.000	0.000	NaN	2201
		3	0.003831	154500	3536	152010	152000	157000	0	0	0	0	0.804	4360	2533	0.291	0.731	0	0	0	0.07442	0.786	0.5919	154500	0	0	0	309000	3150	1830	111689	0.052	0.000	0.000	NaN	804
		4	0.007662	187355	33542	147271	147137	216000	0	0	0	0	2550	0.615	0.938	0.889	2309	0	0	0	0.01481	2456	0.001	193141	0	0	0	749418	480	678	109967	0.251	0.000	0.000	NaN	2550	5555	38.3659

## Sheet: n= 2 nio rep 3hpi VAPDKO Mito
Image number	Vacuole size		Area	Mean	StdDEV	Mode	Min	Max	X	Y	XY	YM	Perimeter	BX	BY	Width	Height	Major	Minor	Angle	Circ.	Feret	IntDen	Median	Skew	Kurt	%Area	RawIntDen	FeretX	FeretY	FeretAngle	MinFeret	AR	Round	Solidarity	Length
14976_DKO_RH_3hpi_10kX_0001		1	0.01609	146691	35550	93962	93726	215	0	0	0	0	10728	0.938	0.021	2863	4023	0	0	0	0.001757	4351	0.002	146449	0	0	0	1760297	1260	24	115542	2200	0.000	0.000	NaN	10728
		2	0.002682	179500	23335	163064	163000	196	0	0	0	0	0.817	2284	0.375	0.598	0.551	0	0	0	0.0505	0.813	0.4815	179500	0	0	0	359000	1972	324	137309	0.036	0.000	0.000	NaN	817
		3	0.004023	165985	29113	141111	141000	197955	0	0	0	0	2114	3025	1052	0.787	1904	0	0	0	0.01131	2060	0.6678	159000	0	0	0	497955	2612	908	112471	0.132	0.000	0.000	NaN	2114
		4	0.001341	215000	0.000	215000	215000	215000	0	0	0	0	0.380	3451	3687	0.255	0.273	0	0	0	0.1168	0.374	0.2883	215000	0	0	0	215000	2980	3420	47010	0.032	0.000	0.000	NaN	380	3311	30.8632
14976_DKO_RH_3hpi_10kX_0002		1	0.01475	148432	44948	54989	54694	206006	0	0	0	0	10128	1550	0.285	1800	4357	0	0	0	0.001807	4531	0.002	157689	0	0	0	1632752	1698	246	105933	1446	0.000	0.000	NaN	10128
		2	0.002682	184000	38184	157105	157000	211000	0	0	0	0	0.855	3238	3849	0.160	0.743	0	0	0	0.04611	0.760	0.4935	184000	0	0	0	368000	2796	3966	77869	0.118	0.000	0.000	NaN	855		8.44194
14976_DKO_RH_3hpi_10kX_0010		1	0.01341	162370	44251	80005	79705	233309	0	0	0	0	8688	0.271	1202	2279	3280	0	0	0	0.002233	3431	0.002	160833	0	0	0	1623697	828	1038	111004	1924	0.000	0.000	NaN	8688		0
14976_DKO_RH_3hpi_10kX_0011		1	0.01341	156524	53890	82856	82558	235	0	0	0	0	8644	1160	1869	2599	2328	0	0	0	0.002256	2722	0.002	159082	0	0	0	1565240	1350	1626	131585	2225	0.000	0.000	NaN	8644
		2	0.005365	167047	54791	115930	115726	220	0	0	0	0	2626	1181	1848	1668	1119	0	0	0	0.009775	1883	0.8961	166231	0	0	0	668188	1020	2562	27699	0.775	0.000	0.000	NaN	2626		30.3795
14976_DKO_RH_3hpi_10kX_0014		1	0.01341	155016	38156	180842	89393	230	0	0	0	0	9274	0.611	0.792	3252	2668	0	0	0	0.001959	3345	0.002	155427	0	0	0	1550162	528	1580	166137	2480	0.000	0.000	NaN	9274
		2	0.002682	203500	21920	188061	188000	219	0	0	0	0	0.602	2710	0.977	0.477	0.361	0	0	0	0.09311	0.599	0.5458	203500	0	0	0	407000	2340	844	142864	0.022	0.000	0.000	NaN	602
		3	0.002682	174500	6364	170018	170000	179	0	0	0	0	1318	1061	0.774	1052	0.625	0	0	0	0.01942	1214	0.4681	174500	0	0	0	349000	916	1208	29989	0.231	0.000	0.000	NaN	1318
		4	0.004023	140285	64044	97228	97000	213855	0	0	0	0	1760	1973	2849	1691	0.366	0	0	0	0.01632	1730	0.5644	110000	0	0	0	420855	1704	2776	12213	0.115	0.000	0.000	NaN	1760
		5	0.001341	104000	0.000	104000	104000	104000	0	0	0	0	0.402	1214	3437	0.398	0.019	0	0	0	0.1044	0.399	0.1395	104000	0	0	0	104000	1048	2968	177337	0.013	0.000	0.000	NaN	402	4082	44.0155
14976_DKO_RH_3hpi_10kX_0019		1	0.01743	150652	44448	72692	72362	241622	0	0	0	0	11711	0.093	0.931	4396	2640	0	0	0	0.001597	4457	0.003	137	0	0	0	1958475	96	2300	13155	2586	0.000	0.000	NaN	11711
		2	0.005365	149513	20455	124642	124561	166492	0	0	0	0	2536	2710	0.945	1774	1218	0	0	0	0.01048	2126	0.8021	153500	0	0	0	598053	2340	856	146552	0.603	0.000	0.000	NaN	2536
		3	0.002682	165500	4950	162014	162000	169000	0	0	0	0	1335	1311	3358	1325	0.120	0	0	0	0.01892	1330	0.4439	165500	0	0	0	331000	1132	2900	174806	0.029	0.000	0.000	NaN	1335	3871	33.0544
14976_DKO_RH_3hpi_10kX_0020		1	0.01609	164858	48907	88304	87997	245167	0	0	0	0	11222	0.403	0.755	3919	3085	0	0	0	0.001606	4007	0.003	168535	0	0	0	1978296	420	2324	17911	2994	0.000	0.000	NaN	11222
		2	0.002682	154500	33234	131092	131000	178000	0	0	0	0	1118	0.598	1065	0.894	0.630	0	0	0	0.02695	1094	0.4144	154500	0	0	0	309000	516	1464	35171	0.084	0.000	0.000	NaN	1118
		3	0.004023	168831	33360	134130	134000	200493	0	0	0	0	1835	0.486	2233	0.954	1427	0	0	0	0.01501	1716	0.6793	172000	0	0	0	506493	420	1928	123776	0.264	0.000	0.000	NaN	1835
		4	0.002682	202500	45962	170127	170000	235000	0	0	0	0	0.658	1807	3757	0.639	0.148	0	0	0	0.07784	0.656	0.5432	202500	0	0	0	405000	1560	3244	166945	0.015	0.000	0.000	NaN	658
		5	0.001341	107000	0.000	107000	107000	107000	0	0	0	0	0.318	3544	0.825	0.287	0.074	0	0	0	0.1671	0.297	0.1435	107000	0	0	0	107000	3060	712	165530	0.038	0.000	0.000	NaN	318	3929	35.0116
14976_DKO_RH_3hpi_10kX_0031		1	0.01743	150519	37136	115690	103784	210728	0	0	0	0	11573	0.076	0.917	4523	2383	0	0	0	0.001636	4545	0.003	144989	0	0	0	1956744	66	1836	7114	2379	0.000	0.000	NaN	11573
		2	0.002682	153000	22627	137062	137000	169000	0	0	0	0	1195	1251	1218	1019	0.449	0	0	0	0.0236	1069	0.4104	153000	0	0	0	306000	1080	1332	17650	0.201	0.000	0.000	NaN	1195
		3	0.002682	135500	21920	120061	120000	151000	0	0	0	0	0.846	0.454	1589	0.686	0.250	0	0	0	0.04715	0.710	0.3634	135500	0	0	0	271000	392	1532	15124	0.184	0.000	0.000	NaN	846
		4	0.002682	119000	16971	107047	107000	131000	0	0	0	0	0.865	0.273	2386	0.713	0.468	0	0	0	0.04506	0.853	0.3192	119000	0	0	0	238000	236	2060	146741	0.047	0.000	0.000	NaN	865
		5	0.002682	195500	3536	193010	193000	198000	0	0	0	0	1375	1102	3020	1334	0.264	0	0	0	0.01782	1360	0.5244	195500	0	0	0	391000	952	2608	168805	0.063	0.000	0.000	NaN	1375
		6	0.002682	89000	36770	63102	63000	115000	0	0	0	0	0.915	2543	3284	0.899	0.046	0	0	0	0.0403	0.899	0.2387	89000	0	0	0	178000	2196	2876	2361	0.044	0.000	0.000	NaN	915	5196	44.8976
14976_DKO_RH_3hpi_10kX_0033		1	0.01609	204626	22648	174343	174209	242786	0	0	0	0	10570	0.598	0.882	3787	2779	0	0	0	0.00181	3798	0.003	199457	0	0	0	2455512	516	1902	4302	2777	0.000	0.000	NaN	10570
		2	0.002682	215000	32527	192090	192000	238000	0	0	0	0	0.796	2249	0.833	0.726	0.170	0	0	0	0.05318	0.728	0.5767	215000	0	0	0	430000	1942	761	3832	0.140	0.000	0.000	NaN	796
		3	0.001341	221000	0.000	221000	221000	221000	0	0	0	0	0.437	3326	0.885	0.354	0.240	0	0	0	0.08814	0.428	0.2964	221000	0	0	0	221000	2872	764	145923	0.040	0.000	0.000	NaN	437
		4	0.002682	202500	37477	176104	176000	229000	0	0	0	0	0.570	3712	1402	0.511	0.233	0	0	0	0.1037	0.561	0.5432	202500	0	0	0	405000	3205	1211	155497	0.029	0.000	0.000	NaN	570
		5	0.001341	225000	0.000	225000	225000	225000	0	0	0	0	0.429	3858	2679	0.320	0.271	0	0	0	0.09169	0.419	0.3018	225000	0	0	0	225000	3331	2547	40292	0.038	0.000	0.000	NaN	429
		6	0.001341	173000	0.000	173000	173000	173000	0	0	0	0	0.282	3587	2974	0.215	0.181	0	0	0	0.2112	0.281	0.232	173000	0	0	0	173000	3097	2724	39987	0.010	0.000	0.000	NaN	282
		7	0.001341	193000	0.000	193000	193000	193000	0	0	0	0	0.429	3069	3367	0.330	0.229	0	0	0	0.09171	0.402	0.2588	193000	0	0	0	193000	2650	3105	34789	0.065	0.000	0.000	NaN	429
		8	0.002682	217000	21213	202059	202000	232000	0	0	0	0	0.814	2162	3572	0.806	0.083	0	0	0	0.05084	0.810	0.5821	217000	0	0	0	434000	1867	3084	174094	0.025	0.000	0.000	NaN	814
		9	0.002682	210000	2828	208008	208000	212000	0	0	0	0	0.627	1554	3262	0.518	0.323	0	0	0	0.08579	0.610	0.5633	210000	0	0	0	420000	1342	2817	148029	0.050	0.000	0.000	NaN	627
		10	0.002682	198500	4950	195014	195000	202000	0	0	0	0	0.978	0.668	2533	0.716	0.431	0	0	0	0.03526	0.835	0.5324	198500	0	0	0	397000	577	2187	148955	0.176	0.000	0.000	NaN	978
		11	0.001341	192000	0.000	192000	192000	192000	0	0	0	0	0.274	1523	0.997	0.257	0.066	0	0	0	0.2248	0.265	0.2575	192000	0	0	0	192000	1315	918	14400	0.033	0.000	0.000	NaN	274
		12	0.002682	200000	22627	184062	184000	216000	0	0	0	0	0.520	0.804	1143	0.389	0.323	0	0	0	0.1245	0.506	0.5365	200000	0	0	0	400000	694	1266	39705	0.053	0.000	0.000	NaN	520	6156	58.2403
14976_DKO_RH_3hpi_10kX_0034		1	0.01743	159467	27524	117354	117175	208745	0	0	0	0	11988	1445	0.097	2925	4530	0	0	0	0.001524	4784	0.003	153030	0	0	0	2073068	1746	3966	69064	2614	0.000	0.000	NaN	11988
		2	0.002682	193000	15556	182043	182000	204000	0	0	0	0	0.521	2288	0.792	0.296	0.412	0	0	0	0.124	0.508	0.5177	193000	0	0	0	386000	1976	1040	54280	0.049	0.000	0.000	NaN	521
		3	0.002682	208000	5657	204016	204000	212000	0	0	0	0	1187	1621	1334	0.519	1056	0	0	0	0.02393	1177	0.5579	208000	0	0	0	416000	1400	2064	63838	0.059	0.000	0.000	NaN	1187
		4	0.004023	160241	33410	131851	131723	197000	0	0	0	0	1820	1482	2557	0.171	1788	0	0	0	0.01527	1790	0.6447	152000	0	0	0	480723	1356	2208	92670	0.132	0.000	0.000	NaN	1820
		5	0.001341	169000	0.000	169000	169000	169000	0	0	0	0	0.397	2446	4503	0.371	0.134	0	0	0	0.1069	0.394	0.2267	169000	0	0	0	169000	2112	4004	19926	0.016	0.000	0.000	NaN	397	3925	32.7411
14976_DKO_RH_3hpi_10kX_0036		1	0.01475	194623	26267	138303	138126	228654	0	0	0	0	9546	1163	0.885	3155	2724	0	0	0	0.002034	3284	0.003	195693	0	0	0	2140857	1004	2476	16134	2617	0.000	0.000	NaN	9546
		2	0.004023	190291	17947	172070	172000	207874	0	0	0	0	1702	1325	0.894	1422	0.815	0	0	0	0.01746	1639	0.7656	191000	0	0	0	570874	1144	1476	29825	0.176	0.000	0.000	NaN	1702
		3	0.002682	134500	10607	127029	127000	142000	0	0	0	0	0.564	1144	2242	0.079	0.556	0	0	0	0.1058	0.561	0.3608	134500	0	0	0	269000	988	1936	98063	0.028	0.000	0.000	NaN	564
		4	0.002682	182000	26870	163074	163000	201000	0	0	0	0	0.784	1404	3090	0.616	0.468	0	0	0	0.05489	0.774	0.4882	182000	0	0	0	364000	1212	2668	142787	0.029	0.000	0.000	NaN	784
		5	0.001341	185000	0.000	185000	185000	185000	0	0	0	0	0.311	2159	3493	0.283	0.088	0	0	0	0.1744	0.289	0.2481	185000	0	0	0	185000	1864	3092	12031	0.047	0.000	0.000	NaN	311
		6	0.001341	181000	0.000	181000	181000	181000	0	0	0	0	0.342	2858	3479	0.324	0.093	0	0	0	0.1439	0.337	0.2427	181000	0	0	0	181000	2468	3084	15945	0.027	0.000	0.000	NaN	342
		7	0.001341	230000	0.000	230000	230000	230000	0	0	0	0	0.378	4113	1492	0.116	0.357	0	0	0	0.1181	0.375	0.3085	230000	0	0	0	230000	3552	1288	107987	0.020	0.000	0.000	NaN	378
		8	0.001341	151000	0.000	151000	151000	151000	0	0	0	0	0.205	3863	1214	0.139	0.148	0	0	0	0.4001	0.203	0.2025	151000	0	0	0	151000	3336	1048	133152	0.009	0.000	0.000	NaN	205	4286	44.8984
14976_DKO_RH_3hpi_12kX_0005		1	8700918	168247	31922	167756	57545	254159	0	0	0	0	9103565	197671	1122074	3284828	2063919	0	0	0	0.001	3375207	1463906866	168564	0	0	0	1559148647	390	2730	25726	1912785	0.000	0.000	NaN	9103565
		2	1913507	155297	26070	176490	77571	229663	0	0	0	0	1998732	1552299	1104632	1860434	430225	0	0	0	0.006	1880393	297161568	156567	0	0	0	316494900	1602	1452	8356	215078	0.000	0.000	NaN	1998732
		3	2015849	166656	28594	163665	82054	245916	0	0	0	0	2104483	430225	2691815	1965083	395342	0	0	0	0.006	1974427	335954104	167140	0	0	0	357811278	444	2778	174424	319344	0.000	0.000	NaN	2104483	4103215	45.0726
14976_DKO_RH_3hpi_12kX_0013		1	8641767	152885	45149	175358	12954	253972	0	0	0	0	9084398	1453464	63952	1604624	3854586	0	0	0	0.001	3867350	1321192211	157972	0	0	0	1407148976	2478	4044	85344	1542917	0.000	0.000	NaN	9084398		0
14976_DKO_RH_3hpi_12kX_0021		1	7108520	186297	24646	174971	95565	255	0	0	0	0	7491065	1366256	872078	1668576	2941811	0	0	0	0.002	2956716	1324295499	185955	0	0	0	1410454164	2226	900	95755	1583212	0.000	0.000	NaN	7491065
		2	1247817	189055	23599	190978	116128	250596	0	0	0	0	1300584	2418564	1063936	505805	1151143	0	0	0	0.009	1257366	235905561	190322	0	0	0	251253577	2496	1098	113720	96360	0.000	0.000	NaN	1300584
		3	1762342	178755	21224	172212	94002	241764	0	0	0	0	1854397	1372070	994169	593013	1622066	0	0	0	0.006	1727067	315027424	178672	0	0	0	335523108	1416	2700	69918	246246	0.000	0.000	NaN	1854397	3154981	42.1166
14976_DKO_RH_3hpi_12kX_0024		1	9458622	162642	44131	200697	13234	255	0	0	0	0	9871128	331390	255810	3151110	3040646	0	0	0	0.001	3466877	1538370060	164272	0	0	0	1638456416	642	510	136563	2649754	0.000	0.000	NaN	9871128
		2	672263	161447	26916	149625	78538	223544	0	0	0	0	704472	3151110	1226723	261623	622083	0	0	0	0.017	674858	108535020	160862	0	0	0	115596308	3252	1266	112810	69862	0.000	0.000	NaN	704472		7.13669
14976_DKO_RH_3hpi_12kX_0032		1	7928192	149594	34798	137973	53257	255	0	0	0	0	8288441	691849	529061	2209265	2970880	0	0	0	0.001	3043396	1186012092	145959	0	0	0	1263174039	1518	3612	76973	2086020	0.000	0.000	NaN	8288441
		2	2080634	136990	42549	129433	38508	253041	0	0	0	0	2186251	732546	523247	1331373	1517416	0	0	0	0.005	2018689	285026684	131204	0	0	0	303570520	756	2106	48736	316107	0.000	0.000	NaN	2186251
		3	1409310	133253	35483	133952	41046	226134	0	0	0	0	1479803	2552282	697663	377901	1389511	0	0	0	0.008	1439983	187794262	131000	0	0	0	200012156	2634	720	105215	120943	0.000	0.000	NaN	1479803
		4	805588	148611	30668	149104	67364	236801	0	0	0	0	836328	2337170	2424378	476736	668593	0	0	0	0.014	821154	119719013	147158	0	0	0	127507932	2412	3192	54509	46396	0.000	0.000	NaN	836328
		5	556776	138198	24332	138479	70146	198302	0	0	0	0	565098	1546485	3366222	465108	139533	0	0	0	0.022	466016	76945536	140471	0	0	0	81951612	1596	3588	176424	127888	0.000	0.000	NaN	565098
		6	1108858	153127	34910	124726	61554	246377	0	0	0	0	1162948	761615	2627863	686035	924403	0	0	0	0.010	1151158	169796378	151828	0	0	0	180843331	786	2712	126581	42590	0.000	0.000	NaN	1162948	6230428	75.1701
14976_DKO_RH_3hpi_12kX_0035		1	8036167	155872	42230	145655	22801	254910	0	0	0	0	8463942	639524	447667	2912741	2424378	0	0	0	0.001	3020453	1252609437	156506	0	0	0	1334104207	678	1086	163449	2297888	0.000	0.000	NaN	8463942
		2	759582	186168	29946	197191	107746	255000	0	0	0	0	787727	3058088	1901131	459295	622083	0	0	0	0.015	773265	141409427	185243	0	0	0	150609525	3156	2604	53561	47639	0.000	0.000	NaN	787727
		3	546448	134097	24255	129107	45811	198670	0	0	0	0	569430	1052308	2389494	424411	360459	0	0	0	0.021	556827	73276807	135011	0	0	0	78044196	1086	2466	139658	37065	0.000	0.000	NaN	569430	1357157	16.0346
14976_DKO_RH_3hpi_15kX_0007		1	7553565	168603	38521	176807	0	255	0	0	0	0	7949008	953472	488364	2058105	2994135	0	0	0	0.002	3145768	1273556850	172083	0	0	0	1356414458	1428	510	108870	1771792	0.000	0.000	NaN	7949008		0
14976_DKO_RH_3hpi_15kX_0025		1	5457266	168563	40486	177229	30035	255	0	0	0	0	8352101	273808	441936	2397025	2589171	0	0	0	0.9831	2725672	919891899	170474	0	0	0	1435143590	1158	3744	69361	2389880	0.000	0.000	NaN	8352101
		2	615336	140453	30515	130864	58553	227608	0	0	0	0	930552	1844604	451544	667708	605261	0	0	0	0.009	901207	86425756	140966	0	0	0	134834724	2304	564	137808	101599	0.000	0.000	NaN	930552
		3	636489	169730	34894	177486	71049	254537	0	0	0	0	962187	2531527	1124056	129699	927106	0	0	0	0.009	936134	108031522	170236	0	0	0	168542355	3162	1404	97964	40463	0.000	0.000	NaN	962187
		4	201907	151628	28300	133140	94031	223217	0	0	0	0	307815	1321006	432329	288219	48037	0	0	0	0.027	289657	30614773	151814	0	0	0	47762781	1650	576	5711	41584	0.000	0.000	NaN	307815	2200554	26.3473
14976_DKO_RH_3hpi_20kX_0022		1	1836891	164386	43624	170764	29195	255	0	0	0	0	4756020	385175	722202	1285150	1651807	0	0	0	0.001	1714452	301959346	168388	0	0	0	792505589	984	1290	115735	1218729	0.000	0.000	NaN	4756020
		2	615726	153214	45909	184775	0.000	255	0	0	0	0	1579491	914790	718499	737017	1203671	0	0	0	0.003	1409458	94337822	156756	0	0	0	247593765	1482	1164	121351	316029	0.000	0.000	NaN	1579491
		3	70107	156271	39107	141607	59597	244571	0	0	0	0	176479	444432	1629585	29629	170366	0	0	0	0.028	172923	10955731	151265	0	0	0	28753797	720	2640	99866	12533	0.000	0.000	NaN	176479	1755970	36.921
14976_DKO_RH_3hpi_6000X_0015		1	0.06043	167617	42835	87330	87016	248062	0	0	0	0	16703	3353	0.165	2540	7190	0	0	0	0.002722	7267	0.010	173019	0	0	0	3017112	2052	90	98351	2425	0.000	0.000	NaN	16703
		2	0.01007	212553	14433	202053	202000	229000	0	0	0	0	2197	4519	0.517	1033	1902	0	0	0	0.02622	2165	0.002	206659	0	0	0	637659	2466	282	118518	0.162	0.000	0.000	NaN	2197
		3	0.006715	195000	26870	176074	176000	214000	0	0	0	0	1286	5728	4211	0.121	1275	0	0	0	0.051	1281	0.001	195000	0	0	0	390000	3126	2994	84583	0.033	0.000	0.000	NaN	1286
		4	0.006715	195000	24042	178066	178000	212000	0	0	0	0	0.664	3661	5453	0.066	0.649	0	0	0	0.1912	0.652	0.001	195000	0	0	0	390000	1998	2976	95807	0.053	0.000	0.000	NaN	664	4147	24.8279
14976_DKO_RH_3hpi_6000X_0015 (left)		1	0.047	125682	55245	6523	6098	223794	0	0	0	0	12655	1151	0.410	2089	5490	0	0	0	0.003688	5508	0.006	125674	0	0	0	1759549	876	228	95498	1881	0.000	0.000	NaN	12655		0
14976_DKO_RH_3hpi_6000X_0016		1	0.05036	156947	38103	54125	53835	202	0	0	0	0	13850	2441	0.858	2452	5926	0	0	0	0.003299	6041	0.008	166696	0	0	0	2354200	1500	468	101228	2161	0.000	0.000	NaN	13850
		2	0.01007	132448	19500	113076	113000	152	0	0	0	0	1519	2749	0.836	1297	0.726	0	0	0	0.05482	1486	0.001	132345	0	0	0	397345	1500	456	150781	0.140	0.000	0.000	NaN	1519
		3	0.01007	165876	67740	96892	96627	232	0	0	0	0	1688	4464	2408	0.341	1638	0	0	0	0.0444	1673	0.002	169000	0	0	0	497627	2436	1314	101753	0.083	0.000	0.000	NaN	1688
		4	0.01007	138977	71789	71210	70931	214	0	0	0	0	1873	3947	5343	0.902	1583	0	0	0	0.03608	1822	0.001	132000	0	0	0	416931	2154	3780	60341	0.189	0.000	0.000	NaN	1873
		5	0.006715	205000	11314	197031	197000	213	0	0	0	0	1297	3001	5156	0.363	1231	0	0	0	0.05015	1284	0.001	205000	0	0	0	410000	1638	2814	106417	0.058	0.000	0.000	NaN	1297
		6	0.006715	160000	67882	112188	112000	208	0	0	0	0	1210	2628	3540	0.330	1154	0	0	0	0.05766	1201	0.001	160000	0	0	0	320000	1434	1932	105945	0.037	0.000	0.000	NaN	1210
		7	0.006715	154500	20506	140057	140000	169	0	0	0	0	0.654	2518	2749	0.022	0.649	0	0	0	0.1971	0.649	0.001	154500	0	0	0	309000	1374	1500	90971	0.021	0.000	0.000	NaN	654
		8	0.006715	161500	78489	106217	106000	217	0	0	0	0	0.931	2408	1748	0.055	0.923	0	0	0	0.09732	0.925	0.001	161500	0	0	0	323000	1314	954	93406	0.036	0.000	0.000	NaN	931	9172	66.2238
14976_DKO_RH_3hpi_6000X_0029		1	0.05036	170480	31973	115214	115	224818	0	0	0	0	14250	2331	0.997	2785	5710	0	0	0	0.003117	5946	0.009	165556	0	0	0	2557198	1420	3656	70337	2133	0.000	0.000	NaN	14250
		2	0.006715	206500	24749	189068	189	224000	0	0	0	0	1298	5006	2558	0.029	1275	0	0	0	0.05005	1275	0.001	206500	0	0	0	413000	2732	1396	90000	0.029	0.000	0.000	NaN	1298
		3	0.006715	203000	5657	199016	199	207000	0	0	0	0	0.506	2719	4713	0.220	0.432	0	0	0	0.3289	0.485	0.001	203000	0	0	0	406000	1484	2808	63048	0.051	0.000	0.000	NaN	506	1804	12.6596
14976_DKO_RH_3hpi_8000X_0008		1	0.02107	176932	24698	149615	149475	220967	0	0	0	0	9873	1287	0.689	2541	3695	0	0	0	0.002716	3954	0.004	178514	0	0	0	1946255	1122	546	113388	2060	0.000	0.000	NaN	9873
		2	0.003831	160000	55154	121152	121000	199000	0	0	0	0	1399	1570	0.664	1204	0.664	0	0	0	0.02461	1375	0.613	160000	0	0	0	320000	1134	480	151113	0.100	0.000	0.000	NaN	1399
		3	0.005747	166960	56300	106217	106000	217000	0	0	0	0	1631	2973	1478	0.731	1428	0	0	0	0.02716	1604	0.9595	177879	0	0	0	500879	2148	1068	117096	0.077	0.000	0.000	NaN	1631
		4	0.003831	191500	4950	188014	188000	195000	0	0	0	0	0.655	3770	3073	0.058	0.639	0	0	0	0.1123	0.640	0.7337	191500	0	0	0	383000	2742	2220	92974	0.049	0.000	0.000	NaN	655
		5	0.003831	117500	33234	94092	94000	141000	0	0	0	0	0.539	3089	4127	0.465	0.257	0	0	0	0.1656	0.532	0.4502	117500	0	0	0	235000	2232	3168	28968	0.022	0.000	0.000	NaN	539
		6	0.003831	167000	60811	124168	124000	210000	0	0	0	0	0.557	2508	4152	0.482	0.257	0	0	0	0.1551	0.546	0.6398	167000	0	0	0	334000	1812	3000	151876	0.043	0.000	0.000	NaN	557
		7	0.003831	162500	0.707	162002	162000	163000	0	0	0	0	1449	1553	3122	0.913	1080	0	0	0	0.02294	1414	0.6226	162500	0	0	0	325000	1122	2256	130236	0.103	0.000	0.000	NaN	1449	6230	63.1014
14976_DKO_RH_3hpi_8000X_0009		1	0.0249	172412	35268	93707	93460	220	0	0	0	0	12029	1129	1013	3496	4144	0	0	0	0.002163	4835	0.004	174282	0	0	0	2241358	1194	3630	53662	2698	0.000	0.000	NaN	12029
		2	0.003831	167500	55861	128154	128000	207	0	0	0	0	0.964	4501	1118	0.089	0.952	0	0	0	0.05178	0.956	0.6417	167500	0	0	0	335000	3252	808	95315	0.035	0.000	0.000	NaN	964
		3	0.003831	128000	12728	119035	119000	137	0	0	0	0	0.557	3809	0.908	0.531	0.127	0	0	0	0.1553	0.547	0.4904	128000	0	0	0	256000	2752	656	166527	0.037	0.000	0.000	NaN	557
		4	0.003831	146500	47376	113131	113000	180	0	0	0	0	0.989	2386	1163	0.858	0.482	0	0	0	0.04917	0.984	0.5613	146500	0	0	0	293000	1724	1188	29305	0.039	0.000	0.000	NaN	989
		5	0.003831	180500	33234	157092	157000	204	0	0	0	0	1295	1622	1683	0.675	1085	0	0	0	0.02873	1278	0.6915	180500	0	0	0	361000	1172	2000	58100	0.072	0.000	0.000	NaN	1295
		6	0.003831	133000	41012	104113	104000	162	0	0	0	0	0.681	1168	4457	0.443	0.515	0	0	0	0.1039	0.679	0.5096	133000	0	0	0	266000	844	3220	130703	0.014	0.000	0.000	NaN	681
		7	0.005747	148068	47415	105388	105205	199	0	0	0	0	1587	1999	4706	1462	0.476	0	0	0	0.02866	1534	0.8509	140000	0	0	0	444205	1444	3736	17650	0.168	0.000	0.000	NaN	1587	6073	50.4863
14976_DKO_RH_3hpi_8000X_0012		1	0.02299	175945	39166	145923	119330	237728	0	0	0	0	10929	0.686	1207	4263	2602	0	0	0	0.002418	4525	0.004	178242	0	0	0	2111342	508	1008	159592	2089	0.000	0.000	NaN	10929
		2	0.003831	154000	26870	135074	135000	173000	0	0	0	0	0.663	1644	1235	0.592	0.288	0	0	0	0.1096	0.659	0.59	154000	0	0	0	308000	1188	892	154081	0.025	0.000	0.000	NaN	663
		3	0.001916	134000	0.000	134000	134000	134000	0	0	0	0	0.251	1168	1185	0.233	0.050	0	0	0	0.3834	0.238	0.2567	134000	0	0	0	134000	844	856	167905	0.028	0.000	0.000	NaN	251
		4	0.003831	159000	38184	132105	132000	186000	0	0	0	0	1148	0.742	2126	0.615	0.952	0	0	0	0.03654	1133	0.6092	159000	0	0	0	318000	536	1536	122836	0.066	0.000	0.000	NaN	1148
		5	0.003831	86500	21920	71061	71000	102000	0	0	0	0	0.801	1583	3244	0.675	0.415	0	0	0	0.07505	0.793	0.3314	86500	0	0	0	173000	1144	2344	148419	0.053	0.000	0.000	NaN	801
		6	0.001916	187000	0.000	187000	187000	187000	0	0	0	0	0.452	2331	3715	0.432	0.089	0	0	0	0.1181	0.441	0.3582	187000	0	0	0	187000	1684	2684	168408	0.044	0.000	0.000	NaN	452
		7	0.003831	167500	36062	142100	142000	193000	0	0	0	0	1389	2884	3659	1323	0.216	0	0	0	0.02497	1333	0.6417	167500	0	0	0	335000	2084	2760	6918	0.149	0.000	0.000	NaN	1389
		8	0.003831	169500	31820	147088	147000	192000	0	0	0	0	0.631	4379	3183	0.448	0.432	0	0	0	0.1211	0.623	0.6494	169500	0	0	0	339000	3164	2612	43919	0.026	0.000	0.000	NaN	631	5335	48.8151
		1	0.03065	167215	37731	90834	90550	235776	0	0	0	0	14655	0.781	0.374	4800	4725	0	0	0	0.001793	6093	0.005	171186	0	0	0	2675445	654	3270	42957	2800	0.000	0.000	NaN	14655
14976_DKO_RH_3hpi_8000X_0017		2	0.003831	131000	14142	121039	121000	141000	0	0	0	0	0.986	4368	0.374	0.889	0.349	0	0	0	0.04948	0.955	0.5019	131000	0	0	0	262000	3156	522	21431	0.100	0.000	0.000	NaN	986
		3	0.003831	176000	63640	131176	131000	221000	0	0	0	0	0.864	2076	1785	0.531	0.631	0	0	0	0.06449	0.825	0.6743	176000	0	0	0	352000	1500	1746	49899	0.102	0.000	0.000	NaN	864
		4	0.003831	140500	38891	113107	113000	168000	0	0	0	0	1196	1179	2450	0.756	0.905	0	0	0	0.03366	1179	0.5383	140500	0	0	0	281000	852	2424	50143	0.057	0.000	0.000	NaN	1196
		5	0.003831	189500	21920	174061	174000	205000	0	0	0	0	0.576	0.839	4501	0.415	0.365	0	0	0	0.1449	0.553	0.726	189500	0	0	0	379000	606	3252	138652	0.073	0.000	0.000	NaN	576
		6	0.003831	145000	7071	140020	140000	150000	0	0	0	0	1381	1412	4858	1337	0.174	0	0	0	0.02523	1347	0.5555	145000	0	0	0	290000	1020	3516	172919	0.117	0.000	0.000	NaN	1381
		7	0.003831	178000	25456	160070	160000	196000	0	0	0	0	0.624	2832	4850	0.590	0.199	0	0	0	0.1235	0.622	0.682	178000	0	0	0	356000	2046	3648	18677	0.014	0.000	0.000	NaN	624
		8	0.003831	184000	60811	141168	141000	227000	0	0	0	0	0.738	4069	3679	0.424	0.581	0	0	0	0.08847	0.719	0.7049	184000	0	0	0	368000	2940	3078	53924	0.035	0.000	0.000	NaN	738
		9	0.003831	197000	28284	177078	177000	217000	0	0	0	0	0.726	4626	2965	0.249	0.648	0	0	0	0.09126	0.694	0.7548	197000	0	0	0	394000	3342	2610	68962	0.080	0.000	0.000	NaN	726
		10	0.003831	154000	1414	153004	153000	155000	0	0	0	0	0.716	4974	2267	0.291	0.648	0	0	0	0.09379	0.710	0.59	154000	0	0	0	308000	3594	2106	65833	0.022	0.000	0.000	NaN	716	7807	53.2719
14976_DKO_RH_3hpi_8000X_0018		1	0.02873	177928	42608	113690	113430	246346	0	0	0	0	14277	0.357	0.507	5057	4327	0	0	0	0.001771	5576	0.005	177769	0	0	0	2668925	456	3246	32222	3018	0.000	0.000	NaN	14277
		2	0.005747	182326	6344	185979	175000	186000	0	0	0	0	1486	3679	2383	1063	0.955	0	0	0	0.0327	1429	0.001	185978	0	0	0	546978	2658	2412	41938	0.124	0.000	0.000	NaN	1486
		3	0.003831	203500	20506	189057	189000	218000	0	0	0	0	0.795	4916	1063	0.540	0.573	0	0	0	0.07616	0.787	0.7797	203500	0	0	0	407000	3552	768	133290	0.040	0.000	0.000	NaN	795
		4	0.003831	195500	7778	190021	190000	201000	0	0	0	0	1344	0.664	1677	0.598	1188	0	0	0	0.02666	1326	0.749	195500	0	0	0	391000	486	2070	63595	0.071	0.000	0.000	NaN	1344	3625	25.3905
14976_DKO_RH_3hpi_8000X_0023		1	0.02682	136021	65507	134829	9523	248024	0	0	0	0	12904	1669	0.166	2475	5381	0	0	0	0.002024	5401	0.004	140400	0	0	0	1904291	1782	120	94939	2313	0.000	0.000	NaN	12904
		2	0.003831	152000	28284	132078	132000	172000	0	0	0	0	1040	2775	0.220	0.772	0.660	0	0	0	0.04453	1016	0.5823	152000	0	0	0	304000	2005	159	139475	0.072	0.000	0.000	NaN	1040
		3	0.003831	169500	48790	135135	135000	204000	0	0	0	0	0.900	2077	0.963	0.137	0.889	0	0	0	0.05946	0.899	0.6494	169500	0	0	0	339000	1501	1338	81234	0.027	0.000	0.000	NaN	900	1940	15.0341
14976_DKO_RH_3hpi_8000X_0026		1	0.03257	161872	55874	13473	13045	232	0	0	0	0	15592	0.365	0.017	5304	4733	0	0	0	0.001683	6277	0.005	174152	0	0	0	2751828	402	3354	36445	2925	0.000	0.000	NaN	15592
		2	0.003831	125000	26870	106074	106000	144	0	0	0	0	0.545	4817	1960	0.465	0.216	0	0	0	0.1619	0.513	0.4789	125000	0	0	0	250000	3480	1572	24905	0.087	0.000	0.000	NaN	545
		3	0.003831	221000	9899	214027	214000	228	0	0	0	0	1397	3621	2309	1030	0.930	0	0	0	0.02466	1388	0.8467	221000	0	0	0	442000	2616	2340	42089	0.040	0.000	0.000	NaN	1397
		4	0.005747	136293	65198	68254	68000	197878	0	0	0	0	1703	1495	3737	1486	0.756	0	0	0	0.0249	1668	0.7833	143000	0	0	0	408878	1080	3246	26948	0.069	0.000	0.000	NaN	1703
		5	0.003831	155000	38184	128105	128000	182000	0	0	0	0	1311	0.299	3455	0.307	1262	0	0	0	0.02799	1299	0.5938	155000	0	0	0	310000	216	2496	103681	0.054	0.000	0.000	NaN	1311
		6	0.001916	153000	0.000	153000	153000	153000	0	0	0	0	0.411	0.440	2591	0.100	0.382	0	0	0	0.1426	0.395	0.2931	153000	0	0	0	153000	318	2148	75379	0.035	0.000	0.000	NaN	411
		7	0.005747	137968	64161	77250	77000	204904	0	0	0	0	1826	0.623	1088	1104	1428	0	0	0	0.02166	1806	0.7929	132000	0	0	0	413904	450	1818	52287	0.091	0.000	0.000	NaN	1826
		8	0.003831	129000	15556	118043	118000	140000	0	0	0	0	0.520	4526	0.174	0.482	0.183	0	0	0	0.178	0.515	0.4942	129000	0	0	0	258000	3270	126	159228	0.021	0.000	0.000	NaN	520
		9	0.003831	135000	25456	117070	117000	153000	0	0	0	0	0.516	5304	0.573	0.336	0.382	0	0	0	0.1807	0.509	0.5172	135000	0	0	0	270000	3832	414	131362	0.031	0.000	0.000	NaN	516	8229	52.7771
14976_DKO_RH_3hpi_8000X_0027		1	0.02873	167390	48269	90266	90	226070	0	0	0	0	13533	0.158	0.880	5190	3396	0	0	0	0.001972	5601	0.005	188354	0	0	0	2510844	120	2562	25463	2815	0.000	0.000	NaN	13533
		2	0.005747	125377	24453	107090	107	153131	0	0	0	0	1812	4136	1860	1088	1420	0	0	0	0.02201	1789	0.7205	116000	0	0	0	376131	2988	2370	52545	0.100	0.000	0.000	NaN	1812
		3	0.001916	114000	0.000	114000	114	114000	0	0	0	0	0.347	3795	3372	0.282	0.183	0	0	0	0.2003	0.336	0.2184	114000	0	0	0	114000	2742	2568	32905	0.030	0.000	0.000	NaN	347
		4	0.007662	184332	22408	168828	168733	217597	0	0	0	0	2607	0.507	3986	2500	0.324	0	0	0	0.01416	2501	0.001	175500	0	0	0	737329	366	2880	178097	0.294	0.000	0.000	NaN	2607
		5	0.003831	167000	14142	157039	157000	177000	0	0	0	0	0.564	5165	0.988	0.174	0.523	0	0	0	0.1516	0.551	0.6398	167000	0	0	0	334000	3732	714	108435	0.045	0.000	0.000	NaN	564
		6	0.001916	144000	0.000	144000	144000	144000	0	0	0	0	0.437	4252	0.855	0.432	0.025	0	0	0	0.1263	0.433	0.2758	144000	0	0	0	144000	3072	636	3302	0.015	0.000	0.000	NaN	437	5767	42.6144
14976_DKO_RH_3hpi_8000X_0028		1	0.02873	153813	40204	194898	58652	196242	0	0	0	0	13955	0.111	1445	5370	3599	0	0	0	0.001854	5816	0.004	165458	0	0	0	2307201	136	1196	153118	2520	0.000	0.000	NaN	13955
		2	0.003831	200000	4243	197012	197000	203000	0	0	0	0	1337	2846	2181	1212	0.554	0	0	0	0.02694	1333	0.7662	200000	0	0	0	400000	2056	1576	155458	0.028	0.000	0.000	NaN	1337
		3	0.005747	192330	11595	179032	178991	200000	0	0	0	0	2399	0.565	1362	2165	0.864	0	0	0	0.01255	2331	0.001	198000	0	0	0	576991	408	984	158249	0.164	0.000	0.000	NaN	2399
		4	0.003831	124500	12021	116033	116000	133000	0	0	0	0	1250	0.050	1628	0.271	1163	0	0	0	0.03081	1170	0.477	124500	0	0	0	249000	136	1176	96520	0.172	0.000	0.000	NaN	1250
		5	0.003831	122500	9192	116025	116000	129000	0	0	0	0	0.887	0.504	3222	0.642	0.603	0	0	0	0.06118	0.881	0.4693	122500	0	0	0	245000	364	2328	136782	0.044	0.000	0.000	NaN	887	5873	42.0853
14976_DKO_RH_3hpi_8000X_0030		1	0.02299	197522	30486	117654	117442	226	0	0	0	0	10913	2059	0.615	2134	4567	0	0	0	0.002425	4723	0.005	198797	0	0	0	2370267	1638	444	104769	1807	0.000	0.000	NaN	10913
		2	0.003831	214500	12021	206033	206000	223	0	0	0	0	0.544	3837	1877	0.224	0.498	0	0	0	0.1627	0.546	0.8218	214500	0	0	0	429000	2772	1356	114228	0.021	0.000	0.000	NaN	544
		3	0.003831	206000	8485	200023	200000	212	0	0	0	0	0.776	4086	2566	0.091	0.764	0	0	0	0.08	0.769	0.7892	206000	0	0	0	412000	2952	1854	96818	0.028	0.000	0.000	NaN	776
		4	0.003831	204000	4243	201012	201000	207	0	0	0	0	0.995	3994	4086	0.216	0.963	0	0	0	0.04863	0.987	0.7816	204000	0	0	0	408000	2886	3648	77367	0.052	0.000	0.000	NaN	995
		5	0.003831	187500	0.707	187002	187000	188	0	0	0	0	0.922	2624	4028	0.349	0.847	0	0	0	0.05667	0.916	0.7184	187500	0	0	0	375000	1896	2910	112380	0.038	0.000	0.000	NaN	922	3237	29.6619

## Sheet: n = 3 bio rep Hela WT ER
Image number	Vacuole size		Area	Mean	StdDEV	Mode	Min	Max	X	Y	XY	YM	Perimeter	BX	BY	Width	Height	Major	Minor	Angle	Circ.	Feret	IntDen	Median	Skew	Kurt	%Area	RawIntDen	FeretX	FeretY	FeretAngle	MinFeret	AR	Round	Solidarity	Length		% host organalle covering PVM
15051_original_10kX_0017	1	1	9349	157497	39715	159598	31961	255	0	0	0	0	9267367	72	702	3594	2220	0	0	0	0.001	3747311	1472438193	157349	0	0	0	1472438193	78	1146	161710	2050009	0.000	0.000	NaN	9267367
		2	827	147087	32379	139050	4192	229103	0	0	0	0	800690	2802	2580	654	324	0	0	0	0.016	727214	121641077	147442	0	0	0	121641077	2802	2898	25931	99701	0.000	0.000	NaN	800690
		3	725	115550	37213	111789	0.000	196687	0	0	0	0	717097	3600	1740	66	708	0	0	0	0.018	709625	83774010	120727	0	0	0	83774010	3600	2448	86121	44195	0.000	0.000	NaN	717097
		4	227	126087	26059	155927	81685	186981	0	0	0	0	218897	3282	1272	144	156	0	0	0	0.060	212302	28621779	122232	0	0	0	28621779	3282	1272	132709	22722	0.000	0.000	NaN	218897
		5	1146	150200	30924	145684	22157	241000	0	0	0	0	1132004	1572	798	1092	96	0	0	0	0.011	1095226	172129418	150280	0	0	0	172129418	1572	810	175601	81871	0.000	0.000	NaN	1132004
		6	420	151866	19859	158983	78070	195428	0	0	0	0	405912	936	756	360	114	0	0	0	0.032	374171	63783839	154278	0	0	0	63783839	936	870	15819	59943	0.000	0.000	NaN	405912
		7	177	152567	45782	205307	65162	225686	0	0	0	0	175041	2472	2910	174	12	0	0	0	0.073	174413	27004414	162188	0	0	0	27004414	2472	2922	3945	8612	0.000	0.000	NaN	175041
		8	367	169201	19872	170525	119887	210858	0	0	0	0	357754	1770	2712	330	114	0	0	0	0.036	349136	62096943	169911	0	0	0	62096943	1770	2712	160942	24025	0.000	0.000	NaN	357754
		9	176	157963	18265	147940	123654	196369	0	0	0	0	169529	1506	2556	150	78	0	0	0	0.077	169068	27801436	155505	0	0	0	27801436	1506	2556	152526	8353	0.000	0.000	NaN	169529	3976924	42.9132
15051_original_6000X_0018	1	1	7232	187332	19789	188943	105716	246350	0	0	0	0	7159501	524	1508	3052	1128	0	0	0	0.002	3060505	1354787507	186950	0	0	0	1354787507	524	1656	175728	1089653	0.000	0.000	NaN	7159501
		2	1751	182234	18502	178053	130124	234548	0	0	0	0	1714595	2620	1600	960	752	0	0	0	0.007	1048343	319091281	182777	0	0	0	319091281	2620	1600	152751	591159	0.000	0.000	NaN	1714595
		3	518	185274	14495	189524	144481	223732	0	0	0	0	503661	2736	2384	464	156	0	0	0	0.026	489522	95971919	186727	0	0	0	95971919	2736	2540	18583	53817	0.000	0.000	NaN	503661
		4	686	181406	17893	182081	131596	232172	0	0	0	0	678658	1464	2528	660	96	0	0	0	0.019	666381	124444828	182047	0	0	0	124444828	1464	2528	172064	54187	0.000	0.000	NaN	678658
		5	696	191661	18488	206287	142678	232396	0	0	0	0	685957	812	2176	580	348	0	0	0	0.019	676390	133396254	192334	0	0	0	133396254	812	2176	149036	20182	0.000	0.000	NaN	685957	3582871	50.0436
15051_original_6000X_0026	1	1	8042	142805	32465	133766	29068	249667	0	0	0	0	7964284	552	1098	3072	1920	0	0	0	0.002	3234718	1148440098	142249	0	0	0	1148440098	594	2610	24901	1612652	0.000	0.000	NaN	7964284
		2	250	155637	30313	172357	91607	221212	0	0	0	0	230104	2706	1086	210	60	0	0	0	0.059	216832	38909146	159962	0	0	0	38909146	2706	1140	14421	21476	0.000	0.000	NaN	230104
		3	238	158833	25492	138984	101220	219841	0	0	0	0	231990	2430	1176	228	24	0	0	0	0.056	229260	37802368	157091	0	0	0	37802368	2430	1200	6009	15628	0.000	0.000	NaN	231990
		4	77	180740	25012	192951	131000	228000	0	0	0	0	76000	2096	1264	76	0	0	0	0	0.168	76000	13917000	187000	0	0	0	13917000	2096	1264	0.000	0.000	0.000	0.000	NaN	76000
		5	197	145174	22257	134239	102437	206148	0	0	0	0	189985	1424	1492	156	104	0	0	0	0.069	187489	28599376	141962	0	0	0	28599376	1424	1596	33690	8875	0.000	0.000	NaN	189985
		6	456	122988	18243	119627	83986	173000	0	0	0	0	438672	684	2684	328	280	0	0	0	0.030	431259	56082347	119912	0	0	0	56082347	684	2684	139514	30126	0.000	0.000	NaN	438672
		7	422	128232	21443	114790	85765	200965	0	0	0	0	410098	1076	2984	400	44	0	0	0	0.032	402413	54113773	127463	0	0	0	54113773	1076	2984	173723	27153	0.000	0.000	NaN	410098
		8	252	125624	24751	108478	79108	181402	0	0	0	0	247325	3152	2304	184	164	0	0	0	0.052	246479	31657368	125337	0	0	0	31657368	3152	2468	41711	7282	0.000	0.000	NaN	247325
		9	621	115865	30163	121221	38153	184306	0	0	0	0	611258	3572	1416	72	588	0	0	0	0.021	588218	71951875	122549	0	0	0	71951875	3572	1416	91559	63403	0.000	0.000	NaN	611258	2435432	30.5794
15051_original_8000X_0001	1	1	8106	156175	37985	146718	2164	254764	0	0	0	0	8053302	1062	708	2112	3006	0	0	0	0.002	3473212	1265953704	155000	0	0	0	1265953704	1134	3678	58204	1519643	0.000	0.000	NaN	8053302
		2	128	153017	22335	138939	110376	193000	0	0	0	0	122850	3088	1734	32	116	0	0	0	0.107	120333	19586128	150675	0	0	0	19586128	3088	1850	74578	11642	0.000	0.000	NaN	122850
		3	1176	151351	27113	147306	76747	231796	0	0	0	0	1165639	2636	1898	444	1064	0	0	0	0.011	1152923	177988372	149928	0	0	0	177988372	2636	2962	67350	65534	0.000	0.000	NaN	1165639
		4	1958	146190	29880	137314	66779	233201	0	0	0	0	1931671	1072	3056	1512	680	0	0	0	0.007	1585358	286240415	144874	0	0	0	286240415	1092	3592	19761	407964	0.000	0.000	NaN	1931671
		5	1214	169208	28965	151850	81338	233667	0	0	0	0	1206791	1020	2104	380	1136	0	0	0	0.010	1197871	205418149	169104	0	0	0	205418149	1020	3240	71505	48881	0.000	0.000	NaN	1206791
		6	1108	186406	26431	165693	113041	254181	0	0	0	0	1096759	1480	1068	648	860	0	0	0	0.012	1076803	206537637	187875	0	0	0	206537637	1480	1928	53002	51410	0.000	0.000	NaN	1096759	5523710	68.5894
15051_original_8000X_0004	1	1	9885	147935	42134	165138	10428	252665	0	0	0	0	9791950	174	534	3738	2622	0	0	0	0.001	3966290	1462340344	147720	0	0	0	1462340344	192	1146	159454	1861304	0.000	0.000	NaN	9791950
		2	265	136803	25390	127516	74877	219000	0	0	0	0	252000	738	552	240	36	0	0	0	0.052	240075	36252758	137491	0	0	0	36252758	738	582	178568	33140	0.000	0.000	NaN	252000
		3	1993	140395	33052	123788	35371	229661	0	0	0	0	1956601	162	654	510	1608	0	0	0	0.007	1608179	279807357	139084	0	0	0	279807357	648	654	90855	497497	0.000	0.000	NaN	1956601
		4	1918	157960	43712	130346	43526	252220	0	0	0	0	1889366	1056	2538	1734	588	0	0	0	0.007	1827165	302966474	153179	0	0	0	302966474	1056	2538	161625	152696	0.000	0.000	NaN	1889366
		5	1146	138224	35953	137695	55332	226061	0	0	0	0	1115021	2904	2652	954	486	0	0	0	0.012	1070660	158404301	135113	0	0	0	158404301	2904	3138	26996	139699	0.000	0.000	NaN	1115021
		6	2287	152086	37709	138386	51001	243022	0	0	0	0	2227713	2304	1242	1644	1314	0	0	0	0.006	2104598	347820391	150423	0	0	0	347820391	2304	1242	141366	180034	0.000	0.000	NaN	2227713
		7	638	159247	24759	151112	109331	234430	0	0	0	0	623742	1566	762	534	300	0	0	0	0.021	612500	101599650	156252	0	0	0	101599650	1566	762	150673	31899	0.000	0.000	NaN	623742
		8	441	166722	37977	177677	95046	234673	0	0	0	0	418176	1116	612	384	150	0	0	0	0.032	412257	73524471	172040	0	0	0	73524471	1116	612	158663	18236	0.000	0.000	NaN	418176	8482619	86.6285
15051_original_8000X_0005	1	1	6802	164219	36533	169738	51958	255	0	0	0	0	6735932	774	1200	2460	1770	0	0	0	0.002	2544743	1117018098	163853	0	0	0	1117018098	816	1548	160582	1655798	0.000	0.000	NaN	6735932
		2	163	160896	28242	144377	107000	213911	0	0	0	0	153455	2048	1324	144	48	0	0	0	0.087	151789	26226114	159879	0	0	0	26226114	2048	1324	161565	5882	0.000	0.000	NaN	153455
		3	921	155364	34173	149458	59990	239627	0	0	0	0	908219	2768	1524	472	732	0	0	0	0.014	870981	143090348	155984	0	0	0	143090348	2768	1524	122814	113876	0.000	0.000	NaN	908219
		4	749	157659	34694	144411	52669	225997	0	0	0	0	730563	2772	2380	476	512	0	0	0	0.018	699085	118086839	158757	0	0	0	118086839	2772	2892	47087	80906	0.000	0.000	NaN	730563
		5	573	152196	33295	142054	67960	238077	0	0	0	0	564668	2188	2912	540	72	0	0	0	0.023	541479	87208540	152392	0	0	0	87208540	2188	2952	4236	46391	0.000	0.000	NaN	564668
		6	168	158793	31157	171424	99887	227507	0	0	0	0	165101	1808	2952	164	8	0	0	0	0.077	164049	26677156	161174	0	0	0	26677156	1808	2956	1397	5852	0.000	0.000	NaN	165101
		7	326	155214	32393	186220	78693	226291	0	0	0	0	304416	1268	2592	248	156	0	0	0	0.044	292985	50599774	155400	0	0	0	50599774	1268	2592	147829	30301	0.000	0.000	NaN	304416
		8	295	151299	29494	156591	69335	229461	0	0	0	0	283172	956	2292	204	188	0	0	0	0.046	277417	44633120	149823	0	0	0	44633120	956	2292	137337	21164	0.000	0.000	NaN	283172	3109594	46.1643
15051_original_8000X_0006	1	1	3940	144841	35369	140899	0	223345	0	0	0	0	3896834	1282	1624	1316	1144	0	0	0	0.003	1456775	570674491	147623	0	0	0	570674491	1374	2700	44221	981140	0.000	0.000	NaN	3896834
		2	425	164678	21692	164305	101410	218509	0	0	0	0	417001	1670	1636	344	220	0	0	0	0.031	408333	69988180	165660	0	0	0	69988180	1670	1856	32600	36167	0.000	0.000	NaN	417001
		3	352	159883	30249	161872	98798	220661	0	0	0	0	341630	1358	1984	200	264	0	0	0	0.038	331204	56278860	162712	0	0	0	56278860	1358	2248	52853	37150	0.000	0.000	NaN	341630
		4	452	142592	45938	160869	66655	233566	0	0	0	0	432404	1294	2344	152	388	0	0	0	0.030	416711	64451496	145942	0	0	0	64451496	1294	2344	111393	40700	0.000	0.000	NaN	432404
		5	150	138693	27604	153213	68543	187968	0	0	0	0	146911	1570	2744	144	16	0	0	0	0.087	144886	20804008	147416	0	0	0	20804008	1570	2744	173660	10111	0.000	0.000	NaN	146911
		6	86	122028	41081	170165	37722	190794	0	0	0	0	84448	1762	2780	84	8	0	0	0	0.152	84380	10494374	127427	0	0	0	10494374	1762	2788	5440	3184	0.000	0.000	NaN	84448
		7	290	140487	22753	163484	77821	182000	0	0	0	0	267748	2090	2628	216	144	0	0	0	0.051	259600	40741162	141908	0	0	0	40741162	2090	2772	33690	17262	0.000	0.000	NaN	267748	1690142	43.3722
15051_original_8000X_0010	1	1	9336	145135	51681	144932	0	255	0	0	0	0	9237773	1224	30	1776	3810	0	0	0	0.001	3826410	1354983098	147195	0	0	0	1354983098	1824	30	95308	1728731	0.000	0.000	NaN	9237773
		2	624	153360	30339	173811	65828	230865	0	0	0	0	589509	2046	30	420	378	0	0	0	0.023	565052	95696800	156636	0	0	0	95696800	2046	30	138013	62611	0.000	0.000	NaN	589509
		3	235	153653	21947	130933	107659	204541	0	0	0	0	219055	2538	486	120	180	0	0	0	0.062	216333	36108391	154669	0	0	0	36108391	2538	486	123690	10707	0.000	0.000	NaN	219055
		4	627	154747	36439	169022	60589	227309	0	0	0	0	590507	2706	714	222	534	0	0	0	0.023	578308	97026564	159323	0	0	0	97026564	2706	714	112574	30124	0.000	0.000	NaN	590507
		5	777	145903	29137	155664	82865	235000	0	0	0	0	763671	2964	1326	42	756	0	0	0	0.017	756000	113366923	144254	0	0	0	113366923	2964	1326	90000	42000	0.000	0.000	NaN	763671
		6	788	168075	33842	154843	88369	252788	0	0	0	0	768411	2730	2166	228	726	0	0	0	0.017	760960	132443343	163292	0	0	0	132443343	2730	2892	72565	22768	0.000	0.000	NaN	768411
		7	360	157710	37797	159593	66808	239557	0	0	0	0	351160	2520	3216	168	306	0	0	0	0.037	349085	56775697	155941	0	0	0	56775697	2520	3522	61232	13611	0.000	0.000	NaN	351160
		8	426	137364	26142	131030	68461	212117	0	0	0	0	418324	2208	3618	312	276	0	0	0	0.031	416557	58517171	136901	0	0	0	58517171	2208	3894	41496	12963	0.000	0.000	NaN	418324
		9	483	131394	20329	130007	86132	195712	0	0	0	0	469848	1422	3654	438	138	0	0	0	0.027	459225	63463455	130017	0	0	0	63463455	1422	3654	162512	33183	0.000	0.000	NaN	469848
		10	785	152350	34821	116806	64332	252209	0	0	0	0	777670	1236	2790	114	750	0	0	0	0.016	758615	119594885	149285	0	0	0	119594885	1236	2790	98643	63962	0.000	0.000	NaN	777670
		11	225	165287	32589	144997	94342	228723	0	0	0	0	222895	1176	2388	6	222	0	0	0	0.057	222081	37189538	161260	0	0	0	37189538	1176	2610	88452	5797	0.000	0.000	NaN	222895
		12	134	124161	30972	98404	74710	184000	0	0	0	0	132494	1236	2070	6	132	0	0	0	0.096	132136	16637612	124009	0	0	0	16637612	1236	2202	87397	5393	0.000	0.000	NaN	132494
		13	241	204395	28703	222389	132012	248569	0	0	0	0	229580	1248	1290	42	222	0	0	0	0.057	225938	49259103	214433	0	0	0	49259103	1248	1512	79287	16412	0.000	0.000	NaN	229580	5533124	59.8967
15051_original_8000X_0011	1	1	8232	152283	36473	159285	37580	250252	0	0	0	0	8155955	462	780	3162	1974	0	0	0	0.002	3341359	1253591967	153664	0	0	0	1253591967	600	816	152285	1345292	0.000	0.000	NaN	8155955
		2	441	139633	32034	124933	74041	224657	0	0	0	0	432424	414	1200	102	414	0	0	0	0.030	426380	61577994	132013	0	0	0	61577994	414	1614	76159	32637	0.000	0.000	NaN	432424
		3	270	148144	28123	144604	85393	210151	0	0	0	0	254793	522	1638	186	168	0	0	0	0.052	250639	39998992	145994	0	0	0	39998992	522	1638	137911	17253	0.000	0.000	NaN	254793
		4	883	150566	32118	122445	65610	217963	0	0	0	0	843449	768	1824	642	522	0	0	0	0.016	827435	132950020	152136	0	0	0	132950020	768	1824	140886	49021	0.000	0.000	NaN	843449
		5	697	142923	24903	143089	70490	212905	0	0	0	0	685776	1488	2388	576	360	0	0	0	0.019	679247	99617342	144501	0	0	0	99617342	1488	2388	147995	24024	0.000	0.000	NaN	685776
		6	238	143292	29303	131136	49900	193821	0	0	0	0	234425	2616	2730	222	36	0	0	0	0.054	222729	34103429	143292	0	0	0	34103429	2616	2748	4635	31518	0.000	0.000	NaN	234425
		7	298	136234	28001	162834	60000	198921	0	0	0	0	291620	3030	2634	276	60	0	0	0	0.044	282446	40597851	137318	0	0	0	40597851	3030	2694	12265	31610	0.000	0.000	NaN	291620
		8	256	136790	24214	148105	65843	190823	0	0	0	0	251410	1170	858	240	66	0	0	0	0.051	248910	35018129	140265	0	0	0	35018129	1170	858	164624	14456	0.000	0.000	NaN	251410	2993897	36.7081
15051_original_8000X_0013	1	1	8755	150636	42925	144387	0	250598	0	0	0	0	8639895	756	384	2676	2934	0	0	0	0.001	2942387	1318818767	152919	0	0	0	1318818767	2286	3318	85673	2535222	0.000	0.000	NaN	8639895
		2	546	154769	34804	158021	33336	241280	0	0	0	0	533140	2802	528	342	384	0	0	0	0.024	514218	84504024	157960	0	0	0	84504024	2802	528	131689	39872	0.000	0.000	NaN	533140
		3	752	155062	33302	157320	72965	234724	0	0	0	0	742474	1872	444	696	180	0	0	0	0.017	713269	116606940	156118	0	0	0	116606940	1872	624	12633	90329	0.000	0.000	NaN	742474
		4	844	160489	37035	137997	50662	245926	0	0	0	0	828477	1092	696	648	480	0	0	0	0.015	806414	135452987	158866	0	0	0	135452987	1092	1176	36529	50613	0.000	0.000	NaN	828477
		5	506	154923	41374	150840	52531	251481	0	0	0	0	499842	738	1224	222	438	0	0	0	0.025	491048	78391287	153361	0	0	0	78391287	738	1662	63122	34883	0.000	0.000	NaN	499842
		6	1426	158698	49303	167733	0.000	243284	0	0	0	0	1383668	732	1800	738	1098	0	0	0	0.009	1322969	226303853	167508	0	0	0	226303853	732	1800	123906	139112	0.000	0.000	NaN	1383668
		7	2893	136758	34525	124405	25581	254531	0	0	0	0	2825226	1614	1776	1764	1506	0	0	0	0.005	2119028	395641201	134868	0	0	0	395641201	1614	2994	35085	745627	0.000	0.000	NaN	2825226
		8	139	147630	32924	116431	61760	205305	0	0	0	0	122087	3132	990	60	96	0	0	0	0.117	113208	20520587	156686	0	0	0	20520587	3132	990	122005	20352	0.000	0.000	NaN	122087
		9	315	157186	22733	156060	99305	217912	0	0	0	0	300353	3336	1452	84	282	0	0	0	0.044	294245	49513566	156075	0	0	0	49513566	3336	1734	73413	26991	0.000	0.000	NaN	300353	7235267	83.7425
15051_original_8000X_0014	1	1	8140	137172	40167	137425	4837	244712	0	0	0	0	8062696	810	570	2412	2790	0	0	0	0.002	3324119	1116581570	138541	0	0	0	1116581570	954	618	129580	1617523	0.000	0.000	NaN	8062696
		2	833	118604	29474	114941	10895	208930	0	0	0	0	812845	834	1200	306	726	0	0	0	0.016	787853	98796752	117777	0	0	0	98796752	834	1200	112855	54284	0.000	0.000	NaN	812845
		3	705	133412	50833	105576	10344	250536	0	0	0	0	685734	1212	2094	402	546	0	0	0	0.019	678027	94055327	127288	0	0	0	94055327	1212	2094	126363	33219	0.000	0.000	NaN	685734
		4	826	143759	26680	147828	55430	206574	0	0	0	0	820293	2460	3108	714	222	0	0	0	0.015	745957	118744984	144694	0	0	0	118744984	2460	3324	16832	148207	0.000	0.000	NaN	820293
		5	666	150498	40426	187044	44593	252385	0	0	0	0	645391	3126	2292	126	612	0	0	0	0.020	624836	100231515	149767	0	0	0	100231515	3126	2292	101634	67875	0.000	0.000	NaN	645391
		6	141	152641	37921	177110	73605	222886	0	0	0	0	134242	2928	1734	12	132	0	0	0	0.098	132544	21522442	157916	0	0	0	21522442	2928	1734	95194	7637	0.000	0.000	NaN	134242	3098505	38.4301
15051_original_8000X_0016	1	1	9721	129565	47916	110993	0	254837	0	0	0	0	9639298	102	1008	3840	2016	0	0	0	0.001	3970985	1259502975	128862	0	0	0	1259502975	102	1770	164578	1836277	0.000	0.000	NaN	9639298
		2	654	146134	28550	138948	58290	218978	0	0	0	0	641644	1768	992	616	152	0	0	0	0.020	634476	95571500	146082	0	0	0	95571500	1768	992	166139	28034	0.000	0.000	NaN	641644
		3	213	140942	40555	118359	39984	224907	0	0	0	0	208203	2452	1160	200	48	0	0	0	0.062	205679	30020741	141150	0	0	0	30020741	2452	1160	166504	8761	0.000	0.000	NaN	208203
		4	824	140605	33787	125726	55641	234166	0	0	0	0	787760	2852	1260	612	432	0	0	0	0.017	749111	115858427	140595	0	0	0	115858427	2852	1260	144782	67856	0.000	0.000	NaN	787760
		5	1205	107746	28034	118416	25983	193212	0	0	0	0	1189594	3528	1732	436	1052	0	0	0	0.011	1131265	129834378	107410	0	0	0	129834378	3528	1732	111576	153253	0.000	0.000	NaN	1189594
		6	281	106423	20956	104905	62468	166429	0	0	0	0	275016	3628	2924	248	88	0	0	0	0.047	261840	29904842	104851	0	0	0	29904842	3628	3008	18712	48702	0.000	0.000	NaN	275016
		7	57	85281	37507	137830	27000	144000	0	0	0	0	56000	3364	3028	56	0	0	0	0	0.228	56000	4861000	79000	0	0	0	4861000	3364	3028	0.000	0.000	0.000	0.000	NaN	56000
		8	351	151512	66371	254571	35475	255000	0	0	0	0	346076	2888	2996	332	68	0	0	0	0.037	338892	53180854	141044	0	0	0	53180854	2888	2996	168425	33722	0.000	0.000	NaN	346076
		9	436	181798	39516	205085	79405	243140	0	0	0	0	430887	1512	2684	408	124	0	0	0	0.030	426427	79263768	196029	0	0	0	79263768	1512	2684	163095	20469	0.000	0.000	NaN	430887
		10	447	151933	36907	176523	72254	220961	0	0	0	0	440134	956	2592	428	80	0	0	0	0.029	435412	67914219	156496	0	0	0	67914219	956	2592	169413	24009	0.000	0.000	NaN	440134
		11	669	123444	36046	114914	26032	201737	0	0	0	0	659400	232	2048	424	448	0	0	0	0.019	616831	82583746	124403	0	0	0	82583746	232	2048	133423	104794	0.000	0.000	NaN	659400
		12	144	133522	22038	117152	83004	201941	0	0	0	0	137084	2250	2908	132	18	0	0	0	0.096	133222	19227112	131690	0	0	0	19227112	2250	2908	172235	11031	0.000	0.000	NaN	137084	5171798	53.6533
15051_original_8000X_0019	1	1	9239	141908	29348	136759	50201	220000	0	0	0	0	9147409	1206	276	1794	3684	0	0	0	0.001	3691809	1311085267	142519	0	0	0	1311085267	1938	3960	86273	1791801	0.000	0.000	NaN	9147409
		2	1429	140884	21480	139984	86353	199352	0	0	0	0	1376500	1422	318	822	822	0	0	0	0.009	1137313	201323626	140761	0	0	0	201323626	1422	1140	43717	311186	0.000	0.000	NaN	1376500
		3	2037	157952	26767	180094	80359	217998	0	0	0	0	2006320	2412	456	618	1806	0	0	0	0.006	1901176	321748505	159649	0	0	0	321748505	2412	456	108206	210394	0.000	0.000	NaN	2006320
		4	229	143357	28811	150847	56145	206261	0	0	0	0	228473	2928	2418	54	222	0	0	0	0.055	228473	32828720	148807	0	0	0	32828720	2928	2640	76329	7.105e-12	0.000	0.000	NaN	228473
		5	1093	136821	25732	120538	67533	192596	0	0	0	0	1045515	1956	3432	792	576	0	0	0	0.013	979306	149545182	135758	0	0	0	149545182	1956	4008	36027	84396	0.000	0.000	NaN	1045515
		6	1209	136722	21016	123639	69010	197904	0	0	0	0	1176773	1212	2964	414	966	0	0	0	0.011	1050977	165296668	136635	0	0	0	165296668	1212	2964	113199	227918	0.000	0.000	NaN	1176773
		7	503	152530	21046	141836	98448	206813	0	0	0	0	484649	1158	1776	78	462	0	0	0	0.027	468538	76722466	153066	0	0	0	76722466	1158	1776	99583	43438	0.000	0.000	NaN	484649	6318230	69.0713
15051_original_8000X_0021	1	2	6926	146726	43976	165850	0	255000	0	0	0	0	6860138	702	1176	2802	1722	0	0	0	0.002	3023726	1016222612	152906	0	0	0	1016222612	726	1326	156742	999687	0.000	0.000	NaN	6860138
		3	572	170622	27375	152976	61667	229230	0	0	0	0	560310	2358	1656	474	258	0	0	0	0.023	539667	97595738	172392	0	0	0	97595738	2358	1656	151440	47125	0.000	0.000	NaN	560310
		4	1315	155494	42228	149461	27354	254695	0	0	0	0	1299186	954	1164	1194	378	0	0	0	0.010	1232588	204474063	161578	0	0	0	204474063	954	1236	165626	141561	0.000	0.000	NaN	1299186
		5	383	128627	46041	88025	47468	210972	0	0	0	0	377132	728	1284	104	356	0	0	0	0.034	370880	49264110	126137	0	0	0	49264110	728	1284	106285	29772	0.000	0.000	NaN	377132
		6	598	136337	38267	137032	54955	233778	0	0	0	0	580965	868	1784	408	408	0	0	0	0.022	576999	81529282	133083	0	0	0	81529282	868	1784	135000	26751	0.000	0.000	NaN	580965
		7	461	154025	34994	124691	54907	240034	0	0	0	0	450324	1540	2272	392	204	0	0	0	0.029	441905	71005715	151501	0	0	0	71005715	1540	2272	152507	24630	0.000	0.000	NaN	450324
		8	109	154780	28967	130766	98000	212124	0	0	0	0	107877	2144	2636	92	56	0	0	0	0.118	107703	16871020	152286	0	0	0	16871020	2144	2636	148671	2674	0.000	0.000	NaN	107877	3375794	49.2088
15051_original_8000X_0022	1	1	5961	164042	37121	130110	38242	255	0	0	0	0	5849969	1254	1098	1998	1716	0	0	0	0.002	2021208	977851728	161460	0	0	0	977851728	1350	1464	158767	1624767	0.000	0.000	NaN	5849969
		2	532	162275	24548	163192	104321	234805	0	0	0	0	500647	1230	1380	156	462	0	0	0	0.027	487627	86330563	161842	0	0	0	86330563	1230	1842	71342	39276	0.000	0.000	NaN	500647
		3	734	165593	35219	163191	61057	242000	0	0	0	0	711098	1272	2016	294	606	0	0	0	0.018	673552	121545401	164254	0	0	0	121545401	1272	2016	115880	91757	0.000	0.000	NaN	711098
		4	502	179479	32216	178906	107035	248023	0	0	0	0	490734	1842	2754	456	90	0	0	0	0.026	456631	90098569	179874	0	0	0	90098569	1842	2754	176987	75054	0.000	0.000	NaN	490734
		5	1106	160351	34251	150874	80386	242223	0	0	0	0	1080109	2592	2112	732	702	0	0	0	0.012	1005586	177348038	159872	0	0	0	177348038	2592	2814	44275	135754	0.000	0.000	NaN	1080109	2782588	47.5659
15051_original_8000X_0023	1	1	8257	169275	36246	165354	40350	254403	0	0	0	0	8081156	492	1224	3000	1992	0	0	0	0.002	3117160	1397704912	168904	0	0	0	1397704912	492	1914	163449	1661520	0.000	0.000	NaN	8081156
		2	347	175748	24165	186854	128204	232109	0	0	0	0	335815	966	1380	330	36	0	0	0	0.039	331958	60984675	177872	0	0	0	60984675	966	1416	6226	18928	0.000	0.000	NaN	335815
		3	167	168027	30484	146931	111578	229883	0	0	0	0	164211	1536	1272	162	18	0	0	0	0.078	162997	28060573	160196	0	0	0	28060573	1536	1272	173660	9675	0.000	0.000	NaN	164211
		4	406	193018	31727	179214	125114	253948	0	0	0	0	400876	1902	1314	396	36	0	0	0	0.032	397633	78365498	195995	0	0	0	78365498	1902	1314	174806	10748	0.000	0.000	NaN	400876
		5	808	132778	30593	135217	45411	220242	0	0	0	0	777920	2838	2850	624	360	0	0	0	0.017	711576	107284704	133013	0	0	0	107284704	2838	3192	28726	119599	0.000	0.000	NaN	777920
		6	378	139194	25650	134210	85035	201061	0	0	0	0	371291	2346	3132	366	42	0	0	0	0.034	368402	52615305	139334	0	0	0	52615305	2346	3132	173454	18281	0.000	0.000	NaN	371291
		7	445	174748	21560	194176	119029	212643	0	0	0	0	428555	1728	2952	402	96	0	0	0	0.030	410682	77762850	175634	0	0	0	77762850	1728	2964	168198	45537	0.000	0.000	NaN	428555
		8	247	177435	21663	181934	126851	227936	0	0	0	0	233693	1428	2736	150	156	0	0	0	0.057	216416	43826367	177000	0	0	0	43826367	1428	2736	133877	36762	0.000	0.000	NaN	233693
		9	225	150113	20676	132823	110368	233989	0	0	0	0	221160	1140	2598	204	78	0	0	0	0.058	218403	33775521	146332	0	0	0	33775521	1140	2598	159075	10644	0.000	0.000	NaN	221160	2933521	36.3008
15051_original_8000X_0024	1	1	5240	152446	33848	138744	44667	242886	0	0	0	0	5195510	1216	888	1368	1844	0	0	0	0.002	1865742	798817872	150239	0	0	0	798817872	1816	888	98756	1350842	0.000	0.000	NaN	5195510
		2	128	160830	33892	186720	97875	216645	0	0	0	0	123423	1348	1024	44	112	0	0	0	0.106	120333	20586272	161624	0	0	0	20586272	1348	1136	68552	11435	0.000	0.000	NaN	123423
		3	262	144195	32777	151972	66080	211217	0	0	0	0	259655	1204	1448	20	256	0	0	0	0.049	256125	37779210	152311	0	0	0	37779210	1216	1704	88210	17237	0.000	0.000	NaN	259655
		4	241	140766	35793	143063	55000	217773	0	0	0	0	236460	1276	1960	40	228	0	0	0	0.054	231482	33924677	143095	0	0	0	33924677	1276	1960	99951	21427	0.000	0.000	NaN	236460
		5	819	141409	33338	123011	42762	225373	0	0	0	0	805606	1472	2424	700	296	0	0	0	0.016	741307	115814184	140416	0	0	0	115814184	1472	2424	160783	111328	0.000	0.000	NaN	805606
		6	440	164690	28740	192974	103000	233501	0	0	0	0	426988	2260	2332	252	296	0	0	0	0.030	388742	72463638	165885	0	0	0	72463638	2260	2628	49591	70676	0.000	0.000	NaN	426988
		7	274	157177	29174	149203	84135	223528	0	0	0	0	269555	2544	1936	64	248	0	0	0	0.047	253393	43066592	154654	0	0	0	43066592	2544	2184	78158	45400	0.000	0.000	NaN	269555
		8	353	172381	25161	186114	68512	218667	0	0	0	0	337478	2520	1372	84	324	0	0	0	0.039	334712	60850537	176593	0	0	0	60850537	2520	1372	104534	17116	0.000	0.000	NaN	337478
		9	327	151225	29475	143097	80056	219783	0	0	0	0	319028	1600	880	308	56	0	0	0	0.040	311127	49450694	151796	0	0	0	49450694	1600	936	8130	21184	0.000	0.000	NaN	319028	2778193	53.473
15051_original_8000X_0027	1	1	7266	187879	35101	182783	0	255	0	0	0	0	7216395	912	986	2084	2496	0	0	0	0.002	2845833	1365125772	189415	0	0	0	1365125772	1184	1090	124405	1701126	0.000	0.000	NaN	7216395
		2	227	184399	15263	188022	146874	214617	0	0	0	0	216846	1016	1078	172	120	0	0	0	0.061	209724	41858534	184467	0	0	0	41858534	1016	1198	34902	22264	0.000	0.000	NaN	216846
		3	2818	184266	22478	176165	125594	243823	0	0	0	0	2775045	1608	998	1388	2056	0	0	0	0.005	2469526	519260262	184648	0	0	0	519260262	1608	998	123639	479328	0.000	0.000	NaN	2775045
		4	494	179014	18182	183892	133524	219201	0	0	0	0	490417	2064	3278	452	176	0	0	0	0.026	485057	88432885	179648	0	0	0	88432885	2064	3278	158725	32576	0.000	0.000	NaN	490417
		5	425	193009	21128	206496	153028	247754	0	0	0	0	415327	1512	2974	356	196	0	0	0	0.031	406389	82028745	190227	0	0	0	82028745	1512	2974	151164	35465	0.000	0.000	NaN	415327
		6	1157	196476	21044	193147	148080	252489	0	0	0	0	1140422	912	1686	428	1016	0	0	0	0.011	1102470	227322449	193516	0	0	0	227322449	912	1686	112844	89588	0.000	0.000	NaN	1140422	5038057	69.814
15051_original_8000X_0028	1	1	5806	147126	33432	148366	15553	230064	0	0	0	0	5731729	984	1278	2100	1392	0	0	0	0.002	2184107	854213979	149275	0	0	0	854213979	990	2268	17589	1340972	0.000	0.000	NaN	5731729
		2	603	143926	18611	137363	86406	189530	0	0	0	0	587356	2538	1260	486	264	0	0	0	0.022	550236	86787255	142600	0	0	0	86787255	2538	1266	152038	85088	0.000	0.000	NaN	587356
		3	286	125474	21394	126545	80358	180986	0	0	0	0	271659	2142	1236	252	84	0	0	0	0.049	265631	35885652	123463	0	0	0	35885652	2142	1320	18435	16124	0.000	0.000	NaN	271659
		4	1734	151991	24788	150188	81824	222396	0	0	0	0	1693834	1014	1356	750	1200	0	0	0	0.008	1375349	263552729	152411	0	0	0	263552729	1092	2556	60751	434927	0.000	0.000	NaN	1693834
		5	291	150216	24913	158850	85000	208163	0	0	0	0	278422	1260	2610	264	42	0	0	0	0.047	264613	43712971	149333	0	0	0	43712971	1260	2628	3900	37509	0.000	0.000	NaN	278422
		6	380	155524	33208	129961	62516	224639	0	0	0	0	368969	1584	2628	354	60	0	0	0	0.035	355269	59099289	151081	0	0	0	59099289	1584	2658	4844	46895	0.000	0.000	NaN	368969
		7	365	145290	23808	143311	79000	227991	0	0	0	0	346027	2112	2484	294	156	0	0	0	0.038	332824	53030981	144795	0	0	0	53030981	2112	2640	27951	32534	0.000	0.000	NaN	346027	3546267	61.8708
15051_original_8000X_0029	1	1	8642	142519	48600	143936	0	255	0	0	0	0	8550118	426	720	2994	2580	0	0	0	0.001	3411743	1231646426	143707	0	0	0	1231646426	570	3102	36346	1646798	0.000	0.000	NaN	8550118
		2	2080	148979	34099	151842	51294	234500	0	0	0	0	2052479	1104	666	1632	1170	0	0	0	0.006	2008065	309877345	148879	0	0	0	309877345	1104	1836	35637	140625	0.000	0.000	NaN	2052479
		3	534	146752	30927	148485	72775	212715	0	0	0	0	518918	474	2112	318	408	0	0	0	0.025	517289	78365833	146380	0	0	0	78365833	474	2520	52067	11821	0.000	0.000	NaN	518918
		4	2572	149018	39795	135043	43192	241621	0	0	0	0	2530936	774	2340	2208	978	0	0	0	0.005	2412478	383273563	149455	0	0	0	383273563	774	3312	23760	323258	0.000	0.000	NaN	2530936
		5	754	131095	29369	106991	47167	204243	0	0	0	0	731218	3240	954	192	624	0	0	0	0.018	652871	98845862	131158	0	0	0	98845862	3240	954	107103	125739	0.000	0.000	NaN	731218
		6	272	125310	24573	109986	63014	182664	0	0	0	0	265643	408	2678	32	260	0	0	0	0.048	261962	34084307	123343	0	0	0	34084307	408	2678	97017	12704	0.000	0.000	NaN	265643	6099194	71.3346
15051_original_8000X_0030	1	1	8359	156687	42141	154785	0	250	0	0	0	0	8294250	1224	492	1782	3342	0	0	0	0.002	3462629	1309742617	158905	0	0	0	1309742617	1668	3834	74832	1731099	0.000	0.000	NaN	8294250
		2	196	162550	30838	140941	110264	233937	0	0	0	0	194175	1260	1776	18	192	0	0	0	0.065	192842	31859792	159718	0	0	0	31859792	1260	1968	84644	12348	0.000	0.000	NaN	194175
		3	219	151199	16345	160711	115392	190483	0	0	0	0	216974	1272	3156	6	216	0	0	0	0.058	216083	33112562	149270	0	0	0	33112562	1272	3156	91591	5765	0.000	0.000	NaN	216974
		4	563	131455	24974	112705	57390	182153	0	0	0	0	543273	2538	510	312	396	0	0	0	0.024	504143	74009217	128201	0	0	0	74009217	2538	510	128234	92117	0.000	0.000	NaN	543273
		5	183	131418	31868	149370	62103	198741	0	0	0	0	174061	2154	468	150	84	0	0	0	0.076	171919	24049544	132489	0	0	0	24049544	2154	552	29249	7538	0.000	0.000	NaN	174061
		6	126	145300	18130	137912	113103	192000	0	0	0	0	123665	1848	660	108	60	0	0	0	0.104	123548	18307830	142516	0	0	0	18307830	1848	720	29055	2914	0.000	0.000	NaN	123665
		7	77	163773	20842	164707	109285	204828	0	0	0	0	73414	1686	786	60	42	0	0	0	0.180	73239	12610549	167447	0	0	0	12610549	1686	828	34992	4992	0.000	0.000	NaN	73414
		8	441	142034	19314	129498	97327	192538	0	0	0	0	429266	1786	3604	328	268	0	0	0	0.030	423566	62636921	141490	0	0	0	62636921	1786	3872	39251	23496	0.000	0.000	NaN	429266	1754828	21.1572
15051_original_8000X_0031	1	1	5952	160605	39677	153279	5807	255	0	0	0	0	5842223	1002	804	1512	2136	0	0	0	0.002	2357664	955921701	161650	0	0	0	955921701	1086	894	121789	1177571	0.000	0.000	NaN	5842223
		2	2290	160974	38554	142505	42462	255	0	0	0	0	2186004	1106	1504	1208	1436	0	0	0	0.006	1816040	368631428	161254	0	0	0	368631428	1106	1504	131696	485540	0.000	0.000	NaN	2186004
		3	1225	155069	31982	171621	55369	241955	0	0	0	0	1201802	2326	1708	176	1128	0	0	0	0.011	1128113	189959059	158821	0	0	0	189959059	2326	1708	90813	167752	0.000	0.000	NaN	1201802	3387806	57.9883
15051_original_8000X_0032	1	1	9016	153634	47659	148867	0	254916	0	0	0	0	8905611	1188	246	2436	3294	0	0	0	0.001	3563884	1385164265	155956	0	0	0	1385164265	1638	3540	65851	1939706	0.000	0.000	NaN	8905611
		2	1468	131848	32517	138796	40406	226294	0	0	0	0	1422028	3258	918	372	1302	0	0	0	0.009	1334781	193552582	129928	0	0	0	193552582	3258	2220	77276	175621	0.000	0.000	NaN	1422028
		3	180	166608	32925	153237	95524	226853	0	0	0	0	164882	3012	2586	84	138	0	0	0	0.083	161555	29989450	159287	0	0	0	29989450	3012	2724	58671	11448	0.000	0.000	NaN	164882
		4	277	159808	32253	155698	87015	230549	0	0	0	0	258816	2346	3246	192	168	0	0	0	0.052	255123	44266730	158406	0	0	0	44266730	2346	3414	41186	11620	0.000	0.000	NaN	258816
		5	254	155593	40289	124711	77173	238362	0	0	0	0	238855	1968	3468	216	66	0	0	0	0.056	225858	39520600	159557	0	0	0	39520600	1968	3534	16991	35325	0.000	0.000	NaN	238855
		6	25	161200	35883	128928	107000	210000	0	0	0	0	24000	2256	3420	24	0	0	0	0	0.545	24000	4030000	155000	0	0	0	4030000	2256	3420	0.000	0.000	0.000	0.000	NaN	24000
		7	600	158413	33610	162749	54241	221076	0	0	0	0	579222	1224	2850	192	522	0	0	0	0.022	556191	95047586	164352	0	0	0	95047586	1224	2850	110194	63492	0.000	0.000	NaN	579222
		8	3398	144201	40746	158886	0.000	245769	0	0	0	0	3282332	1206	282	2028	2094	0	0	0	0.004	2876711	489995955	146766	0	0	0	489995955	1206	2376	45676	600900	0.000	0.000	NaN	3282332
		9	333	132372	23852	135015	67000	189188	0	0	0	0	317108	3282	342	198	234	0	0	0	0.042	306529	44079944	135461	0	0	0	44079944	3282	342	130236	24133	0.000	0.000	NaN	317108
		10	294	116441	36159	161987	41185	180176	0	0	0	0	267672	3504	630	66	240	0	0	0	0.052	248910	34233635	111368	0	0	0	34233635	3504	630	105376	13097	0.000	0.000	NaN	267672	6554915	73.6043
15051_original_8000X_0033	1	1	7709	153167	36898	159178	13503	251795	0	0	0	0	7604281	840	828	2472	2106	0	0	0	0.002	2740529	1180764565	154762	0	0	0	1180764565	930	1284	148154	2043518	0.000	0.000	NaN	7604281
		2	459	165278	32945	201949	83493	228935	0	0	0	0	443047	1266	876	408	138	0	0	0	0.029	430706	75862723	166157	0	0	0	75862723	1266	1014	18687	40816	0.000	0.000	NaN	443047
		3	409	124253	36099	138540	40036	211000	0	0	0	0	389089	924	1014	264	234	0	0	0	0.034	352778	50819408	127641	0	0	0	50819408	924	1248	41553	58765	0.000	0.000	NaN	389089
		4	816	159086	41931	170275	63918	242458	0	0	0	0	778913	822	2010	474	582	0	0	0	0.017	750600	129814233	160202	0	0	0	129814233	822	2010	129161	45899	0.000	0.000	NaN	778913
		5	430	175214	34748	196990	78000	227688	0	0	0	0	407907	1398	2682	378	132	0	0	0	0.032	400385	75342230	185262	0	0	0	75342230	1398	2682	160750	18974	0.000	0.000	NaN	407907
		6	321	140092	29895	112740	50197	191264	0	0	0	0	295711	3204	2568	96	270	0	0	0	0.046	286559	44969457	141684	0	0	0	44969457	3204	2838	70427	34627	0.000	0.000	NaN	295711
		7	966	153852	42123	170885	40788	232747	0	0	0	0	911216	2712	1068	564	612	0	0	0	0.015	832250	148621367	159777	0	0	0	148621367	2712	1068	132663	170727	0.000	0.000	NaN	911216
		8	147	162113	33163	125094	110179	214784	0	0	0	0	136667	1692	858	132	18	0	0	0	0.099	133222	23830621	160758	0	0	0	23830621	1692	876	7765	14425	0.000	0.000	NaN	136667	3362550	44.2192
15051_original_8000X_0036	1	1	9109	131014	32574	116032	22293	228278	0	0	0	0	8981845	852	426	2850	2868	0	0	0	0.001	2984516	1193405455	128632	0	0	0	1193405455	1710	468	113834	2670527	0.000	0.000	NaN	8981845
		2	885	136299	25953	145175	34849	210821	0	0	0	0	864058	858	1242	108	840	0	0	0	0.015	842140	120624839	135154	0	0	0	120624839	906	2082	85914	71817	0.000	0.000	NaN	864058
		3	193	130856	19321	114446	78429	177042	0	0	0	0	189912	942	2214	36	186	0	0	0	0.067	189452	25255156	128851	0	0	0	25255156	942	2214	100954	5097	0.000	0.000	NaN	189912
		4	630	135016	20740	128549	88667	192321	0	0	0	0	616119	1026	2466	378	468	0	0	0	0.021	601588	85060046	132598	0	0	0	85060046	1026	2466	128928	55725	0.000	0.000	NaN	616119
		5	575	143058	25658	122219	84406	206168	0	0	0	0	543812	1470	2988	444	258	0	0	0	0.024	513517	82258363	140769	0	0	0	82258363	1470	2988	149840	65345	0.000	0.000	NaN	543812
		6	1343	140712	28527	149382	60304	218116	0	0	0	0	1297350	1974	3006	1212	300	0	0	0	0.010	1237921	188975709	139326	0	0	0	188975709	1974	3258	11746	146627	0.000	0.000	NaN	1297350
		7	1363	116042	29177	125152	35365	184139	0	0	0	0	1309809	3342	1728	354	1176	0	0	0	0.010	1203968	158165749	116015	0	0	0	158165749	3342	2904	77626	186344	0.000	0.000	NaN	1309809
		8	300	105247	20064	90701	59221	159329	0	0	0	0	288245	2898	774	246	138	0	0	0	0.045	282064	31574107	104815	0	0	0	31574107	2898	774	150709	25654	0.000	0.000	NaN	288245	5109305	56.8848
15051_original_8000X_0037	1	1	9660	168135	35620	158759	32005	251999	0	0	0	0	9559987	600	720	3336	2772	0	0	0	0.001	3676977	1624180078	167779	0	0	0	1624180078	684	2856	27820	2361210	0.000	0.000	NaN	9559987
		2	391	151133	21223	127799	109567	205802	0	0	0	0	381338	3468	780	342	144	0	0	0	0.034	371080	59093165	148305	0	0	0	59093165	3468	780	157166	33089	0.000	0.000	NaN	381338
		3	281	150219	18941	162947	96333	206000	0	0	0	0	277506	2772	690	276	12	0	0	0	0.046	276065	42211629	150958	0	0	0	42211629	2772	690	178755	10797	0.000	0.000	NaN	277506
		4	172	175591	17486	184092	138807	209281	0	0	0	0	168208	2316	744	162	18	0	0	0	0.076	162997	30201650	176871	0	0	0	30201650	2316	762	6340	11264	0.000	0.000	NaN	168208
		5	141	166142	20937	145817	122777	231000	0	0	0	0	136778	2118	780	132	12	0	0	0	0.095	132544	23425998	164175	0	0	0	23425998	2118	792	5194	10864	0.000	0.000	NaN	136778
		6	103	140723	16757	146558	104087	180924	0	0	0	0	99206	660	2166	18	96	0	0	0	0.132	97673	14494449	141080	0	0	0	14494449	660	2262	79380	10057	0.000	0.000	NaN	99206
		7	934	163587	26408	168285	20043	242624	0	0	0	0	908229	600	2328	276	822	0	0	0	0.014	856320	152790336	163292	0	0	0	152790336	636	2328	106276	132595	0.000	0.000	NaN	908229
		8	221	163827	20479	157434	111793	208757	0	0	0	0	219720	936	3192	180	126	0	0	0	0.058	219718	36205867	164937	0	0	0	36205867	936	3192	145008	1475	0.000	0.000	NaN	219720
		9	450	187236	31236	170103	111003	250446	0	0	0	0	434898	1380	3426	426	42	0	0	0	0.030	428065	84256311	188765	0	0	0	84256311	1380	3468	5631	19346	0.000	0.000	NaN	434898
		10	426	155667	31713	129233	94005	243071	0	0	0	0	413136	1962	3318	390	120	0	0	0	0.031	408044	66314274	149389	0	0	0	66314274	1962	3438	17103	26027	0.000	0.000	NaN	413136
		11	345	163436	24366	140023	112463	216988	0	0	0	0	338374	3660	1650	114	312	0	0	0	0.038	332175	56385571	157913	0	0	0	56385571	3660	1962	69928	23552	0.000	0.000	NaN	338374	3377393	35.3284
15051_original_8000X_0038	1	1	8959	125259	36060	136364	11823	234	0	0	0	0	8869507	924	360	2286	3330	0	0	0	0.001	3758285	1122192269	125850	0	0	0	1122192269	1008	3624	57452	1543049	0.000	0.000	NaN	8869507
		2	6328	120812	33620	120430	26601	236384	0	0	0	0	6219859	948	360	1878	3360	0	0	0	0.002	3753723	764500484	119604	0	0	0	764500484	1026	3654	61346	1528829	0.000	0.000	NaN	6219859
		3	804	138995	22559	117143	78684	186286	0	0	0	0	791442	2644	1984	364	692	0	0	0	0.016	781895	111752096	137766	0	0	0	111752096	2644	2676	62255	30250	0.000	0.000	NaN	791442
		4	1138	114136	31967	125128	41941	194600	0	0	0	0	1125232	3044	804	160	1100	0	0	0	0.011	1106967	129886621	118369	0	0	0	129886621	3044	1904	83568	79858	0.000	0.000	NaN	1125232
		5	315	114165	26128	107783	70893	197657	0	0	0	0	300989	2984	472	172	236	0	0	0	0.044	292027	35962064	107891	0	0	0	35962064	2984	472	126085	23760	0.000	0.000	NaN	300989	8437522	95.1295
15051_original_8000X_0040	1	1	8846	169358	35486	163462	0.004	251327	0	0	0	0	8761767	174	1146	3786	1650	0	0	0	0.001	3891295	1498143166	169506	0	0	0	1498143166	180	2358	13736	1377876	0.000	0.000	NaN	8761767
		2	1712	156449	20286	163227	89587	220051	0	0	0	0	1640851	3066	1104	900	858	0	0	0	0.008	1026070	267841147	156045	0	0	0	267841147	3066	1122	126200	554907	0.000	0.000	NaN	1640851
		3	603	181859	22752	177147	125379	242141	0	0	0	0	578318	3030	2028	504	246	0	0	0	0.023	560832	109660947	180007	0	0	0	109660947	3030	2274	26017	55698	0.000	0.000	NaN	578318	2219169	25.3279
15051_original_8000X_0035	1	1	9298	183259	32929	174749	0	254905	0	0	0	0	9189451	1092	186	1752	3732	0	0	0	0.001	3740099	1703939187	184674	0	0	0	1703939187	1530	3918	86229	1706026	0.000	0.000	NaN	9189451
		2	642	181010	21063	175010	131106	241838	0	0	0	0	632230	2748	2118	108	606	0	0	0	0.020	615549	116208565	178997	0	0	0	116208565	2748	2724	79895	57959	0.000	0.000	NaN	632230
		3	374	178449	16160	184973	140649	217059	0	0	0	0	366177	2244	3368	216	276	0	0	0	0.035	350474	66739979	178228	0	0	0	66739979	2244	3644	51953	39997	0.000	0.000	NaN	366177
		4	553	182905	13918	186584	147000	225251	0	0	0	0	538719	1738	3682	474	246	0	0	0	0.024	534034	101146260	182144	0	0	0	101146260	1738	3928	27429	28748	0.000	0.000	NaN	538719
		5	997	178938	16633	183029	127001	229088	0	0	0	0	971515	1090	3346	606	570	0	0	0	0.013	831947	178401311	180897	0	0	0	178401311	1090	3346	136753	219908	0.000	0.000	NaN	971515
		6	232	194141	18292	174983	158118	238819	0	0	0	0	222340	1210	882	66	210	0	0	0	0.059	220127	45040615	191085	0	0	0	45040615	1210	1092	72553	9975	0.000	0.000	NaN	222340
		7	871	172646	16582	161966	130408	214127	0	0	0	0	831808	1636	210	726	318	0	0	0	0.016	792591	150374325	171169	0	0	0	150374325	1636	210	156346	105393	0.000	0.000	NaN	831808
		8	1076	195513	16171	192075	146451	238782	0	0	0	0	1055589	2488	642	342	972	0	0	0	0.012	1030412	210372258	194827	0	0	0	210372258	2488	642	109385	91187	0.000	0.000	NaN	1055589
		9	237	182511	13687	175904	144136	234000	0	0	0	0	231713	2830	1770	12	228	0	0	0	0.055	228316	43255103	181932	0	0	0	43255103	2830	1998	86987	7884	0.000	0.000	NaN	231713	4850091	52.7789

## Sheet: n= 3 bio rep ER DKO
Image number	Vacuole size		Area	Mean	StdDEV	Mode	Min	Max	X	Y	XY	YM	Perimeter	BX	BY	Width	Height	Major	Minor	Angle	Circ.	Feret	IntDen	Median	Skew	Kurt	%Area	RawIntDen	FeretX	FeretY	FeretAngle	MinFeret	AR	Round	Solidarity	Length		% host organalle covering PVM
15054_DKO_10kX_0001	1	1	10176	157869	37804	174814	0	255	0	0	0	0	10045865	606	246	3054	3432	0	0	0	0.001	3937399	1606476108	160526	0	0	0	1606476108	774	3396	52554	2138354	0.000	0.000	NaN	10045865		0
15054_DKO_10kX_0012	1	1	9091	128216	48412	0.474	0	242529	0	0	0	0	8947410	672	522	2988	2796	0	0	0	0.001	3526760	1165611699	132385	0	0	0	1165611699	912	3192	46448	1913332	0.000	0.000	NaN	8947410
		2	117	87887	27363	81001	39911	168979	0	0	0	0	114708	2091	711	84	78	0	0	0	0.112	114630	10282825	86503	0	0	0	10282825	2091	789	42879	2262	0.000	0.000	NaN	114708
		3	792	123270	32586	135415	0.000	190998	0	0	0	0	782056	648	1907	270	663	0	0	0	0.016	715869	97630145	127577	0	0	0	97630145	648	2570	67842	62194	0.000	0.000	NaN	782056
		4	222	142766	31947	172921	46254	201036	0	0	0	0	215173	3367	1727	84	195	0	0	0	0.060	212323	31694119	145630	0	0	0	31694119	3367	1922	66695	13173	0.000	0.000	NaN	215173
		5	129	117839	34271	123999	46253	178499	0	0	0	0	125333	3556	1406	42	117	0	0	0	0.103	124310	15201187	123778	0	0	0	15201187	3556	1523	70253	6950	0.000	0.000	NaN	125333	1237270	13.8282
15054_DKO_12kX_0004	1	1	8269	118411	42563	0.476	0	243539	0	0	0	0	8164443	396	1464	3126	1956	0	0	0	0.002	3409457	979141127	123021	0	0	0	979141127	402	1956	155239	1445424	0.000	0.000	NaN	8164443
		2	157	120572	24575	119075	64	182980	0	0	0	0	154553	981	1487	150	33	0	0	0	0.083	153587	18929861	118000	0	0	0	18929861	981	1520	12407	6383	0.000	0.000	NaN	154553
		3	499	69339	26354	84230	4185	128000	0	0	0	0	489222	408	2090	285	366	0	0	0	0.026	463876	34600151	70708	0	0	0	34600151	408	2090	127907	65946	0.000	0.000	NaN	489222	643775	7.88511
15054_DKO_6000X_0007	1	1	9145	166013	41022	183779	0	255	0	0	0	0	8998288	1020	180	2034	3732	0	0	0	0.001	3935291	1518190302	171275	0	0	0	1518190302	1200	222	111558	1221536	0.000	0.000	NaN	8998288
		2	34	187780	15516	184363	140	213986	0	0	0	0	29222	1672	344	24	16	0	0	0	0.500	28844	6384521	187155	0	0	0	6384521	1672	344	146310	3123	0.000	0.000	NaN	29222
		3	144	151100	33760	132120	84936	233145	0	0	0	0	134691	1040	308	100	84	0	0	0	0.100	130599	21758438	154859	0	0	0	21758438	1040	392	40030	12377	0.000	0.000	NaN	134691
		4	45	170956	21825	189900	122000	207000	0	0	0	0	44000	3040	2724	0	44	0	0	0	0.292	44000	7693000	178000	0	0	0	7693000	3040	2724	90000	0.000	0.000	0.000	NaN	44000
		5	58	100342	11433	86996	80605	121000	0	0	0	0	55147	2779	3716	38	36	0	0	0	0.240	52345	5819853	103596	0	0	0	5819853	2779	3752	43452	7642	0.000	0.000	NaN	55147
		6	143	123296	16132	116061	81068	150781	0	0	0	0	132606	2567	3852	108	62	0	0	0	0.102	124531	17631298	123967	0	0	0	17631298	2567	3914	29859	20911	0.000	0.000	NaN	132606	395666	4.39713
15054_DKO_6000X_0017	1	1	8500	148537	38918	146924	0	255	0	0	0	0	8322232	600	684	3132	2208	0	0	0	0.002	3642969	1262563157	149048	0	0	0	1262563157	708	2820	35549	1311921	0.000	0.000	NaN	8322232
		2	110	142368	32849	135614	68849	224939	0	0	0	0	107125	3700	788	12	104	0	0	0	0.120	104690	15660466	143058	0	0	0	15660466	3700	788	96582	7336	0.000	0.000	NaN	107125
		3	262	152350	36770	164998	11000	221259	0	0	0	0	255338	2474	934	192	120	0	0	0	0.050	226416	39915808	163496	0	0	0	39915808	2474	1054	32005	17732	0.000	0.000	NaN	255338	362463	4.35536
15054_DKO_8000X_0002	1	1	10006	156724	45956	164854	0	255	0	0	0	0	9854069	570	372	2946	3468	0	0	0	0.001	3844357	1568179918	161900	0	0	0	1568179918	1092	3828	59312	2183434	0.000	0.000	NaN	9854069
		2	145	159255	20186	157471	102513	206345	0	0	0	0	143071	3092	560	68	124	0	0	0	0.089	141421	23091908	159351	0	0	0	23091908	3092	560	118740	9280	0.000	0.000	NaN	143071
		3	75	121542	19051	114640	82258	177000	0	0	0	0	72869	900	3652	40	60	0	0	0	0.177	72111	9115648	117293	0	0	0	9115648	900	3652	123690	4438	0.000	0.000	NaN	72869	215940	2.19138
15054_DKO_8000X_0005	1	1	9691	158138	44080	173875	12099	255	0	0	0	0	9539556	162	702	3708	2298	0	0	0	0.001	3882830	1532518731	161017	0	0	0	1532518731	162	1326	162741	1560342	0.000	0.000	NaN	9539556
		2	77	134947	31171	177278	76102	192512	0	0	0	0	71627	548	770	60	36	0	0	0	0.189	69971	10390953	135026	0	0	0	10390953	548	806	30964	4802	0.000	0.000	NaN	71627
		3	202	136132	35437	138233	61765	219000	0	0	0	0	189033	2992	1468	168	78	0	0	0	0.071	185224	27498677	136852	0	0	0	27498677	2992	1468	155095	9581	0.000	0.000	NaN	189033	260660	2.73241
15054_DKO_8000X_0006	1	1	9140	139602	51304	113889	6723	255	0	0	0	0	8998869	72	1248	3708	1914	0	0	0	0.001	3792897	1275957930	137799	0	0	0	1275957930	72	2148	167855	1548805	0.000	0.000	NaN	8998869
		3	310	130038	26256	125446	67348	189760	0	0	0	0	304165	102	1680	228	198	0	0	0	0.042	301974	40311687	130229	0	0	0	40311687	102	1878	40972	15260	0.000	0.000	NaN	304165
		3	85	139016	30995	148018	74000	192800	0	0	0	0	77451	684	1416	60	48	0	0	0	0.178	76837	11816357	148000	0	0	0	11816357	684	1464	38660	6882	0.000	0.000	NaN	77451	381616	4.24071
15054_DKO_8000X_0008	1	1	7339	157617	30385	158854	36489	232887	0	0	0	0	7240809	690	576	2508	2262	0	0	0	0.002	3130367	1156749484	159953	0	0	0	1156749484	738	2658	40959	1193927	0.000	0.000	NaN	7240809
		2	309	154453	23634	151930	109821	212000	0	0	0	0	305621	1867	1147	234	189	0	0	0	0.042	300794	47726020	151901	0	0	0	47726020	1867	1336	38928	18361	0.000	0.000	NaN	305621
		3	137	170716	15398	164166	131789	204177	0	0	0	0	133527	1660	1390	126	42	0	0	0	0.097	132816	23388109	169186	0	0	0	23388109	1660	1432	18435	7201	0.000	0.000	NaN	133527
		4	55	170836	16300	167025	145000	208000	0	0	0	0	51708	1552	1483	51	3	0	0	0	0.258	51088	9396000	167000	0	0	0	9396000	1552	1486	3366	2994	0.000	0.000	NaN	51708
		5	161	160680	11246	156997	129148	185506	0	0	0	0	156831	1378	1522	117	99	0	0	0	0.082	153264	25869502	159792	0	0	0	25869502	1378	1621	40236	15701	0.000	0.000	NaN	156831	647687	8.94495
15054_DKO_8000X_0009	1	1	9364	156472	37567	157676	14276	255	0	0	0	0	9228524	504	822	3174	2838	0	0	0	0.001	3822339	1465202001	157762	0	0	0	1465202001	564	1128	138755	1464178	0.000	0.000	NaN	9228524
		2	169	171013	16983	178298	127708	207406	0	0	0	0	163313	2116	2916	124	104	0	0	0	0.080	161839	28901205	173741	0	0	0	28901205	2116	2916	140013	8107	0.000	0.000	NaN	163313
		3	86	159381	22466	144309	95274	204906	0	0	0	0	83768	1140	864	80	16	0	0	0	0.154	80895	13706769	158427	0	0	0	13706769	1140	876	8531	10195	0.000	0.000	NaN	83768	247081	2.67736
15054_DKO_8000X_0010	1	1	10098	122658	48846	101104	0	255	0	0	0	0	9981110	174	426	3426	3240	0	0	0	0.001	3882167	1238600359	118740	0	0	0	1238600359	444	1032	138822	2024316	0.000	0.000	NaN	9981110
		2	135	87542	29507	107068	5798	135101	0	0	0	0	128091	3468	3246	42	120	0	0	0	0.103	127138	11818162	95233	0	0	0	11818162	3468	3366	70710	8986	0.000	0.000	NaN	128091
		3	242	123755	27321	88992	64022	181314	0	0	0	0	224304	2772	3612	210	48	0	0	0	0.060	215416	29948608	122647	0	0	0	29948608	2772	3612	167125	20054	0.000	0.000	NaN	224304	352395	3.53062
15054_DKO_8000X_0011	1	1	9523	176153	34174	172888	27750	255	0	0	0	0	9406170	630	420	3072	3018	0	0	0	0.001	3727212	1677501585	176960	0	0	0	1677501585	642	2982	37017	1965743	0.000	0.000	NaN	9406170
		2	147	182095	16672	176390	131404	212791	0	0	0	0	139630	2936	440	120	68	0	0	0	0.095	137928	26768012	182829	0	0	0	26768012	2936	508	29539	6755	0.000	0.000	NaN	139630
		3	41	162244	11762	160023	140000	184000	0	0	0	0	40000	3628	1692	0	40	0	0	0	0.322	40000	6652000	162000	0	0	0	6652000	3628	1692	90000	0.000	0.000	0.000	NaN	40000
		4	38	146501	12725	132393	132303	178654	0	0	0	0	34661	3396	2092	20	28	0	0	0	0.397	34409	5567026	143370	0	0	0	5567026	3396	2120	54462	4438	0.000	0.000	NaN	34661
		5	65	131584	26255	108289	92222	215000	0	0	0	0	56506	2968	2520	40	32	0	0	0	0.256	51225	8552974	127956	0	0	0	8552974	2968	2552	38660	12955	0.000	0.000	NaN	56506
		6	299	153032	17994	138040	109018	203663	0	0	0	0	291743	1804	3196	260	104	0	0	0	0.044	280029	45756439	152034	0	0	0	45756439	1804	3300	21801	38175	0.000	0.000	NaN	291743	562540	5.98054
15054_DKO_8000X_0014	1	1	9028	170875	35796	177878	56575	255	0	0	0	0	8926796	702	666	2850	2790	0	0	0	0.001	3579109	1542662443	171574	0	0	0	1542662443	870	3264	41466	1922681	0.000	0.000	NaN	8926796
		2	411	188624	20869	189352	121305	231211	0	0	0	0	401837	2496	2596	264	292	0	0	0	0.032	393650	77524556	191229	0	0	0	77524556	2496	2888	47883	29468	0.000	0.000	NaN	401837		4.50147
15054_DKO_8000X_0015	1	1	7771	110079	47109	84395	0	252691	0	0	0	0	7601583	704	1104	2632	2192	0	0	0	0.002	2847876	855422637	107396	0	0	0	855422637	720	1652	153651	1766626	0.000	0.000	NaN	7601583
		2	390	165460	40345	166361	48	244119	0	0	0	0	370686	2552	1372	248	224	0	0	0	0.036	334186	64529411	170364	0	0	0	64529411	2552	1372	137911	72418	0.000	0.000	NaN	370686
		3	544	161480	26738	164432	85187	215649	0	0	0	0	524968	1881	1145	453	138	0	0	0	0.025	467124	87845196	164676	0	0	0	87845196	1881	1145	165875	77788	0.000	0.000	NaN	524968
		4	92	115428	18226	103093	86942	175857	0	0	0	0	85792	2001	3184	78	33	0	0	0	0.157	84694	10619392	110296	0	0	0	10619392	2001	3184	157068	5931	0.000	0.000	NaN	85792
		5	306	96682	30118	89029	22409	159394	0	0	0	0	300916	2163	3187	264	60	0	0	0	0.042	264017	29584635	95914	0	0	0	29584635	2163	3247	0.651	59008	0.000	0.000	NaN	300916
		6	170	103062	22040	94465	33190	141000	0	0	0	0	167083	2520	3289	165	18	0	0	0	0.077	165979	17520536	104744	0	0	0	17520536	2520	3289	173774	7887	0.000	0.000	NaN	167083	1449445	19.0677
15054_DKO_8000X_0018	1	1	7957	114435	46198	114319	0	253382	0	0	0	0	7858374	1038	636	1998	2952	0	0	0	0.002	3100328	910561257	113593	0	0	0	910561257	1122	3510	54372	1425670	0.000	0.000	NaN	7858374		0
15054_DKO_8000X_0019	1	1	8351	139784	37558	134091	0	253339	0	0	0	0	8270979	1098	390	1932	3294	0	0	0	0.002	3358296	1167337454	138109	0	0	0	1167337454	1758	390	101230	1922194	0.000	0.000	NaN	8270979
		2	135	124388	38960	75105	49402	200665	0	0	0	0	132608	1992	420	120	56	0	0	0	0.096	132424	16792358	127257	0	0	0	16792358	1992	420	154983	5183	0.000	0.000	NaN	132608
		3	246	120475	32465	105875	16000	179758	0	0	0	0	240780	1648	424	228	40	0	0	0	0.053	231482	29636840	124073	0	0	0	29636840	1648	464	9951	25782	0.000	0.000	NaN	240780
		4	98	137859	25997	131902	53865	181517	0	0	0	0	92943	1110	1557	15	90	0	0	0	0.143	91241	13510158	139114	0	0	0	13510158	1110	1647	80538	4439	0.000	0.000	NaN	92943
		5	483	165132	31904	183235	45442	233575	0	0	0	0	478858	1104	2142	51	471	0	0	0	0.026	472612	79758543	168802	0	0	0	79758543	1116	2142	94733	30309	0.000	0.000	NaN	478858
		6	123	134212	18372	146654	81329	181169	0	0	0	0	121071	1164	2666	60	105	0	0	0	0.105	120934	16508066	137709	0	0	0	16508066	1164	2666	119745	3789	0.000	0.000	NaN	121071
		7	423	151318	27850	149864	96358	213933	0	0	0	0	412324	2739	2738	111	390	0	0	0	0.031	405489	64007564	149027	0	0	0	64007564	2739	3128	74113	17945	0.000	0.000	NaN	412324
		8	422	164666	38283	171466	62112	238733	0	0	0	0	417417	2880	2188	84	405	0	0	0	0.030	413021	69488987	169585	0	0	0	69488987	2880	2593	78690	21476	0.000	0.000	NaN	417417
		9	586	152311	33711	145579	38498	243836	0	0	0	0	578153	2793	1633	180	525	0	0	0	0.022	553083	89254471	156051	0	0	0	89254471	2793	1633	108337	76464	0.000	0.000	NaN	578153
		10	348	139084	21478	150853	65650	194334	0	0	0	0	344609	2361	663	183	285	0	0	0	0.037	338695	48401151	139957	0	0	0	48401151	2361	663	122705	24702	0.000	0.000	NaN	344609	2818763	34.0802
15054_DKO_8000X_0013	1	4	10086	166268	49153	186768	0.000	255000	0	0	0	0	9849132	360	330	2934	3444	0	0	0	0.001	3930801	1676981858	175038	0	0	0	1676981858	576	3714	58736	2036004	0.000	0.000	NaN	9849132
		5	460	153069	19683	161381	87616	202411	0	0	0	0	438172	2814	520	288	272	0	0	0	0.030	396141	70411762	154937	0	0	0	70411762	2814	520	136637	68263	0.000	0.000	NaN	438172
		6	632	179436	20446	182180	124022	235546	0	0	0	0	613413	1982	2952	452	392	0	0	0	0.021	598304	113403354	179875	0	0	0	113403354	1982	3344	40934	48090	0.000	0.000	NaN	613413
		7	490	157578	21668	161164	102909	202000	0	0	0	0	472597	1444	3376	408	220	0	0	0	0.028	463534	77213163	160348	0	0	0	77213163	1444	3596	28334	32708	0.000	0.000	NaN	472597
		8	146	177946	24298	189499	104506	217536	0	0	0	0	140263	1276	3588	136	20	0	0	0	0.093	137463	25980048	182139	0	0	0	25980048	1276	3608	8366	4440	0.000	0.000	NaN	140263	1664445	16.8994
15053_VAP_DKO_6000X_0013_a	1	1	1	8594	154333	27262	164191	58139	236168	0	0	0	0	8468701	288	1198	3624	1648	0	0	0	0.002	3639176	1326338371	155070	0	0	0	1326338371	288	2118	174766	1357287	0.000	0.000	NaN	8468701	0
15053_VAP_DKO_6000X_0004	1	1	8032	158870	32721	173395	19082	254928	0	0	0	0	7926182	462	1134	3258	1668	0	0	0	0.002	3384862	1276044333	159225	0	0	0	1276044333	462	2658	15736	1340430	0.000	0.000	NaN	7926182		0
15053_VAP_DKO_8000X_0003	1	1	8679	151590	39955	140658	10050	255	0	0	0	0	8575386	276	1272	3516	1710	0	0	0	0.001	3626403	1315646007	152129	0	0	0	1315646007	276	2730	14174	1420793	0.000	0.000	NaN	8575386		0
15053_VAP_DKO_8000X_0006	1	1	8255	134639	42430	147371	0.067	254004	0	0	0	0	8141755	1002	600	2028	3144	0	0	0	0.002	3326544	1111448153	135036	0	0	0	1111448153	1578	606	110592	1661907	0.000	0.000	NaN	8141755
		2	63	88887	21882	66556	46150	137000	0	0	0	0	52721	1016	1316	16	40	0	0	0	0.285	41761	5599869	87366	0	0	0	5599869	1020	1356	73301	10399	0.000	0.000	NaN	52721
		3	252	131910	24911	126887	83012	246986	0	0	0	0	237649	1040	1004	104	204	0	0	0	0.056	228980	33241377	127992	0	0	0	33241377	1040	1208	62987	24830	0.000	0.000	NaN	237649
		4	92	160587	22839	197419	116139	200552	0	0	0	0	87379	1808	3236	64	56	0	0	0	0.151	85041	14773973	162585	0	0	0	14773973	1808	3236	138814	6074	0.000	0.000	NaN	87379	377749	4.63965
15053_VAP_DKO_8000X_0007	1	6	10506	102397	27355	102961	4990	192859	0	0	0	0	10356497	186	480	3654	3012	0	0	0	0.001	4211855	1075779284	101277	0	0	0	1075779284	342	3276	33849	2083137	0.000	0.000	NaN	10356497
		7	300	106514	23317	98047	52005	160639	0	0	0	0	293327	3700	792	104	252	0	0	0	0.044	266923	31954205	106947	0	0	0	31954205	3700	792	109250	49903	0.000	0.000	NaN	293327		2.8323
15053_VAP_DKO_8000X_0008	1	1	9293	137491	36872	149752	20727	252519	0	0	0	0	9208690	210	822	3666	2220	0	0	0	0.001	3831821	1277699223	140525	0	0	0	1277699223	234	2352	19768	1699615	0.000	0.000	NaN	9208690
		2	693	141192	34571	112682	59146	225272	0	0	0	0	686019	2600	826	672	56	0	0	0	0.019	674009	97846343	137964	0	0	0	97846343	2600	882	4425	45852	0.000	0.000	NaN	686019		7.44969
15053_VAP_DKO_8000X_0009	2	1	9890	134922	27962	137902	41639	255	0	0	0	0	9788102	366	750	3240	3030	0	0	0	0.001	3530938	1334379589	135315	0	0	0	1334379589	564	3348	39207	2613788	0.000	0.000	NaN	9788102
		2	92	149605	17605	130432	115480	187026	0	0	0	0	82165	1384	1020	72	36	0	0	0	0.171	80498	13763702	151176	0	0	0	13763702	1384	1056	26565	5367	0.000	0.000	NaN	82165
		3	146	154081	25308	141934	102559	213939	0	0	0	0	139709	3464	2468	68	116	0	0	0	0.094	134462	22495804	148822	0	0	0	22495804	3464	2584	59621	12633	0.000	0.000	NaN	139709	221874	2.26677
15053_VAP_DKO_8000X_0011	2	1	11063	132302	29355	133334	0	231414	0	0	0	0	10964564	0	822	4038	2862	0	0	0	0.001	4157355	1463660340	132631	0	0	0	1463660340	0	2676	16604	2835521	0.000	0.000	NaN	10964564
		1	164	140841	19456	147392	90416	195730	0	0	0	0	156744	840	1290	132	78	0	0	0	0.084	153323	23097997	140746	0	0	0	23097997	840	1368	30579	14792	0.000	0.000	NaN	156744
		2	79	112781	15343	113115	83617	147343	0	0	0	0	70245	354	1986	36	54	0	0	0	0.201	64900	8909738	113098	0	0	0	8909738	354	2040	56310	14977	0.000	0.000	NaN	70245
		3	224	131005	20570	122221	84692	190854	0	0	0	0	211928	2634	3582	192	72	0	0	0	0.063	205056	29345064	128263	0	0	0	29345064	2634	3654	20556	24728	0.000	0.000	NaN	211928	438917	4.00305
15053_VAP_DKO_8000X_0012_b	1	1	9059	129041	44781	132103	0	253321	0	0	0	0	8939571	414	1302	3570	2190	0	0	0	0.001	3714310	1168983829	130973	0	0	0	1168983829	432	1770	162999	1593685	0.000	0.000	NaN	8939571
		2	75	147124	30649	158744	90313	209082	0	0	0	0	60887	1488	2652	56	16	0	0	0	0.254	58241	11034277	142165	0	0	0	11034277	1488	2652	164055	11763	0.000	0.000	NaN	60887
		3	52	129197	32424	69631	69413	180625	0	0	0	0	41899	1620	2688	36	20	0	0	0	0.372	41183	6718252	133220	0	0	0	6718252	1620	2688	150945	4664	0.000	0.000	NaN	41899
		4	81	127082	30899	138003	21740	183058	0	0	0	0	71457	3988	2804	32	60	0	0	0	0.199	66212	10293666	132534	0	0	0	10293666	3992	2804	115017	8910	0.000	0.000	NaN	71457	174243	1.94912
15053_VAP_DKO_8000X_0014	1	1	8294	144880	41168	143936	0	255	0	0	0	0	8189048	738	786	2772	2490	0	0	0	0.002	2868941	1201636630	146112	0	0	0	1201636630	780	2736	17904	2271051	0.000	0.000	NaN	8189048		0
15053_VAP_DKO_8000X_0015	1	1	9636	149645	36918	159641	0	254630	0	0	0	0	9458899	192	558	3654	2370	0	0	0	0.001	3984434	1441982166	151884	0	0	0	1441982166	204	2640	24558	1753210	0.000	0.000	NaN	9458899
		2	121	153067	27869	138798	76599	218136	0	0	0	0	109711	453	1676	84	54	0	0	0	0.126	99860	18521147	152382	0	0	0	18521147	453	1730	32735	14977	0.000	0.000	NaN	109711		1.15987
15053_VAP_DKO_8000X_0016	1	7	9373	162302	36034	169218	22617	255000	0	0	0	0	9223627	720	324	2388	3516	0	0	0	0.001	3904544	1521258538	163756	0	0	0	1521258538	918	324	115778	1670879	0.000	0.000	NaN	9223627
		8	114	149854	23392	151214	106716	213678	0	0	0	0	109243	1140	280	100	24	0	0	0	0.120	102840	17083343	147032	0	0	0	17083343	1140	280	166504	17736	0.000	0.000	NaN	109243
		9	156	148048	26949	114924	83057	203915	0	0	0	0	148946	796	756	56	132	0	0	0	0.088	143388	23095483	150081	0	0	0	23095483	796	888	67011	18323	0.000	0.000	NaN	148946	258189	2.79921
15053_VAP_DKO_8000X_0017	1	1	8052	143406	40772	116834	13563	255	0	0	0	0	7925368	1230	558	1788	3276	0	0	0	0.002	3359421	1154702270	143818	0	0	0	1154702270	1554	558	102795	1413538	0.000	0.000	NaN	7925368
		2	194	159068	37724	174723	78598	255	0	0	0	0	181892	1840	3280	104	144	0	0	0	0.074	177629	30859127	157278	0	0	0	30859127	1840	3280	125838	15133	0.000	0.000	NaN	181892		2.29506
15053_VAP_DKO_8000X_0010	1	1	7724	123836	25191	113807	45254	201251	0	0	0	0	7645522	462	1278	2988	1692	0	0	0	0.002	3026523	956511579	122737	0	0	0	956511579	462	1746	168334	1413670	0.000	0.000	NaN	7645522
		2	306	115999	26947	101968	69162	191765	0	0	0	0	293842	3244	1776	200	192	0	0	0	0.045	277244	35495632	112285	0	0	0	35495632	3244	1776	136169	45304	0.000	0.000	NaN	293842
		3	299	143643	18745	141866	101525	188675	0	0	0	0	296524	2188	1584	292	32	0	0	0	0.043	293748	42949333	143782	0	0	0	42949333	2188	1584	173746	13892	0.000	0.000	NaN	296524
		4	228	133063	18554	130851	87274	169000	0	0	0	0	223225	2752	1652	216	28	0	0	0	0.057	217807	30338446	134194	0	0	0	30338446	2752	1652	172614	17483	0.000	0.000	NaN	223225	813591	10.6414
15054_DKO_15kX_0003		1	9152	122442	46655	123612	0	254173	0	0	0	0	9109348	248	564	3376	2424	0	0	0	0.001	3428058	1120592752	125571	0	0	0	1120592752	280	1180	166985	2223377	0.000	0.000	NaN	9109348
		2	676	135837	26699	146006	44873	186736	0	0	0	0	671803	716	544	668	52	0	0	0	0.019	670021	91825740	140237	0	0	0	91825740	716	596	4451	14978	0.000	0.000	NaN	671803
		3	538	143409	32968	140061	59164	215463	0	0	0	0	530074	1560	540	528	52	0	0	0	0.024	530554	77154305	143237	0	0	0	77154305	1560	540	174375	9961	0.000	0.000	NaN	530074
		4	449	156441	24326	161945	98417	224000	0	0	0	0	443112	2364	672	392	196	0	0	0	0.029	438269	70242034	155672	0	0	0	70242034	2364	672	153435	17889	0.000	0.000	NaN	443112
		5	474	124363	46603	101191	16000	242000	0	0	0	0	468469	1644	2808	444	136	0	0	0	0.027	464362	58948265	118936	0	0	0	58948265	1644	2808	162970	21983	0.000	0.000	NaN	468469
		6	414	69414	26914	65417	0.000	122687	0	0	0	0	404944	260	808	184	348	0	0	0	0.032	393650	28737595	70683	0	0	0	28737595	260	1156	62133	38552	0.000	0.000	NaN	404944	2518402	27.6463

[truncated: 6 more sheets: n= 3 bio rep Hela WT Mito, n= 3 bio rep Mito DKO, Fig 4e WT, Fig. 4h, Fig 4e ROP1KO, Fig 4e ROP1HA]
