# Supplementary material for: Toxoplasma effector TgROP1 establishes membrane contact sites with the endoplasmic reticulum during infection
Source: Nat Microbiol. 2025 Nov 25;10(12):3331–45. doi: 10.1038/s41564-025-02193-3 (PMC12669048; doi:10.1038/s41564-025-02193-3)
Supplement: Supplementary file 16 — Unprocessed blots. [file 41564_2025_2193_MOESM16_ESM.zip]

Archive with 18 entries (17 files):
- SourceData_Fig4_unprocesedblots/
- __MACOSX/._SourceData_Fig4_unprocesedblots
- SourceData_Fig4_unprocesedblots/Calnexin+Marker.pdf
- __MACOSX/SourceData_Fig4_unprocesedblots/._Calnexin+Marker.pdf
- SourceData_Fig4_unprocesedblots/.DS_Store
- __MACOSX/SourceData_Fig4_unprocesedblots/._.DS_Store
- SourceData_Fig4_unprocesedblots/HMGCR+TOM70+Marker.tif
- __MACOSX/SourceData_Fig4_unprocesedblots/._HMGCR+TOM70+Marker.tif
- SourceData_Fig4_unprocesedblots/TgMAF1+Marker.pdf
- __MACOSX/SourceData_Fig4_unprocesedblots/._TgMAF1+Marker.pdf
- SourceData_Fig4_unprocesedblots/VAPB+VAPA.tif
- __MACOSX/SourceData_Fig4_unprocesedblots/._VAPB+VAPA.tif
- SourceData_Fig4_unprocesedblots/HMGCR+TOM70.tif
- __MACOSX/SourceData_Fig4_unprocesedblots/._HMGCR+TOM70.tif
- SourceData_Fig4_unprocesedblots/VAPB+VAPA+Marker.tif
- __MACOSX/SourceData_Fig4_unprocesedblots/._VAPB+VAPA+Marker.tif
- SourceData_Fig4_unprocesedblots/HA_ROP1+Marker.tif
- __MACOSX/SourceData_Fig4_unprocesedblots/._HA_ROP1+Marker.tif
