# Supplementary material for: Toxoplasma effector TgROP1 establishes membrane contact sites with the endoplasmic reticulum during infection
Source: Nat Microbiol. 2025 Nov 25;10(12):3331–45. doi: 10.1038/s41564-025-02193-3 (PMC12669048; doi:10.1038/s41564-025-02193-3)
Supplement: Supplementary file 17 — Statistical source data. [file 41564_2025_2193_MOESM17_ESM.xlsx]

## Sheet: 5b_VAPassociation
Parasite Line	% vacuoles positive for ER association
Single mut c	0
single mut b	0
single mut a	0
ROP1 comp c	84
ROP1 comp b	87.4783
ROP1 comp a	85.4389
dROP1 c	0
dROP1 b	0
dROP1a	0
a= rep1
b= rep2
c= rep3

## Sheet: 16395 VAPA ER-WT PRU WT Mito
Name		Area	Mean	StdDEV	Mode	Min	Max	X	Y	XM	YM	Perimeter	BX	BY	Width	Height	Major	Minor	Angle	Circ.	Feret	IntDen	Median	Skew	Kurt	% Area	RawIntDen	FeretX	FeretY	FeretAngle	MinFeret	AR	Round	Solidity	length PVM		% mito covered
1115_16395_6000X_Harshal Nemade_0002	1	39087691	170125	24158	165931	49292	250367	0	0	0	0	11584748	2110856	465415	3050847	4386623	0	0	0	0.004	4783752	6649774374	170243	0	0	0	1980589580	1386	2624	65202	2539297	0.000	0.000	NaN	11584748		0
1115_16395_6000X_Harshal Nemade_0006	1	46581569	160911	36292	182160	27382	254449	0	0	0	0	13783572	1997251	1495190	3814933	4930829	0	0	0	0.003	5757608	7495487086	163347	0	0	0	2232479297	1195	3414	52955	2621378	0.000	0.000	NaN	13783572		0
1115_16395_6000X_Harshal Nemade_0010	1	35468336	158378	29474	165689	40273	253606	0	0	0	0	10462416	2426019	1982593	2891434	3737975	0	0	0	0.004	3921932	5617419872	157285	0	0	0	1673109889	1774	1082	109146	2693033	0.000	0.000	NaN	10462416		0
1115_16395_6000X_Harshal Nemade_0011	1	41525216	167688	28590	163024	28794	252656	0	0	0	0	12272870	2129180	1515346	2825469	4743930	0	0	0	0.003	5047718	6963279229	168354	0	0	0	2073964846	1225	3407	68268	2375116	0.000	0.000	NaN	12272870		0
1115_16395_6000X_Harshal Nemade_0015	1	47266493	147572	34621	148257	0	245655	0	0	0	0	14022441	1112231	2002748	5497022	3237746	0	0	0	0.003	5580021	6975233581	149008	0	0	0	2077525367	622	2419	11421	3091476	0.000	0.000	NaN	14022441		0
1115_16395_6000X_Harshal Nemade_0016	1	39389863	169296	28927	163163	50216	253123	0	0	0	0	11576440	2103527	1751718	2557948	4522217	0	0	0	0.004	4758540	6668557175	169858	0	0	0	1986183908	1356	3412	71035	2434414	0.000	0.000	NaN	11576440
	2	4069256	163671	18754	155530	114642	217768	0	0	0	0	1201896	2072377	5137883	357306	1115895	0	0	0	0.035	1171704	666017918	162540	0	0	0	198368858	1131	2804	107755	112363	0.000	0.000	NaN	1201896		10.3823
1115_16395_6000X_Harshal Nemade_0018	1	45198290	152419	36998	150388	0.092	250748	0	0	0	0	13354008	771415	2589097	5530004	2391205	0	0	0	0.003	5734350	6889060402	155220	0	0	0	2051859278	421	2490	15342	1664104	0.000	0.000	NaN	13354008		0
1115_16395_6000X_Harshal Nemade_0019	1	45137856	157214	30853	164514	6020	243994	0	0	0	0	13280742	1515346	1616124	4238204	4287677	0	0	0	0.003	4573734	7096291623	156455	0	0	0	2113581673	938	1317	136948	3731940	0.000	0.000	NaN	13280742		0
1115_16395_6000X_Harshal Nemade_0020	1	27803227	160213	24974	171824	66491	239900	0	0	0	0	8166984	1707741	2739349	2590930	2576271	0	0	0	0.005	3304911	4454440024	161733	0	0	0	1326724337	932	2803	46393	1620901	0.000	0.000	NaN	8166984		0
1115_16395_6000X_Harshal Nemade_0021	1	38788876	152633	32743	158442	15642	253796	0	0	0	0	11482335	1453046	2515804	4302336	3100320	0	0	0	0.004	4467667	5920481775	154336	0	0	0	1763374793	835	1533	157832	2453244	0.000	0.000	NaN	11482335		0
1115_16395_6000X_Harshal Nemade_0022_TOP	1	39211917	149061	28349	141145	27282	239274	0	0	0	0	11597683	307833	1385250	3974347	3606046	0	0	0	0.004	4591790	5844959828	148358	0	0	0	1740881101	336	2514	40095	2557465	0.000	0.000	NaN	11597683		0
1115_16395_6000X_Harshal Nemade_0022_BOTTOM	1	32288810	158459	24393	150318	20212	243003	0	0	0	0	9561547	4751259	2770499	2418690	3677508	0	0	0	0.004	3811145	5116442109	159058	0	0	0	1523897107	2872	3498	62326	1770007	0.000	0.000	NaN	9561547		0
1115_16395_6000X_Harshal Nemade_0023	1	45812708	163754	33039	169866	3431	251871	0	0	0	0	13422392	1495190	1773706	4529546	4177737	0	0	0	0.003	5513245	7502030010	163142	0	0	0	2234428062	856	2996	40849	2363274	0.000	0.000	NaN	13422392		0
1115_16395_6000X_Harshal Nemade_0024	1	48894867	167288	30735	171884	38982	255	0	0	0	0	14444771	1273477	1969766	4870361	4260192	0	0	0	0.003	5369454	8179538264	168904	0	0	0	2436219238	749	1501	148181	3799635	0.000	0.000	NaN	14444771		0
1115_16395_6000X_Harshal Nemade_0025	1	41686374	162957	40103	165738	9682	252542	0	0	0	0	12276098	2462666	1245992	2865781	4918002	0	0	0	0.003	5000430	6793090657	166565	0	0	0	2023275350	1832	696	102529	2498188	0.000	0.000	NaN	12276098		0
1115_16395_6000X_Harshal Nemade_0029	1	45987296	181982	23304	183729	85967	252260	0	0	0	0	13629888	2013742	950985	3825927	4952817	0	0	0	0.003	5500149	8368857921	182806	0	0	0	2492606796	1390	3174	58486	3110644	0.000	0.000	NaN	13629888		0
1115_16395_6000X_Harshal Nemade_0030	1	47998422	170490	28213	157068	70149	251792	0	0	0	0	14215371	1980760	1332112	4045808	5095739	0	0	0	0.003	5680807	8183247366	170633	0	0	0	2437323968	1306	3454	56725	3070243	0.000	0.000	NaN	14215371		0
1115_16395_6000X_Harshal Nemade_0014	1	40484399	152276	42561	171485	0	248727	0	0	0	0	11952189	2294090	1795694	2550618	4727439	0	0	0	0.004	4937021	6164809297	156096	0	0	0	1836146066	1476	3544	71027	2375686	0.000	0.000	NaN	11952189		0
1115_16395_6000X_Harshal Nemade_0012_BLURRY	1	32607770	148645	24966	146871	57375	241398	0	0	0	0	9639657	3019697	1423729	3765460	2160330	0	0	0	0.004	3823162	4846994372	148622	0	0	0	1443643951	1660	1530	12118	2150563	0.000	0.000	NaN	9639657		0
1115_16395_6000X_Harshal Nemade_0026	1	37405597	149330	30273	139272	39192	244979	0	0	0	0	11055736	2526798	1447549	2187815	4485570	0	0	0	0.004	4501578	5585761424	149038	0	0	0	1663680638	1700	3238	85167	1966641	0.000	0.000	NaN	11055736		0
1115_16395_6000X_Harshal Nemade_0004	1	34118632	153186	25994	146776	51759	229960	0	0	0	0	10111112	1676592	2572606	3523591	2847457	0	0	0	0.004	3572210	5226486301	152955	0	0	0	1556673013	939	2382	13074	2740658	0.000	0.000	NaN	10111112		0

## Sheet: 16401 VAPA ER-FFAT mutant  Mito
Name		Area	Mean	StdDEV	Mode	Min	Max	X	Y	XM	YM	Perimeter	BX	BY	Width	Height	Major	Minor	Angle	Circ.	Feret	IntDen	Median	Skew	Kurt	% Area	RawIntDen	FeretX	FeretY	FeretAngle	MinFeret	AR	Round	Solidity	length PVM		% mito covered
1115_16401_5000X_Harshal Nemade_0028	1	64916144	191836	27994	201685	52799	255	0	0	0	0	13116035	2170611	2555861	4022014	4134287	0	0	0	0.005	4633112	12453222287	195824	0	0	0	2569636803	1184	1374	137715	3503331	0.000	0.000	NaN	13116035
	2	2767235	182784	17073	191328	147049	233910	0	0	0	0	565792	2373142	5160153	350027	438085	0	0	0	0.109	560747	505807180	185080	0	0	0	104369834	1078	2344	128625	22206	0.000	0.000	NaN	565792		4.31374
1115_16401_6000X_Harshal Nemade_0001	1	38560568	155062	34141	159846	11922	243534	0	0	0	0	11309599	1348603	2999542	4558863	2246450	0	0	0	0.004	4563931	5979277151	158015	0	0	0	1780886592	736	2175	3545	2233521	0.000	0.000	NaN	11309599		0
1115_16401_6000X_Harshal Nemade_0002	1	43804939	194668	22203	204065	107142	250153	0	0	0	0	12847723	2524965	1931287	4815391	3309207	0	0	0	0.003	4993538	8527405586	196959	0	0	0	2539829128	1387	1582	163500	2920511	0.000	0.000	NaN	12847723		0
1115_16401_6000X_Harshal Nemade_0003	1	36371496	160979	24292	178162	69671	241644	0	0	0	0	10642578	1700412	2997709	4078790	2479157	0	0	0	0.004	4365082	5855033886	161687	0	0	0	1743881590	949	1783	157569	1977855	0.000	0.000	NaN	10642578		0
1115_16401_6000X_Harshal Nemade_0004	1	47810404	205745	18604	213492	134185	252568	0	0	0	0	14083959	1046266	1738891	4886852	4117269	0	0	0	0.003	5786529	9836765993	207697	0	0	0	2929813123	622	1087	142488	2680117	0.000	0.000	NaN	14083959
	2	1040816	205569	10373	212006	178366	229781	0	0	0	0	302128	5894640	4956481	98946	274851	0	0	0	0.143	290303	213959515	204919	0	0	0	63726371	3220	2855	71222	38049	0.000	0.000	NaN	302128
	3	1265767	207885	11817	202993	177051	240604	0	0	0	0	365055	1000458	2044892	60467	351809	0	0	0	0.119	356968	263133446	208094	0	0	0	78372488	546	1308	80248	16267	0.000	0.000	NaN	365055	667183	4.73718
1115_16401_6000X_Harshal Nemade_0005	1	47105334	165420	32150	150659	72024	254202	0	0	0	0	13785681	1214842	1486028	5057260	3710490	0	0	0	0.003	5707238	7792177079	164875	0	0	0	2320846372	804	919	145437	2398220	0.000	0.000	NaN	13785681		0
1115_16401_6000X_Harshal Nemade_0006	1	47044900	188927	25326	199623	44996	254994	0	0	0	0	13828523	1881814	1579478	4320659	4688960	0	0	0	0.003	5657835	8888045384	191291	0	0	0	2647243212	1237	970	127460	2489792	0.000	0.000	NaN	13828523		0
1115_16401_6000X_Harshal Nemade_0007	1	42055696	165887	38246	164318	0	252645	0	0	0	0	12372700	1363261	2814475	4815391	2689876	0	0	0	0.003	4895224	6976489483	168884	0	0	0	2077899429	800	2652	18869	2485156	0.000	0.000	NaN	12372700
	2	1913759	170736	26922	154192	93071	230929	0	0	0	0	562284	2338067	3149794	538708	137426	0	0	0	0.076	555961	326747904	171378	0	0	0	97319617	1276	1794	14311	32230	0.000	0.000	NaN	562284		4.54455
1115_16401_6000X_Harshal Nemade_0008	1	41286835	159462	39072	177555	19130	254242	0	0	0	0	12176467	1458543	2429684	4743930	2935410	0	0	0	0.003	5068558	6583664216	162815	0	0	0	1960899124	805	1608	156410	2122127	0.000	0.000	NaN	12176467		0
1115_16401_6000X_Harshal Nemade_0010	1	46480845	156224	32891	163558	18670	252686	0	0	0	0	13739434	2041227	2145671	5040769	3633531	0	0	0	0.003	5664846	7261443207	158899	0	0	0	2162770937	1210	3154	31994	2512516	0.000	0.000	NaN	13739434		6.50082
	2	3085517	157602	28313	145595	53001	226657	0	0	0	0	893176	5955107	2127347	797068	329821	0	0	0	0.049	862612	486283913	159378	0	0	0	144836320	3250	1161	157521	84948	0.000	0.000	NaN	893176
1115_16401_6000X_Harshal Nemade_0011	1	57688087	168873	35826	177645	7134	253054	0	0	0	0	16877466	1040769	762254	4976637	5892807	0	0	0	0.003	7088892	9741954039	174161	0	0	0	2901574035	580	3480	51127	2937152	0.000	0.000	NaN	16877466		0
1115_16401_6000X_Harshal Nemade_0014	1	43496052	175536	32704	187530	0	254683	0	0	0	0	12663919	983967	2658726	4386623	3287219	0	0	0	0.003	4677135	7635123019	178771	0	0	0	2274068900	573	1964	154820	2730263	0.000	0.000	NaN	12663919		3.541
	2	1537722	148453	23857	132858	77256	213469	0	0	0	0	448429	2752176	2909757	443426	43976	0	0	0	0.096	445602	228279306	146754	0	0	0	67991422	1502	1588	174336	20020	0.000	0.000	NaN	448429
1115_16401_6000X_Harshal Nemade_0016	1	31436012	159819	34500	177233	0	251366	0	0	0	0	9234299	1704077	2777828	3276225	2396702	0	0	0	0.005	3757583	##########	161734	0	0	0	##########	972	2746	34992	1941768	0.000	0.000	NaN	9234299		0
1115_16401_6000X_Harshal Nemade_0017	1	53242794	170935	45331	192185	5689	255	0	0	0	0	15572808	901512	1649107	5313788	4866697	0	0	0	0.003	6335834	9101035467	179865	0	0	0	2710680844	660	3432	38235	2615900	0.000	0.000	NaN	15572808		0
1115_16401_6000X_Harshal Nemade_0018	1	52074393	203800	25902	211803	86168	255	0	0	0	0	15336142	1158039	996793	4668804	5350435	0	0	0	0.003	6437939	10612779833	207479	0	0	0	3160943510	840	644	128018	2813122	0.000	0.000	NaN	15336142		0
1115_16401_6000X_Harshal Nemade_0019	1	47414222	176289	33372	178428	45373	254987	0	0	0	0	13985811	925332	1277141	3924874	5337608	0	0	0	0.003	5761320	8358626386	178637	0	0	0	2489559404	931	745	114462	2718987	0.000	0.000	NaN	13985811		0
1115_16401_6000X_Harshal Nemade_0020	1	47242991	164088	33776	165304	38262	254361	0	0	0	0	13960940	769583	2275767	5667430	3320201	0	0	0	0.003	5981803	##########	164688	0	0	0	##########	420	2727	18984	2433158	0.000	0.000	NaN	13960940		0
1115_16401_6000X_Harshal Nemade_0021	1	43979528	160708	35483	180336	36233	237271	0	0	0	0	12921656	1289968	1839670	4661475	3584058	0	0	0	0.003	5289363	7067852131	165389	0	0	0	2105111166	708	2684	29193	2327671	0.000	0.000	NaN	12921656		0
1115_16401_6000X_Harshal Nemade_0022_left	1	38134169	148213	36035	130254	49631	255	0	0	0	0	11270436	104443	3585891	4474576	2770499	0	0	0	0.004	4749891	5651966885	145842	0	0	0	1683399480	78	3220	22380	2107106	0.000	0.000	NaN	11270436		0
1115_16401_6000X_Harshal Nemade_0024	1	33672088	171755	24553	166235	86346	251946	0	0	0	0	9934355	2909757	1749885	1896473	4045808	0	0	0	0.004	4048332	##########	171773	0	0	0	##########	1849	955	92023	1881611	0.000	0.000	NaN	9934355		0
1115_16401_6000X_Harshal Nemade_0025	1	41978474	164709	31862	187481	43401	247747	0	0	0	0	12401425	2453504	1427393	2495648	5090242	0	0	0	0.003	5092738	6914219650	167844	0	0	0	2059352787	2041	779	91794	2328256	0.000	0.000	NaN	12401425		0
1115_16401_6000X_Harshal Nemade_0027	1	55770970	215017	22806	229028	112016	255	0	0	0	0	16473217	901512	2118186	6405863	4214383	0	0	0	0.003	6952703	11991702494	220059	0	0	0	3571646145	532	3260	24674	2820963	0.000	0.000	NaN	16473217		0
1115_16401_6000X_Harshal Nemade_0009	1	34786769	196117	19462	192181	140023	250833	0	0	0	0	10281877	1584975	3246908	4298671	1907467	0	0	0	0.004	4316202	6822290129	194592	0	0	0	2031972212	868	1958	174079	1892407	0.000	0.000	NaN	10281877		0
1115_16401_6000X_Harshal Nemade_0026	1	44959910	205715	20359	220072	122658	253565	0	0	0	0	13207872	2140174	1062758	2807146	5328447	0	0	0	0.003	5562851	9248909277	207800	0	0	0	2754724042	1680	3488	73308	2493761	0.000	0.000	NaN	13207872		0

## Sheet: 16405 VAPA OMM- WT PRU WT Mito
Name		Area	Mean	StdDEV	Mode	Min	Max	X	Y	XM	YM	Perimeter	BX	BY	Width	Height	Major	Minor	Angle	Circ.	Feret	IntDen	Median	Skew	Kurt	% Area	RawIntDen	FeretX	FeretY	FeretAngle	MinFeret	AR	Round	Solidity	length PVM		% mito covered
1115_16405_5000X__0020_far	1	65759400	151983	42128	165341	1698	253306	0	0	0	0	13447606	1452944	2597688	5001650	3839295	0	0	0	0.005	5437154	9994278757	156917	0	0	0	2062250711	680	2588	29388	2489742	0.000	0.000	NaN	13447606
	2	7865539	143965	25195	139344	64714	219413	0	0	0	0	1594838	3553109	2947716	1135938	1017061	0	0	0	0.039	1524719	1132362027	143188	0	0	0	233655119	1614	1801	41840	162635	0.000	0.000	NaN	1594838
	3	4172661	151369	27549	150459	71223	223167	0	0	0	0	844098	2595487	4189322	614199	554761	0	0	0	0.074	827647	631612619	150376	0	0	0	130328922	1179	2155	42089	54689	0.000	0.000	NaN	844098
	4	7187058	160210	29281	144977	78948	245483	0	0	0	0	1465792	5930654	3495872	515135	1360484	0	0	0	0.042	1454744	1151436339	160041	0	0	0	237590972	2694	2206	69261	61019	0.000	0.000	NaN	1465792	3904728	29.0366
1115_16405_6000X__0001_very close	1	35203096	151062	35527	154750	15240	254133	0	0	0	0	10405569	2187815	2151168	3776454	2951901	0	0	0	0.004	4053546	5317850492	152033	0	0	0	1583885209	1278	1336	150689	2228443	0.000	0.000	NaN	10405569
	2	2571824	127934	30995	142597	52992	201464	0	0	0	0	759283	4996793	4701786	648649	368300	0	0	0	0.056	745916	329024150	129424	0	0	0	97997581	2727	2767	29588	57201	0.000	0.000	NaN	759283		7.29689
1115_16405_6000X__0004_far	1	41679659	138303	40164	140961	2276	244619	0	0	0	0	12343546	2682547	1451214	2770499	5027943	0	0	0	0.003	5213568	5764434772	140595	0	0	0	1716897266	1924	812	107340	2245423	0.000	0.000	NaN	12343546
	2	5358526	141149	26271	162132	69879	200720	0	0	0	0	1575235	2675217	1495190	740266	1260650	0	0	0	0.027	1454560	756351931	141503	0	0	0	225274223	1468	1504	60076	264799	0.000	0.000	NaN	1575235
	3	3468269	130155	24012	126853	75250	212144	0	0	0	0	1022913	4232707	1764544	575355	835547	0	0	0	0.042	1014481	451414212	128703	0	0	0	134450620	2310	963	124551	44904	0.000	0.000	NaN	1022913
	11	2105135	152455	27028	127998	90074	213750	0.000	0.000	0	0	613611	5095739	3626202	146587	593678	0	0	0.000	0.070	611508	320938680	150021	0	0	0	95589379	2781000	1979000	103870	9256	0.000	0.000	NaN	613611	3211759	26.0197
1115_16405_6000X__0007	1	25859251	151223	36826	161162	28222	242939	0	0	0	0	7608045	2583600	2814475	2158497	2480989	0	0	0	0.006	2588438	3910525222	154164	0	0	0	1164723052	1688	1636	118960	2108565	0.000	0.000	NaN	7608045		0
1115_16405_6000X__0005_far	1	22266755	145568	44024	181695	16079	236327	0	0	0	0	6578135	3036188	2851122	1678424	2437013	0	0	0	0.006	2450513	3241319523	153353	0	0	0	965404736	2001	1556	97476	1554555	0.000	0.000	NaN	6578135
	3	4643384	159312	29830	163848	54272	227965	0	0	0	0	1345415	3050847	4056802	564361	1147045	0	0	0	0.032	1278365	739745389	162317	0	0	0	220328079	1665	2214	116198	183773	0.000	0.000	NaN	1345415		20.4528
1115_16405_6000X__0010_far	1	43331536	146561	41806	163518	0.528	251131	0	0	0	0	12834301	850206	1399908	4566193	3796610	0	0	0	0.003	5430795	6350702564	152498	0	0	0	1891513098	528	2772	35664	2347825	0.000	0.000	NaN	12834301
	2	2776629	119908	46092	102142	38102	223349	0	0	0	0	816012	819056	4056802	38479	808062	0	0	0	0.052	808230	332940003	111447	0	0	0	99163891	459	2214	91169	35218	0.000	0.000	NaN	816012
	3	2944503	102394	23633	96318	35698	178728	0	0	0	0	869659	2237288	1636280	676134	533211	0	0	0	0.049	861087	301498290	102428	0	0	0	89799193	1221	1184	38260	14883	0.000	0.000	NaN	869659	1685671	13.1341
1115_16405_6000X__0011_both	1	29760633	150161	41630	136383	18469	253379	0	0	0	0	8806321	2666056	2039395	2083371	3386165	0	0	0	0.005	3499013	4468892276	151227	0	0	0	1331028841	1866	2961	74042	2050121	0.000	0.000	NaN	8806321
	2	1151613	144648	22481	134507	103080	209641	0	0	0	0	330635	4617498	4141090	87952	318827	0	0	0	0.132	330736	166579001	142633	0	0	0	49614410	2520	2434	74578	8241	0.000	0.000	NaN	330635
	3	7104411	152344	26189	157392	62974	238763	0	0	0	0	2090067	2627576	2343564	841044	1841502	0	0	0	0.020	2017677	1082317654	153601	0	0	0	322360872	1443	2284	65879	213439	0.000	0.000	NaN	2090067
	4	4670244	104801	26959	123260	40000	184506	0	0	0	0	1367412	3177279	4965643	1209345	423271	0	0	0	0.031	1249276	489446121	104868	0	0	0	145778162	1734	2881	14525	247248	0.000	0.000	NaN	1367412
	5	7285715	168032	24383	168818	95246	251549	0	0	0	0	2136112	4181401	2022904	601008	1839670	0	0	0	0.020	1915896	1224234915	167829	0	0	0	364629953	2282	1104	106216	384161	0.000	0.000	NaN	2136112	5924226	67.2724
1115_16405_6000X__0012	1	35099014	148172	35403	161025	24703	228192	0	0	0	0	10390711	1874484	1777370	3441136	3386165	0	0	0	0.004	4401608	5200683950	151088	0	0	0	1548987960	1086	2695	43482	1915790	0.000	0.000	NaN	10390711
	2	1625017	129762	22379	129375	62427	200087	0	0	0	0	479912	2792487	5079248	467247	82455	0	0	0	0.089	474467	210865484	128881	0	0	0	62804835	1524	2817	10008	35346	0.000	0.000	NaN	479912
	3	2806847	141017	35008	119784	57888	220406	0	0	0	0	823114	4502061	3530920	461750	674301	0	0	0	0.052	817249	395813987	140794	0	0	0	117890475	2457	2295	55597	27226	0.000	0.000	NaN	823114
	4	1447071	120368	36772	92380	65712	215754	0	0	0	0	420954	2132844	3598717	318827	280348	0	0	0	0.103	424554	174181157	106534	0	0	0	51878660	1164	2117	41326	4128	0.000	0.000	NaN	420954
	5	2484529	155175	25158	161638	70538	216755	0	0	0	0	724198	3334860	2389372	555199	450756	0	0	0	0.060	715141	385537939	156757	0	0	0	114829825	1820	1550	39072	41063	0.000	0.000	NaN	724198	2448178	23.5612
1115_16405_6000X__0013	1	45067349	157700	26460	158750	52380	254840	0	0	0	0	13318228	985799	1694915	3781951	4633989	0	0	0	0.003	5735014	7107140213	157582	0	0	0	2116812851	547	3376	50757	1958036	0.000	0.000	NaN	13318228
	2	2662475	147540	16225	156804	90862	189294	0	0	0	0	782127	4547869	2805313	197893	725607	0	0	0	0.055	752108	392820565	148358	0	0	0	116998905	2482	1927	74745	85326	0.000	0.000	NaN	782127
	3	4586307	122733	18336	116069	77514	180866	0	0	0	0	1346353	2959230	1749885	621163	1181860	0	0	0	0.032	1335154	562889059	122392	0	0	0	167652636	1615	1600	62274	73509	0.000	0.000	NaN	1346353	2128480	15.9817
1115_16405_6000X__0014	1	38530350	169394	30583	178539	65687	250289	0	0	0	0	11390511	1841502	1841502	3633531	3650023	0	0	0	0.004	4442532	6526807876	171391	0	0	0	1943964854	1113	1206	137307	2726984	0.000	0.000	NaN	11390511
	2	2474457	136996	22722	128005	79374	195184	0	0	0	0	726351	2512139	1819514	709116	115437	0	0	0	0.059	718450	338990007	136894	0	0	0	100965843	1371	1056	9246	38802	0.000	0.000	NaN	726351
	3	1682094	153793	20613	151044	93235	200864	0	0	0	0	488214	1967934	3578561	137426	434265	0	0	0	0.089	455491	258694002	153853	0	0	0	77050230	1074	1953	107560	52942	0.000	0.000	NaN	488214
	4	3498486	161262	25063	172357	93702	231147	0	0	0	0	1041189	3027027	5000458	967476	384792	0	0	0	0.041	1041189	564171568	164177	0	0	0	168034623	1652	2729	158311	0.000	0.000	0.000	NaN	1041189
	5	1389993	165854	19647	168375	116898	210030	0	0	0	0	406686	4126431	5456710	401283	71461	0	0	0	0.106	407596	230535541	166597	0	0	0	68663426	2252	2978	169902	5412	0.000	0.000	NaN	406686
	6	1792890	176908	24422	171228	110906	236967	0	0	0	0	515703	4983966	5117727	425103	285845	0	0	0	0.085	512269	317176247	175673	0	0	0	94468765	2720	2949	33917	12170	0.000	0.000	NaN	515703
	7	2968005	174160	26507	173396	107438	232051	0	0	0	0	852882	5211177	3842418	285845	791571	0	0	0	0.051	841601	516907717	174444	0	0	0	153957410	2844	2097	109855	41726	0.000	0.000	NaN	852882	4031025	35.3893
1115_16405_6000X__0016	1	45057276	173732	31139	191046	68310	249408	0	0	0	0	13223063	1836005	978470	3309207	5244159	0	0	0	0.003	5398881	7827868372	177282	0	0	0	2331476778	1506	552	105593	2588277	0.000	0.000	NaN	13223063
	2	5502897	153996	29883	158672	79286	243844	0	0	0	0	1581078	2825469	5332111	1286303	868529	0	0	0	0.028	1552069	847421577	154244	0	0	0	252398691	1542	2910	145972	109649	0.000	0.000	NaN	1581078
	3	8561554	164173	26710	158205	84917	238074	0	0	0	0	2418420	1989922	857535	1671095	1099404	0	0	0	0.018	1788620	1405573233	163037	0	0	0	418640324	1086	1068	20886	690634	0.000	0.000	NaN	2418420	3999498	30.2464
1115_16405_6000X__0017	1	42562675	162216	32887	158100	37474	252667	0	0	0	0	12538351	2448007	1333944	2660559	5005955	0	0	0	0.003	5062558	6904326909	163772	0	0	0	2056406302	2024	728	98576	2356227	0.000	0.000	NaN	12538351
	1	1527650	164231	19175	146782	127551	217883	0	0	0	0	446484	4009161	1487861	236372	373797	0	0	0	0.096	442263	250888149	163109	0	0	0	74725310	2188	812	122307	24678	0.000	0.000	NaN	446484
	2	1903687	151971	26960	154542	75047	213019	0	0	0	0	554231	4454420	2829134	87952	538708	0	0	0	0.078	542732	289304562	155763	0	0	0	86167375	2443	1544	96981	47992	0.000	0.000	NaN	554231	1000715	7.98123
1115_16405_6000X__0018	1	36609876	161252	37198	176245	27451	254862	0	0	0	0	10846511	2288593	1575813	2286761	4524049	0	0	0	0.004	4551936	5903406925	166292	0	0	0	1758289167	1807	860	97494	1988606	0.000	0.000	NaN	10846511		0
1115_16405_6000X__0021	1	45426598	135284	48126	151844	0	242193	0	0	0	0	13437432	1705909	1442052	4073293	4655978	0	0	0	0.003	5791662	6145488509	139540	0	0	0	1830391502	997	3172	47115	2053161	0.000	0.000	NaN	13437432
	2	6375840	150707	18261	146311	97828	203459	0	0	0	0	1884213	3267063	1387082	1616124	939991	0	0	0	0.023	1869610	960886151	150785	0	0	0	286193334	1783	1270	30184	62621	0.000	0.000	NaN	1884213		14.0221
1115_16405_6000X__0023_far	1	37821924	155370	43916	144379	34618	255	0	0	0	0	11174028	2374713	1868987	1964269	4573522	0	0	0	0.004	4591832	5876405854	155684	0	0	0	1750247083	1656	3472	77650	1948820	0.000	0.000	NaN	11174028
	2	10310797	155001	30849	169371	53195	231821	0	0	0	0	3024351	2455336	1920293	1355932	2557948	0	0	0	0.014	2895107	1598179639	155980	0	0	0	476006818	1340	2444	62073	333253	0.000	0.000	NaN	3024351		27.0659
1115_16405_6000X__0024	1	40246019	152461	43399	185561	3790	246784	0	0	0	0	11919615	1870820	1749885	3963353	3661017	0	0	0	0.004	4968171	6135942844	157257	0	0	0	1827548392	1111	2875	44103	2330162	0.000	0.000	NaN	11919615		0
1115_16405_6000X__0025_both	1	33084531	148306	39199	144563	38427	253215	0	0	0	0	9760076	2528630	1792029	2308749	3748969	0	0	0	0.004	3793837	4906633899	146158	0	0	0	1461407174	1572	2946	70357	2187556	0.000	0.000	NaN	9760076
	2	2356945	133625	23129	116218	68745	192128	0	0	0	0	694495	2803481	2264773	302336	621163	0	0	0	0.061	690834	314946080	132684	0	0	0	93804525	1530	1575	64047	20926	0.000	0.000	NaN	694495
	3	5600264	185227	29962	195527	105268	253862	0	0	0	0	1642875	4293174	3655520	522217	1506184	0	0	0	0.026	1594146	1037318655	188436	0	0	0	308958230	2343	2817	70878	134989	0.000	0.000	NaN	1642875	2337370	23.9483
1115_16405_6000X__0026	1	40108362	146782	39468	150517	0	254340	0	0	0	0	11825493	1143381	2365552	4958314	2330737	0	0	0	0.004	5003815	5887202426	148359	0	0	0	1753462768	624	1657	170579	2135851	0.000	0.000	NaN	11825493
	2	2081633	112690	30058	101825	41414	196845	0	0	0	0	610682	1220339	2499313	516720	296839	0	0	0	0.070	595914	234579108	109410	0	0	0	69867775	666	1526	29876	56061	0.000	0.000	NaN	610682
	3	1823107	119686	31481	113525	32606	198994	0	0	0	0	539963	2105359	2385707	538708	21988	0	0	0	0.079	539157	218199664	122677	0	0	0	64989270	1149	1314	2337	12025	0.000	0.000	NaN	539963
	4	2471100	141129	34676	116167	68109	237803	0	0	0	0	732504	2951901	2361887	725607	76958	0	0	0	0.058	729677	348742974	136730	0	0	0	103870697	1611	1289	173946	24007	0.000	0.000	NaN	732504	1883149	15.9245
1115_16405_6000X__0027	1	50083412	154433	33054	158134	48795	252364	0	0	0	0	14860740	434265	2321576	6299587	2545121	0	0	0	0.003	6310667	7734545318	156502	0	0	0	2303681148	237	2371	3396	2508143	0.000	0.000	NaN	14860740
	2	9078605	161085	23843	148531	91033	229244	0	0	0	0	2694834	1803023	2266605	2589097	489235	0	0	0	0.016	2628991	1462425292	159862	0	0	0	435573319	984	1504	9994	233979	0.000	0.000	NaN	2694834
	3	3800658	129278	25730	105295	52938	209704	0	0	0	0	1124708	4980302	4531378	1110398	76958	0	0	0	0.038	1111269	491341923	128839	0	0	0	146342814	2718	2515	2268	51688	0.000	0.000	NaN	1124708
	4	6298618	164911	22364	156457	98444	249218	0	0	0	0	1865776	1385250	4791571	1852496	82455	0	0	0	0.023	1852896	1038710823	164570	0	0	0	309372878	756	2648	1190	54909	0.000	0.000	NaN	1865776
	5	3115734	154807	25529	144344	75768	222675	0	0	0	0	908212	698122	3065506	654146	621163	0	0	0	0.047	902081	482337106	155249	0	0	0	143660791	381	2012	43519	39385	0.000	0.000	NaN	908212	6593530	44.3688
1115_16405_6000X__0029	1	40215802	153272	37276	149783	7184	254679	0	0	0	0	11852968	2011910	1978928	3715987	4089784	0	0	0	0.004	5060533	6163952687	154762	0	0	0	1835890931	1248	1140	129535	2157597	0.000	0.000	NaN	11852968
	2	2954576	137791	26599	156482	75423	204714	0	0	0	0	872919	2204306	2017407	802565	175905	0	0	0	0.049	805271	407114527	139936	0	0	0	121256263	1203	1161	175301	147395	0.000	0.000	NaN	872919
	3	3639500	157098	33739	139213	71900	241674	0	0	0	0	1073392	5458543	4914338	247366	1000458	0	0	0	0.040	1016771	571759879	157203	0	0	0	170294749	2979	2682	100277	145175	0.000	0.000	NaN	1073392
	4	4727321	163797	29439	158235	81356	227684	0	0	0	0	1385214	2292258	4144754	758589	1121392	0	0	0	0.031	1353875	774322290	164803	0	0	0	230626571	1251	2262	124077	88600	0.000	0.000	NaN	1385214
	5	2581896	154424	29154	131464	99059	233947	0	0	0	0	754390	1984425	2688044	38479	742098	0	0	0	0.057	742281	398707553	149335	0	0	0	118752304	1092	1467	91273	36114	0.000	0.000	NaN	754390	4085915	34.4717
1115_16405_6000X__0030	1	50959712	160971	34679	173221	7244	255	0	0	0	0	15076208	791571	1986257	5167201	4727439	0	0	0	0.003	5868147	8203034124	163618	0	0	0	2443217318	456	1612	145020	3089032	0.000	0.000	NaN	15076208
	2	6117314	161366	20293	152188	104058	230429	0	0	0	0	1808028	3481447	5482363	1289968	1245992	0	0	0	0.024	1793464	987128175	160342	0	0	0	294009340	1900	2992	135993	46644	0.000	0.000	NaN	1808028
	3	3881238	171072	21963	189384	98019	222101	0	0	0	0	1129051	5438387	3723316	410444	1026111	0	0	0	0.038	1105155	663969837	170779	0	0	0	197758851	2968	2032	111801	88931	0.000	0.000	NaN	1129051
	4	6093812	167341	38944	172264	65814	251830	0	0	0	0	1792834	4800732	5599633	1165369	1165369	0	0	0	0.024	1648080	1019743439	172254	0	0	0	303723573	2620	3692	45000	316141	0.000	0.000	NaN	1792834
	5	4871692	174210	26271	178852	106765	247101	0	0	0	0	1426137	1788364	4119102	1106734	872194	0	0	0	0.030	1409107	848697718	172800	0	0	0	252778781	976	2248	141759	58737	0.000	0.000	NaN	1426137
	6	6436274	144991	23189	134892	74783	210360	0	0	0	0	1894245	2675217	2008245	1803023	505726	0	0	0	0.023	1872606	933200640	143491	0	0	0	277947395	1460	1096	164332	88844	0.000	0.000	NaN	1894245	8050295	53.3973
1115_16405_6000X__0031	1	41078672	155149	41149	156490	25145	253107	0	0	0	0	12165924	1544663	2294090	4485570	2940907	0	0	0	0.003	4986911	6373303753	158803	0	0	0	1898244706	894	1408	150553	2373735	0.000	0.000	NaN	12165924
	2	2044701	135993	19097	146467	87277	195126	0	0	0	0	597064	4617498	5020613	544205	230875	0	0	0	0.072	591154	278064380	136049	0	0	0	82819564	2520	2740	157011	33037	0.000	0.000	NaN	597064
	3	6429559	141491	24841	133753	75189	220043	0	0	0	0	1890695	1583142	2213467	1839670	278516	0	0	0	0.023	1851908	909724730	139297	0	0	0	270955257	864	1360	6591	144603	0.000	0.000	NaN	1890695
	4	3424622	172357	22827	171043	105404	230338	0	0	0	0	993239	5372423	3261566	608337	769583	0	0	0	0.044	980985	590256008	171269	0	0	0	175803694	2932	1780	128326	65358	0.000	0.000	NaN	993239
	5	2202502	175329	25993	157229	118846	252536	0	0	0	0	638476	6032065	4382959	29317	637655	0	0	0	0.068	638328	386163230	173594	0	0	0	115016063	3292	2740	87368	22660	0.000	0.000	NaN	638476
	6	2837064	184002	19687	187204	106635	233562	0	0	0	0	818357	2125515	4331653	769583	227210	0	0	0	0.053	800378	522025325	185278	0	0	0	155481654	1160	2368	164055	71394	0.000	0.000	NaN	818357	4937831	40.5874
1115_16405_6000X__0032	1	48162938	149720	36349	169332	28621	237444	0	0	0	0	14254956	2301420	806230	3092991	5914796	0	0	0	0.003	5950657	7210975316	156706	0	0	0	2147739422	2016	440	96293	2605214	0.000	0.000	NaN	14254956		0
1115_16405_6000X__0033	1	41364057	160631	41532	189050	12167	253671	0	0	0	0	12212471	1330279	2759505	4991296	2693541	0	0	0	0.003	5030481	6644349473	165584	0	0	0	1978973811	726	2358	7156	2286026	0.000	0.000	NaN	12212471		0
1115_16405_6000X__0035	1	47521661	151196	44805	165800	0	254923	0	0	0	0	14060805	1167201	1903802	5178195	3974347	0	0	0	0.003	5851799	7185061671	158307	0	0	0	2140021221	694	1318	149581	2412424	0.000	0.000	NaN	14060805
	2	7309217	150809	38711	158676	50382	242239	0	0	0	0	2157024	4536875	3463124	1632615	1313788	0	0	0	0.020	2095584	1102294394	153225	0	0	0	328310807	2476	1890	141176	183169	0.000	0.000	NaN	2157024		15.3407
1115_16405_6000X__0002	1	34451022	146267	38629	151297	9913	248819	0	0	0	0	10194993	2224462	2437013	3928538	2506642	0	0	0	0.004	4223445	5039051093	147635	0	0	0	1500846724	1232	1468	153568	1870520	0.000	0.000	NaN	10194993
	2	2779987	102477	26449	95460	37262	184046	0	0	0	0	823525	2220797	2535959	117270	784242	0	0	0	0.052	788009	284884934	102043	0	0	0	84851019	1234	1812	84395	91230	0.000	0.000	NaN	823525
	3	2773272	132394	26056	137380	74101	199193	0	0	0	0	799617	2596427	3745304	571690	549702	0	0	0	0.055	793097	367164524	134088	0	0	0	109357429	1417	2044	136123	28650	0.000	0.000	NaN	799617
	4	3112377	150048	21467	128086	87789	200534	0	0	0	0	903956	4641319	4883188	879523	98946	0	0	0	0.048	880914	467004401	148836	0	0	0	139094050	2533	2692	3219	83046	0.000	0.000	NaN	903956	2527098	24.7876

## Sheet: 16409 VAPAOMM-FFAT Pru wt Mito
Name		Area	Mean	StdDEV	Mode	Min	Max	X	Y	XM	YM	Perimeter	BX	BY	Width	Height	Major	Minor	Angle	Circ.	Feret	IntDen	Median	Skew	Kurt	% Area	RawIntDen	FeretX	FeretY	FeretAngle	MinFeret	AR	Round	Solidity	length PVM		% Mito covered
1115_16409_6000X__0002	1	44731602	170838	37317	180270	14513	254931	0	0	0	0	13199772	1385250	2462666	4976637	3422812	0	0	0	0.003	5537822	##########	175738	0	0	0	##########	812	1416	148035	2309511	0.000	0.000	NaN	13199772		0
1115_16409_6000X__0004	1	41139106	138354	45172	91286	11420	245086	0	0	0	0	12185126	1672927	2336234	4469079	3490609	0	0	0	0.003	5202300	5691751794	137321	0	0	0	1695249141	991	1431	144765	2081202	0.000	0.000	NaN	12185126
	2	1856682	172853	19834	174499	123835	224769	0	0	0	0	532782	5658268	5573980	428768	280348	0	0	0	0.082	512286	320932683	171791	0	0	0	95587593	3088	3195	33179	55297	0.000	0.000	NaN	532782		4.3724
1115_16409_6000X__0006	1	40427322	158889	38907	178382	28899	245713	0	0	0	0	11904378	1781035	1846999	2741182	4683463	0	0	0	0.004	4753599	6423447948	164338	0	0	0	1913179810	1836	3564	80146	2284320	0.000	0.000	NaN	11904378		0
1115_16409_6000X__0008	1	48031997	163533	36294	185060	45590	255	0	0	0	0	14220051	1244159	313330	5881813	3034356	0	0	0	0.003	5886784	7854807633	167469	0	0	0	2339500452	679	1101	177645	3003893	0.000	0.000	NaN	14220051		0
1115_16409_6000X__0009	1	46561424	171697	30857	174471	59592	255	0	0	0	0	13771897	2169491	1222171	3261566	5306458	0	0	0	0.003	5762893	7994461863	172929	0	0	0	2381095504	1512	691	115783	2241530	0.000	0.000	NaN	13771897
	2	2095063	144617	22880	158582	82497	197410	0	0	0	0	608781	3164452	1311956	461750	388456	0	0	0	0.071	603416	302982517	146057	0	0	0	90241260	1727	716	139927	29111	0.000	0.000	NaN	608781		4.42046
1115_16409_6000X__0010	1	45691839	148507	48106	186096	20730	253973	0	0	0	0	13533287	1837838	1605130	3710490	5051763	0	0	0	0.003	5741831	6785577666	156611	0	0	0	2021037657	1225	3576	57710	2424496	0.000	0.000	NaN	13533287		0
1115_16409_6000X__0013	1	38886243	151342	36988	133096	32954	249295	0	0	0	0	11524468	1868987	1726065	2792487	4397617	0	0	0	0.004	4421140	5885133816	150776	0	0	0	1752846647	1680	3339	83432	2753072	0.000	0.000	NaN	11524468		0
1115_16409_6000X__0014	1	28669455	167368	31671	176086	53747	250103	0	0	0	0	8490840	2457169	2519468	2633073	2759505	0	0	0	0.005	2773562	4798363513	170361	0	0	0	1429159584	2001	2875	80071	2581481	0.000	0.000	NaN	8490840		0
1115_16409_6000X__0015	1	48773998	155377	30684	161061	41181	246460	0	0	0	0	14440801	1289968	1202015	3540082	5555657	0	0	0	0.003	5916979	##########	157544	0	0	0	##########	764	3616	62641	2652443	0.000	0.000	NaN	14440801		0
1115_16409_6000X__0016	1	40759712	158832	47886	193760	0.337	253617	0	0	0	0	12055683	2116353	1614292	2781493	4595510	0	0	0	0.004	4833133	6473940256	168111	0	0	0	1928218597	1335	896	110228	2719592	0.000	0.000	NaN	12055683		0
1115_16409_6000X__0017	1	21706058	170384	30343	167338	76184	255	0	0	0	0	6424558	2689876	3081997	1986257	2096198	0	0	0	0.007	2356778	3698354210	171358	0	0	0	1101529375	1662	1710	122232	1710801	0.000	0.000	NaN	6424558		0
1115_16409_6000X__0019	1	39188415	168192	36774	190447	36118	255	0	0	0	0	11607942	2233623	1542831	2589097	4595510	0	0	0	0.004	4599566	6591162875	170877	0	0	0	1963132548	1819	3341	84582	2581360	0.000	0.000	NaN	11607942		0
1115_16409_6000X__0020	1	36599804	162250	33909	169840	47717	242505	0	0	0	0	10845728	2367384	1682089	2688044	4276683	0	0	0	0.004	4497884	5938331328	167252	0	0	0	1768691160	1628	918	109564	2189231	0.000	0.000	NaN	10845728		0
1115_16409_6000X__0021	1	40924228	212521	17174	213202	159152	254909	0	0	0	0	12078764	1627118	1879981	3655520	4227210	0	0	0	0.004	5158647	8697272771	214006	0	0	0	2590422901	972	1161	130462	2218694	0.000	0.000	NaN	12078764		0
1115_16409_6000X__0022	1	30532852	141704	37147	145309	30882	242386	0	0	0	0	9031934	1920293	2907925	3116811	2649565	0	0	0	0.005	3540509	4326613250	141343	0	0	0	1288652011	1228	1716	140923	2088830	0.000	0.000	NaN	9031934		0
1115_16409_6000X__0025	1	35565703	153165	42481	145632	6514	254696	0	0	0	0	10555548	1551993	2728355	4496564	1997251	0	0	0	0.004	4542715	##########	155921	0	0	0	##########	853	2149	9098	1968038	0.000	0.000	NaN	10555548		0
1115_16409_6000X__0026	1	34947928	170242	34125	171936	53355	253729	0	0	0	0	10369339	3888227	2374713	3402657	3353183	0	0	0	0.004	4077901	##########	173234	0	0	0	##########	2332	3126	51678	2335864	0.000	0.000	NaN	10369339		0
1115_16409_6000X__0027	1	46994538	160435	38643	189439	19429	254052	0	0	0	0	13891043	2030233	1106734	2821805	5819514	0	0	0	0.003	5856780	##########	165474	0	0	0	##########	1492	3780	83533	2661718	0.000	0.000	NaN	13891043		0
1115_16409_6000X__0029	1	30603359	158270	30364	164782	57390	247647	0	0	0	0	9043494	2195144	2063216	2338067	3305542	0	0	0	0.005	3385063	4843589283	160361	0	0	0	1442629768	1590	1186	112400	2078402	0.000	0.000	NaN	9043494		0
1115_16409_6000X__0030	1	37499607	140381	39587	134743	5226	239547	0	0	0	0	11115017	2162162	399450	4621163	2044892	0	0	0	0.004	4629329	5264238491	142416	0	0	0	1567917243	1180	1076	3404	1957160	0.000	0.000	NaN	11115017		0
1115_16409_6000X__0030_bottom	1	41424492	158457	38690	166846	0	255	0	0	0	0	12236520	153917	2739349	3017865	4749427	0	0	0	0.003	4988937	6563997924	159568	0	0	0	1955041654	420	1495	111051	2339294	0.000	0.000	NaN	12236520		0
1115_16409_6000X__0028	1	25876038	143127	34712	142755	49992	247064	0	0	0	0	7640920	2261108	2792487	2094365	2803481	0	0	0	0.006	2892959	3703555159	141561	0	0	0	1103078442	1543	3039	72529	1866805	0.000	0.000	NaN	7640920
	2	6073667	153943	24561	141054	82018	221310	0	0	0	0	1781608	4047640	2986715	285845	1693083	0	0	0	0.024	1699104	935000206	152871	0	0	0	278483383	2209	2554	85175	215154	0.000	0.000	NaN	1781608		23.3167

## Sheet: 16395 VAPA ER-WT PRU WT ER
Name		Area	Mean	StdDEV	Mode	Min	Max	X	Y	XM	YM	Perimeter	BX	BY	Width	Height	Major	Minor	Angle	Circ.	Feret	IntDen	Median	Skew	Kurt	% Area	RawIntDen	FeretX	FeretY	FeretAngle	MinFeret	AR	Round	Solidity	length PVM		% ER covered
1115_16395_6000X_Harshal Nemade_0002	1	39087691	170125	24158	165931	49292	250367	0	0	0	0	11584748	2110856	465415	3050847	4386623	0	0	0	0.004	4783752	6649774374	170243	0	0	0	1980589580	1386	2624	65202	2539297	0.000	0.000	NaN	11584748
	2	4626597	169643	16802	164956	117647	221606	0	0	0	0	1371160	4743930	582684	384792	1275309	0	0	0	0.031	1332095	784871170	169070	0	0	0	233768482	2589	318	106790	130660	0.000	0.000	NaN	1371160
	3	1567939	174572	21391	159202	131903	226986	0	0	0	0	458527	4960146	2741182	128264	436097	0	0	0	0.094	454568	273718000	172892	0	0	0	81525024	2707	1734	73610	24780	0.000	0.000	NaN	458527
	4	8853654	178750	19195	178133	128697	239227	0	0	0	0	2612133	2750343	3576729	2070545	1269812	0	0	0	0.016	2414650	1582594506	178937	0	0	0	471364893	1501	2630	30964	419012	0.000	0.000	NaN	2612133
	5	5721133	178757	20107	173107	122066	232331	0	0	0	0	1693146	2143839	2946404	168575	1638113	0	0	0	0.025	1638178	1022690106	176768	0	0	0	304601217	1254	1608	90513	159747	0.000	0.000	NaN	1693146
	6	2988150	168664	24168	188101	112594	220281	0	0	0	0	869641	2437013	2066880	560696	630325	0	0	0	0.050	843617	503992822	171975	0	0	0	150110797	1330	1472	48346	84819	0.000	0.000	NaN	869641
	7	1802963	174784	25466	178962	125397	229676	0	0	0	0	524778	3279890	1418232	333486	399450	0	0	0	0.082	520359	315129746	172413	0	0	0	93859228	1790	992	50143	21245	0.000	0.000	NaN	524778
	8	3021725	175046	19098	169459	123639	222625	0	0	0	0	886247	3730646	560696	579020	663307	0	0	0	0.048	880477	528941348	175577	0	0	0	157541544	2036	668	48881	20849	0.000	0.000	NaN	886247	8415632	72.6441
1115_16395_6000X_Harshal Nemade_0006	1	46581569	160911	36292	182160	27382	254449	0	0	0	0	13783572	1997251	1495190	3814933	4930829	0	0	0	0.003	5757608	7495487086	163347	0	0	0	2232479297	1195	3414	52955	2621378	0.000	0.000	NaN	13783572
	2	5936011	169778	23921	185777	95665	234216	0	0	0	0	1752114	5689418	1687586	113605	1726065	0	0	0	0.024	1726065	1007802362	171641	0	0	0	300167005	3106	921	90000	112866	0.000	0.000	NaN	1752114
	3	8501120	176124	29331	174296	84562	241368	0	0	0	0	2500226	4612001	3474118	1062758	2198809	0	0	0	0.017	2442174	1497248599	178577	0	0	0	445945202	2517	3096	64204	201434	0.000	0.000	NaN	2500226
	4	624490	170704	34085	148490	121791	232927	0	0	0	0	183249	4230874	5837837	131929	124599	0	0	0	0.234	181466	106603114	159627	0	0	0	31751005	2309	3254	43363	8887	0.000	0.000	NaN	183249
	5	8729428	174298	26963	174593	96500	252078	0	0	0	0	2571979	2002748	5654603	2015575	780577	0	0	0	0.017	2059163	1521517537	174916	0	0	0	453173538	1093	3086	168190	623863	0.000	0.000	NaN	2571979
	6	1124753	173804	23900	181636	115242	225971	0	0	0	0	328770	2059551	5097572	159414	285845	0	0	0	0.131	327292	195486870	176945	0	0	0	58224420	1124	2938	60852	6364	0.000	0.000	NaN	328770
	7	1584727	160614	31188	167377	63336	228255	0	0	0	0	466172	2482822	4196060	197893	417774	0	0	0	0.092	462273	254529005	162741	0	0	0	75809714	1355	2518	64654	20689	0.000	0.000	NaN	466172
	8	1269124	165330	31444	184506	90088	227814	0	0	0	0	371348	3437471	2372881	148420	329821	0	0	0	0.116	361677	209824187	168679	0	0	0	62494692	1876	1475	65772	33159	0.000	0.000	NaN	371348
	9	3438051	162423	31769	182463	69474	221313	0	0	0	0	1018889	3860742	1520843	872194	469079	0	0	0	0.042	990332	558417429	169782	0	0	0	166320792	2107	1086	28272	95374	0.000	0.000	NaN	1018889	9192747	66.6935
1115_16395_6000X_Harshal Nemade_0010	1	35468336	158378	29474	165689	40273	253606	0	0	0	0	10462416	2426019	1982593	2891434	3737975	0	0	0	0.004	3921932	5617419872	157285	0	0	0	1673109889	1774	1082	109146	2693033	0.000	0.000	NaN	10462416
	2	456616	146039	14481	149017	116309	185226	0	0	0	0	133437	2713696	2336234	58635	119102	0	0	0	0.322	132753	66683933	144533	0	0	0	19861351	1481	1340	63789	5416	0.000	0.000	NaN	133437
	3	3696577	140698	25260	119242	78860	217621	0	0	0	0	1091466	2484654	2794319	111773	1081081	0	0	0	0.039	1086844	520100857	139096	0	0	0	154908465	1356	2115	84097	22582	0.000	0.000	NaN	1091466
	4	2467742	164129	30542	148107	87459	225466	0	0	0	0	719268	2567109	4390288	382959	601008	0	0	0	0.060	712649	405028856	165457	0	0	0	120635060	1401	2396	122505	32615	0.000	0.000	NaN	719268
	5	1739171	151155	19106	142714	107179	200482	0	0	0	0	508511	3124141	5207512	408612	293174	0	0	0	0.085	502907	262885183	149777	0	0	0	78298544	1705	2842	144341	21520	0.000	0.000	NaN	508511
	6	3088874	157056	23805	136097	100174	218834	0	0	0	0	905540	4859367	3045350	386624	800733	0	0	0	0.047	889186	485125914	156224	0	0	0	144491418	2652	1662	115773	64699	0.000	0.000	NaN	905540
	7	1588084	149318	27731	130769	82279	209597	0	0	0	0	466549	4362803	2479157	342648	307833	0	0	0	0.092	460618	237129541	149143	0	0	0	70627403	2381	1353	138064	17585	0.000	0.000	NaN	466549
	8	2078275	159623	20836	147608	117696	214015	0	0	0	0	613169	3327531	1977096	562529	196060	0	0	0	0.069	595716	331740372	157850	0	0	0	98806589	1816	1079	160785	62378	0.000	0.000	NaN	613169
	9	960237	149322	18851	159938	106891	195361	0	0	0	0	282560	2902428	2024736	227210	161246	0	0	0	0.151	278612	143384191	150609	0	0	0	42705995	1584	1193	35362	18510	0.000	0.000	NaN	282560
	10	325675	139426	34190	101529	80063	203553	0	0	0	0	87123	4073293	2268438	65964	53138	0	0	0	0.539	84705	45407608	131959	0	0	0	13524344	2223	1238	141147	7322	0.000	0.000	NaN	87123	4807623	45.9514
1115_16395_6000X_Harshal Nemade_0011	1	41525216	167688	28590	163024	28794	252656	0	0	0	0	12272870	2129180	1515346	2825469	4743930	0	0	0	0.003	5047718	6963279229	168354	0	0	0	2073964846	1225	3407	68268	2375116	0.000	0.000	NaN	12272870
	2	5210797	165447	24781	158811	101684	223049	0	0	0	0	1538251	4734768	2876775	223546	1513513	0	0	0	0.028	1529933	862110496	166749	0	0	0	256773684	2584	2396	81598	47283	0.000	0.000	NaN	1538251
	3	1295984	182646	24514	176767	97993	241525	0	0	0	0	380307	4496564	4613834	146587	348145	0	0	0	0.113	377747	236706293	184081	0	0	0	70501342	2454	2708	67166	14266	0.000	0.000	NaN	380307
	4	1517577	178104	23462	180140	120039	230331	0	0	0	0	448167	4075126	5196518	311498	318827	0	0	0	0.095	445737	270286650	180166	0	0	0	80503020	2224	3010	45666	10365	0.000	0.000	NaN	448167
	5	6181106	172152	23007	183170	108618	238009	0	0	0	0	1820474	2385707	5625286	1619789	699954	0	0	0	0.023	1753132	1064088325	173437	0	0	0	316931392	1302	3436	22491	195726	0.000	0.000	NaN	1820474
	6	849440	165120	20111	173047	117220	223478	0	0	0	0	247382	2147503	5361429	117270	216216	0	0	0	0.174	245971	140259955	167796	0	0	0	41775463	1172	3044	61526	7303	0.000	0.000	NaN	247382
	7	1379921	174465	19341	179288	116274	220014	0	0	0	0	403604	2382043	4679798	62300	392121	0	0	0	0.106	395955	240747304	175530	0	0	0	71704929	1300	2768	82020	22252	0.000	0.000	NaN	403604
	8	1198618	159492	23236	134303	107771	213076	0	0	0	0	351635	3217590	1960604	98946	333486	0	0	0	0.122	347855	191169362	157515	0	0	0	56938480	1756	1252	73474	21543	0.000	0.000	NaN	351635
	9	1886899	159235	20485	161390	100437	209174	0	0	0	0	552403	3807604	1509849	505726	168575	0	0	0	0.078	533082	300461014	159705	0	0	0	89490247	2078	824	161565	64002	0.000	0.000	NaN	552403
	10	1453785	149991	17577	143271	104835	185819	0	0	0	0	420026	4551534	1850664	194228	370133	0	0	0	0.104	417999	218055328	150480	0	0	0	64946280	2484	1010	117688	13848	0.000	0.000	NaN	420026	6162249	50.2103
1115_16395_6000X_Harshal Nemade_0014	1	40484399	152276	42561	171485	0	248727	0	0	0	0	11952189	2294090	1795694	2550618	4727439	0	0	0	0.004	4937021	6164809297	156096	0	0	0	1836146066	1476	3544	71027	2375686	0.000	0.000	NaN	11952189
	2	4096116	150391	29850	160058	61807	233495	0	0	0	0	1208046	2986715	1715071	864865	674301	0	0	0	0.035	1096665	616017056	151950	0	0	0	183476445	1630	1304	37942	214013	0.000	0.000	NaN	1208046
	3	533838	160404	18978	146705	107701	202346	0	0	0	0	152752	2810811	2682547	32982	146587	0	0	0	0.288	150252	85629660	159486	0	0	0	25504206	1534	1544	77320	12514	0.000	0.000	NaN	152752
	4	4398289	172713	29518	185938	82014	237143	0	0	0	0	1291067	2352725	4536875	58635	1282638	0	0	0	0.033	1282659	759641395	176399	0	0	0	226253967	1312	2476	90327	53302	0.000	0.000	NaN	1291067
	5	661422	175642	33442	204158	96925	233161	0	0	0	0	189627	3518094	6145670	128264	135593	0	0	0	0.231	186647	116173206	185705	0	0	0	34601391	1920	3428	46591	13346	0.000	0.000	NaN	189627
	6	4062541	169532	34522	185276	84723	251334	0	0	0	0	1195290	3961520	4665139	509391	1073752	0	0	0	0.036	1188453	688731561	171933	0	0	0	205133961	2162	3132	64620	30469	0.000	0.000	NaN	1195290
	7	6063595	154319	32149	143120	50089	236882	0	0	0	0	1796108	4595510	2455336	234540	1762712	0	0	0	0.024	1775923	935726945	152899	0	0	0	278699837	2508	2302	83007	108399	0.000	0.000	NaN	1796108	5832890	48.8019
1115_16395_6000X_Harshal Nemade_0015	1	47266493	147572	34621	148257	0	245655	0	0	0	0	14022441	1112231	2002748	5497022	3237746	0	0	0	0.003	5580021	6975233581	149008	0	0	0	2077525367	622	2419	11421	3091476	0.000	0.000	NaN	14022441
	2	2830349	147084	25536	151612	87033	217723	0	0	0	0	836854	6312413	2695373	296839	775080	0	0	0	0.051	829977	416298314	146781	0	0	0	123991591	3445	1471	110956	47283	0.000	0.000	NaN	836854
	3	513693	138150	29319	123445	86080	188385	0	0	0	0	147932	5883646	2426019	142923	27485	0	0	0	0.295	145541	70966597	133926	0	0	0	21136913	3211	1324	169114	14015	0.000	0.000	NaN	147932
	4	4868335	145359	28786	142627	69129	223989	0	0	0	0	1438590	4388456	1969766	1368758	362803	0	0	0	0.030	1416025	707657918	144591	0	0	0	210771046	2395	1075	165155	94290	0.000	0.000	NaN	1438590
	5	1755958	144751	32502	113537	69293	221328	0	0	0	0	518282	3613376	2019239	500229	71461	0	0	0	0.082	504560	254176611	141528	0	0	0	75704756	1972	1141	7512	44557	0.000	0.000	NaN	518282
	6	4005464	150699	24418	156552	98651	217707	0	0	0	0	1186576	1143381	3160788	487403	1051764	0	0	0	0.036	1159210	603618197	149026	0	0	0	179783530	624	2299	65136	117016	0.000	0.000	NaN	1186576
	7	1520935	161284	23681	156986	93787	223738	0	0	0	0	446349	2788822	5099404	439762	40311	0	0	0	0.096	441605	245302617	163451	0	0	0	73061698	1522	2783	174763	16757	0.000	0.000	NaN	446349
	8	688282	165067	22856	170858	121384	223114	0	0	0	0	202487	3393495	5154374	201557	7329	0	0	0	0.211	201691	113612457	165446	0	0	0	33838689	1852	2817	2083	6392	0.000	0.000	NaN	202487
	9	950165	162091	23399	160976	95293	236004	0	0	0	0	278937	4910673	4590013	234540	146587	0	0	0	0.153	276580	154012683	161075	0	0	0	45871619	2680	2585	32005	10046	0.000	0.000	NaN	278937
	10	3978605	156489	30176	151859	78905	232618	0	0	0	0	1177016	5405405	3930371	1051764	513055	0	0	0	0.036	1170227	622609766	155709	0	0	0	185440038	2950	2425	26003	40902	0.000	0.000	NaN	1177016
	11	6580645	147405	29107	150279	52175	238901	0	0	0	0	1945278	1755382	2096198	1682089	934494	0	0	0	0.022	1924240	970020795	149048	0	0	0	288914025	958	1654	29055	98502	0.000	0.000	NaN	1945278	8178301	58.3229
1115_16395_6000X_Harshal Nemade_0016	1	39389863	169296	28927	163163	50216	253123	0	0	0	0	11576440	2103527	1751718	2557948	4522217	0	0	0	0.004	4758540	6668557175	169858	0	0	0	1986183908	1356	3412	71035	2434414	0.000	0.000	NaN	11576440
	2	2887426	160204	26311	161049	95271	231621	0	0	0	0	829636	3651855	1748053	676134	335318	0	0	0	0.053	742912	462577355	160891	0	0	0	137775485	1993	969	155521	172173	0.000	0.000	NaN	829636
	3	752074	162731	15676	156765	130658	207039	0	0	0	0	216154	2997709	1958772	197893	65964	0	0	0	0.202	208597	122385925	162953	0	0	0	36451806	1636	1105	18435	27188	0.000	0.000	NaN	216154
	4	4499013	166849	30334	160455	50542	245267	0	0	0	0	1318388	2321576	2453504	302336	1264315	0	0	0	0.033	1299961	750655269	167211	0	0	0	223577511	1267	2029	76551	40236	0.000	0.000	NaN	1318388
	5	2041343	158345	26514	170142	86657	223221	0	0	0	0	592368	2156665	4267521	98946	577187	0	0	0	0.073	585607	323236560	161434	0	0	0	96273787	1177	2644	80272	42028	0.000	0.000	NaN	592368
	6	6436274	167167	25967	152081	66208	235965	0	0	0	0	1883834	3250572	4646816	1181860	1407238	0	0	0	0.023	1837691	1075932507	166629	0	0	0	320459100	1774	3304	49975	154482	0.000	0.000	NaN	1883834
	7	1950691	172946	26547	193230	104251	235540	0	0	0	0	573710	4547869	3833257	120934	538708	0	0	0	0.074	550938	337364488	177566	0	0	0	100481693	2482	2386	77905	69491	0.000	0.000	NaN	573710
	8	4156551	173908	28236	180953	73475	240735	0	0	0	0	1232175	4399450	2244617	252863	1187357	0	0	0	0.034	1213983	722857050	176842	0	0	0	215298003	2401	1225	102022	77959	0.000	0.000	NaN	1232175	6646265	57.412
1115_16395_6000X_Harshal Nemade_0018	1	45198290	152419	36998	150388	0.092	250748	0	0	0	0	13354008	771415	2589097	5530004	2391205	0	0	0	0.003	5734350	6889060402	155220	0	0	0	2051859278	421	2490	15342	1664104	0.000	0.000	NaN	13354008
	2	3814088	154127	29590	162190	78971	223405	0	0	0	0	1117155	4998625	2568942	1059093	157581	0	0	0	0.038	1060005	587855506	157114	0	0	0	175088721	2728	1488	2378	128298	0.000	0.000	NaN	1117155
	3	2501317	157504	27421	158954	68252	218542	0	0	0	0	733351	5991754	2964727	282180	644984	0	0	0	0.058	698264	393967270	158709	0	0	0	117340443	3270	1970	67473	94570	0.000	0.000	NaN	733351
	4	9263266	139576	35686	147890	24499	217699	0	0	0	0	2736754	732936	3653687	1161704	1191021	0	0	0	0.016	1454251	1292929489	141422	0	0	0	385090159	488	2570	46532	1076456	0.000	0.000	NaN	2736754	4587260	34.3512
1115_16395_6000X_Harshal Nemade_0019	1	45137856	157214	30853	164514	6020	243994	0	0	0	0	13280742	1515346	1616124	4238204	4287677	0	0	0	0.003	4573734	7096291623	156455	0	0	0	2113581673	938	1317	136948	3731940	0.000	0.000	NaN	13280742
	2	3706649	165576	21299	170357	104918	218493	0	0	0	0	1093251	5284470	2898763	410444	1000458	0	0	0	0.039	1081379	613730737	166281	0	0	0	182795481	2884	1582	112306	52787	0.000	0.000	NaN	1093251
	3	9729954	160099	30198	158645	91899	236093	0	0	0	0	2870564	3785616	4185066	1905634	1693083	0	0	0	0.015	2505383	1557755988	159495	0	0	0	463966912	2066	3174	40610	566502	0.000	0.000	NaN	2870564
	4	5942726	166321	26956	173114	90360	233988	0	0	0	0	1741231	1945946	4610169	1348603	1018781	0	0	0	0.025	1690161	988400361	168470	0	0	0	294388252	1062	2516	142931	136102	0.000	0.000	NaN	1741231
	5	674852	169875	23338	159940	108001	216542	0	0	0	0	190695	1660101	3987173	65964	175905	0	0	0	0.233	187866	114640181	168562	0	0	0	34144790	906	2176	110556	12612	0.000	0.000	NaN	190695
	6	6929823	144094	25002	129528	72821	205396	0	0	0	0	2052417	3049015	1619789	1817682	758589	0	0	0	0.021	1953110	998548738	143459	0	0	0	297410877	1664	908	158538	274551	0.000	0.000	NaN	2052417	7948158	59.8472
1115_16395_6000X_Harshal Nemade_0020	1	27803227	160213	24974	171824	66491	239900	0	0	0	0	8166984	1707741	2739349	2590930	2576271	0	0	0	0.005	3304911	4454440024	161733	0	0	0	1326724337	932	2803	46393	1620901	0.000	0.000	NaN	8166984
	2	1534365	139101	20946	150227	84614	187347	0	0	0	0	454104	2055886	5289967	452588	10994	0	0	0	0.094	452592	213430953	141692	0	0	0	63568942	1122	2887	179768	10458	0.000	0.000	NaN	454104
	3	322317	161682	20679	165961	117978	194512	0	0	0	0	93628	2625744	5256985	89785	14659	0	0	0	0.462	90973	52112940	163002	0	0	0	15521481	1433	2877	9273	9153	0.000	0.000	NaN	93628
	4	3817446	149450	18821	154480	85002	209818	0	0	0	0	1118904	2926248	4593678	908841	615666	0	0	0	0.038	1097742	570516042	150570	0	0	0	169924281	1597	2843	34114	87254	0.000	0.000	NaN	1118904
	5	1057604	178061	19110	170415	137896	228877	0	0	0	0	303630	2664223	3303710	196060	227210	0	0	0	0.144	300107	188317471	178716	0	0	0	56089064	1454	1927	49209	12330	0.000	0.000	NaN	303630
	6	1440356	168085	19734	170072	108000	208891	0	0	0	0	426323	4258360	3278057	21988	421438	0	0	0	0.100	421438	242102371	170012	0	0	0	72108527	2333	1789	90000	19533	0.000	0.000	NaN	426323	2396589	29.3448
1115_16395_6000X_Harshal Nemade_0021	1	38788876	152633	32743	158442	15642	253796	0	0	0	0	11482335	1453046	2515804	4302336	3100320	0	0	0	0.004	4467667	5920481775	154336	0	0	0	1763374793	835	1533	157832	2453244	0.000	0.000	NaN	11482335
	2	2343516	169800	29038	186748	86203	225713	0	0	0	0	692127	3662849	3186440	677966	76958	0	0	0	0.061	682320	397928099	178030	0	0	0	118520149	1999	1739	173524	37541	0.000	0.000	NaN	692127
	3	7809480	154359	31552	147296	63929	247121	0	0	0	0	2310122	1504352	2530462	1982593	593678	0	0	0	0.018	1997423	1205462391	151832	0	0	0	359038686	823	1557	172197	416264	0.000	0.000	NaN	2310122
	4	9162542	162626	31123	171263	36221	237800	0	0	0	0	2693638	1431058	3017865	1396244	2165827	0	0	0	0.016	2561111	1490063840	165089	0	0	0	443805270	797	1647	122257	314516	0.000	0.000	NaN	2693638
	5	1339631	171176	16099	169242	130189	208601	0	0	0	0	387756	2944571	5278973	340815	175905	0	0	0	0.112	383533	229312741	171390	0	0	0	68299223	1607	2881	152700	17138	0.000	0.000	NaN	387756
	6	4975774	160963	27198	158074	77525	227492	0	0	0	0	1460804	3552908	5293632	1388914	307833	0	0	0	0.029	1417289	800917265	160033	0	0	0	238547701	1939	3043	11484	135259	0.000	0.000	NaN	1460804
	7	3186241	171867	30779	159047	93686	245110	0	0	0	0	936352	5225835	4296839	492900	771415	0	0	0	0.046	915441	547610330	172498	0	0	0	163101972	2852	2766	57423	85290	0.000	0.000	NaN	936352
	8	654707	120031	19538	122866	79541	163248	0	0	0	0	189723	5672927	3915712	58635	177737	0	0	0	0.229	187159	78584887	119840	0	0	0	23405968	3096	2137	108258	11266	0.000	0.000	NaN	189723
	9	1037459	153771	23905	148799	101481	202848	0	0	0	0	301667	4595510	3389830	271186	111773	0	0	0	0.143	293318	159531156	150387	0	0	0	47515258	2508	1850	157600	28947	0.000	0.000	NaN	301667	8972189	78.1391
1115_16395_6000X_Harshal Nemade_0022_TOP	1	39211917	149061	28349	141145	27282	239274	0	0	0	0	11597683	307833	1385250	3974347	3606046	0	0	0	0.004	4591790	5844959828	148358	0	0	0	1740881101	336	2514	40095	2557465	0.000	0.000	NaN	11597683
	2	3156024	147338	22621	133823	84827	212167	0	0	0	0	935122	2957398	1392579	923500	58635	0	0	0	0.045	924379	465003674	146450	0	0	0	138498147	1614	770	177501	42855	0.000	0.000	NaN	935122
	3	956880	154260	21466	148903	100631	210477	0	0	0	0	281964	2393037	1513513	267522	73294	0	0	0	0.151	277380	147607769	152223	0	0	0	43963959	1306	866	15322	23579	0.000	0.000	NaN	281964
	4	923305	140349	22008	147003	87705	192759	0	0	0	0	271591	2041227	1656436	238204	128264	0	0	0	0.157	270542	129584767	140604	0	0	0	38595932	1114	974	28301	7329	0.000	0.000	NaN	271591
	5	1473930	165061	19427	145435	110996	217862	0	0	0	0	429711	1330279	2110856	326157	274851	0	0	0	0.100	426522	243288253	167175	0	0	0	72461734	726	1302	40121	14948	0.000	0.000	NaN	429711
	6	10582752	151659	28499	148851	61720	233963	0	0	0	0	3119121	326157	2451672	941823	2473660	0	0	0	0.014	2480989	1604964567	150613	0	0	0	478027662	588	2688	85595	832094	0.000	0.000	NaN	3119121
	7	1960764	165137	35184	157004	84387	237390	0	0	0	0	576114	1436555	4830050	535043	172240	0	0	0	0.074	562084	323794092	164428	0	0	0	96439844	784	2730	17844	56667	0.000	0.000	NaN	576114
	8	1500790	164067	27907	165549	89550	234204	0	0	0	0	443658	3873568	2946404	190563	399450	0	0	0	0.096	442578	246229607	164162	0	0	0	73337796	2114	1826	64496	7878	0.000	0.000	NaN	443658	6057281	52.2284
1115_16395_6000X_Harshal Nemade_0022_BOTTOM	1	32288810	158459	24393	150318	20212	243003	0	0	0	0	9561547	4751259	2770499	2418690	3677508	0	0	0	0.004	3811145	5116442109	159058	0	0	0	1523897107	2872	3498	62326	1770007	0.000	0.000	NaN	9561547
	2	1450428	149531	17592	139772	102665	197186	0	0	0	0	428218	6010077	5247824	146587	399450	0	0	0	0.099	425498	216884654	149516	0	0	0	64597603	3280	3082	69848	13664	0.000	0.000	NaN	428218
	3	953522	162440	21244	154266	113864	222167	0	0	0	0	276790	5819514	5826843	120934	249198	0	0	0	0.156	276993	154890232	161994	0	0	0	46132991	3176	3316	64113	6704	0.000	0.000	NaN	276790
	4	3864450	151991	16998	140750	97803	197300	0	0	0	0	1143056	4804397	5324782	417774	1029775	0	0	0	0.037	1109921	587360134	151641	0	0	0	174941178	2624	2906	111907	124162	0.000	0.000	NaN	1143056
	5	4569520	158058	24022	164164	61681	233718	0	0	0	0	1352944	4800732	3785616	245534	1300962	0	0	0	0.031	1321289	722251320	160443	0	0	0	215117590	2628	2776	79937	115618	0.000	0.000	NaN	1352944
	6	4646741	167149	28427	161758	31312	242002	0	0	0	0	1375280	5137883	2836463	1084746	674301	0	0	0	0.031	1256430	776696977	166904	0	0	0	231333855	2804	1916	30305	242617	0.000	0.000	NaN	1375280	4576288	47.8614
1115_16395_6000X_Harshal Nemade_0023	1	45812708	163754	33039	169866	3431	251871	0	0	0	0	13422392	1495190	1773706	4529546	4177737	0	0	0	0.003	5513245	7502030010	163142	0	0	0	2234428062	856	2996	40849	2363274	0.000	0.000	NaN	13422392
	2	1443713	153877	28208	133775	93711	226051	0	0	0	0	396509	5284470	1766376	373797	73294	0	0	0	0.115	377302	222154615	152263	0	0	0	66167225	2884	976	172185	54294	0.000	0.000	NaN	396509
	3	2229362	176193	24917	183504	84394	223420	0	0	0	0	650897	5922125	2125515	51306	644984	0	0	0	0.066	647021	392797013	180876	0	0	0	116991890	3232	1160	94548	20470	0.000	0.000	NaN	650897
	4	3800658	163433	32542	148201	98081	243061	0	0	0	0	1116897	5674759	2975721	285845	1071919	0	0	0	0.038	1109377	621152312	159560	0	0	0	185005946	3097	2209	75069	38123	0.000	0.000	NaN	1116897
	5	1682094	178474	35863	176771	77155	254867	0	0	0	0	488361	5207512	4421438	263857	406780	0	0	0	0.089	484861	300210201	185891	0	0	0	89415544	2842	2635	57031	15043	0.000	0.000	NaN	488361
	6	1114681	161946	31040	189879	73231	213757	0	0	0	0	324119	4844709	4976637	214384	241869	0	0	0	0.133	323204	180518223	163771	0	0	0	53766112	2644	2848	48447	8274	0.000	0.000	NaN	324119
	7	4999276	174208	29434	166792	99947	243146	0	0	0	0	1482001	3190105	5394411	1379752	494732	0	0	0	0.029	1465768	870914712	170888	0	0	0	259395959	1741	3214	19726	77081	0.000	0.000	NaN	1482001
	8	3518631	163261	28935	151155	100174	254625	0	0	0	0	1037804	1568484	5392578	874026	489235	0	0	0	0.041	1001635	574453518	162505	0	0	0	171097031	856	2943	150762	107941	0.000	0.000	NaN	1037804
	9	2998223	179160	30372	155072	92566	251784	0	0	0	0	890009	1909299	4177737	742098	483738	0	0	0	0.048	885840	537162933	177816	0	0	0	159990287	1042	2544	33098	38708	0.000	0.000	NaN	890009
	10	2783344	171289	29403	200767	95504	239994	0	0	0	0	822616	4097114	2303252	560696	593678	0	0	0	0.052	816599	476757458	168750	0	0	0	141998931	2236	1581	46637	36543	0.000	0.000	NaN	822616
	11	1903687	178079	20581	165977	130608	245952	0	0	0	0	556170	4696289	1863490	434265	340815	0	0	0	0.077	552033	339006713	176473	0	0	0	100970819	2563	1203	38125	31426	0.000	0.000	NaN	556170	7765383	57.8539
1115_16395_6000X_Harshal Nemade_0024	1	48894867	167288	30735	171884	38982	255	0	0	0	0	14444771	1273477	1969766	4870361	4260192	0	0	0	0.003	5369454	8179538264	168904	0	0	0	2436219238	749	1501	148181	3799635	0.000	0.000	NaN	14444771
	2	4784398	182483	23878	185184	113058	239095	0	0	0	0	1410811	3840586	2101695	1209345	687128	0	0	0	0.030	1390920	873068952	183933	0	0	0	260037585	2096	1147	150396	83749	0.000	0.000	NaN	1410811
	3	2518104	153815	33533	170032	71260	229791	0	0	0	0	742522	2895098	1969766	731104	87952	0	0	0	0.057	736375	387321961	154088	0	0	0	115361183	1580	1075	173140	35536	0.000	0.000	NaN	742522
	4	621132	176012	36404	185573	96951	239190	0	0	0	0	178454	1938616	2145671	142923	98946	0	0	0	0.245	173831	109326547	182897	0	0	0	32562160	1058	1225	34695	11720	0.000	0.000	NaN	178454
	5	3384332	186279	30524	168284	102772	251849	0	0	0	0	1001019	1311956	2750343	71461	989464	0	0	0	0.042	990013	630429657	184970	0	0	0	187769139	737	2041	88091	54823	0.000	0.000	NaN	1001019
	6	2346873	186039	25533	184508	104561	236179	0	0	0	0	682987	1773706	4769583	406780	533211	0	0	0	0.063	670659	436610124	190452	0	0	0	130041324	968	2603	127340	51050	0.000	0.000	NaN	682987
	7	973667	194603	26145	187984	123000	250478	0	0	0	0	280588	3642693	6094365	263857	71461	0	0	0	0.155	273363	189478024	196133	0	0	0	56434727	1988	3326	164846	19350	0.000	0.000	NaN	280588
	8	2320013	182382	32729	192665	96000	241139	0	0	0	0	679049	4593678	6011910	643152	197893	0	0	0	0.063	672908	423129139	191642	0	0	0	126026105	2507	3389	17103	28571	0.000	0.000	NaN	679049
	9	1383279	174471	18770	178966	125014	219939	0	0	0	0	393625	5660100	5522675	280348	269354	0	0	0	0.112	388776	241341526	174661	0	0	0	71881914	3089	3161	43854	21414	0.000	0.000	NaN	393625
	10	5492824	192387	29212	213811	105237	253476	0	0	0	0	1613226	5874484	3697663	241869	1577645	0	0	0	0.027	1588677	1056748926	197531	0	0	0	314745402	3206	2018	96756	96766	0.000	0.000	NaN	1613226
	11	2095063	168266	25556	180852	95523	236000	0	0	0	0	619158	5330279	3010536	390289	478241	0	0	0	0.069	617284	352528634	169068	0	0	0	104998230	2909	1643	129218	20367	0.000	0.000	NaN	619158	7601439	52.6242
1115_16395_6000X_Harshal Nemade_0025	1	41686374	162957	40103	165738	9682	252542	0	0	0	0	12276098	2462666	1245992	2865781	4918002	0	0	0	0.003	5000430	6793090657	166565	0	0	0	2023275350	1832	696	102529	2498188	0.000	0.000	NaN	12276098
	2	14004016	174717	29335	188052	67788	242222	0	0	0	0	4088562	3503435	4075126	1876317	2081539	0	0	0	0.011	2379166	2446740428	178121	0	0	0	728744815	2300	3356	60671	1475006	0.000	0.000	NaN	4088562
	3	2034628	169101	24895	161073	110323	228973	0	0	0	0	592212	5180027	3107650	142923	566193	0	0	0	0.073	583953	344057484	169671	0	0	0	102475156	2827	1696	104167	30224	0.000	0.000	NaN	592212
	4	1729098	141661	19846	130998	84142	194697	0	0	0	0	509659	4943655	2389372	203390	461750	0	0	0	0.084	504560	244946332	139770	0	0	0	72955581	2698	1304	113772	24434	0.000	0.000	NaN	509659
	5	2403950	167524	21321	153422	115613	224981	0	0	0	0	707102	4404947	1570316	406780	571690	0	0	0	0.060	701641	402719003	165730	0	0	0	119947086	2404	857	125433	18698	0.000	0.000	NaN	707102
	6	1225477	166670	24006	178958	115696	222595	0	0	0	0	361471	3574897	1256986	357306	32982	0	0	0	0.118	358362	204250176	167715	0	0	0	60834511	1951	689	175601	21387	0.000	0.000	NaN	361471
	7	2162212	155996	19665	141723	92683	206296	0	0	0	0	640572	2574439	1487861	406780	472744	0	0	0	0.066	623664	337296790	154309	0	0	0	100461530	1405	1070	49289	69470	0.000	0.000	NaN	640572
	8	641277	185013	24154	165957	137065	226718	0	0	0	0	188240	2469995	2308749	16491	186899	0	0	0	0.227	187625	118644468	186317	0	0	0	35337439	1348	1362	84958	7354	0.000	0.000	NaN	188240	7087818	57.7367
1115_16395_6000X_Harshal Nemade_0029	1	45987296	181982	23304	183729	85967	252260	0	0	0	0	13629888	2013742	950985	3825927	4952817	0	0	0	0.003	5500149	8368857921	182806	0	0	0	2492606796	1390	3174	58486	3110644	0.000	0.000	NaN	13629888
	2	7611389	169359	19112	165566	115287	226728	0	0	0	0	2254708	3448465	1011452	2055886	566193	0	0	0	0.019	2088615	1289053694	169503	0	0	0	383935781	1882	861	10156	358854	0.000	0.000	NaN	2254708
	3	7658394	176419	24049	177258	106000	235837	0	0	0	0	2274723	2074210	1940449	989464	2017407	0	0	0	0.019	2246991	1351089995	175699	0	0	0	402412866	1132	2160	63874	165368	0.000	0.000	NaN	2274723
	4	2074918	170626	23067	155100	114479	237545	0	0	0	0	613255	2019239	4293174	93449	604672	0	0	0	0.069	611851	354034431	169030	0	0	0	105446721	1102	2343	98785	20199	0.000	0.000	NaN	613255
	5	2266294	182490	20423	202617	135135	227270	0	0	0	0	663977	2266605	5403572	417774	483738	0	0	0	0.065	639169	413575122	185288	0	0	0	123180507	1237	2949	130815	76364	0.000	0.000	NaN	663977
	6	2367018	187094	20115	182129	127698	226875	0	0	0	0	697870	4091617	4776912	511223	472744	0	0	0	0.061	696301	442854127	189338	0	0	0	131901057	2233	2865	42761	17774	0.000	0.000	NaN	697870
	7	1749243	181549	16786	172429	145638	237699	0	0	0	0	515705	4778744	4276683	373797	346312	0	0	0	0.083	509565	317573547	181728	0	0	0	94587098	2608	2523	42814	25636	0.000	0.000	NaN	515705
	8	1494075	183080	14951	179652	142629	220636	0	0	0	0	443383	5663765	2779661	87952	434265	0	0	0	0.096	443082	273535184	183870	0	0	0	81470574	3091	1754	78551	6911	0.000	0.000	NaN	443383
	9	943450	178162	14425	173392	112000	214387	0	0	0	0	279395	5779202	2367384	71461	269354	0	0	0	0.152	278672	168086589	177435	0	0	0	50063435	3154	1439	75141	10097	0.000	0.000	NaN	279395
	10	2622186	172945	20124	171938	108767	223869	0	0	0	0	771917	5652771	1361429	225378	731104	0	0	0	0.055	765054	453492815	172969	0	0	0	135069717	3085	743	107133	34480	0.000	0.000	NaN	771917	8514933	62.4725
1115_16395_6000X_Harshal Nemade_0030	1	47998422	170490	28213	157068	70149	251792	0	0	0	0	14215371	1980760	1332112	4045808	5095739	0	0	0	0.003	5680807	8183247366	170633	0	0	0	2437323968	1306	3454	56725	3070243	0.000	0.000	NaN	14215371
	2	5140290	155540	24534	160939	98669	229871	0	0	0	0	1509870	4300503	1337609	1352267	395786	0	0	0	0.028	1370920	799521255	154930	0	0	0	238131909	2347	823	170538	267497	0.000	0.000	NaN	1509870
	3	4458723	177975	23668	186859	97873	234692	0	0	0	0	1309715	3327531	1601466	852038	989464	0	0	0	0.033	1305760	793540442	178403	0	0	0	236350565	1816	1414	49268	30787	0.000	0.000	NaN	1309715
	4	9286768	168887	27914	185163	80535	233154	0	0	0	0	2746753	1958772	3019697	1110398	2479157	0	0	0	0.015	2716469	1568416462	171625	0	0	0	467142060	1069	3001	65873	136980	0.000	0.000	NaN	2746753
	5	5079855	170203	24928	167384	98340	234828	0	0	0	0	1492564	2162162	6131012	1385250	296839	0	0	0	0.029	1399313	864606387	167934	0	0	0	257517068	1180	3346	171870	207565	0.000	0.000	NaN	1492564
	6	6986900	164817	27792	170983	86749	233943	0	0	0	0	2059956	5048098	3673843	967476	1781035	0	0	0	0.021	2026844	1151559702	166140	0	0	0	342984140	2755	2977	61489	124840	0.000	0.000	NaN	2059956
	7	547268	170813	26142	163163	112251	221317	0	0	0	0	160046	6054053	2931745	5497	159414	0	0	0	0.268	159508	93480301	172993	0	0	0	27842465	3304	1687	88025	5282	0.000	0.000	NaN	160046	9278904	65.2737
1115_16395_6000X_Harshal Nemade_0012	1	32607770	148645	24966	146871	57375	241398	0	0	0	0	9639657	3019697	1423729	3765460	2160330	0	0	0	0.004	3823162	4846994372	148622	0	0	0	1443643951	1660	1530	12118	2150563	0.000	0.000	NaN	9639657
	2	5388743	155329	24273	165368	82067	207878	0	0	0	0	1576356	5694915	2196976	1121392	1059093	0	0	0	0.027	1542465	837026397	157959	0	0	0	249302558	3108	1777	43363	123363	0.000	0.000	NaN	1576356
	3	1104608	131180	19716	133212	87487	191537	0	0	0	0	324984	5266147	3296381	300504	117270	0	0	0	0.131	322575	144902624	132736	0	0	0	43158250	2874	1863	21318	11782	0.000	0.000	NaN	324984
	4	3391047	149613	19238	138753	100225	211675	0	0	0	0	999119	4064132	3497938	963811	146587	0	0	0	0.043	966594	507343188	148736	0	0	0	151108680	2218	1949	4349	89538	0.000	0.000	NaN	999119
	5	2521462	153091	18584	137641	69921	218730	0	0	0	0	739740	3265231	3215758	633990	355474	0	0	0	0.058	726846	386013474	153254	0	0	0	114971460	1782	1755	150721	48394	0.000	0.000	NaN	739740
	6	2430810	138843	20691	142026	63337	191238	0	0	0	0	713080	4243701	1409070	699954	62300	0	0	0	0.060	702406	337500175	139482	0	0	0	100522107	2316	771	175212	21149	0.000	0.000	NaN	713080
	7	832653	126640	16270	112923	82362	174950	0	0	0	0	244217	5200183	1416399	241869	10994	0	0	0	0.175	242119	105447509	126850	0	0	0	31406816	2838	779	2603	7866	0.000	0.000	NaN	244217
	8	577485	146184	21386	147653	102065	194322	0	0	0	0	163267	6721025	1815850	58635	150252	0	0	0	0.272	161288	84419080	148915	0	0	0	25143643	3668	991	111318	6805	0.000	0.000	NaN	163267	4760763	49.3873
1115_16395_6000X_Harshal Nemade_0026	1	37405597	149330	30273	139272	39192	244979	0	0	0	0	11055736	2526798	1447549	2187815	4485570	0	0	0	0.004	4501578	5585761424	149038	0	0	0	1663680638	1700	3238	85167	1966641	0.000	0.000	NaN	11055736
	2	1128111	153772	26054	163630	84994	203063	0	0	0	0	330754	2642235	2585433	98946	313330	0	0	0	0.130	328582	173471994	156662	0	0	0	51667441	1442	1411	107526	13620	0.000	0.000	NaN	330754
	3	4885122	135039	26287	154267	48506	208240	0	0	0	0	1434126	2554283	1453046	1016949	687128	0	0	0	0.030	1191650	659682352	137301	0	0	0	196481853	1394	1168	31417	313317	0.000	0.000	NaN	1434126
	4	1980909	145986	33090	166960	63494	214418	0	0	0	0	559033	3769125	1683921	346312	428768	0	0	0	0.080	551157	289184948	149172	0	0	0	86131749	2057	919	128928	17916	0.000	0.000	NaN	559033
	5	3757011	160413	26898	153852	87255	232353	0	0	0	0	1089730	4483738	2865781	197893	1049931	0	0	0	0.040	1068418	602672496	160505	0	0	0	179501860	2447	1564	100674	95511	0.000	0.000	NaN	1089730
	6	2283081	136076	27565	104109	71408	217000	0	0	0	0	669302	4494732	4344480	181402	637655	0	0	0	0.064	662955	310671487	132565	0	0	0	92531367	2453	2719	74120	26717	0.000	0.000	NaN	669302
	7	2138710	154314	21418	171039	111003	233468	0	0	0	0	620261	3659184	5531836	522217	318827	0	0	0	0.070	611851	330033370	153000	0	0	0	98298170	1997	3193	31405	35311	0.000	0.000	NaN	620261
	8	5664056	154004	27899	149068	83449	244200	0	0	0	0	1678669	2922583	4047640	49473	1671095	0	0	0	0.025	1671131	872285524	153101	0	0	0	259804246	1595	2209	90377	46025	0.000	0.000	NaN	1678669	6381875	57.7246
1115_16395_6000X_Harshal Nemade_0004	1	34118632	153186	25994	146776	51759	229960	0	0	0	0	10111112	1676592	2572606	3523591	2847457	0	0	0	0.004	3572210	5226486301	152955	0	0	0	1556673013	939	2382	13074	2740658	0.000	0.000	NaN	10111112
	2	4438578	154471	22672	167185	86113	225874	0	0	0	0	1312028	2572606	5343105	1297297	82455	0	0	0	0.032	1298240	685633497	154740	0	0	0	204211223	1404	2943	2184	58553	0.000	0.000	NaN	1312028
	3	4405003	147444	23738	145686	86910	214967	0	0	0	0	1299612	4590013	3831424	632158	1082913	0	0	0	0.033	1253924	649492868	144200	0	0	0	193446985	2505	2682	59725	145408	0.000	0.000	NaN	1299612
	4	3293680	150651	23254	161924	63740	210301	0	0	0	0	968509	4447091	2737517	703619	621163	0	0	0	0.044	938575	496197474	151592	0	0	0	147789006	2427	1494	138562	103423	0.000	0.000	NaN	968509
	5	4962344	143067	20704	148224	83892	206338	0	0	0	0	1471389	1716903	2979386	670637	1209345	0	0	0	0.029	1377550	709947611	142649	0	0	0	211453015	943	2286	61390	209118	0.000	0.000	NaN	1471389
	6	3233246	164153	24670	181190	82820	223115	0	0	0	0	941690	1764544	4573522	615666	692625	0	0	0	0.046	926701	530747887	167032	0	0	0	158079609	963	2496	131634	60867	0.000	0.000	NaN	941690
	7	1406781	148396	23143	132397	80709	206132	0	0	0	0	414058	3761795	2557948	404947	69629	0	0	0	0.103	410890	208761140	150495	0	0	0	62178070	2053	1396	170244	10933	0.000	0.000	NaN	414058
	8	1198618	140209	22103	123905	93078	203453	0	0	0	0	346511	2862116	2651397	326157	86120	0	0	0	0.125	337335	168056883	138366	0	0	0	50054587	1562	1494	14791	23761	0.000	0.000	NaN	346511	6753797	66.7958

## Sheet: 16401 VAPA ER-FFAT mutant ER 
Name		Area	Mean	StdDEV	Mode	Min	Max	X	Y	XM	YM	Perimeter	BX	BY	Width	Height	Major	Minor	Angle	Circ.	Feret	IntDen	Median	Skew	Kurt	% Area	RawIntDen	FeretX	FeretY	FeretAngle	MinFeret	AR	Round	Solidity	length PVM		% ER covered
1115_16401_5000X_Harshal Nemade_0028	1	64916144	191836	27994	201685	52799	255	0	0	0	0	13116035	2170611	2555861	4022014	4134287	0	0	0	0.005	4633112	12453222287	195824	0	0	0	2569636803	1184	1374	137715	3503331	0.000	0.000	NaN	13116035
	2	1899748	174025	20147	153228	130000	223642	0	0	0	0	365022	4607594	2764997	310402	171712	0	0	0	0.179	354731	330603607	171868	0	0	0	68217781	2093	1256	151049	25404	0.000	0.000	NaN	365022
	3	804485	186082	15681	185884	157217	222451	0	0	0	0	162757	6159603	5265822	30820	154100	0	0	0	0.382	157152	149700046	183288	0	0	0	30889575	2798	2392	101310	19860	0.000	0.000	NaN	162757
	4	1734974	192126	21533	189213	133375	244617	0	0	0	0	341171	6128783	5618051	101266	272977	0	0	0	0.187	276505	333334207	193293	0	0	0	68781222	2784	2676	80838	79246	0.000	0.000	NaN	341171
	5	988645	179226	32581	172708	104823	233079	0	0	0	0	197983	5067693	6626306	171712	74849	0	0	0	0.317	187316	177191236	186378	0	0	0	36562193	2302	3044	23552	28874	0.000	0.000	NaN	197983	1066933	8.13457
1115_16401_6000X_Harshal Nemade_0001	1	38560568	155062	34141	159846	11922	243534	0	0	0	0	11309599	1348603	2999542	4558863	2246450	0	0	0	0.004	4563931	5979277151	158015	0	0	0	1780886592	736	2175	3545	2233521	0.000	0.000	NaN	11309599
	2	765504	170512	22032	150663	115083	225490	0	0	0	0	222900	1337609	3728813	21988	216216	0	0	0	0.194	216340	130527190	169155	0	0	0	38876626	738	2153	88059	18747	0.000	0.000	NaN	222900
	3	815866	157650	17231	149928	116607	194509	0	0	0	0	239291	2920751	3094823	230875	29317	0	0	0	0.179	230991	128621046	158437	0	0	0	38308894	1594	1693	1818	26628	0.000	0.000	NaN	239291
	4	500263	162762	16015	157947	125000	201330	0	0	0	0	142654	3250572	3043518	135593	29317	0	0	0	0.309	138726	81423711	160816	0	0	0	24251493	1774	1661	167800	11891	0.000	0.000	NaN	142654
	5	470046	160471	25542	159333	86200	199325	0	0	0	0	135074	5757214	3464956	84288	102611	0	0	0	0.324	132791	75428836	166347	0	0	0	22465960	3142	1891	129401	11916	0.000	0.000	NaN	135074
	6	1178473	158247	19146	180074	109713	200916	0	0	0	0	345933	4811726	3204764	329821	76958	0	0	0	0.124	338681	186489454	158292	0	0	0	55544602	2626	1749	166866	29367	0.000	0.000	NaN	345933	1085852	9.60115
1115_16401_6000X_Harshal Nemade_0002	1	43804939	194668	22203	204065	107142	250153	0	0	0	0	12847723	2524965	1931287	4815391	3309207	0	0	0	0.003	4993538	8527405586	196959	0	0	0	2539829128	1387	1582	163500	2920511	0.000	0.000	NaN	12847723
	2	1198618	185001	21430	198959	139866	220980	0	0	0	0	349071	6867613	4672469	302336	153917	0	0	0	0.124	339260	221744956	187002	0	0	0	66045211	3748	2634	26980	31210	0.000	0.000	NaN	349071
	3	899803	170813	17769	161213	133342	207280	0	0	0	0	251152	3382501	4540540	208887	126432	0	0	0	0.179	244169	153698250	169994	0	0	0	45777967	1846	2478	148815	29338	0.000	0.000	NaN	251152
	4	1000527	180896	19159	170086	144288	226329	0	0	0	0	283015	2849290	4001832	192396	203390	0	0	0	0.157	279971	180991211	179676	0	0	0	53906988	1555	2184	133409	14996	0.000	0.000	NaN	283015
	5	1067676	186451	14552	193954	156733	222221	0	0	0	0	311909	2513971	2616582	93449	291342	0	0	0	0.138	305962	199068971	188531	0	0	0	59291324	1372	1587	72216	20337	0.000	0.000	NaN	311909
	6	658065	193111	11875	183196	165475	217922	0	0	0	0	187781	7186440	4458085	120934	124599	0	0	0	0.235	173638	127079612	193183	0	0	0	37849789	3922	2501	45855	31096	0.000	0.000	NaN	187781	1382928	10.764
1115_16401_6000X_Harshal Nemade_0003	1	36371496	160979	24292	178162	69671	241644	0	0	0	0	10642578	1700412	2997709	4078790	2479157	0	0	0	0.004	4365082	5855033886	161687	0	0	0	1743881590	949	1783	157569	1977855	0.000	0.000	NaN	10642578		0
1115_16401_6000X_Harshal Nemade_0004	1	47810404	205745	18604	213492	134185	252568	0	0	0	0	14083959	1046266	1738891	4886852	4117269	0	0	0	0.003	5786529	9836765993	207697	0	0	0	2929813123	622	1087	142488	2680117	0.000	0.000	NaN	14083959
	2	1870112	196422	15767	206606	156361	230498	0	0	0	0	547810	1227668	1722400	500229	170408	0	0	0	0.078	526711	367331917	198915	0	0	0	109407286	670	1033	18246	67180	0.000	0.000	NaN	547810
	3	523766	205359	15308	196363	169914	240079	0	0	0	0	140256	1766376	4421438	87952	104443	0	0	0	0.335	136543	107560084	208364	0	0	0	32036031	964	2413	130101	10500	0.000	0.000	NaN	140256
	4	1759315	203916	16853	196157	166416	239274	0	0	0	0	514993	2222629	4844709	417774	291342	0	0	0	0.083	509328	358752010	202802	0	0	0	106851820	1213	2644	145109	23939	0.000	0.000	NaN	514993
	5	2565109	204968	18065	221764	161645	240368	0	0	0	0	746200	2810811	5256985	659643	329821	0	0	0	0.058	737503	525766061	207999	0	0	0	156595807	1534	2869	153435	25593	0.000	0.000	NaN	746200
	6	1487360	207618	11940	220043	178572	231000	0	0	0	0	428812	4443426	5872652	406780	21988	0	0	0	0.102	407114	308802622	208341	0	0	0	91974738	2425	3208	177678	21417	0.000	0.000	NaN	428812
	7	778934	198513	12678	191912	168210	229811	0	0	0	0	227097	5020613	5812184	214384	60467	0	0	0	0.190	222748	154628171	199282	0	0	0	46054938	2740	3205	15751	22233	0.000	0.000	NaN	227097
	8	416327	186581	12317	187409	165933	221187	0	0	0	0	118096	5768208	4437929	65964	93449	0	0	0	0.375	114386	77678535	186616	0	0	0	23136018	3148	2422	125218	11888	0.000	0.000	NaN	118096
	9	423041	217324	8715	210017	198092	232981	0	0	0	0	120747	5070087	3998167	115437	27485	0	0	0	0.365	118664	91937013	215707	0	0	0	27382807	2767	2182	166608	11192	0.000	0.000	NaN	120747
	10	812508	225239	10005	225794	192728	245799	0	0	0	0	239167	4778744	3596885	164911	170408	0	0	0	0.178	237138	183008694	225376	0	0	0	54507881	2608	1963	134061	13708	0.000	0.000	NaN	239167
	11	517051	218891	14706	196907	185350	242799	0	0	0	0	143294	4262024	3091159	87952	104443	0	0	0	0.316	136543	113177852	220380	0	0	0	33709245	2326	1687	130101	17400	0.000	0.000	NaN	143294
	12	1232192	207245	9990	203943	181248	235800	0	0	0	0	351897	3646358	2651397	285845	197893	0	0	0	0.125	347662	255365798	206239	0	0	0	76058947	1990	1447	145305	19620	0.000	0.000	NaN	351897
	13	658065	203140	8364	201515	186851	225352	0	0	0	0	190016	3212093	2288593	142923	109940	0	0	0	0.229	180316	133678924	202492	0	0	0	39815348	1753	1249	142431	28489	0.000	0.000	NaN	190016
	14	446544	199179	12943	190474	177539	228092	0	0	0	0	121351	2266605	1931287	93449	76958	0	0	0	0.381	121059	88942000	197605	0	0	0	26490763	1237	1054	140528	7488	0.000	0.000	NaN	121351
	15	553983	209960	11715	202701	190038	241906	0	0	0	0	162038	3943197	5737058	142923	65964	0	0	0	0.265	157411	116314345	210794	0	0	0	34643428	2152	3131	155225	17110	0.000	0.000	NaN	162038	4051774	28.7687
1115_16401_6000X_Harshal Nemade_0005	1	47105334	165420	32150	150659	72024	254202	0	0	0	0	13785681	1214842	1486028	5057260	3710490	0	0	0	0.003	5707238	7792177079	164875	0	0	0	2320846372	804	919	145437	2398220	0.000	0.000	NaN	13785681
	2	1685451	135733	25561	139648	61741	194262	0	0	0	0	495491	5005955	3118644	373797	318827	0	0	0	0.086	491300	228770773	136238	0	0	0	68137802	2732	1702	139538	21159	0.000	0.000	NaN	495491
	3	886373	188904	17241	179278	138246	223995	0	0	0	0	257239	5889143	4983966	197893	157581	0	0	0	0.168	252969	167439603	189765	0	0	0	49870734	3214	2806	38530	16954	0.000	0.000	NaN	257239	752730	5.46023
1115_16401_6000X_Harshal Nemade_0006	1	47044900	188927	25326	199623	44996	254994	0	0	0	0	13828523	1881814	1579478	4320659	4688960	0	0	0	0.003	5657835	8888045384	191291	0	0	0	2647243212	1237	970	127460	2489792	0.000	0.000	NaN	13828523
	2	3135879	191154	27249	177978	113584	243900	0	0	0	0	919387	5339441	4126431	731104	527714	0	0	0	0.047	901662	599437294	194440	0	0	0	178538277	2914	2252	144178	59527	0.000	0.000	NaN	919387
	3	1581369	186255	18570	197626	137890	228111	0	0	0	0	461889	3805771	2691708	285845	340815	0	0	0	0.093	444817	294537857	189986	0	0	0	87726076	2077	1469	129987	44020	0.000	0.000	NaN	461889
	4	1715668	185490	21838	203898	129361	218735	0	0	0	0	497514	3420980	2059551	258360	417774	0	0	0	0.087	491207	318238680	192918	0	0	0	94785203	1867	1124	121734	25001	0.000	0.000	NaN	497514
	5	789006	191481	15818	184306	141777	219267	0	0	0	0	232452	2332570	1625286	203390	87952	0	0	0	0.183	221592	151079549	192284	0	0	0	44998005	1273	935	23385	29318	0.000	0.000	NaN	232452
	6	651350	199102	14024	205272	167687	229964	0	0	0	0	188351	2079707	1806688	137426	126432	0	0	0	0.231	186737	129685270	200406	0	0	0	38625866	1135	1055	42614	11555	0.000	0.000	NaN	188351
	7	171231	155150	17842	141930	125245	189474	0	0	0	0	45312	2134677	3990838	21988	38479	0	0	0	1000	44318	26566497	151650	0	0	0	7912648	1165	2178	119745	4917	0.000	0.000	NaN	45312
	8	896445	192725	15943	215604	155168	222000	0	0	0	0	258204	4432432	5898304	241869	76958	0	0	0	0.169	253817	172767084	192811	0	0	0	51457488	2419	3219	162350	20827	0.000	0.000	NaN	258204
	9	866228	202823	18099	212156	153530	233149	0	0	0	0	237940	5856161	5931287	98946	208887	0	0	0	0.192	231137	175691187	207476	0	0	0	52328412	3196	3351	64654	15962	0.000	0.000	NaN	237940
	10	271955	184039	18557	163001	152895	220095	0	0	0	0	76977	5125057	4014658	71461	27485	0	0	0	0.577	76565	50050303	188237	0	0	0	14907139	2797	2191	158962	6125	0.000	0.000	NaN	76977
	11	567413	206351	17490	180117	173704	235649	0	0	0	0	161387	4773247	3767292	126432	93449	0	0	0	0.274	157219	117086429	208069	0	0	0	34873388	2605	2056	143531	18259	0.000	0.000	NaN	161387	3079413	22.2686
1115_16401_6000X_Harshal Nemade_0007	1	42055696	165887	38246	164318	0	252645	0	0	0	0	12372700	1363261	2814475	4815391	2689876	0	0	0	0.003	4895224	6976489483	168884	0	0	0	2077899429	800	2652	18869	2485156	0.000	0.000	NaN	12372700
	2	752074	164548	25233	184541	116637	236937	0	0	0	0	219345	4703618	5132386	205222	67797	0	0	0	0.196	216131	123752570	162861	0	0	0	36858852	2567	2838	18281	15666	0.000	0.000	NaN	219345
	3	251810	140025	17938	143968	105730	169919	0	0	0	0	73529	4414109	5328447	73294	3665	0	0	0	0.585	73385	35259817	144996	0	0	0	10501894	2409	2910	2862	2311	0.000	0.000	NaN	73529
	4	1235550	155139	22666	166619	95734	204723	0	0	0	0	363519	5128721	2843793	357306	43976	0	0	0	0.117	360002	191682227	159491	0	0	0	57091233	2799	1552	172983	17515	0.000	0.000	NaN	363519
	5	584200	154705	30200	180162	78930	205038	0	0	0	0	172002	4819056	2874942	168575	20156	0	0	0	0.248	169776	90378474	157641	0	0	0	26918607	2630	1580	6818	13169	0.000	0.000	NaN	172002
	6	1353061	152297	18754	161961	111331	210650	0	0	0	0	392774	5658268	2939074	351809	164911	0	0	0	0.110	388543	206066574	151033	0	0	0	61375512	3088	1604	154885	26598	0.000	0.000	NaN	392774	1221169	9.86987
1115_16401_6000X_Harshal Nemade_0008	1	41286835	159462	39072	177555	19130	254242	0	0	0	0	12176467	1458543	2429684	4743930	2935410	0	0	0	0.003	5068558	6583664216	162815	0	0	0	1960899124	805	1608	156410	2122127	0.000	0.000	NaN	12176467
	2	772219	173855	27419	133806	111516	218176	0	0	0	0	223244	2184150	4518552	175905	131929	0	0	0	0.195	219881	134254270	177583	0	0	0	39986711	1192	2466	143130	11498	0.000	0.000	NaN	223244
	3	597630	149153	26427	117344	92976	203387	0	0	0	0	167831	2475492	4776912	148420	65964	0	0	0	0.267	162418	89138313	148783	0	0	0	26549234	1351	2607	156038	19321	0.000	0.000	NaN	167831
	4	792363	133038	54652	168167	0.000	217979	0	0	0	0	226177	5300961	5260650	208887	71461	0	0	0	0.195	220772	105414232	146702	0	0	0	31396904	2893	2910	18886	20257	0.000	0.000	NaN	226177
	5	637920	177304	37622	182205	74155	245430	0	0	0	0	184300	4608337	5370590	181402	21988	0	0	0	0.236	182150	113105726	182000	0	0	0	33687763	2515	2940	5194	13943	0.000	0.000	NaN	184300
	6	456616	149007	18760	156304	98212	183435	0	0	0	0	133577	6185982	4518552	16491	131929	0	0	0	0.322	132955	68038952	152598	0	0	0	20264934	3376	2538	82875	5086	0.000	0.000	NaN	133577	935129	7.67981
1115_16401_6000X_Harshal Nemade_0009	1	34786769	196117	19462	192181	140023	250833	0	0	0	0	10281877	1584975	3246908	4298671	1907467	0	0	0	0.004	4316202	6822290129	194592	0	0	0	2031972212	868	1958	174079	1892407	0.000	0.000	NaN	10281877
	2	1091178	196358	13734	200653	156000	231954	0	0	0	0	304421	4503893	3307375	296839	43976	0	0	0	0.148	298109	214262086	198421	0	0	0	63816489	2458	1811	174710	26674	0.000	0.000	NaN	304421
	3	295458	187672	11896	199106	160124	207086	0	0	0	0	85042	1898305	3290884	82455	10994	0	0	0	0.513	83185	55449202	186800	0	0	0	16515164	1036	1796	172405	8718	0.000	0.000	NaN	85042
	4	2205859	186341	12732	183552	144236	226400	0	0	0	0	646386	3003206	5060925	626660	87952	0	0	0	0.066	632062	411041061	187309	0	0	0	122425754	1639	2762	172504	58153	0.000	0.000	NaN	646386	1035849	10.0745
1115_16401_6000X_Harshal Nemade_0010	1	46480845	156224	32891	163558	18670	252686	0	0	0	0	13739434	2041227	2145671	5040769	3633531	0	0	0	0.003	5664846	7261443207	158899	0	0	0	2162770937	1210	3154	31994	2512516	0.000	0.000	NaN	13739434
	2	1457143	152056	35724	142623	62737	249501	0	0	0	0	426823	4943655	4619331	401283	131929	0	0	0	0.101	422413	221566705	145481	0	0	0	65992120	2698	2593	18199	19121	0.000	0.000	NaN	426823
	3	946807	128381	34718	123195	57043	194168	0	0	0	0	278877	4707283	2277599	258360	82455	0	0	0	0.153	271199	121551713	125308	0	0	0	36203342	2569	1288	17700	31290	0.000	0.000	NaN	278877	705700	5.13631
1115_16401_6000X_Harshal Nemade_0011	1	57688087	168873	35826	177645	7134	253054	0	0	0	0	16877466	1040769	762254	4976637	5892807	0	0	0	0.003	7088892	9741954039	174161	0	0	0	2901574035	580	3480	51127	2937152	0.000	0.000	NaN	16877466
	2	634562	141028	25725	152249	76186	194558	0	0	0	0	183116	5922125	2909757	43976	175905	0	0	0	0.238	181318	89491161	142262	0	0	0	26654327	3232	1684	75964	9828	0.000	0.000	NaN	183116
	3	993812	176717	28113	182972	108593	242214	0	0	0	0	283423	4280348	5306458	241869	139258	0	0	0	0.155	279094	175623361	176717	0	0	0	52308211	2336	2972	29932	21959	0.000	0.000	NaN	283423
	4	879658	164090	42412	165746	60312	245818	0	0	0	0	248340	1744388	4734768	43976	241869	0	0	0	0.179	245834	144342738	169596	0	0	0	42991492	952	2716	79695	12872	0.000	0.000	NaN	248340	714879	4.2357
1115_16401_6000X_Harshal Nemade_0014	1	43496052	175536	32704	187530	0	254683	0	0	0	0	12663919	983967	2658726	4386623	3287219	0	0	0	0.003	4677135	7635123019	178771	0	0	0	2274068900	573	1964	154820	2730263	0.000	0.000	NaN	12663919		0
1115_16401_6000X_Harshal Nemade_0016	1	31436012	159819	34500	177233	0	251366	0	0	0	0	9234299	1704077	2777828	3276225	2396702	0	0	0	0.005	3757583	5024068096	161734	0	0	0	1496384142	972	2746	34992	1941768	0.000	0.000	NaN	9234299
	2	963595	140008	18879	138641	90357	183646	0	0	0	0	281943	2116353	5126889	280348	16491	0	0	0	0.152	280833	134910666	140119	0	0	0	40182214	1155	2798	176634	10775	0.000	0.000	NaN	281943
	3	671494	147043	37420	86855	73054	223392	0	0	0	0	190171	2506642	5187356	186899	16491	0	0	0	0.233	187625	98738450	151965	0	0	0	29408569	1368	2840	5042	13437	0.000	0.000	NaN	190171	472114	5.11261
1115_16401_6000X_Harshal Nemade_0017	1	53242794	170935	45331	192185	5689	255	0	0	0	0	15572808	901512	1649107	5313788	4866697	0	0	0	0.003	6335834	9101035467	179865	0	0	0	2710680844	660	3432	38235	2615900	0.000	0.000	NaN	15572808
	2	1420211	160093	28330	171841	95242	231893	0	0	0	0	410338	1656436	6506642	395786	29317	0	0	0	0.106	396396	227365405	164158	0	0	0	67719223	904	3555	176820	24845	0.000	0.000	NaN	410338		2.63496
1115_16401_6000X_Harshal Nemade_0018	1	52074393	203800	25902	211803	86168	255	0	0	0	0	15336142	1158039	996793	4668804	5350435	0	0	0	0.003	6437939	10612779833	207479	0	0	0	3160943510	840	644	128018	2813122	0.000	0.000	NaN	15336142
	2	2118565	185694	18026	181884	121000	225958	0	0	0	0	622281	1605130	1033440	593678	95282	0	0	0	0.069	596567	393405247	186671	0	0	0	117173048	876	616	5641	79494	0.000	0.000	NaN	622281		4.05761
1115_16401_6000X_Harshal Nemade_0019	1	47414222	176289	33372	178428	45373	254987	0	0	0	0	13985811	925332	1277141	3924874	5337608	0	0	0	0.003	5761320	8358626386	178637	0	0	0	2489559404	931	745	114462	2718987	0.000	0.000	NaN	13985811
	2	966952	166009	32531	130859	94229	221810	0	0	0	0	277715	4822721	4602840	54970	263857	0	0	0	0.158	265910	160522699	175349	0	0	0	47810582	2632	2656	82875	34270	0.000	0.000	NaN	277715
	3	1262410	179743	31185	207937	111979	239591	0	0	0	0	368212	1431058	3501603	159414	329821	0	0	0	0.117	366326	226909368	179813	0	0	0	67583395	781	1911	115796	9105	0.000	0.000	NaN	368212
	4	809151	177041	24353	167701	117411	229849	0	0	0	0	229807	1079249	2880439	93449	203390	0	0	0	0.193	223831	143253220	176284	0	0	0	42666987	589	1572	114677	24284	0.000	0.000	NaN	229807
	5	748716	122800	17263	126190	85344	159768	0	0	0	0	213958	4476408	3265231	109940	181402	0	0	0	0.206	212117	91942625	123258	0	0	0	27384479	2443	1782	121218	11918	0.000	0.000	NaN	213958	1089692	7.79141
1115_16401_6000X_Harshal Nemade_0020	1	47242991	164088	33776	165304	38262	254361	0	0	0	0	13960940	769583	2275767	5667430	3320201	0	0	0	0.003	5981803	7752005675	164688	0	0	0	2308881595	420	2727	18984	2433158	0.000	0.000	NaN	13960940
	2	1618302	169125	20769	175236	95601	210455	0	0	0	0	467118	5403572	3946862	401283	219881	0	0	0	0.093	457575	273695246	172596	0	0	0	81518247	2949	2274	28720	39557	0.000	0.000	NaN	467118
	3	876300	148729	29289	114356	102550	201645	0	0	0	0	257425	6371048	3204764	71461	241869	0	0	0	0.166	252205	130331465	147059	0	0	0	38818331	3477	1881	73540	25452	0.000	0.000	NaN	257425
	4	960237	157848	25511	134732	85601	215938	0	0	0	0	281377	4837379	2303252	278516	18323	0	0	0	0.152	279118	151571331	157356	0	0	0	45144479	2640	1257	176236	14775	0.000	0.000	NaN	281377	1005920	7.20525
1115_16401_6000X_Harshal Nemade_0021	1	43979528	160708	35483	180336	36233	237271	0	0	0	0	12921656	1289968	1839670	4661475	3584058	0	0	0	0.003	5289363	7067852131	165389	0	0	0	2105111166	708	2684	29193	2327671	0.000	0.000	NaN	12921656		0
1115_16401_6000X_Harshal Nemade_0022_left	1	38134169	148213	36035	130254	49631	255	0	0	0	0	11270436	104443	3585891	4474576	2770499	0	0	0	0.004	4749891	5651966885	145842	0	0	0	1683399480	78	3220	22380	2107106	0.000	0.000	NaN	11270436		0
1115_16401_6000X_Harshal Nemade_0024	1	33672088	171755	24553	166235	86346	251946	0	0	0	0	9934355	2909757	1749885	1896473	4045808	0	0	0	0.004	4048332	5783350893	171773	0	0	0	1722531303	1849	955	92023	1881611	0.000	0.000	NaN	9934355
	2	1134826	176670	21336	171126	125352	225937	0	0	0	0	327396	4509390	2830966	164911	280348	0	0	0	0.133	325255	200490177	175532	0	0	0	59714621	2461	1545	120466	12819	0.000	0.000	NaN	327396
	3	919947	160810	24130	178166	90000	213000	0	0	0	0	259208	4723774	3182776	49473	241869	0	0	0	0.172	244107	147937068	163451	0	0	0	44062039	2587	1737	97765	39123	0.000	0.000	NaN	259208
	4	644635	168368	40512	172978	76999	234000	0	0	0	0	183279	4745762	4249198	38479	175905	0	0	0	0.241	180064	108535991	175554	0	0	0	32326699	2590	2415	77661	10666	0.000	0.000	NaN	183279
	5	950165	155276	25808	156533	100883	222130	0	0	0	0	279291	4676133	4615666	32982	274851	0	0	0	0.153	276823	147537873	157296	0	0	0	43943141	2552	2669	83157	13201	0.000	0.000	NaN	279291	1049174	10.5611
1115_16401_6000X_Harshal Nemade_0025	1	41978474	164709	31862	187481	43401	247747	0	0	0	0	12401425	2453504	1427393	2495648	5090242	0	0	0	0.003	5092738	6914219650	167844	0	0	0	2059352787	2041	779	91794	2328256	0.000	0.000	NaN	12401425
	2	342462	152380	25835	149460	97674	208614	0	0	0	0	99014	4866697	3307375	27485	93449	0	0	0	0.439	97407	52184297	150210	0	0	0	15542734	2656	1856	73610	7395	0.000	0.000	NaN	99014
	3	993812	151429	17604	160210	100456	185676	0	0	0	0	289345	2590930	4663307	82455	274851	0	0	0	0.149	286953	150492369	154786	0	0	0	44823117	1414	2545	106699	10174	0.000	0.000	NaN	289345	388359	3.13157
1115_16401_6000X_Harshal Nemade_0026	1	44959910	205715	20359	220072	122658	253565	0	0	0	0	13207872	2140174	1062758	2807146	5328447	0	0	0	0.003	5562851	9248909277	207800	0	0	0	2754724042	1680	3488	73308	2493761	0.000	0.000	NaN	13207872
	2	557340	171648	28029	197845	108256	214682	0	0	0	0	157412	4690792	3342189	58635	139258	0	0	0	0.283	151099	95666340	166194	0	0	0	28493562	2560	1900	67166	22754	0.000	0.000	NaN	157412
	3	224951	170061	11562	160081	139637	187000	0	0	0	0	65964	4720109	3584058	0.000	65964	0	0	0	0.650	65964	38255348	171273	0	0	0	11394092	2576	1956	90000	0.000	0.000	0.000	NaN	65964	223376	1.69123
1115_16401_6000X_Harshal Nemade_0027	1	55770970	215017	22806	229028	112016	255	0	0	0	0	16473217	901512	2118186	6405863	4214383	0	0	0	0.003	6952703	11991702494	220059	0	0	0	3571646145	532	3260	24674	2820963	0.000	0.000	NaN	16473217
	2	1138183	208943	12433	210091	168828	241931	0	0	0	0	330357	4397617	4852038	293174	131929	0	0	0	0.131	321491	237815881	209521	0	0	0	70831825	2400	2720	24228	29500	0.000	0.000	NaN	330357
	3	879658	206259	13807	219982	174000	236448	0	0	0	0	254793	3620705	5189189	241869	58635	0	0	0	0.170	248875	181437358	209332	0	0	0	54039870	1976	2864	13627	23109	0.000	0.000	NaN	254793
	4	859513	197226	25922	219090	152005	235576	0	0	0	0	238493	1355932	3943197	117270	197893	0	0	0	0.190	230030	169518037	200142	0	0	0	50489782	740	2260	59349	28910	0.000	0.000	NaN	238493
	5	315602	209021	8898	196836	192698	228606	0	0	0	0	83942	6984882	2719193	58635	51306	0	0	0	0.563	77912	65967465	208036	0	0	0	19647956	3812	1484	138814	13790	0.000	0.000	NaN	83942	907585	5.50946

## Sheet: 16405 VAPA OMM- WT PRU WT ER
Name		Area	Mean	StdDEV	Mode	Min	Max	X	Y	XM	YM	Perimeter	BX	BY	Width	Height	Major	Minor	Angle	Circ.	Feret	IntDen	Median	Skew	Kurt	% Area	RawIntDen	FeretX	FeretY	FeretAngle	MinFeret	AR	Round	Solidity	length PVM		% ER covered
1115_16405_5000X__0020	1	65759400	151983	42128	165341	1698	253306	0	0	0	0	13447606	1452944	2597688	5001650	3839295	0	0	0	0.005	5437154	9994278757	156917	0	0	0	2062250711	680	2588	29388	2489742	0.000	0.000	NaN	13447606
	2	1802822	157078	27547	157218	74861	211323	0	0	0	0	356421	5422124	5254815	237755	257567	0	0	0	0.178	350526	283184405	159234	0	0	0	58433155	2463	2504	47291	16834	0.000	0.000	NaN	356421
	3	508861	176212	12044	162139	152927	202571	0	0	0	0	98590	5177765	5684094	85856	46230	0	0	0	0.658	97511	89667583	174683	0	0	0	18502289	2352	2603	28301	5907	0.000	0.000	NaN	98590
	4	833563	157116	18276	155948	118484	194905	0	0	0	0	154064	4834342	5948265	132086	72647	0	0	0	0.441	150746	130965713	156633	0	0	0	27023875	2196	2735	28811	11863	0.000	0.000	NaN	154064
	5	828717	135486	26332	139911	86018	194228	0	0	0	0	167063	3183269	6443587	165107	19813	0	0	0	0.373	166292	112279452	136225	0	0	0	23168093	1446	2927	173157	5949	0.000	0.000	NaN	167063
	6	2747850	138391	25938	134231	71802	213864	0	0	0	0	553725	1512383	5796367	365437	409466	0	0	0	0.113	548823	380278037	134163	0	0	0	78467759	687	2633	131748	25124	0.000	0.000	NaN	553725	1329863	9.88922
1115_16405_6000X__0001	1	35203096	151062	35527	154750	15240	254133	0	0	0	0	10405569	2187815	2151168	3776454	2951901	0	0	0	0.004	4053546	5317850492	152033	0	0	0	1583885209	1278	1336	150689	2228443	0.000	0.000	NaN	10405569
	2	661422	157609	33893	147726	75774	228634	0	0	0	0	188223	3496106	4921667	170408	49473	0	0	0	0.235	177444	104246156	156082	0	0	0	31049001	1908	2686	163811	27587	0.000	0.000	NaN	188223
	3	832653	180352	25758	169712	125406	236062	0	0	0	0	239628	2539624	4086120	170408	164911	0	0	0	0.182	237138	150170924	177418	0	0	0	44727377	1386	2230	135939	10935	0.000	0.000	NaN	239628
	4	614417	134722	38677	73713	58633	210024	0	0	0	0	173674	5189189	3333028	131929	109940	0	0	0	0.256	171732	82775765	133835	0	0	0	24654193	2832	1819	140194	10524	0.000	0.000	NaN	173674	601525	5.7808
1115_16405_6000X__0004	1	41679659	138303	40164	140961	2276	244619	0	0	0	0	12343546	2682547	1451214	2770499	5027943	0	0	0	0.003	5213568	5764434772	140595	0	0	0	1716897266	1924	812	107340	2245423	0.000	0.000	NaN	12343546		0
1115_16405_6000X__0007	1	25859251	151223	36826	161162	28222	242939	0	0	0	0	7608045	2583600	2814475	2158497	2480989	0	0	0	0.006	2588438	3910525222	154164	0	0	0	1164723052	1688	1636	118960	2108565	0.000	0.000	NaN	7608045
	2	594273	64789	43137	27321	1827	191000	0	0	0	0	171274	2748511	3646358	58635	157581	0	0	0	0.255	168137	38502619	49552	0	0	0	11467740	1500	2076	69590	16534	0.000	0.000	NaN	171274
	3	342462	120497	53307	169390	12685	196285	0	0	0	0	97325	3411818	2847457	76958	58635	0	0	0	0.454	96750	41265555	140201	0	0	0	12290662	1862	1586	37304	3834	0.000	0.000	NaN	97325
	4	416327	125558	20196	120677	80000	166417	0	0	0	0	121916	2887769	4808062	43976	113605	0	0	0	0.352	121820	52273223	124610	0	0	0	15569220	1576	2624	111161	2722	0.000	0.000	NaN	121916	390515	5.13292
1115_16405_6000X__0005	1	22266755	145568	44024	181695	16079	236327	0	0	0	0	6578135	3036188	2851122	1678424	2437013	0	0	0	0.006	2450513	3241319523	153353	0	0	0	965404736	2001	1556	97476	1554555	0.000	0.000	NaN	6578135		0
1115_16405_6000X__0010	1	43331536	146561	41806	163518	0.528	251131	0	0	0	0	12834301	850206	1399908	4566193	3796610	0	0	0	0.003	5430795	6350702564	152498	0	0	0	1891513098	528	2772	35664	2347825	0.000	0.000	NaN	12834301
	2	1447071	148526	27765	149473	47225	220000	0	0	0	0	424500	2799816	4229042	329821	249198	0	0	0	0.101	413379	214927556	150142	0	0	0	64014695	1528	2444	37073	35181	0.000	0.000	NaN	424500		3.30754
1115_16405_6000X__0011	1	29760633	150161	41630	136383	18469	253379	0	0	0	0	8806321	2666056	2039395	2083371	3386165	0	0	0	0.005	3499013	4468892276	151227	0	0	0	1331028841	1866	2961	74042	2050121	0.000	0.000	NaN	8806321
	2	1087821	125601	25530	143494	61348	165196	0	0	0	0	320573	3497938	2136509	249198	197893	0	0	0	0.133	318216	136631907	132862	0	0	0	40694874	1909	1274	38454	14518	0.000	0.000	NaN	320573		3.64026
1115_16405_6000X__0012	1	35099014	148172	35403	161025	24703	228192	0	0	0	0	10390711	1874484	1777370	3441136	3386165	0	0	0	0.004	4401608	5200683950	151088	0	0	0	1548987960	1086	2695	43482	1915790	0.000	0.000	NaN	10390711		0
1115_16405_6000X__0013	1	45067349	157700	26460	158750	52380	254840	0	0	0	0	13318228	985799	1694915	3781951	4633989	0	0	0	0.003	5735014	7107140213	157582	0	0	0	2116812851	547	3376	50757	1958036	0.000	0.000	NaN	13318228
	2	789006	154801	18327	162357	106796	189732	0	0	0	0	225042	3811268	1661933	219881	27485	0	0	0	0.196	221592	122138535	159213	0	0	0	36378123	2080	907	172875	15000	0.000	0.000	NaN	225042
	3	1688808	121861	24963	118570	52427	172943	0	0	0	0	490784	1013284	5918460	192396	406780	0	0	0	0.088	441031	205800352	122564	0	0	0	61296220	565	3230	112730	96065	0.000	0.000	NaN	490784	715826	5.37478
1115_16405_6000X__0014	1	38530350	169394	30583	178539	65687	250289	0	0	0	0	11390511	1841502	1841502	3633531	3650023	0	0	0	0.004	4442532	6526807876	171391	0	0	0	1943964854	1113	1206	137307	2726984	0.000	0.000	NaN	11390511		0
1115_16405_6000X__0016	1	45057276	173732	31139	191046	68310	249408	0	0	0	0	13223063	1836005	978470	3309207	5244159	0	0	0	0.003	5398881	7827868372	177282	0	0	0	2331476778	1506	552	105593	2588277	0.000	0.000	NaN	13223063		0
1115_16405_6000X__0017	1	42562675	162216	32887	158100	37474	252667	0	0	0	0	12538351	2448007	1333944	2660559	5005955	0	0	0	0.003	5062558	6904326909	163772	0	0	0	2056406302	2024	728	98576	2356227	0.000	0.000	NaN	12538351		0
1115_16405_6000X__0018	1	36609876	161252	37198	176245	27451	254862	0	0	0	0	10846511	2288593	1575813	2286761	4524049	0	0	0	0.004	4551936	5903406925	166292	0	0	0	1758289167	1807	860	97494	1988606	0.000	0.000	NaN	10846511		0
1115_16405_6000X__0021	1	45426598	135284	48126	151844	0	242193	0	0	0	0	13437432	1705909	1442052	4073293	4655978	0	0	0	0.003	5791662	6145488509	139540	0	0	0	1830391502	997	3172	47115	2053161	0.000	0.000	NaN	13437432
	2	4747466	141726	20385	142732	74418	198010	0	0	0	0	1396438	5152542	1427393	483738	950985	0	0	0	0.031	967117	672838798	140663	0	0	0	200400410	2812	779	100480	434676	0.000	0.000	NaN	1396438
	3	1954049	124278	29280	131163	26369	214631	0	0	0	0	579904	2277599	6043059	577187	27485	0	0	0	0.073	577841	242845719	127552	0	0	0	72329928	1243	3298	177274	16636	0.000	0.000	NaN	579904	1976342	14.7077
1115_16405_6000X__0023	1	37821924	155370	43916	144379	34618	255	0	0	0	0	11174028	2374713	1868987	1964269	4573522	0	0	0	0.004	4591832	5876405854	155684	0	0	0	1750247083	1656	3472	77650	1948820	0.000	0.000	NaN	11174028
	2	3622712	181499	29298	187576	102443	252230	0	0	0	0	1062553	2491983	5482363	483738	879523	0	0	0	0.040	1003775	657518095	181328	0	0	0	195837244	1360	2992	118811	154173	0.000	0.000	NaN	1062553		9.50913
1115_16405_6000X__0024	1	40246019	152461	43399	185561	3790	246784	0	0	0	0	11919615	1870820	1749885	3963353	3661017	0	0	0	0.004	4968171	6135942844	157257	0	0	0	1827548392	1111	2875	44103	2330162	0.000	0.000	NaN	11919615
	2	1282554	112105	34604	115716	21001	184281	0	0	0	0	378632	4943655	1759047	346312	120934	0	0	0	0.112	366821	143780586	113073	0	0	0	42824059	2698	1026	19250	43842	0.000	0.000	NaN	378632
	3	990454	173890	17676	192398	136807	232000	0	0	0	0	290110	2486486	5365093	280348	60467	0	0	0	0.148	286795	172230515	172782	0	0	0	51297675	1357	2928	167829	17666	0.000	0.000	NaN	290110	668742	5.61043
1115_16405_6000X__0025	1	33084531	148306	39199	144563	38427	253215	0	0	0	0	9760076	2528630	1792029	2308749	3748969	0	0	0	0.004	3793837	4906633899	146158	0	0	0	1461407174	1572	2946	70357	2187556	0.000	0.000	NaN	9760076		0
1115_16405_6000X__0026	1	40108362	146782	39468	150517	0	254340	0	0	0	0	11825493	1143381	2365552	4958314	2330737	0	0	0	0.004	5003815	5887202426	148359	0	0	0	1753462768	624	1657	170579	2135851	0.000	0.000	NaN	11825493
	2	1755958	168958	42954	182019	13765	239870	0	0	0	0	513454	3157123	4234539	401283	291342	0	0	0	0.084	495891	296682442	179508	0	0	0	88364826	1723	2311	144019	56341	0.000	0.000	NaN	513454
	3	372679	108695	18721	105060	64091	164455	0	0	0	0	109940	4097114	2469995	109940	0.000	0	0	0	0.387	109940	40508527	108636	0	0	0	12065186	2236	1348	0.000	0.000	0.000	0.000	NaN	109940
	4	940092	137559	29244	133373	73409	200802	0	0	0	0	278468	3706825	2459001	274851	32982	0	0	0	0.152	276823	129318058	135766	0	0	0	38516494	2023	1360	6843	16364	0.000	0.000	NaN	278468	901862	7.62642
1115_16405_6000X__0027	1	50083412	154433	33054	158134	48795	252364	0	0	0	0	14860740	434265	2321576	6299587	2545121	0	0	0	0.003	6310667	7734545318	156502	0	0	0	2303681148	237	2371	3396	2508143	0.000	0.000	NaN	14860740
	2	2786702	154677	20313	163944	101302	212281	0	0	0	0	822691	5491525	2524965	637655	511223	0	0	0	0.052	817283	431038688	155983	0	0	0	128381910	2997	1378	141280	24038	0.000	0.000	NaN	822691
	3	1833180	171809	22418	165748	108715	232974	0	0	0	0	530870	6195144	3124141	417774	324324	0	0	0	0.082	528887	314956196	171749	0	0	0	93807538	3381	1705	142177	27824	0.000	0.000	NaN	530870
	4	1500790	168821	35225	167746	44519	229541	0	0	0	0	441574	6640402	3640861	49473	434265	0	0	0	0.097	437074	253364250	177497	0	0	0	75462800	3624	1987	96499	18656	0.000	0.000	NaN	441574
	5	872943	153144	19954	155354	92744	190776	0	0	0	0	256541	6535959	4410444	120934	214384	0	0	0	0.167	246141	133686076	155676	0	0	0	39817479	3567	2524	60573	33023	0.000	0.000	NaN	256541	2051676	13.806
1115_16405_6000X__0029	1	40215802	153272	37276	149783	7184	254679	0	0	0	0	11852968	2011910	1978928	3715987	4089784	0	0	0	0.004	5060533	6163952687	154762	0	0	0	1835890931	1248	1140	129535	2157597	0.000	0.000	NaN	11852968
	2	550625	135550	18728	137085	93153	180000	0	0	0	0	160482	3177279	2330737	104443	120934	0	0	0	0.269	159792	74637445	138219	0	0	0	22230250	1734	1272	130815	6196	0.000	0.000	NaN	160482
	3	570770	126911	18729	118920	76876	177000	0	0	0	0	165857	3704993	2836463	131929	82455	0	0	0	0.261	155576	72437129	127559	0	0	0	21574901	2022	1548	147995	26221	0.000	0.000	NaN	165857
	4	836011	145189	24789	145504	96790	207642	0	0	0	0	245173	4051305	3111314	142923	197893	0	0	0	0.175	244107	121379935	143859	0	0	0	36152179	2211	1698	125838	8379	0.000	0.000	NaN	245173	571512	4.82168
1115_16405_6000X__0030	1	50959712	160971	34679	173221	7244	255	0	0	0	0	15076208	791571	1986257	5167201	4727439	0	0	0	0.003	5868147	8203034124	163618	0	0	0	2443217318	456	1612	145020	3089032	0.000	0.000	NaN	15076208
	2	2178999	174146	27851	171231	103636	244895	0	0	0	0	639883	1114063	3767292	542373	329821	0	0	0	0.067	634784	379464467	177117	0	0	0	113020883	608	2056	148696	27588	0.000	0.000	NaN	639883
	3	1134826	161551	20823	158985	115231	239000	0	0	0	0	326835	3261566	5269812	249198	197893	0	0	0	0.134	318216	183332393	161383	0	0	0	54604293	1780	2876	141546	19076	0.000	0.000	NaN	326835	966718	6.41221
1115_16405_6000X__0031	1	41078672	155149	41149	156490	25145	253107	0	0	0	0	12165924	1544663	2294090	4485570	2940907	0	0	0	0.003	4986911	6373303753	158803	0	0	0	1898244706	894	1408	150553	2373735	0.000	0.000	NaN	12165924		0
1115_16405_6000X__0032	1	48162938	149720	36349	169332	28621	237444	0	0	0	0	14254956	2301420	806230	3092991	5914796	0	0	0	0.003	5950657	7210975316	156706	0	0	0	2147739422	2016	440	96293	2605214	0.000	0.000	NaN	14254956
	2	1477288	166796	19940	162473	112172	213967	0	0	0	0	429844	2565277	5049931	109940	410444	0	0	0	0.100	424913	246406122	166650	0	0	0	73390369	1400	2756	104995	16332	0.000	0.000	NaN	429844
	3	2051415	165383	19752	167860	101246	212342	0	0	0	0	606997	2338067	3818598	58635	601008	0	0	0	0.070	603861	339268339	167107	0	0	0	101048742	1276	2084	95572	23082	0.000	0.000	NaN	606997
	4	1500790	165770	20997	179447	111594	214682	0	0	0	0	436659	3415483	6149335	337151	271186	0	0	0	0.099	432681	248785653	168767	0	0	0	74099096	1864	3356	141189	18494	0.000	0.000	NaN	436659	1473500	10.3368
1115_16405_6000X__0033	1	41364057	160631	41532	189050	12167	253671	0	0	0	0	12212471	1330279	2759505	4991296	2693541	0	0	0	0.003	5030481	##########	165584	0	0	0	##########	726	2358	7156	2286026	0.000	0.000	NaN	12212471		0
1115_16405_6000X__0035	1	47521661	151196	44805	165800	0	254923	0	0	0	0	14060805	1167201	1903802	5178195	3974347	0	0	0	0.003	5851799	7185061671	158307	0	0	0	2140021221	694	1318	149581	2412424	0.000	0.000	NaN	14060805		0
1115_16405_6000X__0002	1	34451022	146267	38629	151297	9913	248819	0	0	0	0	10194993	2224462	2437013	3928538	2506642	0	0	0	0.004	4223445	5039051093	147635	0	0	0	1500846724	1232	1468	153568	1870520	0.000	0.000	NaN	10194993
	2	869585	152479	26964	171376	84511	209091	0	0	0	0	255703	5967933	4485570	117270	205222	0	0	0	0.167	236365	132593135	153569	0	0	0	39491954	3257	2560	60255	35455	0.000	0.000	NaN	255703
	3	1275839	154065	26366	143066	99585	210342	0	0	0	0	371775	3937700	2774164	344480	128264	0	0	0	0.116	367584	196562035	154303	0	0	0	58544651	2149	1514	159578	19220	0.000	0.000	NaN	371775	627478	6.15477

## Sheet: 16409 VAPAOMM-FFAT Pru wt ER
Name		Area	Mean	StdDEV	Mode	Min	Max	X	Y	XM	YM	Perimeter	BX	BY	Width	Height	Major	Minor	Angle	Circ.	Feret	IntDen	Median	Skew	Kurt	% Area	RawIntDen	FeretX	FeretY	FeretAngle	MinFeret	AR	Round	Solidity	length PVM		% ER covered
1115_16409_6000X__0002	1	44731602	170838	37317	180270	14513	254931	0	0	0	0	13199772	1385250	2462666	4976637	3422812	0	0	0	0.003	5537822	7641838919	175738	0	0	0	2276069184	812	1416	148035	2309511	0.000	0.000	NaN	13199772
	2	1614944	171965	28411	152743	98112	231945	0	0	0	0	442685	3063674	4806229	390289	159414	0	0	0	0.104	421590	277714638	167565	0	0	0	82715396	1672	2623	157782	26508	0.000	0.000	NaN	442685
	3	614417	197734	18763	194666	155336	242510	0	0	0	0	176843	5933119	5689418	159414	54970	0	0	0	0.247	168625	121491244	198504	0	0	0	36185332	3238	3135	19026	18637	0.000	0.000	NaN	176843
	4	893088	129005	24275	122994	72166	199112	0	0	0	0	254920	2601924	2578103	247366	38479	0	0	0	0.173	250341	115212527	129562	0	0	0	34315259	1420	1407	171158	17578	0.000	0.000	NaN	254920
	5	335747	153568	17977	147810	127755	194000	0	0	0	0	97878	1453046	2600091	65964	71461	0	0	0	0.440	97252	51560056	149521	0	0	0	15356808	793	1458	47291	3729	0.000	0.000	NaN	97878	972326	7.36623
1115_16409_6000X__0004	1	41139106	138354	45172	91286	11420	245086	0	0	0	0	12185126	1672927	2336234	4469079	3490609	0	0	0	0.003	5202300	5691751794	137321	0	0	0	1695249141	991	1431	144765	2081202	0.000	0.000	NaN	12185126
	2	795721	165427	19950	152298	126178	218406	0	0	0	0	234282	5768208	4067796	93449	208887	0	0	0	0.182	228837	131633752	166294	0	0	0	39206208	3148	2220	114102	23108	0.000	0.000	NaN	234282
	3	956880	200516	17036	213807	165592	235922	0	0	0	0	274090	5196518	3452130	203390	181402	0	0	0	0.160	272533	191869909	199577	0	0	0	57147133	2836	1884	138270	11925	0.000	0.000	NaN	274090
	4	120869	111478	19877	94495	88665	155000	0	0	0	0	32378	4597343	5530004	27485	10994	0	0	0	1000	29602	13474239	104598	0	0	0	4013210	2509	3018	158199	8166	0.000	0.000	NaN	32378	540750	4.43779
1115_16409_6000X__0006	1	40427322	158889	38907	178382	28899	245713	0	0	0	0	11904378	1781035	1846999	2741182	4683463	0	0	0	0.004	4753599	6423447948	164338	0	0	0	1913179810	1836	3564	80146	2284320	0.000	0.000	NaN	11904378
	2	1591442	179088	20449	177874	114466	216237	0	0	0	0	466945	2565277	6142006	454420	65964	0	0	0	0.092	459183	285008313	181845	0	0	0	84887767	1400	3352	171741	19374	0.000	0.000	NaN	466945
	3	1547795	139649	22699	133009	80738	200750	0	0	0	0	455161	2616582	2411360	329821	300504	0	0	0	0.094	446189	216148203	140259	0	0	0	64378256	1428	1480	42337	42139	0.000	0.000	NaN	455161
	4	708427	145890	24655	155211	80376	199000	0	0	0	0	206962	4280348	3224919	14659	205222	0	0	0	0.208	205745	103352105	151087	0	0	0	30782714	2336	1872	85914	9936	0.000	0.000	NaN	206962
	5	1248980	156277	28702	124992	91570	222196	0	0	0	0	359221	4067796	3672011	102611	337151	0	0	0	0.122	352420	195186193	161120	0	0	0	58134866	2220	2188	73072	25043	0.000	0.000	NaN	359221
	6	2259579	150200	21388	145006	92039	208429	0	0	0	0	657615	3880897	4291342	150252	630325	0	0	0	0.066	647146	339387858	148951	0	0	0	101084340	2120	2686	76908	27167	0.000	0.000	NaN	657615	2145904	18.0262
1115_16409_6000X__0008	1	48031997	163533	36294	185060	45590	255	0	0	0	0	14220051	1244159	313330	5881813	3034356	0	0	0	0.003	5886784	7854807633	167469	0	0	0	2339500452	679	1101	177645	3003893	0.000	0.000	NaN	14220051
	2	1000527	167156	15796	166279	133076	210	0	0	0	0	287646	5702244	753092	258360	115437	0	0	0	0.152	282977	167243558	167868	0	0	0	49812344	3112	411	155925	17958	0.000	0.000	NaN	287646
	3	2044701	142427	17682	135816	93752	193	0	0	0	0	597854	4751259	373797	566193	181402	0	0	0	0.072	594543	291221126	141099	0	0	0	86738210	2593	204	162235	19907	0.000	0.000	NaN	597854
	4	433114	152376	12475	153029	118547	173892	0	0	0	0	122717	4344480	322492	120934	10994	0	0	0	0.361	121433	65995954	153071	0	0	0	19656441	2371	176	174806	7481	0.000	0.000	NaN	122717
	5	896445	169999	21499	152660	125089	211690	0	0	0	0	260272	1519010	1145213	197893	159414	0	0	0	0.166	254115	152395007	171771	0	0	0	45389805	829	712	38853	23583	0.000	0.000	NaN	260272
	6	637920	145282	16773	124215	109155	193887	0	0	0	0	186312	2151168	2871278	181402	32982	0	0	0	0.231	184376	92677933	145019	0	0	0	27603485	1174	1567	169695	11308	0.000	0.000	NaN	186312
	7	2239434	171096	25711	170240	84064	232624	0	0	0	0	657111	6702702	1390747	307833	571690	0	0	0	0.065	649300	383157524	173116	0	0	0	114120834	3658	759	118301	25644	0.000	0.000	NaN	657111	2111912	14.8516
1115_16409_6000X__0009	1	46561424	171697	30857	174471	59592	255	0	0	0	0	13771897	2169491	1222171	3261566	5306458	0	0	0	0.003	5762893	7994461863	172929	0	0	0	2381095504	1512	691	115783	2241530	0.000	0.000	NaN	13771897
	2	1373206	161215	26494	135636	96864	223305	0	0	0	0	401643	5295464	5531836	148420	362803	0	0	0	0.107	391988	221381928	160264	0	0	0	65937085	2890	3019	112249	24888	0.000	0.000	NaN	401643
	3	2961290	173713	24522	161130	97422	233900	0	0	0	0	857734	3272560	5845167	659643	522217	0	0	0	0.051	841332	514415490	175148	0	0	0	153215117	1786	3190	141633	51155	0.000	0.000	NaN	857734
	4	2491244	159426	26899	130180	76000	216812	0	0	0	0	735242	2206138	3256069	76958	720110	0	0	0	0.058	724210	397168638	161934	0	0	0	118293948	1204	1777	96100	36335	0.000	0.000	NaN	735242
	5	634562	168834	38608	124901	80174	249807	0	0	0	0	185241	4899679	4819056	93449	159414	0	0	0	0.232	184785	107135609	164535	0	0	0	31909605	2674	2630	120379	6831	0.000	0.000	NaN	185241	2179860	15.8283
1115_16409_6000X__0010	1	45691839	148507	48106	186096	20730	253973	0	0	0	0	13533287	1837838	1605130	3710490	5051763	0	0	0	0.003	5741831	6785577666	156611	0	0	0	2021037657	1225	3576	57710	2424496	0.000	0.000	NaN	13533287
	2	923305	161463	26985	183114	95186	222000	0	0	0	0	271083	5421896	2330737	93449	252863	0	0	0	0.158	269578	149079830	165634	0	0	0	44402402	2959	1410	69717	10764	0.000	0.000	NaN	271083
	3	480119	156980	17360	148807	124466	207000	0	0	0	0	133514	2541456	6667888	126432	21988	0	0	0	0.338	128329	75368993	155542	0	0	0	22448136	1387	3639	170134	16012	0.000	0.000	NaN	133514
	4	1040816	180228	30339	195412	77921	247373	0	0	0	0	308096	1832341	5066422	5497	307833	0	0	0	0.138	307882	187584503	187556	0	0	0	55870754	1000	2765	91023	4848	0.000	0.000	NaN	308096	712693	5.26622
1115_16409_6000X__0013	1	38886243	151342	36988	133096	32954	249295	0	0	0	0	11524468	1868987	1726065	2792487	4397617	0	0	0	0.004	4421140	5885133816	150776	0	0	0	1752846647	1680	3339	83432	2753072	0.000	0.000	NaN	11524468
	2	1514220	147130	34426	146946	61279	233286	0	0	0	0	442553	4243701	2281264	159414	406780	0	0	0	0.097	436901	222787876	147166	0	0	0	66355837	2316	1245	111400	25195	0.000	0.000	NaN	442553
	3	1144898	131308	24010	137383	73957	184038	0	0	0	0	337355	3880897	1846999	252863	219881	0	0	0	0.126	335093	150333821	133776	0	0	0	44775895	2118	1008	138991	12625	0.000	0.000	NaN	337355
	4	1037459	133029	17457	106437	92787	173115	0	0	0	0	305581	3479615	1731562	302336	27485	0	0	0	0.140	303583	138011802	134188	0	0	0	41105866	1899	945	174806	16921	0.000	0.000	NaN	305581
	5	2743055	144916	19917	143266	96064	200686	0	0	0	0	810084	2578103	1792029	692625	406780	0	0	0	0.053	803243	397512086	145850	0	0	0	118396242	1407	1200	30426	35813	0.000	0.000	NaN	810084
	6	2400593	147505	21459	140212	101423	217565	0	0	0	0	699256	2160330	2303252	362803	588181	0	0	0	0.062	691074	354098496	147284	0	0	0	105465802	1179	1578	58333	31876	0.000	0.000	NaN	699256
	7	1336274	143837	20365	158051	99590	196458	0	0	0	0	393723	1973431	3122308	109940	368300	0	0	0	0.108	384359	192206073	143848	0	0	0	57247258	1077	1905	73379	39780	0.000	0.000	NaN	393723
	8	1205333	151509	23932	135020	95341	215553	0	0	0	0	354671	1934952	3644525	16491	351809	0	0	0	0.120	351809	182618261	148887	0	0	0	54391593	1056	1989	90000	16491	0.000	0.000	NaN	354671
	9	1050889	156795	20900	158112	106132	223375	0	0	0	0	310071	2028401	4791571	18323	307833	0	0	0	0.137	308378	164774461	158105	0	0	0	49076940	1107	2615	93406	11759	0.000	0.000	NaN	310071
	10	1074391	169541	23430	134620	115935	225897	0	0	0	0	314060	3584058	6024736	280348	126432	0	0	0	0.137	307539	182152959	167966	0	0	0	54253007	1956	3357	24274	20965	0.000	0.000	NaN	314060
	11	1144898	158476	24763	156279	95586	210253	0	0	0	0	337239	4386623	5114063	115437	313330	0	0	0	0.127	333919	181438863	160487	0	0	0	54040318	2394	2962	69775	16084	0.000	0.000	NaN	337239
	12	510336	139373	17169	145109	103443	172482	0	0	0	0	148338	4568025	3283554	27485	142923	0	0	0	0.291	145541	71127052	139347	0	0	0	21184703	2493	1792	100886	12426	0.000	0.000	NaN	148338	4452931	38.6389
1115_16409_6000X__0014	1	28669455	167368	31671	176086	53747	250103	0	0	0	0	8490840	2457169	2519468	2633073	2759505	0	0	0	0.005	2773562	4798363513	170361	0	0	0	1429159584	2001	2875	80071	2581481	0.000	0.000	NaN	8490840
	2	1705596	159952	21481	160033	103041	205427	0	0	0	0	499045	4980302	3963353	153917	467247	0	0	0	0.086	491945	272813173	160779	0	0	0	81255528	2718	2418	71768	37592	0.000	0.000	NaN	499045
	3	829296	156300	25839	167643	94788	210273	0	0	0	0	243667	3835089	5240494	241869	3665	0	0	0	0.176	241897	129619151	155957	0	0	0	38606173	2093	2862	0.868	3664	0.000	0.000	NaN	243667
	4	852798	141721	21082	144007	93650	188789	0	0	0	0	249319	2739349	4606504	168575	172240	0	0	0	0.172	241007	120859283	143542	0	0	0	35997107	1495	2514	134384	28900	0.000	0.000	NaN	249319
	5	426399	143241	24111	126886	85000	188601	0	0	0	0	120647	2603756	4412276	80623	87952	0	0	0	0.368	119313	61077620	147211	0	0	0	18191549	1421	2408	132510	9640	0.000	0.000	NaN	120647
	6	1799605	150835	25255	169604	97440	205792	0	0	0	0	517899	4868529	3213925	212552	461750	0	0	0	0.084	508322	271443925	151601	0	0	0	80847707	2657	1754	114717	29579	0.000	0.000	NaN	517899	1630577	19.204
1115_16409_6000X__0015	1	48773998	155377	30684	161061	41181	246460	0	0	0	0	14440801	1289968	1202015	3540082	5555657	0	0	0	0.003	5916979	7578352316	157544	0	0	0	2257160136	764	3616	62641	2652443	0.000	0.000	NaN	14440801
	2	903160	161353	29046	175407	92319	215627	0	0	0	0	256778	3459459	6061383	219881	117270	0	0	0	0.172	249198	145727343	168265	0	0	0	43403887	1888	3372	28072	27836	0.000	0.000	NaN	256778
	3	2037986	157113	19582	160797	98634	219651	0	0	0	0	589942	2352725	6537791	549702	161246	0	0	0	0.074	572864	320193537	157691	0	0	0	95367444	1284	3656	16348	42009	0.000	0.000	NaN	589942	846720	5.86339
1115_16409_6000X__0016	1	40759712	158832	47886	193760	0.337	253617	0	0	0	0	12055683	2116353	1614292	2781493	4595510	0	0	0	0.004	4833133	6473940256	168111	0	0	0	1928218597	1335	896	110228	2719592	0.000	0.000	NaN	12055683
	2	909875	197115	17585	187198	145045	235346	0	0	0	0	267272	4705451	4663307	104443	241869	0	0	0	0.160	263456	179349961	199018	0	0	0	53418153	2568	2677	66644	16657	0.000	0.000	NaN	267272
	3	896445	143370	22566	137273	83823	203327	0	0	0	0	260893	3985341	2310582	186899	175905	0	0	0	0.166	256659	128523644	145929	0	0	0	38279884	2175	1261	136736	15548	0.000	0.000	NaN	260893	528165	4.38105
1115_16409_6000X__0017	1	21706058	170384	30343	167338	76184	255	0	0	0	0	6424558	2689876	3081997	1986257	2096198	0	0	0	0.007	2356778	3698354210	171358	0	0	0	1101529375	1662	1710	122232	1710801	0.000	0.000	NaN	6424558
	2	339105	145083	23978	125609	97218	191	0	0	0	0	89677	4188731	3411818	58635	62300	0	0	0	0.530	85553	49198188	141646	0	0	0	14653342	2286	1862	133264	11600	0.000	0.000	NaN	89677
	3	647992	151073	14650	141848	118068	190113	0	0	0	0	189087	4393953	3591388	102611	157581	0	0	0	0.228	188045	97894396	150561	0	0	0	29157173	2398	1960	123071	6713	0.000	0.000	NaN	189087	278764	4.33904
1115_16409_6000X__0019	1	39188415	168192	36774	190447	36118	255	0	0	0	0	11607942	2233623	1542831	2589097	4595510	0	0	0	0.004	4599566	6591162875	170877	0	0	0	1963132548	1819	3341	84582	2581360	0.000	0.000	NaN	11607942
	2	1463858	176986	22099	194150	113007	216611	0	0	0	0	429683	4476408	2427851	153917	390289	0	0	0	0.100	419542	259082845	182502	0	0	0	77166044	2443	1325	111523	39810	0.000	0.000	NaN	429683
	3	1003884	169208	20052	167033	121026	220416	0	0	0	0	294128	4525881	5233165	82455	280348	0	0	0	0.146	292222	169865055	168985	0	0	0	50593139	2470	3009	73610	17029	0.000	0.000	NaN	294128
	4	661422	173435	15246	158489	137874	213810	0	0	0	0	192432	4432432	5568483	65964	175905	0	0	0	0.224	187866	114713667	173139	0	0	0	34166677	2419	3135	69444	18658	0.000	0.000	NaN	192432
	5	523766	140477	14804	135256	98840	183978	0	0	0	0	153010	2832799	5909299	131929	76958	0	0	0	0.281	152734	73577062	139038	0	0	0	21914422	1546	3225	149744	4714	0.000	0.000	NaN	153010
	6	600988	140799	18887	146020	88388	177000	0	0	0	0	176797	2250114	4018323	5497	175905	0	0	0	0.242	175991	84618217	142440	0	0	0	25202954	1228	2193	91790	5311	0.000	0.000	NaN	176797
	7	1678736	153002	24574	153980	72263	214091	0	0	0	0	487400	2323408	4852038	175905	436097	0	0	0	0.089	468879	256850021	155343	0	0	0	76501013	1268	2648	111552	34760	0.000	0.000	NaN	487400
	8	953522	169036	18705	169766	105166	208849	0	0	0	0	276905	2275767	3466788	54970	267522	0	0	0	0.156	273111	161179296	170916	0	0	0	48006145	1242	2038	78389	9884	0.000	0.000	NaN	276905	2010355	17.3188
1115_16409_6000X__0020	1	36599804	162250	33909	169840	47717	242505	0	0	0	0	10845728	2367384	1682089	2688044	4276683	0	0	0	0.004	4497884	5938331328	167252	0	0	0	1768691160	1628	918	109564	2189231	0.000	0.000	NaN	10845728
	2	963595	180072	20624	160113	131631	229501	0	0	0	0	278459	4923499	4038479	82455	263857	0	0	0	0.156	276441	173516323	179973	0	0	0	51680644	2687	2204	107354	12064	0.000	0.000	NaN	278459		2.56745
1115_16409_6000X__0021	1	40924228	212521	17174	213202	159152	254909	0	0	0	0	12078764	1627118	1879981	3655520	4227210	0	0	0	0.004	5158647	8697272771	214006	0	0	0	2590422901	972	1161	130462	2218694	0.000	0.000	NaN	12078764		0
1115_16409_6000X__0022	1	30532852	141704	37147	145309	30882	242386	0	0	0	0	9031934	1920293	2907925	3116811	2649565	0	0	0	0.005	3540509	4326613250	141343	0	0	0	1288652011	1228	1716	140923	2088830	0.000	0.000	NaN	9031934
	2	866228	161611	24536	169849	108460	214289	0	0	0	0	246865	3739807	3468621	175905	170408	0	0	0	0.179	244911	139991900	162744	0	0	0	41695625	2041	1893	135909	11869	0.000	0.000	NaN	246865
	3	2034628	156666	18910	163345	94423	211659	0	0	0	0	592053	4113605	3770957	428768	395786	0	0	0	0.073	583513	318756277	156982	0	0	0	94939366	2245	2058	137291	23955	0.000	0.000	NaN	592053
	4	893088	148124	19806	142792	111206	195000	0	0	0	0	261193	4097114	5513513	258360	27485	0	0	0	0.165	259818	132287608	145473	0	0	0	39400955	2236	3009	173928	9095	0.000	0.000	NaN	261193
	5	1964121	167057	31969	191442	92644	242746	0	0	0	0	571848	2041227	4404947	241869	498397	0	0	0	0.075	553985	328119662	169883	0	0	0	97728186	1114	2404	115887	37500	0.000	0.000	NaN	571848
	6	923305	173680	22966	168774	105681	224010	0	0	0	0	264717	1916628	3987173	10994	260192	0	0	0	0.166	260218	160359260	175660	0	0	0	47761903	1048	2318	89193	9506	0.000	0.000	NaN	264717
	7	1880184	148349	24419	127430	84672	198102	0	0	0	0	555251	2019239	3016033	326157	436097	0	0	0	0.077	544572	278923270	149645	0	0	0	83075378	1102	1884	53207	45106	0.000	0.000	NaN	555251
	8	1050889	152761	15742	150575	90733	193206	0	0	0	0	309122	2400366	2909757	300504	43976	0	0	0	0.138	301931	160534308	153234	0	0	0	47814040	1310	1612	5572	28807	0.000	0.000	NaN	309122
	9	950165	162345	23435	178899	105358	211422	0	0	0	0	277472	4652313	4333486	157581	223546	0	0	0	0.155	273504	154254115	165406	0	0	0	45943528	2539	2365	125181	18995	0.000	0.000	NaN	277472
	10	822581	163735	20353	155236	121563	208198	0	0	0	0	240620	2398534	5062757	183234	153917	0	0	0	0.179	239301	134685471	160102	0	0	0	40115142	1309	2763	139970	7724	0.000	0.000	NaN	240620	3319141	36.749
1115_16409_6000X__0025	1	35565703	153165	42481	145632	6514	254696	0	0	0	0	10555548	1551993	2728355	4496564	1997251	0	0	0	0.004	4542715	5447410761	155921	0	0	0	1622473844	853	2149	9098	1968038	0.000	0.000	NaN	10555548
	2	765504	122613	26880	134099	65634	188631	0	0	0	0	225254	5092075	2775996	223546	3665	0	0	0	0.190	223576	93861050	122572	0	0	0	27955869	2779	1515	179061	3664	0.000	0.000	NaN	225254		2.13399
1115_16409_6000X__0026	1	34947928	170242	34125	171936	53355	253729	0	0	0	0	10369339	3888227	2374713	3402657	3353183	0	0	0	0.004	4077901	5949609465	173234	0	0	0	1772050275	2332	3126	51678	2335864	0.000	0.000	NaN	10369339
	2	1769388	168619	28780	180164	79824	241887	0	0	0	0	522801	7197434	3111314	120934	494732	0	0	0	0.081	503480	298351783	171358	0	0	0	88862028	3928	1698	100697	61397	0.000	0.000	NaN	522801
	3	876300	154186	31734	147063	65259	210184	0	0	0	0	257037	6477324	2435181	219881	126432	0	0	0	0.167	253639	135113629	156497	0	0	0	40242665	3535	1329	150101	11387	0.000	0.000	NaN	257037
	4	1037459	156977	22011	137936	111544	223219	0	0	0	0	300517	4036646	3853412	175905	241869	0	0	0	0.144	299070	162857618	153789	0	0	0	48506022	2203	2235	53973	7058	0.000	0.000	NaN	300517
	5	708427	132598	27286	85859	68404	181529	0	0	0	0	203009	7109482	3754466	87952	181402	0	0	0	0.216	201599	93935760	133716	0	0	0	27978120	3880	2148	64134	8923	0.000	0.000	NaN	203009	1283364	12.3765
1115_16409_6000X__0027	1	46994538	160435	38643	189439	19429	254052	0	0	0	0	13891043	2030233	1106734	2821805	5819514	0	0	0	0.003	5856780	7539571754	165474	0	0	0	2245609612	1492	3780	83533	2661718	0.000	0.000	NaN	13891043
	2	658065	137679	23301	124471	81800	195000	0	0	0	0	190043	4595510	4595510	43976	183234	0	0	0	0.229	188437	90601578	138776	0	0	0	26985057	2508	2608	76504	12443	0.000	0.000	NaN	190043
	3	893088	153261	22794	160034	98386	213163	0	0	0	0	251257	4287677	5291800	109940	212552	0	0	0	0.178	239301	136875059	154296	0	0	0	40767295	2340	3004	62650	32534	0.000	0.000	NaN	251257
	4	2269651	172783	24498	157919	115544	245459	0	0	0	0	664958	2074210	5482363	80623	644984	0	0	0	0.065	645650	392157082	171840	0	0	0	116801291	1132	2992	92603	62828	0.000	0.000	NaN	664958	1106258	7.96382
1115_16409_6000X__0029	1	30603359	158270	30364	164782	57390	247647	0	0	0	0	9043494	2195144	2063216	2338067	3305542	0	0	0	0.005	3385063	4843589283	160361	0	0	0	1442629768	1590	1186	112400	2078402	0.000	0.000	NaN	9043494
	2	1705596	137741	20349	124826	86569	185000	0	0	0	0	496380	3794777	2323408	324324	368300	0	0	0	0.087	490746	234930291	139977	0	0	0	69972372	2071	1268	131367	29694	0.000	0.000	NaN	496380		5.48881
1115_16409_6000X__0030	1	37499607	140381	39587	134743	5226	239547	0	0	0	0	11115017	2162162	399450	4621163	2044892	0	0	0	0.004	4629329	5264238491	142416	0	0	0	1567917243	1180	1076	3404	1957160	0.000	0.000	NaN	11115017
	2	2021198	123393	22353	120923	60594	173740	0	0	0	0	593932	2565277	751260	447091	384792	0	0	0	0.072	589877	249402476	124928	0	0	0	74282813	1400	620	40717	23193	0.000	0.000	NaN	593932
	3	745359	159001	13550	141673	118358	195372	0	0	0	0	216324	2330737	2180485	201557	73294	0	0	0	0.200	214470	118512802	158388	0	0	0	35298223	1272	1190	160017	10169	0.000	0.000	NaN	216324
	4	799078	135720	35186	94187	58367	192232	0	0	0	0	234181	5093907	2209803	216216	76958	0	0	0	0.183	229504	108450535	141984	0	0	0	32301246	2780	1206	160408	17740	0.000	0.000	NaN	234181
	5	1225477	137135	33254	124277	68987	225388	0	0	0	0	358553	6490150	1883646	230875	267522	0	0	0	0.120	353371	168055549	131402	0	0	0	50054190	3542	1174	49205	14293	0.000	0.000	NaN	358553
	6	496906	117879	15613	117890	92134	165803	0	0	0	0	145850	6779660	1594136	18323	142923	0	0	0	0.294	144092	58574988	115843	0	0	0	17446157	3700	870	97306	9880	0.000	0.000	NaN	145850
	7	738644	134650	31232	99259	80908	199841	0	0	0	0	217614	6607420	1348603	135593	168575	0	0	0	0.196	216340	99458337	130307	0	0	0	29622982	3606	736	128811	9674	0.000	0.000	NaN	217614	1766454	15.8925
1115_16409_6000X__0030_bottom	1	41424492	158457	38690	166846	0	255	0	0	0	0	12236520	153917	2739349	3017865	4749427	0	0	0	0.003	4988937	6563997924	159568	0	0	0	1955041654	420	1495	111051	2339294	0.000	0.000	NaN	12236520
	2	923305	154288	15761	147079	118074	207	0	0	0	0	260399	1170866	2752176	263857	16491	0	0	0	0.171	264372	142454938	152832	0	0	0	42429224	639	1502	176424	12256	0.000	0.000	NaN	260399
	3	1299342	133517	19112	146198	86835	181520	0	0	0	0	384026	1711406	2970224	256528	282180	0	0	0	0.111	381356	173484529	131622	0	0	0	51671174	934	1621	132274	16688	0.000	0.000	NaN	384026
	4	382752	139893	25631	118863	103138	195678	0	0	0	0	112479	2913422	5837837	21988	109940	0	0	0	0.380	112118	53544396	136282	0	0	0	15947830	1590	3186	101310	4826	0.000	0.000	NaN	112479
	5	1389993	141324	32807	102818	78203	202985	0	0	0	0	410868	3074668	6299587	65964	403115	0	0	0	0.103	408476	196439967	140765	0	0	0	58508294	1678	3438	99293	20190	0.000	0.000	NaN	410868
	6	459974	117309	29687	110865	58068	189932	0	0	0	0	128486	3125973	6900595	43976	117270	0	0	0	0.350	125244	53958867	117005	0	0	0	16071277	1706	3830	69444	6805	0.000	0.000	NaN	128486
	7	970309	131562	70230	0.403	0.000	206566	0	0	0	0	278823	1370591	6992212	197893	190563	0	0	0	0.157	274729	127655811	161916	0	0	0	38021406	748	3816	136081	12198	0.000	0.000	NaN	278823
	8	1484003	138055	37908	157568	53277	219623	0	0	0	0	434844	1000458	6592762	256528	344480	0	0	0	0.099	429503	204874258	136640	0	0	0	61020389	546	3598	126674	20383	0.000	0.000	NaN	434844
	9	449901	148737	13769	134944	112167	182000	0	0	0	0	126896	494732	5702244	43976	117270	0	0	0	0.351	125244	66916806	148900	0	0	0	19930711	270	3112	110556	7473	0.000	0.000	NaN	126896	2136821	17.4627
1115_16409_6000X__0028	4	25876038	143127	34712	142755	49992	247064	0	0	0	0	7640920	2261108	2792487	2094365	2803481	0	0	0	0.006	2892959	3703555159	141561	0	0	0	1103078442	1543	3039	72529	1866805	0.000	0.000	NaN	7640920
	5	2511389	156429	27425	160784	84406	219720	0	0	0	0	735151	2783325	2755840	687128	225378	0	0	0	0.058	723146	392854219	159775	0	0	0	117008928	1519	1627	18159	42258	0.000	0.000	NaN	735151	983989
	6	872943	141356	23359	124956	92491	208731	0	0	0	0	248838	3250572	5460375	208887	131929	0	0	0	0.177	247060	123395553	142093	0	0	0	36752517	1774	3052	32276	10763	0.000	0.000	NaN	248838		12.8779
