# Supplementary material for: Toxoplasma effector TgROP1 establishes membrane contact sites with the endoplasmic reticulum during infection
Source: Nat Microbiol. 2025 Nov 25;10(12):3331–45. doi: 10.1038/s41564-025-02193-3 (PMC12669048; doi:10.1038/s41564-025-02193-3)
Supplement: Supplementary file 18 — Statistical source data. [file 41564_2025_2193_MOESM18_ESM.xlsx]

## Sheet: Extended data fig 2
	% INF (mCherry +)
		UI			Average			Toxo mcherry			Average			Toxo PVMB11			Average
	replicate 1	0.05	0.015	0	0.0216667			46.8	52	51.2	50			64.1	62.8	58.4	61.7667
	replicate 2	0.021	0.01	0.01	0.0136667			81.8	81.8	79.8	81.1333			46.3	46.8	45.8	46.3
	replicate 3	0			0			31	30.8	31.9	31.2333			38	34.8	36.6	36.4667
	replicate 4		0.012	0	0.006			57.4	61.1	61.6	60.0333			48.7	50.7	47.9	49.1
	relplicate 5	0	0	0.00823	0.00274333			38.2	36.3	39.1	37.8667			45.3	44.5	46	45.2667
	% GFP
		UI			Average			Toxo mcherry			Average			Toxo PVMB11			Average
	replicate 1	0	0	0	0			0.2	0.28	0.23	0.236667			62.7	62.6	59.5	61.6
	replicate 2	0	0	0	0			0.1	0.28	0.16	0.18			56.3	56.4	56.5	56.4
	replicate 3	0			0			0.34	2.54	2.69	1.85667			54	55.9	57.2	55.7
	replicate 4		0	0	0			0.65	0.37	1.62	0.88			55.2	56.9	56.5	56.2
	relplicate 5	0	0	0	0			0.082	0.16	0.28	0.174			55.4	53.2	53.5	54.0333
