# Supplementary material for: Toxoplasma effector TgROP1 establishes membrane contact sites with the endoplasmic reticulum during infection
Source: Nat Microbiol. 2025 Nov 25;10(12):3331–45. doi: 10.1038/s41564-025-02193-3 (PMC12669048; doi:10.1038/s41564-025-02193-3)
Supplement: Supplementary file 19 — Statistical source data. [file 41564_2025_2193_MOESM19_ESM.xlsx]

## Sheet: B Mito WT +PVMB11
Folder	Image number			Area	Mean	StdDEV	Mode	Min	Max	X	Y	XY	YM	Perimeter	BX	BY	Width	Height	Major	Minor	Angle	Circ.	Feret	IntDen	Median	Skew	Kurt	%Area	RawIntDen	FeretX	FeretY	FeretAngle	MinFeret	AR	Round	Solidarity	Length
1088	1088_B_6000X_0001 (2)		1	58178278	155277	32428	156017	56353	254904	0	0	0	0	17057174	142923	1165369	6926248	4089784	0	0	0	0.003	7567553	9033724609	154903	0	0	0	2690632768	132	714	154254	2255100	0.000	0.000	NaN	17057174
			2	4361356	145910	28363	148864	75891	228389	0	0	0	0	1279732	4157581	5137883	1253321	170408	0	0	0	0.033	1264853	636364843	146636	0	0	0	189536893	2269	2804	172257	53802	0.000	0.000	NaN	1279732
			3	778934	137251	15066	123001	109134	169818	0	0	0	0	224518	6323407	5011452	203390	87952	0	0	0	0.194	221592	106909678	135222	0	0	0	31842313	3451	2783	23385	11293	0.000	0.000	NaN	224518
			4	1588084	147574	23035	157191	99163	197218	0	0	0	0	463927	5916628	3681172	417774	186899	0	0	0	0.093	457675	234360296	148721	0	0	0	69802603	3229	2009	155898	32568	0.000	0.000	NaN	463927
			5	1171758	166788	23604	167782	119851	228922	0	0	0	0	339470	5405405	3543747	296839	148420	0	0	0	0.128	331876	195435391	166772	0	0	0	58209087	2950	1934	153435	17882	0.000	0.000	NaN	339470
			6	2612113	133378	19589	131353	75032	199866	0	0	0	0	762977	4619331	3027027	654146	357306	0	0	0	0.056	745369	348398500	132848	0	0	0	103768098	2521	1652	151356	47592	0.000	0.000	NaN	762977
			7	3055300	146915	17641	140200	95217	192396	0	0	0	0	890940	3640861	2576271	808062	329821	0	0	0	0.048	872781	448868127	147255	0	0	0	133692286	1987	1406	157797	49324	0.000	0.000	NaN	890940
			8	3414549	160294	27974	161846	82972	217137	0	0	0	0	1008348	2519468	1949610	912506	395786	0	0	0	0.042	994642	547332958	164406	0	0	0	163019358	1375	1064	156552	65732	0.000	0.000	NaN	1008348
			9	664779	149372	24971	158835	107767	207947	0	0	0	0	186611	1832341	1597801	153917	98946	0	0	0	0.240	182977	99299694	153042	0	0	0	29575731	1000	872	147265	11560	0.000	0.000	NaN	186611
			10	1849967	128575	16545	114949	98127	174349	0	0	0	0	532943	1167201	1284471	483738	208887	0	0	0	0.082	526912	237859590	124825	0	0	0	70844844	637	701	156644	22366	0.000	0.000	NaN	532943
			11	936735	154218	22199	147449	107336	216000	0	0	0	0	275467	5493357	5198350	269354	38479	0	0	0	0.155	272089	144461274	151710	0	0	0	43026797	2998	2858	8130	15412	0.000	0.000	NaN	275467
			12	913232	134323	18101	121432	88566	165404	0	0	0	0	254866	5878149	5132386	247366	54970	0	0	0	0.177	253400	122668530	139726	0	0	0	36535978	3208	2831	12529	13302	0.000	0.000	NaN	254866
			13	2383805	147772	24874	136521	100655	220678	0	0	0	0	677456	1766376	3503435	447091	447091	0	0	0	0.065	632282	352259244	142252	0	0	0	104917994	964	1912	135000	88105	0.000	0.000	NaN	677456	6897255	40.4361
	1088_B_6000X_0001 (20)		1	43865374	151288	27634	152078	58617	233898	0	0	0	0	12935641	1914796	1546495	3913880	4144754	0	0	0	0.003	5080619	6636297456	148750	0	0	0	1976575573	1225	3046	45658	2887284	0.000	0.000	NaN	12935641
			2	4475510	141382	21499	140965	82566	199821	0	0	0	0	1326782	3706825	1486028	1313788	109940	0	0	0	0.032	1318380	632756183	139582	0	0	0	188462079	2023	871	4783	54214	0.000	0.000	NaN	1326782
			3	3213101	145441	21079	131920	92961	209609	0	0	0	0	949510	1947778	3481447	87952	912506	0	0	0	0.045	913846	467317089	141499	0	0	0	139187182	1063	2398	86897	78784	0.000	0.000	NaN	949510
			4	4488940	171295	31933	205755	87368	232032	0	0	0	0	1327227	3481447	4498396	1088410	725607	0	0	0	0.032	1308106	768933586	177199	0	0	0	229021582	1900	2851	33690	70171	0.000	0.000	NaN	1327227
			5	4713891	137474	25859	131643	77362	203119	0	0	0	0	1370919	4855703	3129638	813559	1027943	0	0	0	0.032	1310933	648036775	135050	0	0	0	193013298	2650	2269	51640	163024	0.000	0.000	NaN	1370919	4974438	38.4553
	1088_B_6000X_0001 (21)		1	54135881	138050	36358	144350	18494	225691	0	0	0	0	15922881	1978928	776912	4434264	5716903	0	0	0	0.003	6794287	7473464506	140805	0	0	0	2225920023	1240	488	124496	3030904	0.000	0.000	NaN	15922881
			2	1376564	154753	31231	147651	98879	225636	0	0	0	0	403215	5848831	3547411	227210	322492	0	0	0	0.106	394494	213026741	149859	0	0	0	63448550	3192	1936	125166	32682	0.000	0.000	NaN	403215
			3	1222120	153193	21322	154500	103106	203159	0	0	0	0	356163	4529546	1649107	278516	219881	0	0	0	0.121	354850	187220525	152869	0	0	0	55762346	2472	900	141710	7153	0.000	0.000	NaN	356163
			4	2390520	134466	25084	141971	75133	188824	0	0	0	0	692675	6321575	5376087	84288	670637	0	0	0	0.063	675038	321443629	139080	0	0	0	95739775	3450	3300	83454	48738	0.000	0.000	NaN	692675
			5	876300	87737	19700	73151	42418	134436	0	0	0	0	253635	5584974	6350893	230875	76958	0	0	0	0.171	243364	76883734	83749	0	0	0	22899292	3048	3466	161565	19394	0.000	0.000	NaN	253635
			6	1084464	95079	20372	96575	44179	150214	0	0	0	0	310407	5167201	6182317	234540	164911	0	0	0	0.141	286713	103110211	95526	0	0	0	30710667	2820	3374	144888	42128	0.000	0.000	NaN	310407	2016095	12.6616
	1088_B_6000X_0001 (22)		1	45241937	134600	34045	129448	43199	231113	0	0	0	0	13344798	1106734	1819514	5326614	2644068	0	0	0	0.003	5557943	6089568604	132629	0	0	0	1813736143	607	1461	163214	2289001	0.000	0.000	NaN	13344798
			2	5116788	111684	20870	98143	56115	177687	0	0	0	0	1512593	2426019	4089784	1495190	120934	0	0	0	0.028	1497462	571464311	110906	0	0	0	170206716	1324	2253	176844	63201	0.000	0.000	NaN	1512593
			3	1460500	114024	22470	112986	62491	163877	0	0	0	0	422061	1826844	3913880	335318	252863	0	0	0	0.103	419974	166531785	114975	0	0	0	49600347	997	2136	142980	10325	0.000	0.000	NaN	422061
			4	5308163	151738	37706	192038	64140	225828	0	0	0	0	1559021	1029775	2704535	819056	1137884	0	0	0	0.027	1402010	805450667	153000	0	0	0	239897944	562	1476	125747	237294	0.000	0.000	NaN	1559021
			5	919947	132290	23882	136210	81209	178650	0	0	0	0	260663	1409070	1852496	131929	219881	0	0	0	0.170	256423	121699949	128793	0	0	0	36247493	769	1131	59036	15468	0.000	0.000	NaN	260663	3754338	28.1333
	1088_B_6000X_0001 (23)		1	42602964	170757	21594	165671	108162	247711	0	0	0	0	12453782	1832341	1436555	3847915	4009161	0	0	0	0.003	4782453	7274739015	168912	0	0	0	2166731002	1028	1028	137360	2835295	0.000	0.000	NaN	12453782
			2	1970836	173706	21744	184511	123703	230691	0	0	0	0	565372	3875400	1608795	456253	285845	0	0	0	0.077	538400	342345154	172448	0	0	0	101965151	2115	878	147933	53206	0.000	0.000	NaN	565372
			3	5271231	170339	16474	163209	112407	216034	0	0	0	0	1558784	4677966	2174988	835547	1297297	0	0	0	0.027	1543088	897894820	170247	0	0	0	267431799	2553	1187	122784	86509	0.000	0.000	NaN	1558784
			4	2383805	158886	19427	155910	108822	204114	0	0	0	0	690348	5683921	3919377	109940	659643	0	0	0	0.063	662933	378753701	157672	0	0	0	112809186	3102	2139	95711	65800	0.000	0.000	NaN	690348
			5	1494075	155861	15473	142570	122412	193591	0	0	0	0	433585	5392578	4793403	236372	291342	0	0	0	0.100	370917	232868683	156685	0	0	0	69358336	2943	2775	50412	94827	0.000	0.000	NaN	433585
			6	1541080	155147	14574	158001	122669	205272	0	0	0	0	452559	4919835	5112230	340815	263857	0	0	0	0.095	431017	239093564	154279	0	0	0	71212374	2685	2934	37747	59871	0.000	0.000	NaN	452559
			7	2350231	151133	16991	150478	113322	200190	0	0	0	0	685168	4095281	5172698	632158	247366	0	0	0	0.063	678832	355196614	150689	0	0	0	105792870	2235	2823	158629	26269	0.000	0.000	NaN	685168
			8	5429032	155096	17322	150644	106684	211370	0	0	0	0	1599308	2363719	3825927	1143381	1088410	0	0	0	0.027	1578593	842021895	153350	0	0	0	250790433	1290	2088	136411	94018	0.000	0.000	NaN	1599308
			9	1954049	172254	16692	168943	136287	209943	0	0	0	0	558544	2011910	3287219	307833	445259	0	0	0	0.079	541310	336592782	171129	0	0	0	100251846	1098	1794	124658	58762	0.000	0.000	NaN	558544
			10	1843252	164525	19583	153845	121231	223675	0	0	0	0	538849	2616582	1445717	511223	76958	0	0	0	0.080	511961	303261326	160236	0	0	0	90324301	1428	789	176923	62682	0.000	0.000	NaN	538849	7082517	56.8704
	1088_B_6000X_0001 (24)		1	58477093	126177	32742	127241	13260	251458	0	0	0	0	17224664	285845	1841502	6537791	4133760	0	0	0	0.002	7201452	7378476424	124065	0	0	0	2197628476	164	3089	26930	3134741	0.000	0.000	NaN	17224664
			2	4660171	126039	18238	111329	78284	179596	0	0	0	0	1365203	5870819	1958772	1004123	776912	0	0	0	0.031	1269589	587365246	124071	0	0	0	174942700	3204	1069	142270	213853	0.000	0.000	NaN	1365203
			3	4596379	138996	34295	138041	60109	216584	0	0	0	0	1354902	3737975	1856161	1341273	80623	0	0	0	0.031	1341774	638877857	133614	0	0	0	190285377	2040	1041	1565	55506	0.000	0.000	NaN	1354902
			4	5472680	141764	30746	125853	59141	210948	0	0	0	0	1596342	2066880	1870820	1502519	454420	0	0	0	0.027	1569733	775826304	139323	0	0	0	231074531	1128	1269	16827	98903	0.000	0.000	NaN	1596342
			5	4683674	133313	55736	98397	48711	249018	0	0	0	0	1377159	3686669	4318827	1209345	637655	0	0	0	0.031	1367157	624394060	112645	0	0	0	185971478	2012	2705	27801	57171	0.000	0.000	NaN	1377159
			6	2907571	142826	40205	199146	61000	219234	0	0	0	0	840026	5848831	3490609	644984	461750	0	0	0	0.052	793232	415275307	137257	0	0	0	123686895	3192	2157	35599	74978	0.000	0.000	NaN	840026
			7	1118038	105306	20467	94171	53627	159000	0	0	0	0	303934	6537791	3212093	219881	197893	0	0	0	0.152	295819	117736327	104995	0	0	0	35066956	3568	1861	41987	27185	0.000	0.000	NaN	303934
			8	886373	109033	25513	90307	65392	167443	0	0	0	0	250612	6779660	2874942	43976	241869	0	0	0	0.177	245834	96643940	102309	0	0	0	28784733	3700	1701	79695	20978	0.000	0.000	NaN	250612
			1	2273009	134378	23326	124984	85842	181730	0	0	0	0	665299	1396244	5760879	619331	201557	0	0	0	0.065	651304	305441581	133207	0	0	0	90973675	762	3254	18027	39510	0.000	0.000	NaN	665299
			1	1665306	104061	20981	104411	50743	158501	0	0	0	0	485817	5377920	3974347	412277	192396	0	0	0	0.089	454960	173292635	104256	0	0	0	51614020	2935	2274	25017	58357	0.000	0.000	NaN	485817	8239294	47.8343
	1088_B_6000X_0001 (25)		1	54172813	137862	39359	119071	0	235384	0	0	0	0	15906535	769583	1392579	5841502	4287677	0	0	0	0.003	6760617	7468379463	140258	0	0	0	2224405478	528	812	143242	2761508	0.000	0.000	NaN	15906535
			2	6150889	93801	32953	85656	26617	238000	0	0	0	0	1766288	3943197	2176821	1480531	930829	0	0	0	0.025	1748833	576958002	89214	0	0	0	171842974	2152	1188	147842	34069	0.000	0.000	NaN	1766288
			3	4096116	114791	22984	125768	32978	173953	0	0	0	0	1192206	6457168	4177737	153917	1150710	0	0	0	0.036	1152599	470197762	114084	0	0	0	140045171	3524	2280	93281	134840	0.000	0.000	NaN	1192206
			4	6721659	117981	33485	105279	45741	216040	0	0	0	0	1977686	725607	1495190	542373	1781035	0	0	0	0.022	1815449	793030468	114758	0	0	0	236198673	500	816	101174	335573	0.000	0.000	NaN	1977686
			5	2279724	127877	30298	118758	63325	233275	0	0	0	0	666130	3261566	1942281	608337	241869	0	0	0	0.065	654656	291524903	124177	0	0	0	86828688	1780	1060	158318	30819	0.000	0.000	NaN	666130
			6	1853325	130481	31059	160271	57341	201724	0	0	0	0	529590	5460375	3155291	403115	337151	0	0	0	0.083	525521	241824539	130545	0	0	0	72025776	2980	1722	140092	16151	0.000	0.000	NaN	529590	6131900	38.5496
	1088_B_6000X_0001 (26)		1	40554906	128069	30421	129547	36311	229578	0	0	0	0	11971169	1104901	2050389	4699954	2858451	0	0	0	0.004	5039450	5193825711	127682	0	0	0	1546945280	639	1320	155168	2234749	0.000	0.000	NaN	11971169
			2	2467742	102882	19852	107923	47286	153974	0	0	0	0	722246	2462666	4168575	615666	307833	0	0	0	0.059	688336	253885971	103796	0	0	0	75618191	1344	2275	153435	90047	0.000	0.000	NaN	722246
			3	3857736	100696	20103	97679	57139	148578	0	0	0	0	1131625	3358680	4591846	1071919	296839	0	0	0	0.038	1112261	388457326	99422	0	0	0	115699344	1833	2506	164521	48098	0.000	0.000	NaN	1131625
			4	1373206	98617	18020	94114	58376	145095	0	0	0	0	401608	5007787	4844709	395786	38479	0	0	0	0.107	397652	135421799	99000	0	0	0	40334452	2733	2665	5553	17250	0.000	0.000	NaN	401608
			5	3313825	126628	41836	163498	20228	231623	0	0	0	0	977669	3402657	2167659	841044	461750	0	0	0	0.044	959463	419622948	130877	0	0	0	124981810	1857	1183	151232	73358	0.000	0.000	NaN	977669
			6	1420211	90526	32310	58782	18468	173662	0	0	0	0	391663	4564360	4839212	340815	87952	0	0	0	0.116	342408	128566417	85272	0	0	0	38292623	2491	2689	5528	76508	0.000	0.000	NaN	391663	3624811	30.2795
	1088_B_6000X_0001 (3).tif		1	44160831	126358	33984	126961	0	224927	0	0	0	0	13056961	857535	2440678	4969308	3466788	0	0	0	0.003	5555647	5580093173	126040	0	0	0	1661992388	480	3128	29304	2230371	0.000	0.000	NaN	13056961
			2	7745688	126136	23112	120996	66375	195251	0	0	0	0	2271163	3400824	2426019	2176821	469079	0	0	0	0.019	2222260	977012367	125840	0	0	0	290996417	1856	1336	168394	185356	0.000	0.000	NaN	2271163		17.3943
	1088_B_6000X_0001 (4)		1	49808099	129900	30817	121342	0	217990	0	0	0	0	14746726	1048099	1249656	4229042	5372423	0	0	0	0.003	6242801	6470083007	130	0	0	0	1927069742	792	694	123410	2370470	0.000	0.000	NaN	14746726		0
	1088_B_6000X_0001 (5)		1	45443386	115480	41511	100002	3563	224983	0	0	0	0	13349944	1341273	1330279	4408612	4320659	0	0	0	0.003	5668418	5247790549	113737	0	0	0	1563018336	816	2940	43821	2459348	0.000	0.000	NaN	13349944
			2	3686504	111779	23069	125168	18065	161994	0	0	0	0	1080563	1388914	3963353	384792	961979	0	0	0	0.040	1036083	412073635	114944	0	0	0	122733299	758	2688	68199	83703	0.000	0.000	NaN	1080563
			3	2675905	83706	24159	84909	20652	168185	0	0	0	0	772732	1647274	5491525	709116	291342	0	0	0	0.056	766633	223989688	81089	0	0	0	66713789	899	2997	157665	44102	0.000	0.000	NaN	772732
			4	2289796	131918	30863	104878	53004	215944	0	0	0	0	647181	2396702	2898763	472744	384792	0	0	0	0.069	609550	302064763	129412	0	0	0	89967913	1308	1792	39144	72400	0.000	0.000	NaN	647181	2500476	18.7302
	1088_B_6000X_0001 (6)		1	44912905	177910	27636	170042	91475	251739	0	0	0	0	13294419	1180027	2477325	5167201	3290884	0	0	0	0.003	5178670	7990459969	176236	0	0	0	2379903567	644	2392	3814	3290224	0.000	0.000	NaN	13294419
			2	5338381	165772	18724	167003	115045	213209	0	0	0	0	1565770	3049015	2513971	1539166	146587	0	0	0	0.027	1544810	884955638	166831	0	0	0	263577953	1664	1452	4899	81104	0.000	0.000	NaN	1565770
			3	1584727	159582	21185	152943	126106	219578	0	0	0	0	462477	2499313	2675217	388456	227210	0	0	0	0.093	450025	252894587	154749	0	0	0	75322914	1364	1584	30324	37410	0.000	0.000	NaN	462477
			4	1302699	174115	19794	180495	120637	227423	0	0	0	0	369541	2118186	2909757	307833	190563	0	0	0	0.120	362044	226820014	177616	0	0	0	67556782	1156	1692	31759	29391	0.000	0.000	NaN	369541
			5	4206913	175876	19573	178045	121131	215436	0	0	0	0	1236759	1180027	3188273	886853	842877	0	0	0	0.035	1223499	739894732	178499	0	0	0	220372559	644	2200	43544	74713	0.000	0.000	NaN	1236759
			6	3062015	174897	24070	166838	121274	227799	0	0	0	0	890176	1150710	4456252	579020	652313	0	0	0	0.049	872225	535537438	172296	0	0	0	159506144	628	2432	131594	28619	0.000	0.000	NaN	890176
			7	4519158	152387	18739	138950	112204	206644	0	0	0	0	1321759	2066880	5218506	1231333	366468	0	0	0	0.033	1284710	688660695	149263	0	0	0	205112853	1128	2848	163426	115388	0.000	0.000	NaN	1321759
			8	1527650	171002	16001	172189	131671	209369	0	0	0	0	440962	6215299	3466788	102611	417774	0	0	0	0.099	430190	261230821	171233	0	0	0	77805804	3392	1892	103799	33765	0.000	0.000	NaN	440962
			9	866228	185251	15401	182035	139023	208934	0	0	0	0	256528	1121392	4188731	0.000	256528	0	0	0	0.165	256528	160469292	184400	0	0	0	47794676	612	2286	90000	0.000	0.000	0.000	NaN	256528	6543972	49.2235
	1088_B_6000X_0001 (7)		1	50929495	149088	30515	140117	33037	255	0	0	0	0	15020888	1289968	1304627	4742098	4764086	0	0	0	0.003	5928453	7592995356	147658	0	0	0	2261521465	856	892	131692	3301708	0.000	0.000	NaN	15020888
			2	3041870	173961	41030	221738	73837	247919	0	0	0	0	867431	2631241	1355932	652313	549702	0	0	0	0.051	853045	529165916	166666	0	0	0	157608430	1436	740	139879	51029	0.000	0.000	NaN	867431
			3	1383279	188084	27584	201678	115438	236410	0	0	0	0	399393	3833257	2088868	241869	263857	0	0	0	0.109	357940	260172286	193337	0	0	0	77490527	2092	1140	132510	85095	0.000	0.000	NaN	399393
			4	1265767	141950	26141	147789	84041	208143	0	0	0	0	351450	4544205	2653229	293174	183234	0	0	0	0.129	345725	179675620	142080	0	0	0	53515148	2480	1448	147995	29536	0.000	0.000	NaN	351450
			5	1712311	125084	24596	96747	67282	205685	0	0	0	0	489682	4932661	2865781	388456	263857	0	0	0	0.090	469594	214182419	122143	0	0	0	63792761	2692	1564	145814	59038	0.000	0.000	NaN	489682
			6	3565635	152209	37757	112975	67721	236846	0	0	0	0	1019639	5511681	3591388	403115	872194	0	0	0	0.043	960846	542720172	151802	0	0	0	161645472	3008	1960	114806	124724	0.000	0.000	NaN	1019639
			7	2373733	178737	25840	195999	93288	222497	0	0	0	0	685799	5980760	4610169	65964	674301	0	0	0	0.063	677520	424274825	185137	0	0	0	126367340	3264	2884	84413	49238	0.000	0.000	NaN	685799
			8	2628901	143432	27728	138415	78018	203214	0	0	0	0	762890	5570315	5350435	454420	601008	0	0	0	0.057	753464	377069033	141772	0	0	0	112307419	3040	3248	52907	39830	0.000	0.000	NaN	762890
			9	4149836	144287	27782	144100	66428	219972	0	0	0	0	1216002	4316995	5958772	1165369	124599	0	0	0	0.035	1170543	598768858	143638	0	0	0	178339188	2356	3252	174611	100353	0.000	0.000	NaN	1216002
			10	1806320	157994	24892	145744	103185	216087	0	0	0	0	522403	3650023	5643609	432432	234540	0	0	0	0.083	491942	285386979	152162	0	0	0	85000550	1992	3080	151526	83468	0.000	0.000	NaN	522403	6314689	42.0394
	1088_B_6000X_0001 (8)		1	41400989	128783	31118	130083	37167	208910	0	0	0	0	12235264	1260650	1592304	4155749	3928538	0	0	0	0.003	4988125	5331741496	130318	0	0	0	1588022549	816	2825	43214	2316079	0.000	0.000	NaN	12235264		0
	1088_B_6000X_0001 (9)		1	42263860	150418	37010	172484	21455	249558	0	0	0	0	12436880	1810353	1542831	3034356	4661475	0	0	0	0.003	4806721	6357253476	151528	0	0	0	1893464242	1352	842	104121	2923833	0.000	0.000	NaN	12436880
			2	3085517	147139	22319	151419	65643	203315	0	0	0	0	907231	4551534	2957398	227210	868529	0	0	0	0.047	897757	453998826	149355	0	0	0	135220429	2484	1614	104660	40027	0.000	0.000	NaN	907231
			3	6980185	117461	28892	105015	36439	204434	0	0	0	0	2066920	1843335	3701328	622996	1909299	0	0	0	0.021	2008369	819900846	115134	0	0	0	244201830	1006	2020	108071	166523	0.000	0.000	NaN	2066920	2974151	23.914
	1088_B_6000X_0001 (10)		1	57644440	150632	40797	145677	3997	255	0	0	0	0	17085296	527714	1689418	6457168	4558863	0	0	0	0.002	7085507	8683077614	148652	0	0	0	2586194971	288	3098	24312	3395205	0.000	0.000	NaN	17085296
			2	7262212	172201	41329	144961	62730	254978	0	0	0	0	2145235	2594594	1733394	2000916	637655	0	0	0	0.020	2100064	1250562561	164819	0	0	0	372471461	1416	1294	17676	167223	0.000	0.000	NaN	2145235
			3	2994865	134721	30715	158343	33289	197042	0	0	0	0	883772	1619789	2598259	601008	630325	0	0	0	0.048	870931	403469871	138504	0	0	0	120170727	884	1762	46364	50391	0.000	0.000	NaN	883772
			4	13399671	148863	35217	150187	2153	247438	0	0	0	0	3936173	3789280	3151626	3028859	2402199	0	0	0	0.011	3865818	1994719403	147955	0	0	0	594113460	2068	3031	38418	178087	0.000	0.000	NaN	3936173
			5	1769388	145451	22235	151550	89285	214304	0	0	0	0	500144	6537791	2191479	258360	423271	0	0	0	0.089	495891	257359380	145014	0	0	0	76652722	3568	1196	121399	19381	0.000	0.000	NaN	500144
			6	3874523	148873	32399	160041	50000	226618	0	0	0	0	1140274	5213009	1663765	1044434	384792	0	0	0	0.037	1113062	576811676	150783	0	0	0	171799392	2845	908	159775	82933	0.000	0.000	NaN	1140274
			7	2481172	112981	18114	117234	64714	171000	0	0	0	0	733984	1561154	6112688	725607	54970	0	0	0	0.058	727686	280324653	113405	0	0	0	83492771	852	3366	4332	42160	0.000	0.000	NaN	733984	9339582	54.6644
	1088_B_6000X_0001 (11)		1	50385585	110464	30032	127610	15902	208476	0	0	0	0	14737335	2451672	1033440	3298213	5837837	0	0	0	0.003	5980244	5565787477	111484	0	0	0	1657731535	1626	3750	77471	2962106	0.000	0.000	NaN	14737335
			2	2095063	122555	14770	105226	84493	158727	0	0	0	0	609130	4304168	1181860	549702	197893	0	0	0	0.071	584238	256760349	123718	0	0	0	76474305	2349	645	160201	71788	0.000	0.000	NaN	609130
			3	3179526	128942	28241	115712	79625	207048	0	0	0	0	931137	3375171	1352267	236372	885021	0	0	0	0.046	916042	409973183	122460	0	0	0	122107694	1842	1221	75046	72017	0.000	0.000	NaN	931137
			4	742001	93125	16300	88555	45526	132605	0	0	0	0	214829	3281722	2387540	49473	203390	0	0	0	0.202	209320	69099171	92000	0	0	0	20580713	1791	1414	76329	20499	0.000	0.000	NaN	214829
			5	6291903	100842	26786	106817	37113	186437	0	0	0	0	1852960	2710032	2722858	522217	1759047	0	0	0	0.023	1834927	634487907	99932	0	0	0	188977861	1479	2446	73465	76905	0.000	0.000	NaN	1852960
			6	3542133	64114	20552	59718	12488	116272	0	0	0	0	1041476	2506642	5586807	142923	1011452	0	0	0	0.041	1021500	227101652	62029	0	0	0	67640666	1368	3049	98043	70562	0.000	0.000	NaN	1041476
			7	2769915	115754	27430	95057	58727	181912	0	0	0	0	815380	5584974	3452130	109940	797068	0	0	0	0.052	801906	320628194	112833	0	0	0	95496903	3060	2319	83703	60704	0.000	0.000	NaN	815380	5464912	37.0821
	1088_B_6000X_0001 (12)		1	47263136	153535	35477	142939	0	255	0	0	0	0	13988132	1158039	1242327	5409070	3349519	0	0	0	0.003	5432660	7256535347	151910	0	0	0	2161309164	632	1606	174659	3076668	0.000	0.000	NaN	13988132
			2	4368071	147107	43189	133625	56089	230972	0	0	0	0	1258893	1282638	3375171	1114063	527714	0	0	0	0.035	1232728	642573950	140143	0	0	0	191386233	700	1842	154654	64480	0.000	0.000	NaN	1258893
			3	3236603	123055	21996	116717	49959	196654	0	0	0	0	925045	2521301	3976179	842877	285845	0	0	0	0.048	890027	398279041	121816	0	0	0	118624674	1376	2170	161267	84557	0.000	0.000	NaN	925045	2183938	15.6128
	1088_B_6000X_0001 (15)		1	54723439	128535	35064	119170	11372	254510	0	0	0	0	16056618	549702	1819514	6156664	4089784	0	0	0	0.003	6633077	7033863382	126712	0	0	0	2094987851	312	2789	22683	3394561	0.000	0.000	NaN	16056618
			2	7722186	124178	23633	108365	55204	185435	0	0	0	0	2265069	982135	2816308	1568484	1509849	0	0	0	0.019	2177104	958927409	124369	0	0	0	285609936	536	2361	43909	150241	0.000	0.000	NaN	2265069
			3	1849967	108113	29545	82438	54999	191393	0	0	0	0	516858	652313	5044434	337151	366468	0	0	0	0.087	497965	200005698	100905	0	0	0	59570322	356	2753	132614	56517	0.000	0.000	NaN	516858
			4	5012706	116386	37116	100069	16499	204990	0	0	0	0	1464035	1509849	5704076	1421896	153917	0	0	0	0.029	1430203	583409995	110507	0	0	0	173764656	824	3113	173822	49931	0.000	0.000	NaN	1464035
			5	6755234	139482	46492	186959	35890	225004	0	0	0	0	1988536	3199267	5224003	1885479	467247	0	0	0	0.021	1942511	942236342	138631	0	0	0	280638617	1746	3106	13918	120947	0.000	0.000	NaN	1988536
			6	2669190	117626	26495	108003	61271	192017	0	0	0	0	784581	5218506	4470911	456253	621163	0	0	0	0.054	770721	313965370	113885	0	0	0	93512427	2848	2779	53702	46507	0.000	0.000	NaN	784581
			7	1329559	124891	24769	126416	65148	213817	0	0	0	0	389427	5070087	1890976	384792	32982	0	0	0	0.110	386202	166050213	122245	0	0	0	49456914	2767	1032	175101	15885	0.000	0.000	NaN	389427	7408506	46.1399
	1088_B_6000X_0001 (16)		1	54313827	140768	36003	126285	26964	255	0	0	0	0	16030634	1267980	1317453	5321117	4888685	0	0	0	0.003	5657128	7645642085	139115	0	0	0	2277201931	856	1095	139624	4428207	0.000	0.000	NaN	16030634
			2	2178999	136088	33594	148670	63403	233273	0	0	0	0	636808	6259276	3039853	322492	483738	0	0	0	0.068	581381	296535826	139817	0	0	0	88321157	3416	1659	123690	117051	0.000	0.000	NaN	636808
			3	1329559	138734	15812	136354	104383	179129	0	0	0	0	384610	5570315	2255611	315163	175905	0	0	0	0.113	360929	184455439	137238	0	0	0	54938784	3040	1231	150832	57898	0.000	0.000	NaN	384610
			4	3085517	132977	36982	156336	31869	218752	0	0	0	0	900339	4764086	1786532	740266	447091	0	0	0	0.048	861036	410301371	139384	0	0	0	122205443	2600	975	149287	85910	0.000	0.000	NaN	900339
			5	2773272	153075	27225	123362	99669	232973	0	0	0	0	815581	3972514	1383417	710948	373797	0	0	0	0.052	803226	424519125	149614	0	0	0	126440103	2168	755	152266	34906	0.000	0.000	NaN	815581
			6	2353588	156842	28461	129402	98488	225114	0	0	0	0	693056	2726523	1427393	681631	109940	0	0	0	0.062	690440	369142519	151923	0	0	0	109946561	1488	839	9162	17007	0.000	0.000	NaN	693056
			7	1400066	104196	12336	110063	78596	141777	0	0	0	0	401669	2763170	5744388	366468	131929	0	0	0	0.109	389492	145880769	103078	0	0	0	43449584	1508	3135	160201	39594	0.000	0.000	NaN	401669
			8	3458196	110566	32372	90849	50341	218958	0	0	0	0	1003475	3320201	5986257	952817	234540	0	0	0	0.043	981259	382358631	103399	0	0	0	113882889	1812	3267	166171	52627	0.000	0.000	NaN	1003475
			9	2014483	113805	26728	111680	57818	200707	0	0	0	0	586319	5409070	5634447	432432	388456	0	0	0	0.074	581288	229258361	112115	0	0	0	68283027	2952	3287	41934	24138	0.000	0.000	NaN	586319
			10	2726267	106543	29756	97271	50932	204000	0	0	0	0	791968	5929454	4828218	359139	688960	0	0	0	0.055	776947	290463781	102727	0	0	0	86512640	3236	3011	62468	46773	0.000	0.000	NaN	791968
			11	1527650	128252	26540	128315	71677	193011	0	0	0	0	444148	6508474	3851580	87952	432432	0	0	0	0.097	441286	195923432	127778	0	0	0	58354447	3552	2338	78503	19080	0.000	0.000	NaN	444148	6657973	41.5328
	1088_B_6000X_0001 (17)		1	51174591	148422	34738	141515	24243	245805	0	0	0	0	15153368	727439	2286761	6343563	2995877	0	0	0	0.003	6444247	7595419006	148259	0	0	0	2262243333	397	2196	12163	2613255	0.000	0.000	NaN	15153368
			2	5412245	153802	23091	157035	90136	220373	0	0	0	0	1577011	4207054	2396702	1495190	274851	0	0	0	0.027	1520242	832415818	152932	0	0	0	247929329	2296	1458	10416	83476	0.000	0.000	NaN	1577011
			3	1984266	129786	19360	120889	72200	185000	0	0	0	0	579441	4234539	5013284	560696	104443	0	0	0	0.074	570341	257529672	128126	0	0	0	76703442	2311	2793	10552	37483	0.000	0.000	NaN	579441	2156452	14.2308
	1088_B_6000X_0001 (18)		1	53283083	152301	36115	150669	36085	230991	0	0	0	0	15673381	1528172	912506	3584058	6233623	0	0	0	0.003	6690397	8115072145	157907	0	0	0	2417018447	1080	516	112308	2932872	0.000	0.000	NaN	15673381
			2	1332916	157714	17047	143020	118006	194696	0	0	0	0	380741	1876317	3298213	175905	329821	0	0	0	0.116	373797	210219897	155282	0	0	0	62612551	1024	1800	118072	22945	0.000	0.000	NaN	380741
			3	886373	143754	17867	142873	104066	179045	0	0	0	0	255021	2136509	3796610	76958	236372	0	0	0	0.171	248585	127419392	144245	0	0	0	37950990	1166	2072	108034	26075	0.000	0.000	NaN	255021
			4	2407308	153292	19631	158951	95459	198008	0	0	0	0	693270	2460833	4626660	549702	406780	0	0	0	0.063	683844	369020017	154197	0	0	0	109910075	1343	2525	143499	30362	0.000	0.000	NaN	693270
			5	913232	113897	15591	108057	72778	148994	0	0	0	0	257681	3433806	6050389	170408	170408	0	0	0	0.173	240993	104014437	112451	0	0	0	30979985	1874	3302	135000	40649	0.000	0.000	NaN	257681
			6	1487360	145213	20355	139892	102491	195000	0	0	0	0	435922	5049931	5081081	43976	428768	0	0	0	0.098	429648	215983638	142491	0	0	0	64329242	2765	2773	93668	31066	0.000	0.000	NaN	435922
			7	3149309	155583	16643	163508	102170	190140	0	0	0	0	912609	1693083	2378378	197893	864865	0	0	0	0.048	887216	489978396	156687	0	0	0	145936697	924	1298	102888	86933	0.000	0.000	NaN	912609	2935244	18.7276
	1088_B_6000X_0001 (19)		1	52591444	150086	31677	149328	51148	243746	0	0	0	0	15545644	747595	1942281	5826843	3921209	0	0	0	0.003	6206581	7893230322	147214	0	0	0	2350944385	460	2836	24265	3510507	0.000	0.000	NaN	15545644
			2	4717248	155075	20824	166013	113769	235910	0	0	0	0	1379259	5291800	2118186	1231333	564361	0	0	0	0.031	1354505	731528847	152665	0	0	0	217880838	2888	1156	155376	96441	0.000	0.000	NaN	1379259
			3	2551679	172074	39055	206525	57415	231320	0	0	0	0	737463	5401740	4390288	586349	388456	0	0	0	0.059	703352	439076804	182853	0	0	0	130776008	2948	2608	33524	90506	0.000	0.000	NaN	737463
			4	3874523	124237	26162	100867	38815	200089	0	0	0	0	1131848	4390288	4907008	960146	579020	0	0	0	0.038	1121225	481360678	123494	0	0	0	143369968	2396	2994	31092	45372	0.000	0.000	NaN	1131848
			5	2313298	120403	16278	114155	80549	161330	0	0	0	0	683767	3034356	5727897	674301	80623	0	0	0	0.062	679104	278528176	118881	0	0	0	82957702	1656	3170	6818	24099	0.000	0.000	NaN	683767	3932337	25.2954
	1088_B_6000X_0001 (14)_only mito		1	41599080	126695	36286	116496	0	251671	0	0	0	0	12214978	2165827	1396244	2396702	5035272	0	0	0	0.004	5140230	5270376675	126455	0	0	0	1569745459	1356	3510	78402	2133188	0.000	0.000	NaN	12214978		0

## Sheet: D Mito T70ko +PVMB11
Folder	Image number			Area	Mean	StdDEV	Mode	Min	Max	X	Y	XY	YM	Perimeter	BX	BY	Width	Height	Major	Minor	Angle	Circ.	Feret	IntDen	Median	Skew	Kurt	%Area	RawIntDen	FeretX	FeretY	FeretAngle	MinFeret	AR	Round	Solidarity	Length	total	% covered
1088	1088_D_6000X_0001 (1)		1	49361556	151730	29336	146214	60165	250887	0	0	0	0	14544494	952817	1348603	4961978	4566193	0	0	0	0.003	5846921	7489626251	149997	0	0	0	2230733688	616	2964	41443	2894097	0.000	0.000	NaN	14544494		0
	1088_D_6000X_0001 (10)		1	45537395	127862	39726	146037	0	232932	0	0	0	0	13424233	1649107	1011452	3584058	5013284	0	0	0	0.003	5753325	5822504009	130511	0	0	0	1734192790	944	580	120551	2442117	0.000	0.000	NaN	13424233		0
	1088_D_6000X_0001 (11)		1	50724689	139188	43415	152836	0	254893	0	0	0	0	14972154	1722400	655978	4177737	5753550	0	0	0	0.003	6391692	7060282924	139430	0	0	0	2102856729	1216	3458	57075	2200467	0.000	0.000	NaN	14972154		0
	1088_D_6000X_0001 (12)		1	40329956	131959	41486	123517	0	253979	0	0	0	0	11854286	1744388	2301420	4555199	2854787	0	0	0	0.004	4561423	5321902458	131084	0	0	0	1585092059	952	1870	177007	2844218	0.000	0.000	NaN	11854286		0
	1088_D_6000X_0001 (13)		1	45648191	173748	31305	164589	34	247615	0	0	0	0	13442637	1018781	2306917	5277141	2874942	0	0	0	0.003	5342022	7931284904	174415	0	0	0	2362278681	556	1670	171061	2411055	0.000	0.000	NaN	13442637		0
	1088_D_6000X_0001 (15)		1	48166296	142210	36043	153977	37038	253185	0	0	0	0	14213695	2037563	1055428	3298213	5460375	0	0	0	0.003	5811080	6849746649	143126	0	0	0	2040149947	1280	580	112781	2745255	0.000	0.000	NaN	14213695
			2	1517577	149072	20773	134120	105335	205592	0	0	0	0	448583	1901970	1352267	73294	439762	0	0	0	0.095	445828	226228227	143997	0	0	0	67380522	1038	978	80538	19667	0.000	0.000	NaN	448583
			3	1114681	181806	21563	165959	124330	231437	0	0	0	0	321131	2761337	1099404	296839	109940	0	0	0	0.136	316544	202655130	182142	0	0	0	60359437	1507	600	159677	11463	0.000	0.000	NaN	321131	769714	5.4153
	1088_D_6000X_0001 (17)		1	42169850	126559	36134	119225	0	232104	0	0	0	0	12479916	2420522	1709574	4172240	3924874	0	0	0	0.003	5134424	5336974334	126864	0	0	0	1589581114	1420	2958	40049	2549014	0.000	0.000	NaN	12479916		0
	1088_D_6000X_0001 (18)		1	38627717	136622	41126	149171	0	236457	0	0	0	0	11352823	1868987	2000916	3092991	4001832	0	0	0	0.004	4514816	5277384448	137908	0	0	0	1571832676	1172	1124	119145	2544365	0.000	0.000	NaN	11352823		0
	1088_D_6000X_0001 (19)		1	59125085	134322	41186	125651	0	254282	0	0	0	0	17436297	1868987	296839	4210719	6915254	0	0	0	0.002	7541129	7941784809	132603	0	0	0	2365406006	1230	3936	65266	2630994	0.000	0.000	NaN	17436297		0
	1088_D_6000X_0001 (2)		1	32416394	124797	35330	124833	7478	241276	0	0	0	0	9595198	2325240	1982593	2110856	3672011	0	0	0	0.004	3702317	4045458004	123929	0	0	0	1204911854	1518	1100	100609	2092338	0.000	0.000	NaN	9595198		0
	1088_D_6000X_0001 (20)		1	60555368	159066	39028	159886	4008	249576	0	0	0	0	17858230	2473660	593678	4826385	6475492	0	0	0	0.002	7331387	9632305749	160529	0	0	0	2868916045	1518	3834	58241	3566685	0.000	0.000	NaN	17858230		0
	1088_D_6000X_0001 (22)		1	45765703	171739	32425	163110	45229	254070	0	0	0	0	13477552	1627118	1363261	4251030	4353641	0	0	0	0.003	5525839	7859749883	169903	0	0	0	2340972467	1144	748	132258	2681938	0.000	0.000	NaN	13477552		1.64985
			2	772219	158601	19252	171984	110064	198868	0	0	0	0	222359	1656436	2231791	10994	219881	0	0	0	0.196	219950	122474910	162676	0	0	0	36478310	907	1218	91432	10568	0.000	0.000	NaN	222359
	1088_D_6000X_0001 (23)		1	44224623	114964	39907	93912	0	232286	0	0	0	0	13103774	2206138	1165369	3166285	5042601	0	0	0	0.003	5589498	5084229459	112715	0	0	0	1514302790	1296	652	117573	2425582	0.000	0.000	NaN	13103774		0
	1088_D_6000X_0001 (24)		1	51550628	138978	33678	130076	49463	234546	0	0	0	0	15195709	1018781	1202015	5526339	4360971	0	0	0	0.003	6399608	7164414374	138	0	0	0	2133871566	568	2780	31560	2504795	0.000	0.000	NaN	15195709		0
	1088_D_6000X_0001 (25)		1	53034630	136107	39965	122951	0.105	250690	0	0	0	0	15705673	1700412	1055428	4580852	5313788	0	0	0	0.003	5876714	7218365231	136627	0	0	0	2149940458	1160	3264	48337	4134661	0.000	0.000	NaN	15705673		0
	1088_D_6000X_0001 (27)		1	44039962	122641	31360	109867	28677	233452	0	0	0	0	12984784	1590472	2607421	4919835	3078332	0	0	0	0.003	4994885	5401119138	120305	0	0	0	1608686203	904	2533	15642	3062252	0.000	0.000	NaN	12984784		1.8043
			2	815866	123155	22437	112892	77197	171892	0	0	0	0	234284	1612460	3470453	168575	153917	0	0	0	0.187	228272	100477798	122253	0	0	0	29926621	880	1978	42397	19228	0.000	0.000	NaN	234284
	1088_D_6000X_0001 (3)		1	60125611	145830	41337	142082	0.312	255	0	0	0	0	17664979	1901970	76958	3573064	7322033	0	0	0	0.002	7337995	8768141085	148029	0	0	0	2611530541	2190	42	93780	3483140	0.000	0.000	NaN	17664979		0
	1088_D_6000X_0001 (5)		1	47773471	131075	36426	148286	25868	232726	0	0	0	0	14040936	1934952	652313	3195602	5702244	0	0	0	0.003	6153846	6261893723	132056	0	0	0	1865061995	1396	3456	67375	1943710	0.000	0.000	NaN	14040936		0
	1088_D_6000X_0001 (6)		1	45728771	124201	29677	130279	29279	218700	0	0	0	0	13525619	1165369	1715071	4778744	4155749	0	0	0	0.003	5650064	5679550477	124562	0	0	0	1691615063	640	2960	32659	2417620	0.000	0.000	NaN	13525619		2.62849
			2	1232192	148690	22684	153944	79768	190492	0	0	0	0	355519	3968850	1727897	346312	65964	0	0	0	0.123	352539	183215271	151978	0	0	0	54569409	2166	979	10784	15668	0.000	0.000	NaN	355519
	1088_D_6000X_0001 (7)		1	49515999	180553	24605	191366	81969	252215	0	0	0	0	14604635	630325	2098030	5760879	3356848	0	0	0	0.003	5846925	8940274614	181000	0	0	0	2662799329	348	1813	169747	3185183	0.000	0.000	NaN	14604635		0
	1088_D_6000X_0001 (9)		1	37415670	133120	38508	130524	22	234890	0	0	0	0	11055290	1517178	1955107	2777828	4089784	0	0	0	0.004	4159115	4980790249	131682	0	0	0	1483494133	1288	1095	105432	2680165	0.000	0.000	NaN	11055290		0
	1088_D_8000X_0018		1	17311382	131401	33170	136161	0	222730	0	0	0	0	8974719	1303781	1465716	2757040	2894062	0	0	0	0.003	3534961	2274735115	131047	0	0	0	1187472010	1107	1161	130331	2032802	0.000	0.000	NaN	8974719		0
	1088_D_6000X_0001 (21)		1	42529100	163015	25601	172955	80836	239641	0	0	0	0	12553100	1121392	2314246	4458085	3507100	0	0	0	0.003	5145506	6932891070	162621	0	0	0	2064913941	636	1611	148721	2673657	0.000	0.000	NaN	12553100		4.68651
			2	2027913	155486	25665	158388	81124	211683	0	0	0	0	588302	3921209	2631241	483738	322492	0	0	0	0.074	581381	315311393	154418	0	0	0	93913331	2140	1436	146310	18527	0.000	0.000	NaN	588302

## Sheet: F mito WT + mCHrh
Folder	Image number			Area	Mean	StdDEV	Mode	Min	Max	X	Y	XY	YM	Perimeter	BX	BY	Width	Height	Major	Minor	Angle	Circ.	Feret	IntDen	Median	Skew	Kurt	%Area	RawIntDen	FeretX	FeretY	FeretAngle	MinFeret	AR	Round	Solidarity	Length
1088	1088_F_6000X_0001 (1)		1	39520805	135055	38345	127735	0	243124	0	0	0	0	11661485	1792029	2065048	4551534	2611085	0	0	0	0.004	4569728	5337499018	134764	0	0	0	1589737387	978	1838	7604	2534744	0.000	0.000	NaN	11661485
			2	2326728	92303	27670	105994	10195	179914	0	0	0	0	685482	4980302	4104443	599175	313330	0	0	0	0.062	676156	214763344	90792	0	0	0	63965786	2718	2411	27607	38528	0.000	0.000	NaN	685482
			3	846083	107180	23468	97920	71211	175601	0	0	0	0	244110	2055886	3697663	131929	197893	0	0	0	0.178	237838	90683289	99702	0	0	0	27009394	1122	2018	123690	17140	0.000	0.000	NaN	244110	929592	7.97147
	1088_F_6000X_0001 (3)		1	38567283	138938	38870	125407	0	249838	0	0	0	0	11341323	2063216	1857993	3518094	3943197	0	0	0	0.004	4186407	5358475062	138629	0	0	0	1595984958	1506	3138	66801	2706650	0.000	0.000	NaN	11341323
			2	4156551	130278	30939	127832	21306	212679	0	0	0	0	1198275	4716445	2055886	709116	863032	0	0	0	0.036	1108519	541506478	128901	0	0	0	161283982	2574	1122	129769	161401	0.000	0.000	NaN	1198275
			3	883015	95233	26493	97993	32254	160232	0	0	0	0	248743	3710490	5590471	241869	38479	0	0	0	0.179	244911	84091777	96005	0	0	0	25046158	2025	3072	9039	17080	0.000	0.000	NaN	248743
			4	1064319	101099	18360	95235	54678	146969	0	0	0	0	295988	3182776	5667430	263857	71461	0	0	0	0.153	265910	107602052	97935	0	0	0	32048531	1737	3132	7125	56839	0.000	0.000	NaN	295988
			5	1141541	115294	19614	104175	69722	169382	0	0	0	0	327604	2365552	5376087	260192	183234	0	0	0	0.134	318237	131613012	113877	0	0	0	39200031	1291	2934	144846	29476	0.000	0.000	NaN	327604	2070610	18.2572
	1088_F_6000X_0001 (4)		1	39255564	136020	37613	117874	24023	249618	0	0	0	0	11472069	2041227	1967934	3613376	3356848	0	0	0	0.004	3739591	5339552586	135660	0	0	0	1590349028	1346	1342	141445	3346616	0.000	0.000	NaN	11472069
			2	3703292	117753	28587	98781	58573	200550	0	0	0	0	1073001	1978928	3833257	461750	956482	0	0	0	0.040	1062107	436075326	113659	0	0	0	129882038	1080	2092	115769	41220	0.000	0.000	NaN	1073001
			3	5291376	113597	32721	108376	43196	231740	0	0	0	0	1554365	2033898	2305085	527714	1401741	0	0	0	0.028	1497785	601084145	110000	0	0	0	179028780	1110	2023	69370	184411	0.000	0.000	NaN	1554365	2627366	22.9023
	1088_F_6000X_0001 (5)		1	36374853	122592	30164	110353	41295	222614	0	0	0	0	10683479	2433348	2059551	2873110	3899221	0	0	0	0.004	4316895	4459280025	121117	0	0	0	1328165898	1664	1124	116304	2295919	0.000	0.000	NaN	10683479
			2	5697630	122659	26237	115525	55027	192693	0	0	0	0	1673524	4646816	3268896	626660	1506184	0	0	0	0.026	1627156	698863215	120198	0	0	0	208151604	2539	1784	112233	108341	0.000	0.000	NaN	1673524
			3	4391574	113499	22824	104999	47833	177918	0	0	0	0	1277128	2805313	2026569	1055428	401283	0	0	0	0.034	1074847	498441304	112924	0	0	0	148457316	1531	1214	169092	262750	0.000	0.000	NaN	1277128
			4	896445	111384	14474	99371	78158	143982	0	0	0	0	257179	2508474	2521301	65964	236372	0	0	0	0.170	242680	99849985	110617	0	0	0	29739632	1369	1505	76908	40592	0.000	0.000	NaN	257179
			5	1772745	105805	29062	112597	33179	176862	0	0	0	0	508667	2409528	2900595	54970	500229	0	0	0	0.086	502158	187565248	105367	0	0	0	55865020	1315	1856	84976	28594	0.000	0.000	NaN	508667	3716498	34.7873
	1088_F_6000X_0001 (8)		1	48502043	129407	39007	113716	0	228324	0	0	0	0	14289304	527714	2055886	5650938	3320201	0	0	0	0.003	5815641	6276491210	127658	0	0	0	1869409756	288	1422	166332	3119804	0.000	0.000	NaN	14289304
			2	6100527	110013	41981	99869	1282	221703	0	0	0	0	1797639	688960	3334860	1202015	1304627	0	0	0	0.024	1773948	671137756	101258	0	0	0	199893767	376	1820	132656	80354	0.000	0.000	NaN	1797639
			3	4707176	108738	30039	109683	44016	218220	0	0	0	0	1387870	3847915	4976637	1304627	337151	0	0	0	0.031	1347487	511850575	108134	0	0	0	152451175	2100	2900	14490	101082	0.000	0.000	NaN	1387870
			4	14551284	139226	39452	107555	48823	247966	0	0	0	0	4273873	1898305	2096198	3972514	1143381	0	0	0	0.010	4133786	2025915660	137060	0	0	0	603405051	1036	1144	163943	379252	0.000	0.000	NaN	4273873	7459382	52.2026
	1088_F_6000X_0001 (10)		1	42844702	147518	34367	141755	21076	245758	0	0	0	0	12579479	1964269	1854329	3928538	4016491	0	0	0	0.003	5160308	6320357768	146874	0	0	0	1882475109	1200	1068	131661	2672645	0.000	0.000	NaN	12579479
			2	5096643	129120	24107	120947	66183	209973	0	0	0	0	1474665	2374713	3518094	828218	1187357	0	0	0	0.029	1447674	658079968	127640	0	0	0	196004594	1296	1920	124897	80319	0.000	0.000	NaN	1474665
			3	2226004	155319	25842	127970	111137	223063	0	0	0	0	644848	4331653	2140174	498397	388456	0	0	0	0.067	631900	345741718	152000	0	0	0	102976794	2364	1168	142067	52654	0.000	0.000	NaN	644848
			4	1185188	142002	20449	147217	72723	197776	0	0	0	0	341757	3518094	1949610	337151	29317	0	0	0	0.128	338423	168299230	140918	0	0	0	50126769	1920	1064	175030	20366	0.000	0.000	NaN	341757	2461270	19.5658
	1088_F_6000X_0001 (11)		1	52759318	130703	30767	121376	18082	216159	0	0	0	0	15554942	381127	2444342	6215299	3532753	0	0	0	0.003	6739762	6895786969	128978	0	0	0	2053862740	236	1526	154215	2617529	0.000	0.000	NaN	15554942		0
	1088_F_6000X_0001 (12)		1	55945559	141205	39807	123018	0	255	0	0	0	0	16462943	2330737	362803	2660559	6948236	0	0	0	0.003	6952070	7899788498	139454	0	0	0	2352897693	1530	3990	88097	2606001	0.000	0.000	NaN	16462943
			2	3266820	104272	24395	97027	52142	181980	0	0	0	0	960931	2836463	7131470	879523	205222	0	0	0	0.044	892890	340639448	101880	0	0	0	101457118	1548	3976	9926	137962	0.000	0.000	NaN	960931
			3	1060961	98896	27121	77236	34058	153557	0	0	0	0	291613	3840586	6926248	212552	183234	0	0	0	0.157	280629	104924966	99519	0	0	0	31251180	2096	3880	40764	35414	0.000	0.000	NaN	291613
			4	2581896	101494	23363	110427	49903	187628	0	0	0	0	745936	4045808	6237287	403115	615666	0	0	0	0.058	735899	262046968	100513	0	0	0	78048888	2208	3740	56785	42412	0.000	0.000	NaN	745936
			5	4817973	103534	34638	84511	20292	185518	0	0	0	0	1427542	4764086	4338983	227210	1392579	0	0	0	0.030	1410993	498822749	97007	0	0	0	148570926	2600	3128	80733	58082	0.000	0.000	NaN	1427542
			6	1238907	114633	22618	133952	56182	152129	0	0	0	0	358893	4859367	3781951	65964	322492	0	0	0	0.121	322825	142019159	118143	0	0	0	42299430	2680	2064	92603	60951	0.000	0.000	NaN	358893
			7	2001053	125629	40248	113077	48921	226479	0	0	0	0	589527	4778744	3114979	175905	542373	0	0	0	0.072	567966	251391167	115709	0	0	0	74875131	2612	1700	107266	70444	0.000	0.000	NaN	589527
			8	3679789	140361	34982	125943	51471	228818	0	0	0	0	1050389	4412276	1956940	425103	945488	0	0	0	0.042	1036658	516498538	142393	0	0	0	153835539	2408	1068	114209	58817	0.000	0.000	NaN	1050389
			9	3092232	151554	29210	130936	94750	234053	0	0	0	0	906026	3847915	916170	491067	747595	0	0	0	0.047	894453	468639279	148881	0	0	0	139580987	2100	500	123299	40650	0.000	0.000	NaN	906026
			10	6426202	136508	22240	117824	73538	214373	0	0	0	0	1896114	2338067	2675217	322492	1832341	0	0	0	0.022	1858019	877229601	135222	0	0	0	261276806	1280	2460	80463	85189	0.000	0.000	NaN	1896114	8226971	49.9727
	1088_F_6000X_0001 (13)		1	35189666	132593	32923	131044	14524	228353	0	0	0	0	10365301	2074210	1982593	2433348	3913880	0	0	0	0.004	4042474	4665920770	131022	0	0	0	1389712423	1452	3218	70842	2399840	0.000	0.000	NaN	10365301
			2	5549901	124405	25217	124590	32652	206350	0	0	0	0	1622114	2513971	1997251	1202015	894182	0	0	0	0.027	1431235	690435553	123798	0	0	0	205641483	1372	1514	32876	275648	0.000	0.000	NaN	1622114
			3	876300	93819	27767	112988	45166	169628	0	0	0	0	253889	2506642	5918460	249198	14659	0	0	0	0.171	249629	82213695	90915	0	0	0	24486784	1368	3230	176634	12051	0.000	0.000	NaN	253889
			4	1735813	104463	27186	82907	40453	160543	0	0	0	0	495797	2902428	5786532	461750	161246	0	0	0	0.089	489094	181328908	102241	0	0	0	54007569	1584	3246	19250	31303	0.000	0.000	NaN	495797
			5	5002634	91098	25882	89863	18693	167423	0	0	0	0	1474205	3672011	4481905	718278	1260650	0	0	0	0.029	1450918	455727951	91323	0	0	0	135735437	2004	3134	60327	98041	0.000	0.000	NaN	1474205	3846005	37.1046
	1088_F_6000X_0001 (14)		1	38835880	120327	34465	112311	0	223747	0	0	0	0	11497780	1271644	2371049	4815391	2279432	0	0	0	0.004	4824308	4673008713	120110	0	0	0	1391823518	694	1990	176516	2271373	0.000	0.000	NaN	11497780		0
	1088_F_6000X_0001 (15)		1	56257803	152958	35772	162555	51859	255	0	0	0	0	16540927	2297755	120934	2572606	7311039	0	0	0	0.003	7415839	8605074085	152589	0	0	0	2562962156	1854	4056	80356	2118480	0.000	0.000	NaN	16540927
			2	2991508	171362	23502	181142	109355	233948	0	0	0	0	872688	3091159	513055	566193	637655	0	0	0	0.049	852747	512630501	173553	0	0	0	152683471	1687	628	48397	43550	0.000	0.000	NaN	872688
			3	6664582	128007	25055	119222	60081	188932	0	0	0	0	1964855	2338067	4657810	313330	1918461	0	0	0	0.022	1943879	853111074	125188	0	0	0	254093268	1276	2542	99276	67778	0.000	0.000	NaN	1964855
			4	1769388	131818	29792	141000	59082	215000	0	0	0	0	517753	3959688	5031607	60467	505726	0	0	0	0.083	507188	233237607	133383	0	0	0	69468218	2173	2746	94351	44244	0.000	0.000	NaN	517753
			5	2561751	156330	30543	169630	75106	230722	0	0	0	0	750724	4327989	2748511	93449	736601	0	0	0	0.057	741202	400477936	160081	0	0	0	119279600	2368	1500	96387	34217	0.000	0.000	NaN	750724	4106020	24.8234
	1088_F_6000X_0001 (16)		1	51789008	182863	28261	196787	99112	253941	0	0	0	0	15162818	1473202	725607	3276225	6310581	0	0	0	0.003	6356012	9470314375	183286	0	0	0	2820668028	1704	3840	83145	3089923	0.000	0.000	NaN	15162818
			2	3542133	189551	18152	182478	146049	249097	0	0	0	0	1030934	2814475	945488	828218	571690	0	0	0	0.042	1002222	671413646	187801	0	0	0	199975938	1536	824	34271	45802	0.000	0.000	NaN	1030934
			3	3464911	189403	22880	185277	133580	244327	0	0	0	0	1020993	2059551	1561154	747595	674301	0	0	0	0.042	1006767	656265133	189176	0	0	0	195464058	1124	1220	42049	65545	0.000	0.000	NaN	1020993
			4	3313825	175209	15738	171904	132392	220733	0	0	0	0	956843	1788364	2770499	241869	820889	0	0	0	0.045	851753	580610941	174954	0	0	0	172930977	984	1960	74529	175529	0.000	0.000	NaN	956843
			5	5798354	174977	21185	150760	114865	218697	0	0	0	0	1691768	1597801	4522217	681631	1473202	0	0	0	0.025	1623251	1014576091	173434	0	0	0	302184513	872	2468	114829	86774	0.000	0.000	NaN	1691768
			6	3125807	144925	20050	124963	105946	196943	0	0	0	0	913230	2286761	6105359	498397	747595	0	0	0	0.047	898497	453009010	140420	0	0	0	134925619	1248	3332	123690	65313	0.000	0.000	NaN	913230
			7	1799605	151281	13954	162984	115588	178947	0	0	0	0	518927	2895098	6962894	476409	168575	0	0	0	0.084	505354	272246879	151875	0	0	0	81086861	1580	3800	160514	47312	0.000	0.000	NaN	518927
			8	2558394	157146	15899	154633	105437	193201	0	0	0	0	747610	3422812	6559779	491067	461750	0	0	0	0.058	674062	402040668	156000	0	0	0	119745049	1868	3832	43238	144248	0.000	0.000	NaN	747610
			9	4086044	165478	18089	158099	111208	217910	0	0	0	0	1195243	4082455	5379752	249198	1158039	0	0	0	0.036	1184548	676150335	166383	0	0	0	201386729	2228	3568	77856	34649	0.000	0.000	NaN	1195243	8075548	53.2589
	1088_F_6000X_0001 (17)		1	31563596	176049	21284	170789	66519	245068	0	0	0	0	9315418	1799358	2832799	3371507	2667888	0	0	0	0.005	3740424	5556750538	175849	0	0	0	1655039945	982	2866	25661	1770942	0.000	0.000	NaN	9315418
			2	4589664	171319	14713	163971	137005	216812	0	0	0	0	1352645	4034814	3734310	974805	916170	0	0	0	0.032	1337764	786295036	170407	0	0	0	234192571	2202	2538	43224	63206	0.000	0.000	NaN	1352645
			3	2011126	171900	17052	168966	133138	220906	0	0	0	0	579494	1814017	5222171	505726	263857	0	0	0	0.075	570420	345712292	171130	0	0	0	102968029	990	2850	152447	36960	0.000	0.000	NaN	579494
			4	4455366	167884	17648	166367	112343	215170	0	0	0	0	1300326	4056802	2825469	784242	762254	0	0	0	0.033	1058528	747985415	166546	0	0	0	222782313	2214	1570	137806	308304	0.000	0.000	NaN	1300326	3232465	34.7002
	1088_F_6000X_0001 (18)		1	50378870	147052	27231	145407	27253	233720	0	0	0	0	14907352	1814017	626660	2583600	6530462	0	0	0	0.003	6537713	7408313657	147997	0	0	0	2206515290	1818	342	92699	2532502	0.000	0.000	NaN	14907352		0
	1088_F_6000X_0001 (20)		1	48669916	161203	31464	155545	52599	233727	0	0	0	0	14404190	1465872	743930	3642693	5658268	0	0	0	0.003	6253737	7845733595	159808	0	0	0	2336797812	848	490	118337	2475901	0.000	0.000	NaN	14404190
			2	3773799	173738	38749	204685	78427	240442	0	0	0	0	1110705	4852038	3726981	241869	1033440	0	0	0	0.038	1061367	655651836	186255	0	0	0	195281392	2648	2034	103173	80212	0.000	0.000	NaN	1110705
			3	2269651	151197	24504	164236	95202	216665	0	0	0	0	653265	4412276	2832799	381127	505726	0	0	0	0.067	633259	343164479	150959	0	0	0	102209181	2408	1546	127003	48636	0.000	0.000	NaN	653265
			4	1950691	166229	31476	156994	92071	229999	0	0	0	0	560296	1693083	2510307	212552	505726	0	0	0	0.078	548577	324261156	160152	0	0	0	96578956	924	1370	112797	48473	0.000	0.000	NaN	560296
			5	3417907	145745	19038	141129	87100	199095	0	0	0	0	999663	2770499	4731103	491067	864865	0	0	0	0.043	994554	498141234	145768	0	0	0	148367942	1512	2582	119588	23974	0.000	0.000	NaN	999663
			6	2964648	148337	20853	140194	103115	208000	0	0	0	0	868604	3781951	6024736	718278	439762	0	0	0	0.049	842207	439768459	147431	0	0	0	130982012	2064	3288	148523	98126	0.000	0.000	NaN	868604
			7	2095063	161496	25938	137069	98440	219778	0	0	0	0	600932	4978469	4872194	38479	588181	0	0	0	0.073	589439	338343961	161067	0	0	0	100773423	2717	2980	86257	31863	0.000	0.000	NaN	600932
			8	1087821	169392	15209	173709	131562	206230	0	0	0	0	316111	1784700	742098	302336	21988	0	0	0	0.137	302786	184268153	169994	0	0	0	54883003	974	408	176878	17525	0.000	0.000	NaN	316111	5109576	35.4728
	1088_F_6000X_0001 (21)		1	32282095	145666	33108	125764	50194	254913	0	0	0	0	9530905	2508474	2052221	2781493	3331195	0	0	0	0.004	3575955	4702406175	142640	0	0	0	1400579350	1609	2818	54258	2159509	0.000	0.000	NaN	9530905
			2	2682620	120379	21351	124432	59040	193502	0	0	0	0	789863	2920751	2700870	472744	615666	0	0	0	0.054	776229	322931116	121105	0	0	0	96182813	1594	1810	52481	47500	0.000	0.000	NaN	789863
			3	2598683	113773	22369	109120	61180	198305	0	0	0	0	761408	3102153	5240494	703619	137426	0	0	0	0.056	716914	295658911	109930	0	0	0	88059974	1693	2860	168949	91713	0.000	0.000	NaN	761408
			4	2699408	144087	28442	149044	72994	214585	0	0	0	0	795928	3915712	2096198	747595	197893	0	0	0	0.054	773343	388950083	145012	0	0	0	115846108	2137	1252	14826	86743	0.000	0.000	NaN	795928	2347199	24.6272
	1088_F_6000X_0001 (22)		1	44499936	143151	40265	129915	11488	255	0	0	0	0	13004039	1513513	1513513	3862574	4097114	0	0	0	0.003	4790404	6370229670	142524	0	0	0	1897329112	934	1026	128851	3097728	0.000	0.000	NaN	13004039
			2	2467742	148824	30216	132063	91521	230832	0	0	0	0	724564	1843335	1491525	542373	461750	0	0	0	0.059	712307	367260049	144234	0	0	0	109385881	1006	1066	40409	48134	0.000	0.000	NaN	724564
			3	1316129	118520	29114	119108	55444	197784	0	0	0	0	373574	1498855	1938616	219881	293174	0	0	0	0.119	366468	155987916	118616	0	0	0	46459928	818	1218	53130	26032	0.000	0.000	NaN	373574
			4	2101778	120398	31439	132069	46929	197766	0	0	0	0	578196	2891434	4540540	322492	359139	0	0	0	0.079	482682	253049524	123614	0	0	0	75369061	1578	2478	131923	125651	0.000	0.000	NaN	578196	1676334	12.8909
	1088_F_6000X_0001 (23)		1	46497632	177544	24940	181328	96280	254624	0	0	0	0	13726230	1502519	1590472	3906550	4419606	0	0	0	0.003	5175511	8255382061	178885	0	0	0	2458808791	1020	3112	49883	3453598	0.000	0.000	NaN	13726230
			2	3642857	171641	17564	174869	122864	217620	0	0	0	0	1068156	2235456	2294090	725607	747595	0	0	0	0.040	1041827	625262983	170999	0	0	0	186230281	1220	1660	45855	85983	0.000	0.000	NaN	1068156
			3	4240487	168049	25374	162237	110602	238318	0	0	0	0	1245516	5086578	3290884	168575	1216674	0	0	0	0.034	1226371	712609419	164999	0	0	0	212245816	2776	2460	82790	68941	0.000	0.000	NaN	1245516
			4	2011126	169891	25923	142524	121146	229516	0	0	0	0	587956	1890976	3224919	168575	542373	0	0	0	0.073	567966	341671305	165444	0	0	0	101764449	1032	2056	72734	61951	0.000	0.000	NaN	587956	2901628	21.1393
	1088_F_6000X_0001 (24)		1	54673077	120168	41627	128232	2698	233069	0	0	0	0	16092570	1770041	813559	4320659	6013742	0	0	0	0.003	6944634	6569958141	119645	0	0	0	1956816864	1260	3708	57543	2353294	0.000	0.000	NaN	16092570		0
	1088_F_6000X_0001 (25)		1	58937066	201247	18218	204829	119505	251486	0	0	0	0	17359408	1649107	109940	3463124	7080164	0	0	0	0.002	7145959	11860893581	203269	0	0	0	3532685609	2040	60	97781	3187828	0.000	0.000	NaN	17359408
			2	1299342	188503	8734	192949	162139	218276	0	0	0	0	363635	2814475	560696	230875	274851	0	0	0	0.123	358952	244929343	188372	0	0	0	72950521	1536	456	49970	39301	0.000	0.000	NaN	363635
			3	3542133	205369	14327	203906	170743	242387	0	0	0	0	1041691	1978928	1363261	406780	934494	0	0	0	0.041	1019190	727443709	203882	0	0	0	216664107	1080	1254	66477	86157	0.000	0.000	NaN	1041691
			4	1578012	209216	15752	209053	169417	236837	0	0	0	0	463966	1770041	4342647	120934	428768	0	0	0	0.092	445496	330145691	210137	0	0	0	98331624	966	2370	105751	56433	0.000	0.000	NaN	463966
			5	5241014	187899	18196	181856	142923	226328	0	0	0	0	1517423	3375171	6772331	1407238	450756	0	0	0	0.029	1477667	984780202	187104	0	0	0	293310013	1842	3696	162239	141110	0.000	0.000	NaN	1517423	3386715	19.5094
	1088_F_6000X_0001 (26)		1	53457672	162458	38724	197962	21526	253751	0	0	0	0	15710460	1440220	725607	3386165	6431516	0	0	0	0.003	6579005	8684643502	164988	0	0	0	2586661360	1122	396	102155	2966617	0.000	0.000	NaN	15710460
			2	4391574	162762	21798	164660	95529	210822	0	0	0	0	1288081	1462208	769583	384792	1198351	0	0	0	0.033	1258614	714782276	165329	0	0	0	212892987	798	1074	72198	114962	0.000	0.000	NaN	1288081
			3	3535418	168415	32732	185309	104043	235299	0	0	0	0	1018754	1484196	2077874	76958	989464	0	0	0	0.043	989708	595415866	169837	0	0	0	177340522	828	1674	88727	62522	0.000	0.000	NaN	1018754
			4	5106715	167351	27828	163273	88872	239439	0	0	0	0	1500280	4507558	2440678	252863	1451214	0	0	0	0.029	1473079	854613931	163338	0	0	0	254540884	2460	1332	99884	97897	0.000	0.000	NaN	1500280	3807115	24.233
	1088_F_6000X_0001 (27)		1	53316658	133541	38228	160155	10261	237993	0	0	0	0	15772649	2143839	406780	3770957	6211635	0	0	0	0.003	6987872	7119946935	135733	0	0	0	2120627245	1410	3600	62346	2340449	0.000	0.000	NaN	15772649
			2	7782620	138210	25828	135152	35870	210551	0	0	0	0	2286396	3869903	417774	1857993	1011452	0	0	0	0.019	2115461	1075639308	138152	0	0	0	320371773	2112	780	28563	378240	0.000	0.000	NaN	2286396
			3	5432390	113584	26410	100334	7000	167898	0	0	0	0	1555495	2176821	6046724	1220339	593678	0	0	0	0.028	1320979	617030474	113287	0	0	0	183778285	1188	3300	157490	395941	0.000	0.000	NaN	1555495	3841891	24.3579
	1088_F_6000X_0001 (6)_can only assess mito		1	27934168	138371	32394	137135	21051	234080	0	0	0	0	8248531	1693083	2330737	2851122	2132844	0	0	0	0.005	3002606	3865265279	136304	0	0	0	1151242690	944	2208	21178	2056720	0.000	0.000	NaN	8248531
			2	2430810	134550	19718	145856	83010	183879	0	0	0	0	714277	2352725	2323408	652313	256528	0	0	0	0.060	700942	327064435	134534	0	0	0	97413893	1284	1408	21468	41999	0.000	0.000	NaN	714277
			3	5321593	131806	27996	137646	52299	215960	0	0	0	0	1552976	1744388	2895098	388456	1414567	0	0	0	0.028	1443159	701417434	131614	0	0	0	208912360	1008	1580	101424	229985	0.000	0.000	NaN	1552976
			4	715142	108269	19472	120014	71532	154000	0	0	0	0	208002	3144297	4426935	205222	21988	0	0	0	0.208	206397	77427597	109461	0	0	0	23061278	1716	2428	6116	11376	0.000	0.000	NaN	208002	2475255	30.0084
	1088_F_6000X_0001 (2)_membranous		2	35068797	108123	29326	99327	3247	200809	0	0	0	0	10310899	2154833	2000916	2968392	3606046	0	0	0	0.004	4244555	3791733806	109042	0	0	0	1129341846	1218	1098	124019	2166466	0.000	0.000	NaN	10310899		0

## Sheet: H mito T70ko +mchrh
Folder	Image number			Area	Mean	StdDEV	Mode	Min	Max	X	Y	XY	YM	Perimeter	BX	BY	Width	Height	Major	Minor	Angle	Circ.	Feret	IntDen	Median	Skew	Kurt	%Area	RawIntDen	FeretX	FeretY	FeretAngle	MinFeret	AR	Round	Solidarity	Length
1088	1088_H_6000X_0001 (1)		1	51104084	152325	37229	133167	50454	247426	0	0	0	0	15036202	2066880	725607	3012368	6057718	0	0	0	0.003	6067925	7784429632	149643	0	0	0	2318538848	1734	3702	86676	2749132	0.000	0.000	NaN	15036202	0
	1088_H_6000X_0001 (3)		1	43737790	154470	35629	165404	15329	246075	0	0	0	0	12950750	1348603	2559780	5183692	2808978	0	0	0	0.003	5533953	6756179497	156204	0	0	0	2012281615	736	1598	155905	2347111	0.000	0.000	NaN	12950750
			2	1735813	133364	22582	124017	68000	180473	0	0	0	0	503363	6251946	4972972	324324	362803	0	0	0	0.086	486634	231494485	133599	0	0	0	68949041	3412	2912	48205	51414	0.000	0.000	NaN	503363	3.88675
	1088_H_6000X_0001 (4)		1	42938711	169947	29190	167034	74584	245466	0	0	0	0	12706069	1282638	2169491	4470911	3474118	0	0	0	0.003	4786023	7297304745	170305	0	0	0	2173452049	772	1524	154220	3421346	0.000	0.000	NaN	12706069	0
	1088_H_6000X_0001 (5)		1	53524821	154167	29179	151704	37871	235438	0	0	0	0	15810954	483738	2114521	6281264	3466788	0	0	0	0.003	6588742	8251759725	154270	0	0	0	2457729903	340	1246	158258	2911869	0.000	0.000	NaN	15810954	0
	1088_H_6000X_0001 (7)		1	55764255	125943	31978	123179	24803	244753	0	0	0	0	16466147	608337	2220797	6779660	3254237	0	0	0	0.003	6884675	7023145443	124538	0	0	0	2091795586	332	1968	169635	3202830	0.000	0.000	NaN	16466147	0
	1088_H_6000X_0001 (6)		1	41592365	107057	38019	78759	0.184	210815	0	0	0	0	12306884	2308749	1418232	2895098	4800732	0	0	0	0.003	5039042	4452761546	104032	0	0	0	1326224414	1672	782	109015	2704084	0.000	0.000	NaN	12306884	0
	1088_H_6000X_0001 (8)		1	45560897	132944	33568	139719	22665	227209	0	0	0	0	13449186	1297297	2411360	4903344	3386165	0	0	0	0.003	5153251	6057065632	135120	0	0	0	1804055356	736	2068	158910	3047602	0.000	0.000	NaN	13449186	0
	1088_H_6000X_0001 (10)		1	52782820	128124	35270	117111	0	227987	0	0	0	0	15579025	2011910	879523	3650023	6244617	0	0	0	0.003	6628542	6762744398	127284	0	0	0	2014236925	1554	480	109878	2809360	0.000	0.000	NaN	15579025	0
	1088_H_6000X_0001 (11)		1	44100397	124417	42852	0.456	0	233655	0	0	0	0	13012797	1868987	894182	3100320	5174530	0	0	0	0.003	5555106	5486857389	124745	0	0	0	1634222751	1264	496	112742	2284620	0.000	0.000	NaN	13012797	0
	1088_H_6000X_0001 (12)		1	46618501	153241	34405	158961	1017	254520	0	0	0	0	13758011	2338067	850206	2792487	5775538	0	0	0	0.003	5970206	7143844987	155383	0	0	0	2127745115	1724	3616	73745	2424844	0.000	0.000	NaN	13758011	0
	1088_H_6000X_0001 (13)		1	41689732	142547	34702	146006	21578	246691	0	0	0	0	12336123	1308291	2061383	4205222	3820430	0	0	0	0.003	5245763	5942749610	143185	0	0	0	1770007115	714	3033	40282	2476172	0.000	0.000	NaN	12336123	0
	1088_H_6000X_0001 (14)		1	44805466	144371	43144	185391	0	241527	0	0	0	0	13254279	1890976	1227668	3136967	5174530	0	0	0	0.003	5486448	6468614151	150256	0	0	0	1926632253	1140	3474	67786	2785271	0.000	0.000	NaN	13254279	0
	1088_H_6000X_0001 (15)		1	56086572	123331	45185	120239	0	232311	0	0	0	0	16564246	1121392	1121392	4837379	5661933	0	0	0	0.003	6571579	6917211940	123193	0	0	0	2060244021	708	702	124434	3733235	0.000	0.000	NaN	16564246	0
	1088_H_6000X_0001 (16)		1	41226401	137669	36265	118187	32474	229268	0	0	0	0	12142076	1671095	1879981	4364635	3353183	0	0	0	0.004	4718610	5675610378	136747	0	0	0	1690441531	960	2544	32246	2755841	0.000	0.000	NaN	12142076	0
	1088_H_6000X_0001 (17)		1	44264913	174292	27593	187953	87248	251979	0	0	0	0	12873709	1879981	1660101	3210261	4738433	0	0	0	0.003	4787916	7715034371	174884	0	0	0	2297869946	1650	906	99116	3128764	0.000	0.000	NaN	12873709
			2	1044174	170073	16005	153406	131242	211725	0	0	0	0	287228	2616582	1649107	249198	117270	0	0	0	0.159	275412	177585342	170621	0	0	0	52892573	1428	964	25201	26983	0.000	0.000	NaN	287228	2.23112
	1088_H_6000X_0001 (20)		1	49952471	152924	42926	176078	0	253950	0	0	0	0	14758922	1770041	934494	3353183	5804855	0	0	0	0.003	6048653	7638920680	158027	0	0	0	2275200007	1566	3678	73311	3350970	0.000	0.000	NaN	14758922	0
	1088_H_6000X_0001 (21)		1	45718698	141141	34238	117637	49807	248259	0	0	0	0	13447145	2404031	1143381	3092991	5365093	0	0	0	0.003	5490294	6452790780	138665	0	0	0	1921919371	1764	632	102960	2737466	0.000	0.000	NaN	13447145	0
	1088_H_6000X_0001 (22)		1	56946085	130490	44827	98007	0	247191	0	0	0	0	16751739	1110398	890518	4639486	5749885	0	0	0	0.003	5861877	7430894943	130284	0	0	0	2213240971	1218	3504	62281	4541577	0.000	0.000	NaN	16751739	0
	1088_H_6000X_0001 (23)		1	46370048	170483	31114	171758	60885	244597	0	0	0	0	13724312	2678882	1051764	3173614	5599633	0	0	0	0.003	5915481	7905316487	170550	0	0	0	2354544167	1670	582	109243	2506082	0.000	0.000	NaN	13724312	0
	1088_H_6000X_0001 (24)		1	42710403	175350	32915	171052	80986	255	0	0	0	0	12563619	2477325	1330279	3422812	4610169	0	0	0	0.003	4764086	7489261555	175965	0	0	0	2230625065	1912	3242	73740	3205679	0.000	0.000	NaN	12563619	0
	1088_H_6000X_0001 (25)		1	44368995	151459	40954	143816	16851	254968	0	0	0	0	13095789	1916628	1462208	3650023	4756756	0	0	0	0.003	5549794	6720104898	149998	0	0	0	2001537043	1150	3322	55764	2356586	0.000	0.000	NaN	13095789	0
	1088_H_6000X_0001 (26)		1	42576104	134704	30193	136765	36777	232922	0	0	0	0	12567140	2873110	1667430	4119102	4067796	0	0	0	0.003	5069805	5735178845	133976	0	0	0	1708183590	1632	2954	39074	2433717	0.000	0.000	NaN	12567140
			2	2014483	150497	24618	150993	95272	207150	0	0	0	0	574971	6284928	1742556	461750	329821	0	0	0	0.077	567446	303173708	150022	0	0	0	90298205	3430	951	144462	17683	0.000	0.000	NaN	574971	4.57519
	1088_H_6000X_0001 (27)		1	61753985	168913	31500	176579	0	251834	0	0	0	0	18059839	1440220	384792	4562528	6739349	0	0	0	0.002	7581531	10431047799	169423	0	0	0	3106815874	1014	3852	59307	3660462	0.000	0.000	NaN	18059839	0
	1088_H_6000X_0001 (28)		1	53632260	133632	30776	127370	20281	238726	0	0	0	0	15816752	1480531	1297297	4492899	5203847	0	0	0	0.003	5838485	7166979724	132188	0	0	0	2134635638	1036	860	131998	3923372	0.000	0.000	NaN	15816752	0
	1088_H_6000X_0001 (18)		1	46041016	142311	43876	111064	0	255	0	0	0	0	13501708	1440220	2011910	4720109	3781951	0	0	0	0.003	4831256	6552144678	139762	0	0	0	1951511246	834	1638	157053	3507190	0.000	0.000	NaN	13501708	0
