# Supplementary material for: Toxoplasma effector TgROP1 establishes membrane contact sites with the endoplasmic reticulum during infection
Source: Nat Microbiol. 2025 Nov 25;10(12):3331–45. doi: 10.1038/s41564-025-02193-3 (PMC12669048; doi:10.1038/s41564-025-02193-3)
Supplement: Supplementary file 20 — Statistical source data. [file 41564_2025_2193_MOESM20_ESM.xlsx]

## Sheet: ER split GFP system
		% GFP
		UI			Average		Toxo mCherry			Average		Toxo PVMb11			Average
Replicate 1		0	0	0	0		1.28	1.83	1.73	1.61333		36.1	38.3	37.6	37.3333
Replicate 2		0	0	0	0		1.19	1.04	1.31	1.18		42.6	40.1	41.2	41.3
		0	0	0	0		2.15	1.92	1.8	1.95667		39.5	39.8	41.6	40.3
Replicate 3		0	0	0	0		3.26	2.19	2.37	2.60667		33.5	34	35.7	34.4
Replicate 4		0	0	0	0		2.12	0.79	0.85	1.25333		56.9	51.3	52	53.4
		0	0	0	0		1.23	1.33	1.27	1.27667		50.4	52.9	52.4	51.9
Replicate 5		0	0	0	0		2	1.81	1.43	1.74667		56.1	57.9		57
Paper
ER	UI	2024-05-05	2024-04-24				PVM B11	2024-04-24				MCHRH	2024-04-24
		0 %	0.01	0.038	0		51.6	40.4	48.7	52.9		3.21	1.23		3.09
		0 %	0.01	0.027	0		53.5	38	49.8	53.9		3.72	1.05		1.89
		0 %	0	0.021	0		52.1	39	48.8	64.5		3.62	1.36		2.59
		#DIV/0!	0.00666667	0.0286667	0		52.4	39.1333	49.1	57.1		3.51667	1.21333		2.52333
