# Supplementary material for: Toxoplasma effector TgROP1 establishes membrane contact sites with the endoplasmic reticulum during infection
Source: Nat Microbiol. 2025 Nov 25;10(12):3331–45. doi: 10.1038/s41564-025-02193-3 (PMC12669048; doi:10.1038/s41564-025-02193-3)
Supplement: Supplementary file 21 — Statistical source data. [file 41564_2025_2193_MOESM21_ESM.xlsx]

## Sheet: 3hpi 1079 WT Mito
Image number	Vacuole size		Area	Mean	StdDEV	Mode	Min	Max	X	Y	XY	YM	Perimeter	BX	BY	Width	Height	Major	Minor	Angle	Circ.	Feret	IntDen	Median	Skew	Kurt	%Area	RawIntDen	FeretX	FeretY	FeretAngle	MinFeret	AR	Round	Solidarity	Length
1079 16017_6000X__0016		1	0.05036	154602	24199	115936	115775	198222	0	0	0	0	13724	0.951	2585	5739	2869	0	0	0	0.00336	5891	0.008	156283	0	0	0	2319034	522	1798	166729	2114	0.000	0.000	NaN	13724		0
1079 16017_8000X__0001		1	0.06043	131875	33423	165195	90751	196334	0	0	0	0	17291	0.469	1721	6648	4383	0	0	0	0.00254	7143	0.008	117827	0	0	0	2373743	260	2999	21616	2997	0.000	0.000	NaN	17291		0
1079 16017_8000X__0002		1	0.05372	151251	34316	91210	91	198626	0	0	0	0	14783	0.872	1933	5416	4038	0	0	0	0.003089	6326	0.008	154510	0	0	0	2420016	512	3163	33948	2328	0.000	0.000	NaN	14783		0
1079 16017_8000X__0003		1	0.05372	136866	42839	97806	69750	204	0	0	0	0	14997	1620	1129	3863	5387	0	0	0	0.003002	5703	0.007	130265	0	0	0	2189857	1292	616	109832	3489	0.000	0.000	NaN	14997		0
1079 16017_8000X__0005		1	0.05372	135166	29684	117143	59936	185643	0	0	0	0	14996	2836	0.693	2814	6278	0	0	0	0.003002	6494	0.007	134774	0	0	0	2162658	1950	378	105213	2305	0.000	0.000	NaN	14996		0
1079 16017_8000X__0006		1	0.06715	155270	47199	124869	63679	231215	0	0	0	0	18692	1319	0.792	5761	6366	0	0	0	0.002415	7872	0.010	142120	0	0	0	3105397	966	510	128422	3576	0.000	0.000	NaN	18692
		2	0.003357	157000	0.000	157000	157000	157000	0	0	0	0	0.263	5189	2523	0.126	0.225	0	0	0	0.6086	0.258	0.5271	157000	0	0	0	157000	2832	1377	119291	0.016	0.000	0.000	NaN	263
		3	0.006715	144000	38184	117105	117000	171000	0	0	0	0	0.993	5563	3084	0.506	0.847	0	0	0	0.08555	0.983	0.967	144000	0	0	0	288000	3039	1683	120579	0.059	0.000	0.000	NaN	993
		4	0.006715	139500	16263	128045	128000	151000	0	0	0	0	0.954	6120	4049	0.357	0.869	0	0	0	0.0927	0.939	0.9367	139500	0	0	0	279000	3340	2210	112362	0.063	0.000	0.000	NaN	954
		5	0.006715	133000	1414	132004	132000	134000	0	0	0	0	0.754	4432	6673	0.704	0.242	0	0	0	0.1486	0.744	0.8931	133000	0	0	0	266000	2419	3642	161030	0.030	0.000	0.000	NaN	754
		6	0.006715	197500	13435	188037	188000	207000	0	0	0	0	0.774	3668	6008	0.594	0.484	0	0	0	0.1407	0.766	0.001	197500	0	0	0	395000	2002	3279	140826	0.029	0.000	0.000	NaN	774
		7	0.006715	144500	7778	139021	139000	150000	0	0	0	0	1264	1281	2180	0.253	1215	0	0	0	0.05282	1241	0.9703	144500	0	0	0	289000	699	1190	101758	0.083	0.000	0.000	NaN	1264	5002	26.7601
1079 16017_8000X__0007		1	0.02299	172081	25204	132074	131923	208948	0	0	0	0	11091	1046	1538	4091	3150	0	0	0	0.002349	4704	0.004	170457	0	0	0	2064971	788	3227	31033	1922	0.000	0.000	NaN	11091		0
1079 16017_8000X__0008		1	0.0249	160254	33447	114467	114259	220716	0	0	0	0	12064	0.747	1138	4210	3546	0	0	0	0.00215	4974	0.004	165838	0	0	0	2083298	552	3216	35760	2591	0.000	0.000	NaN	12064
		2	0.003831	167500	44548	136123	136000	199000	0	0	0	0	1198	0.739	4534	1154	0.116	0	0	0	0.03354	1154	0.6417	167500	0	0	0	335000	534	3288	0.824	0.111	0.000	0.000	NaN	1198		9.93037
1079 16017_8000X__0009_top		1	0.02299	166118	32645	113364	113152	221625	0	0	0	0	10923	1154	0.365	4144	2815	0	0	0	0.002421	4150	0.004	166741	0	0	0	1993412	834	1188	176788	2657	0.000	0.000	NaN	10923
		2	0.005747	148865	5522	142615	142595	153000	0	0	0	0	1482	3120	0.404	1366	0.494	0	0	0	0.03287	1453	0.8555	151000	0	0	0	446595	2254	292	160115	0.105	0.000	0.000	NaN	1482
		3	0.003831	166500	0.707	166002	166000	167000	0	0	0	0	1041	4901	1172	0.361	0.843	0	0	0	0.04442	0.903	0.6379	166500	0	0	0	333000	3553	847	111019	0.178	0.000	0.000	NaN	1041
		4	0.003831	145000	5657	141016	141000	149000	0	0	0	0	0.953	4357	2156	0.772	0.540	0	0	0	0.05299	0.942	0.5555	145000	0	0	0	290000	3148	1948	34951	0.036	0.000	0.000	NaN	953
		5	0.003831	173500	7778	168021	168000	179000	0	0	0	0	0.844	3444	2846	0.818	0.154	0	0	0	0.06763	0.829	0.6647	173500	0	0	0	347000	2488	2167	9509	0.047	0.000	0.000	NaN	844	4320	39.5496
1079 16017_8000X__0009_down		1	0.02299	156063	23844	122749	122578	210059	0	0	0	0	10976	0.332	2435	3500	2960	0	0	0	0.002398	4110	0.004	151338	0	0	0	1872762	285	1879	145828	2389	0.000	0.000	NaN	10976		0
1079 16017_8000X__0010		1	0.02299	121919	54065	35588	35245	210548	0	0	0	0	11330	1221	1088	2956	4144	0	0	0	0.00225	4335	0.003	107513	0	0	0	1463030	1476	3732	69829	2545	0.000	0.000	NaN	11330
		2	0.007662	133445	65176	86273	86000	226000	0	0	0	0	2555	2956	1129	1235	1600	0	0	0	0.01475	1893	0.001	110891	0	0	0	533782	2136	896	128110	0.734	0.000	0.000	NaN	2555
		3	0.003831	136000	60811	93168	93000	179000	0	0	0	0	1028	3676	3006	0.266	0.980	0	0	0	0.04558	1015	0.521	136000	0	0	0	272000	2656	2880	74827	0.049	0.000	0.000	NaN	1028
		4	0.003831	134000	45255	102125	102000	166000	0	0	0	0	1103	1467	4706	0.947	0.515	0	0	0	0.03954	1078	0.5134	134000	0	0	0	268000	1060	3400	151460	0.100	0.000	0.000	NaN	1103	4686	41.3592
1079 16017_8000X__0011		1	0.0249	136903	39589	74092	73834	206106	0	0	0	0	11589	0.587	1855	4639	2464	0	0	0	0.00233	4731	0.003	139878	0	0	0	1779733	464	2948	14573	2047	0.000	0.000	NaN	11589		0
1079 16017_8000X__0012		1	0.02682	148778	39603	102152	101896	232747	0	0	0	0	12438	0.559	1295	4285	3527	0	0	0	0.002179	5024	0.004	134331	0	0	0	2082894	480	1072	139782	2772	0.000	0.000	NaN	12438		0
1079 16017_8000X__0013		1	0.02682	137233	37287	76171	75896	216410	0	0	0	0	12669	0.905	0.365	2890	5066	0	0	0	0.0021	5221	0.004	137645	0	0	0	1921264	1374	264	103992	2649	0.000	0.000	NaN	12669
		2	0.003831	114500	44548	83123	83000	146000	0	0	0	0	0.861	3111	1279	0.393	0.758	0	0	0	0.06487	0.854	0.4387	114500	0	0	0	229000	2248	924	117395	0.048	0.000	0.000	NaN	861
		3	0.003831	127000	5657	123016	123000	131000	0	0	0	0	1413	0.985	3084	0.581	1268	0	0	0	0.0241	1395	0.4866	127000	0	0	0	254000	712	2228	114632	0.077	0.000	0.000	NaN	1413
		4	0.003831	190000	2828	188008	188000	192000	0	0	0	0	1063	1639	4479	0.775	0.703	0	0	0	0.04263	1046	0.7279	190000	0	0	0	380000	1184	3236	137787	0.042	0.000	0.000	NaN	1063	3337	26.3399
1079 16017_8000X__0014		1	0.0249	125229	37851	71306	71043	205322	0	0	0	0	12079	0.692	0.637	3183	4390	0	0	0	0.002145	4650	0.003	121783	0	0	0	1627974	784	612	116596	2588	0.000	0.000	NaN	12079
		2	0.005747	122117	21593	97428	97351	137000	0	0	0	0	2207	2214	0.570	1340	1617	0	0	0	0.01483	2100	0.7018	132000	0	0	0	366351	1600	412	129651	0.246	0.000	0.000	NaN	2207
		3	0.003831	143500	26163	125072	125000	162000	0	0	0	0	0.925	1290	3421	0.448	0.803	0	0	0	0.05627	0.920	0.5498	143500	0	0	0	287000	932	2472	119189	0.040	0.000	0.000	NaN	925	3132	25.9293
1079 16017_8000X__0015		1	0.0249	168495	34669	116202	115988	225899	0	0	0	0	12181	0.853	1163	4274	3355	0	0	0	0.002109	4647	0.004	151555	0	0	0	2190439	752	900	144700	2811	0.000	0.000	NaN	12181
		2	0.001916	173000	0.000	173000	173000	173000	0	0	0	0	0.360	4977	2320	0.158	0.307	0	0	0	0.1861	0.345	0.3314	173000	0	0	0	173000	3596	1676	117181	0.011	0.000	0.000	NaN	360		2.95542
1079 16017_8000X__0017		1	0.05372	167235	29321	120805	120628	211221	0	0	0	0	14527	0.704	2510	6032	3100	0	0	0	0.003199	6099	0.009	168248	0	0	0	2675762	384	2254	8500	2592	0.000	0.000	NaN	14527		0
1079 16017_8000X__0018		1	0.0249	131663	34790	89907	72976	188559	0	0	0	0	12086	0.432	1542	4717	2815	0	0	0	0.002142	4729	0.003	134983	0	0	0	1711614	312	2242	4028	2815	0.000	0.000	NaN	12086
		2	0.003831	112000	29698	91082	91000	133000	0	0	0	0	1407	2602	1528	1351	0.210	0	0	0	0.02433	1364	0.4291	112000	0	0	0	224000	1880	1108	172067	0.100	0.000	0.000	NaN	1407
		3	0.005747	108459	41861	79151	79000	156376	0	0	0	0	1963	0.819	1545	1711	0.886	0	0	0	0.01874	1926	0.6233	90000	0	0	0	325376	592	1756	27375	0.153	0.000	0.000	NaN	1963
		4	0.003831	85000	57983	44160	44000	126000	0	0	0	0	0.569	0.437	2475	0.282	0.487	0	0	0	0.1485	0.563	0.3257	85000	0	0	0	170000	316	2140	59906	0.022	0.000	0.000	NaN	569
		5	0.003831	148000	35355	123098	123000	173000	0	0	0	0	1191	2907	4069	1157	0.238	0	0	0	0.03393	1181	0.567	148000	0	0	0	296000	2100	3112	11626	0.041	0.000	0.000	NaN	1191
		6	0.003831	136000	7071	131020	131000	141000	0	0	0	0	1187	4351	3189	0.742	0.836	0	0	0	0.03417	1118	0.521	136000	0	0	0	272000	3144	2908	48414	0.141	0.000	0.000	NaN	1187	6317	52.2671
1079 16017_8000X__0019		1	0.02682	151805	32674	100796	100581	210334	0	0	0	0	12537	0.675	1235	4457	3654	0	0	0	0.002144	4641	0.004	146964	0	0	0	2125265	508	2668	19148	2822	0.000	0.000	NaN	12537
		2	0.001916	172000	0.000	172000	172000	172000	0	0	0	0	0.471	2109	4246	0.371	0.277	0	0	0	0.1087	0.463	0.3295	172000	0	0	0	172000	1524	3268	36733	0.023	0.000	0.000	NaN	471
		3	0.003831	141000	2828	139008	139000	143000	0	0	0	0	0.496	2558	3964	0.404	0.266	0	0	0	0.196	0.484	0.5402	141000	0	0	0	282000	1848	3056	33326	0.048	0.000	0.000	NaN	496	967	7.71317
1079 16017_8000X__0020		1	0.0249	154533	36403	180929	112814	205814	0	0	0	0	11886	1196	0.833	3444	4141	0	0	0	0.002215	4370	0.004	142805	0	0	0	2008929	1604	3586	70693	3234	0.000	0.000	NaN	11886
		2	0.005747	167375	41134	133281	133125	213000	0	0	0	0	2085	1174	1570	0.753	1821	0	0	0	0.01662	1969	0.9619	156000	0	0	0	502125	852	2450	67690	0.313	0.000	0.000	NaN	2085		17.5416
1079 16017_8000X__0021		1	0.02107	159251	24666	133142	132995	208468	0	0	0	0	10348	2071	0.877	2109	3748	0	0	0	0.002473	3975	0.003	160	0	0	0	1751761	1744	650	111060	1860	0.000	0.000	NaN	10348		0
1079 16017_8000X__0023		1	0.01916	142045	31462	98487	98296	196	0	0	0	0	8896	1179	2115	3222	2159	0	0	0	0.003042	3423	0.003	147754	0	0	0	1420453	868	2892	22541	1768	0.000	0.000	NaN	8896
		2	0.001916	110000	0.000	110000	110000	110	0	0	0	0	0.266	2433	2282	0.241	0.100	0	0	0	0.3391	0.261	0.2107	110000	0	0	0	110000	1758	1721	22479	0.027	0.000	0.000	NaN	266
		3	0.003831	113500	33234	90092	90000	137	0	0	0	0	1454	2844	2071	1295	0.403	0	0	0	0.02278	1321	0.4348	113500	0	0	0	227000	2055	1601	168761	0.290	0.000	0.000	NaN	1454
		4	0.003831	158500	44548	127123	127000	190	0	0	0	0	1019	3662	3142	0.594	0.615	0	0	0	0.04635	0.802	0.6072	158500	0	0	0	317000	2646	2714	42274	0.226	0.000	0.000	NaN	1019
		5	0.003831	125000	16971	113047	113000	137	0	0	0	0	1123	2213	3831	1096	0.179	0	0	0	0.03818	1107	0.4789	125000	0	0	0	250000	1599	2879	7978	0.067	0.000	0.000	NaN	1123	3862	43.4128
1079 16017_8000X__0025		1	0.02682	154959	27337	119545	119387	200431	0	0	0	0	12907	0.789	0.689	3895	4202	0	0	0	0.002023	5193	0.004	159885	0	0	0	2169432	702	738	133574	2912	0.000	0.000	NaN	12907
		2	0.005747	148508	6277	142024	142000	154524	0	0	0	0	1788	1586	3621	1412	1030	0	0	0	0.0226	1747	0.8535	149000	0	0	0	445524	1146	2616	143893	0.092	0.000	0.000	NaN	1788
		3	0.003831	162000	1414	161004	161000	163000	0	0	0	0	0.733	3886	4656	0.626	0.210	0	0	0	0.08971	0.635	0.6207	162000	0	0	0	324000	2808	3444	10037	0.169	0.000	0.000	NaN	733
		4	0.005747	141083	58564	90225	90000	205000	0	0	0	0	1574	4512	3028	0.078	1545	0	0	0	0.02917	1545	0.8108	128250	0	0	0	423250	3296	3304	88973	0.078	0.000	0.000	NaN	1574	4095	31.727

## Sheet: 3hpi 1079 gra45KO Mito
Image number	Vacuole size		Area	Mean	StdDEV	Mode	Min	Max	X	Y	XY	YM	Perimeter	BX	BY	Width	Height	Major	Minor	Angle	Circ.	Feret	IntDen	Median	Skew	Kurt	%Area	RawIntDen	FeretX	FeretY	FeretAngle	MinFeret	AR	Round	Solidarity	Length
1079 16019_6000X__0010		1	0.05372	131595	37201	69772	69534	191500	0	0	0	0	15099	0.275	2727	6080	3298	0	0	0	0.002961	6124	0.007	130500	0	0	0	2105526	156	1854	172263	3067	0.000	0.000	NaN	15099		0
1079 16019_6000X__0011		1	0.05036	146563	43359	59724	59424	212792	0	0	0	0	13482	1759	0.836	2738	5453	0	0	0	0.003482	5483	0.007	140459	0	0	0	2198451	1650	456	95985	2608	0.000	0.000	NaN	13482		0
1079 16019_6000X__0015		1	0.05036	140975	19722	141858	101127	173790	0	0	0	0	13570	2976	0.887	2529	5592	0	0	0	0.003437	5809	0.007	141949	0	0	0	2114626	1828	532	109532	2207	0.000	0.000	NaN	13570		0
1079 16019_6000X__0021		1	0.05036	155918	41376	97956	97709	224059	0	0	0	0	13630	3152	0.852	2968	5548	0	0	0	0.003406	5570	0.008	155313	0	0	0	2338768	2468	3493	84184	2935	0.000	0.000	NaN	13630		0
1079 16019_6000X__0025		1	0.04029	180344	52425	27407	27003	233942	0	0	0	0	11188	3743	0.806	2688	4244	0	0	0	0.004044	4325	0.007	192993	0	0	0	2164124	2793	443	101510	2527	0.000	0.000	NaN	11188		0
1079 16019_6000X__0025_left		1	0.047	155779	36221	155253	88621	220342	0	0	0	0	12562	1398	2904	3513	4326	0	0	0	0.003743	4722	0.007	157189	0	0	0	2180909	967	1702	125763	2728	0.000	0.000	NaN	12562		0
1079 16019_8000X__0001		1	0.07051	146041	40694	87588	87296	236602	0	0	0	0	19125	0.616	1396	6300	5101	0	0	0	0.002422	7370	0.010	132814	0	0	0	3066853	408	1050	144532	3562	0.000	0.000	NaN	19125		0
1079 16019_8000X__0002		1	0.02682	144920	22553	102415	102261	181	0	0	0	0	12543	1802	0.756	3089	4717	0	0	0	0.002142	5129	0.004	148328	0	0	0	2028878	1554	3954	64182	2830	0.000	0.000	NaN	12543		0
1079 16019_8000X__0003		1	0.02682	166909	36355	62496	62227	200349	0	0	0	0	12780	0.886	0.808	4091	4075	0	0	0	0.002063	4163	0.004	173654	0	0	0	2336732	652	2276	12207	3735	0.000	0.000	NaN	12780		0
1079 16019_8000X__0005		1	0.02682	130434	50685	41266	40909	223763	0	0	0	0	12966	1212	0.515	3239	4916	0	0	0	0.002005	5102	0.003	114355	0	0	0	1826069	1512	3924	67108	2864	0.000	0.000	NaN	12966		0
1079 16019_8000X__0006		1	0.02682	160649	29297	120299	120119	211909	0	0	0	0	12787	1578	0.556	3073	4891	0	0	0	0.002061	5104	0.004	156246	0	0	0	2249091	1272	486	110676	2661	0.000	0.000	NaN	12787		0
1079 16019_8000X__0007		1	0.03257	163437	45369	84787	84501	231	0	0	0	0	15583	0.515	0.324	4817	4941	0	0	0	0.001685	5733	0.005	168083	0	0	0	2778436	804	540	133591	4014	0.000	0.000	NaN	15583		0
1079 16019_8000X__0008		1	0.02873	152980	52502	66687	66381	222981	0	0	0	0	13801	0.407	1096	5066	3496	0	0	0	0.001896	5144	0.004	146945	0	0	0	2294706	336	2562	13251	3451	0.000	0.000	NaN	13801		0
1079 16019_8000X__0009		1	0.02299	155112	46440	63909	63607	217992	0	0	0	0	10983	1636	1030	2649	4160	0	0	0	0.002395	4352	0.004	156311	0	0	0	1861345	1446	744	107432	2454	0.000	0.000	NaN	10983		0
1079 16019_8000X__0012		1	0.03065	122949	39439	74264	74	209081	0	0	0	0	14554	0.615	0.390	3978	5190	0	0	0	0.001818	5295	0.004	112968	0	0	0	1967191	1212	384	110567	3710	0.000	0.000	NaN	14554		0
1079 16019_8000X__0014		1	0.0249	151733	22780	119156	119	198951	0	0	0	0	11197	1171	1204	3313	3355	0	0	0	0.002496	3537	0.004	149126	0	0	0	1972523	846	1404	159523	3231	0.000	0.000	NaN	11197		0
1079 16019_8000X__0019		1	0.02682	189975	27213	205231	143840	233390	0	0	0	0	13316	0.531	0.623	4501	4144	0	0	0	0.001901	5341	0.005	179616	0	0	0	2659650	504	804	140742	2927	0.000	0.000	NaN	13316
		2	0.003831	208500	10607	201029	201000	216000	0	0	0	0	0.538	4576	2749	0.274	0.457	0	0	0	0.1661	0.533	0.7988	208500	0	0	0	417000	3306	1986	120964	0.020	0.000	0.000	NaN	538		4.04025
1079 16019_8000X__0018		1	0.02873	153549	43944	84661	84358	239469	0	0	0	0	13683	0.282	1030	4792	3754	0	0	0	0.001929	4833	0.004	148120	0	0	0	2303229	210	1848	171800	3652	0.000	0.000	NaN	13683		0
1079 16019_8000X__0016		1	0.02873	147725	30555	101291	101116	190393	0	0	0	0	14335	0.216	1243	5265	3504	0	0	0	0.001757	5785	0.004	160089	0	0	0	2215876	240	3268	29878	2782	0.000	0.000	NaN	14335		0
1079 16019_8000X__0020		1	0.0249	131425	28973	84925	84729	185515	0	0	0	0	12150	0.631	1046	3754	4036	0	0	0	0.00212	4812	0.003	136444	0	0	0	1708529	816	3606	52715	2777	0.000	0.000	NaN	12150		0
1079 16019_8000X__0022		1	0.02107	141764	22222	109126	109	173411	0	0	0	0	10019	1788	1067	2314	3809	0	0	0	0.002638	3837	0.003	145501	0	0	0	1559403	2068	3523	80198	2301	0.000	0.000	NaN	10019		0
1079 16019_8000X__0023		1	0.03065	155824	31858	96783	96554	213831	0	0	0	0	14657	0.257	0.656	4750	4609	0	0	0	0.001793	5587	0.005	154616	0	0	0	2493186	630	3690	49159	3355	0.000	0.000	NaN	14657
		2	0.003831	193000	29698	172082	172000	214000	0	0	0	0	0.827	0.249	3430	0.257	0.698	0	0	0	0.07044	0.744	0.7394	193000	0	0	0	386000	180	2982	69744	0.093	0.000	0.000	NaN	827		5.64236
1079 16019_8000X__0024		1	0.03065	146235	40606	93530	93308	206699	0	0	0	0	14588	0.631	0.913	4758	4119	0	0	0	0.00181	5394	0.004	130167	0	0	0	2339761	528	3120	33763	3599	0.000	0.000	NaN	14588		0
1079 16019_8000X__0026		1	0.02682	107183	28895	130096	56748	150400	0	0	0	0	13036	0.266	1080	4924	3322	0	0	0	0.001983	5169	0.003	115094	0	0	0	1500560	192	2568	17678	2458	0.000	0.000	NaN	13036		0

## Sheet: 3hpi 1079 WT ER
Image number			Area	Mean	StdDEV	Mode	Min	Max	X	Y	XY	YM	Perimeter	BX	BY	Width	Height	Major	Minor	Angle	Circ.	Feret	IntDen	Median	Skew	Kurt	%Area	RawIntDen	FeretX	FeretY	FeretAngle	MinFeret	AR	Round	Solidarity	Length
1079 16017_6000X__0016		1	0.05036	154602	24199	115936	115775	198222	0	0	0	0	13724	0.951	2585	5739	2869	0	0	0	0.00336	5891	0.008	156283	0	0	0	2319034	522	1798	166729	2114	0.000	0.000	NaN	13724
		2	0.006715	124000	9899	117027	117000	131000	0	0	0	0	1368	1688	2585	1341	0.198	0	0	0	0.04506	1356	0.8327	124000	0	0	0	248000	921	1411	171607	0.075	0.000	0.000	NaN	1368
		3	0.003357	177000	0.000	177000	177000	177000	0	0	0	0	0.325	1352	2706	0.269	0.170	0	0	0	0.4006	0.319	0.5943	177000	0	0	0	177000	738	1570	32320	0.023	0.000	0.000	NaN	325
		4	0.01007	169374	13258	155051	155000	181123	0	0	0	0	1748	0.956	2959	0.770	1303	0	0	0	0.04142	1418	0.002	172000	0	0	0	508123	636	1615	113286	0.394	0.000	0.000	NaN	1748
		5	0.003357	142000	0.000	142000	142000	142000	0	0	0	0	0.405	2237	4597	0.368	0.165	0	0	0	0.2568	0.404	0.4768	142000	0	0	0	142000	1221	2509	155879	0.012	0.000	0.000	NaN	405
		6	0.003357	119000	0.000	119000	119000	119000	0	0	0	0	0.247	2803	4872	0.231	0.082	0	0	0	0.6909	0.245	0.3995	119000	0	0	0	119000	1530	2659	160346	0.007	0.000	0.000	NaN	247
		7	0.003357	193000	0.000	193000	193000	193000	0	0	0	0	0.154	3210	5010	0.148	0.033	0	0	0	0.002	0.152	0.648	193000	0	0	0	193000	1752	2734	167471	0.007	0.000	0.000	NaN	154
		8	0.01007	158371	4146	155016	155000	163000	0	0	0	0	1659	5295	4685	1396	0.740	0	0	0	0.046	1580	0.002	157113	0	0	0	475113	2890	2961	27932	0.197	0.000	0.000	NaN	1659
		9	0.006715	234500	13435	225037	225000	244000	0	0	0	0	0.640	4497	3399	0.590	0.238	0	0	0	0.2058	0.636	0.002	234500	0	0	0	469000	2454	1855	158015	0.021	0.000	0.000	NaN	640
		10	0.006715	139000	28284	119078	119000	159000	0	0	0	0	0.500	3888	3131	0.469	0.132	0	0	0	0.3377	0.487	0.9334	139000	0	0	0	278000	2122	1709	164291	0.047	0.000	0.000	NaN	500	7046	51.3407
1079 16017_8000X__0001		1	0.06043	131875	33423	165195	90751	196334	0	0	0	0	17291	0.469	1721	6648	4383	0	0	0	0.00254	7143	0.008	117827	0	0	0	2373743	260	2999	21616	2997	0.000	0.000	NaN	17291
		2	0.006715	143500	55861	104154	104000	183000	0	0	0	0	0.753	1525	2849	0.564	0.476	0	0	0	0.1489	0.739	0.9636	143500	0	0	0	287000	832	1815	40170	0.050	0.000	0.000	NaN	753
		3	0.006715	139500	10607	132029	132000	147000	0	0	0	0	1099	3533	1735	1063	0.198	0	0	0	0.06984	1081	0.9367	139500	0	0	0	279000	1928	1055	10548	0.070	0.000	0.000	NaN	1099
		4	0.006715	208000	42426	178117	178000	238000	0	0	0	0	0.898	4872	1732	0.880	0.154	0	0	0	0.1047	0.893	0.001	208000	0	0	0	416000	2659	945	170074	0.022	0.000	0.000	NaN	898
		5	0.006715	123500	2121	122006	122000	125000	0	0	0	0	0.633	5911	3452	0.566	0.275	0	0	0	0.2109	0.629	0.8293	123500	0	0	0	247000	3226	2034	25894	0.020	0.000	0.000	NaN	633
		6	0.003357	194000	0.000	194000	194000	194000	0	0	0	0	0.305	4103	4469	0.148	0.236	0	0	0	0.4538	0.279	0.6513	194000	0	0	0	194000	2239	2568	57875	0.057	0.000	0.000	NaN	305
		7	0.006715	136500	6364	132018	132000	141000	0	0	0	0	0.748	3152	4804	0.654	0.341	0	0	0	0.1507	0.738	0.9166	136500	0	0	0	273000	1720	2808	27520	0.052	0.000	0.000	NaN	748
		8	0.003357	104000	0.000	104000	104000	104000	0	0	0	0	0.348	2301	5666	0.213	0.271	0	0	0	0.3484	0.345	0.3492	104000	0	0	0	104000	1256	3240	51911	0.020	0.000	0.000	NaN	348
		9	0.006715	177000	39598	149109	149000	205000	0	0	0	0	0.559	0.498	5468	0.462	0.301	0	0	0	0.2699	0.551	0.001	177000	0	0	0	354000	272	2984	146944	0.041	0.000	0.000	NaN	559
		10	0.003357	160000	0.000	160000	160000	160000	0	0	0	0	0.404	6257	2113	0.357	0.181	0	0	0	0.258	0.396	0.5372	160000	0	0	0	160000	3415	1153	154502	0.015	0.000	0.000	NaN	404
		11	0.006715	126000	39598	98109	98000	154000	0	0	0	0	0.620	6813	2849	0.330	0.462	0	0	0	0.2197	0.549	0.8461	126000	0	0	0	252000	3718	1807	57265	0.108	0.000	0.000	NaN	620	6367	36.8226
1079 16017_8000X__0002		1	0.05372	151251	34316	91210	91	198626	0	0	0	0	14783	0.872	1933	5416	4038	0	0	0	0.003089	6326	0.008	154510	0	0	0	2420016	512	3163	33948	2328	0.000	0.000	NaN	14783
		2	0.006715	140000	14142	130039	130	150000	0	0	0	0	0.835	3573	2190	0.786	0.269	0	0	0	0.121	0.831	0.9401	140000	0	0	0	280000	1950	1342	18914	0.026	0.000	0.000	NaN	835
		3	0.006715	136500	61518	93170	93	180000	0	0	0	0	1235	4546	1920	1121	0.253	0	0	0	0.0553	1127	0.9166	136500	0	0	0	273000	2481	1186	5877	0.203	0.000	0.000	NaN	1235
		4	0.006715	137500	34648	113096	113	162000	0	0	0	0	0.558	5843	2025	0.401	0.357	0	0	0	0.2708	0.537	0.9233	137500	0	0	0	275000	3189	1105	138318	0.064	0.000	0.000	NaN	558
		5	0.01343	133378	40324	73690	73519	161000	0	0	0	0	2504	4623	2580	1787	1616	0	0	0	0.02692	2405	0.002	149497	0	0	0	533514	2523	2290	42036	0.224	0.000	0.000	NaN	2504
		6	0.006715	126500	13435	117037	117000	136000	0	0	0	0	0.664	2105	5479	0.517	0.379	0	0	0	0.1915	0.641	0.8494	126500	0	0	0	253000	1149	3197	36280	0.060	0.000	0.000	NaN	664	5796	39.2072
1079 16017_8000X__0003		1	0.05372	136866	42839	97806	69750	204	0	0	0	0	14997	1620	1129	3863	5387	0	0	0	0.003002	5703	0.007	130265	0	0	0	2189857	1292	616	109832	3489	0.000	0.000	NaN	14997
		2	0.006715	119000	8485	113023	113000	125	0	0	0	0	0.661	1959	1514	0.363	0.522	0	0	0	0.1933	0.636	0.7991	119000	0	0	0	238000	1069	1111	55211	0.063	0.000	0.000	NaN	661
		3	0.01343	151546	21575	125088	125000	170195	0	0	0	0	3104	3498	1371	1341	2589	0	0	0	0.01752	2916	0.002	155494	0	0	0	606182	1909	748	117386	0.252	0.000	0.000	NaN	3104
		4	0.01679	111449	36253	76924	76739	171686	0	0	0	0	3792	3542	4152	1962	2391	0	0	0	0.01467	2777	0.002	100822	0	0	0	557247	1933	3571	59425	0.993	0.000	0.000	NaN	3792
		5	0.01343	153241	36703	122150	122000	198772	0	0	0	0	2652	1816	4718	1490	1836	0	0	0	0.02399	2364	0.002	146096	0	0	0	612964	991	2575	129055	0.506	0.000	0.000	NaN	2652
		6	0.006715	76000	41012	47113	47000	105000	0	0	0	0	0.910	1623	3393	0.148	0.869	0	0	0	0.1019	0.879	0.5103	76000	0	0	0	152000	892	1852	98991	0.086	0.000	0.000	NaN	910	11119	74.1415
1079 16017_8000X__0005		1	0.05372	135166	29684	117143	59936	185643	0	0	0	0	14996	2836	0.693	2814	6278	0	0	0	0.003002	6494	0.007	134774	0	0	0	2162658	1950	378	105213	2305	0.000	0.000	NaN	14996
		2	0.006715	148000	38184	121105	121000	175000	0	0	0	0	0.944	4222	1099	0.203	0.907	0	0	0	0.09466	0.930	0.9938	148000	0	0	0	296000	2304	600	102639	0.052	0.000	0.000	NaN	944
		3	0.01007	146233	33664	109829	109700	176000	0	0	0	0	1990	4475	2576	0.687	1842	0	0	0	0.03195	1966	0.001	153000	0	0	0	438700	2442	1406	110462	0.074	0.000	0.000	NaN	1990
		4	0.003357	132000	0.000	132000	132000	132000	0	0	0	0	0.354	5266	4586	0.088	0.341	0	0	0	0.336	0.352	0.4432	132000	0	0	0	132000	2874	2503	104470	0.016	0.000	0.000	NaN	354
		5	0.006715	142500	45962	110127	110000	175000	0	0	0	0	0.775	5536	5383	0.121	0.759	0	0	0	0.1406	0.768	0.9569	142500	0	0	0	285000	3021	2938	99058	0.032	0.000	0.000	NaN	775
		6	0.01007	150307	25947	132094	132000	180000	0	0	0	0	1940	4051	6499	1611	0.478	0	0	0	0.03364	1612	0.002	138920	0	0	0	450920	2211	3577	1955	0.458	0.000	0.000	NaN	1940
		7	0.006715	159000	8485	153023	153000	165000	0	0	0	0	1223	3001	4795	0.478	1094	0	0	0	0.05645	1194	0.001	159000	0	0	0	318000	1638	2617	113614	0.110	0.000	0.000	NaN	1223
		8	0.003357	145000	0.000	145000	145000	145000	0	0	0	0	0.384	2891	4033	0.033	0.379	0	0	0	0.2855	0.380	0.4868	145000	0	0	0	145000	1587	2201	92490	0.024	0.000	0.000	NaN	384
		9	0.006715	140000	12728	131035	131000	149000	0	0	0	0	0.573	2974	1295	0.154	0.544	0	0	0	0.2569	0.566	0.9401	140000	0	0	0	280000	1623	1004	74208	0.030	0.000	0.000	NaN	573
		10	0.006715	152500	28991	132080	132000	173000	0	0	0	0	0.643	2864	3135	0.055	0.638	0	0	0	0.2038	0.640	0.001	152500	0	0	0	305000	1563	1711	94927	0.024	0.000	0.000	NaN	643	8826	58.8557
1079 16017_8000X__0006		1	0.06715	155270	47199	124869	63679	231215	0	0	0	0	18692	1319	0.792	5761	6366	0	0	0	0.002415	7872	0.010	142120	0	0	0	3105397	966	510	128422	3576	0.000	0.000	NaN	18692
		2	0.006715	135000	31113	113086	113000	157000	0	0	0	0	1004	1297	1120	0.225	0.934	0	0	0	0.08368	0.956	0.9065	135000	0	0	0	270000	720	1121	77721	0.137	0.000	0.000	NaN	1004
		3	0.003357	99000	0.000	99000	99000	99000	0	0	0	0	0.405	1935	0.834	0.396	0.060	0	0	0	0.2576	0.400	0.3324	99000	0	0	0	99000	1056	455	171314	0.021	0.000	0.000	NaN	405
		4	0.003357	138000	0.000	138000	138000	138000	0	0	0	0	0.231	5349	2864	0.132	0.187	0	0	0	0.7883	0.229	0.4633	138000	0	0	0	138000	2919	1563	125218	0.016	0.000	0.000	NaN	231
		5	0.01679	157089	27590	124285	124164	186000	0	0	0	0	3680	5262	5061	1754	2105	0	0	0	0.01558	2330	0.003	158000	0	0	0	785444	2872	3812	55673	1255	0.000	0.000	NaN	3680
		6	0.006715	136000	29698	115082	115000	157000	0	0	0	0	0.946	2915	5301	0.643	0.676	0	0	0	0.09431	0.933	0.9132	136000	0	0	0	272000	1591	2893	133568	0.028	0.000	0.000	NaN	946
		7	0.006715	130000	35355	105098	105000	155000	0	0	0	0	0.877	2289	4476	0.544	0.676	0	0	0	0.1098	0.868	0.8729	130000	0	0	0	260000	1249	2443	128830	0.041	0.000	0.000	NaN	877
		8	0.006715	136500	33234	113092	113000	160000	0	0	0	0	0.636	1832	3894	0.390	0.489	0	0	0	0.2086	0.626	0.9166	136500	0	0	0	273000	1000	2125	128581	0.041	0.000	0.000	NaN	636
		9	0.006715	130500	26163	112072	112000	149000	0	0	0	0	1155	3778	1191	0.894	0.682	0	0	0	0.06322	1124	0.8763	130500	0	0	0	261000	2062	650	142682	0.056	0.000	0.000	NaN	1155	8934	47.7958
1079 16017_8000X__0007		1	0.02299	172081	25204	132074	131923	208948	0	0	0	0	11091	1046	1538	4091	3150	0	0	0	0.002349	4704	0.004	170457	0	0	0	2064971	788	3227	31033	1922	0.000	0.000	NaN	11091
		2	0.005747	136392	56974	103194	103000	202177	0	0	0	0	1554	2757	3232	1323	0.797	0	0	0	0.02989	1545	0.7838	104000	0	0	0	409177	1992	2911	31069	0.068	0.000	0.000	NaN	1554
		3	0.003831	150500	6364	146018	146000	155000	0	0	0	0	0.847	1594	4234	0.775	0.310	0	0	0	0.06706	0.835	0.5766	150500	0	0	0	301000	1152	3283	21801	0.030	0.000	0.000	NaN	847
		4	0.001916	160000	0.000	160000	160000	160000	0	0	0	0	0.472	1349	2653	0.316	0.328	0	0	0	0.1081	0.455	0.3065	160000	0	0	0	160000	975	2154	46109	0.019	0.000	0.000	NaN	472
		5	0.003831	185500	13435	176037	176000	195000	0	0	0	0	0.744	2491	1694	0.652	0.336	0	0	0	0.08699	0.734	0.7107	185500	0	0	0	371000	1800	1467	27290	0.048	0.000	0.000	NaN	744
		6	0.003831	170500	17678	158049	158000	183000	0	0	0	0	1432	3510	1520	1379	0.286	0	0	0	0.02346	1399	0.6532	170500	0	0	0	341000	2536	1131	170091	0.113	0.000	0.000	NaN	1432
		7	0.001916	141000	0.000	141000	141000	141000	0	0	0	0	0.374	1799	2313	0.304	0.210	0	0	0	0.1722	0.370	0.2701	141000	0	0	0	141000	1300	1823	34641	0.013	0.000	0.000	NaN	374	5423	48.8955
1079 16017_8000X__0008		1	0.0249	160254	33447	114467	114259	220716	0	0	0	0	12064	0.747	1138	4210	3546	0	0	0	0.00215	4974	0.004	165838	0	0	0	2083298	552	3216	35760	2591	0.000	0.000	NaN	12064
		2	0.003831	150500	20506	136057	136000	165000	0	0	0	0	0.772	0.742	3748	0.172	0.742	0	0	0	0.08079	0.757	0.5766	150500	0	0	0	301000	552	3244	78608	0.061	0.000	0.000	NaN	772
		3	0.003831	138000	11314	130031	130000	146000	0	0	0	0	1303	1257	2015	0.709	1063	0	0	0	0.02834	1278	0.5287	138000	0	0	0	276000	908	2224	56310	0.097	0.000	0.000	NaN	1303
		4	0.003831	189500	12021	181033	181000	198000	0	0	0	0	1053	2093	1367	0.858	0.587	0	0	0	0.04344	1040	0.726	189500	0	0	0	379000	1512	1412	34367	0.069	0.000	0.000	NaN	1053
		5	0.001916	163000	0.000	163000	163000	163000	0	0	0	0	0.264	3488	1140	0.255	0.061	0	0	0	0.3441	0.262	0.3122	163000	0	0	0	163000	2520	868	13449	0.011	0.000	0.000	NaN	264
		6	0.003831	196000	24042	179066	179000	213000	0	0	0	0	0.921	4235	1196	0.603	0.642	0	0	0	0.05674	0.881	0.7509	196000	0	0	0	392000	3060	864	133218	0.112	0.000	0.000	NaN	921
		7	0.005747	185991	25348	157092	157000	203974	0	0	0	0	2068	3831	2087	1063	1639	0	0	0	0.01689	1953	0.001	197000	0	0	0	557974	2768	2692	57031	0.290	0.000	0.000	NaN	2068
		8	0.003831	158500	3536	156010	156000	161000	0	0	0	0	0.892	2026	4296	0.847	0.260	0	0	0	0.06056	0.886	0.6072	158500	0	0	0	317000	1464	3292	17076	0.034	0.000	0.000	NaN	892
		9	0.001916	210000	0.000	210000	210000	210000	0	0	0	0	0.292	3219	4004	0.262	0.125	0	0	0	0.2819	0.290	0.4023	210000	0	0	0	210000	2326	2983	25463	0.013	0.000	0.000	NaN	292	7565	62.7072
1079 16017_8000X__0009_top		1	0.02299	166118	32645	113364	113152	221625	0	0	0	0	10923	1154	0.365	4144	2815	0	0	0	0.002421	4150	0.004	166741	0	0	0	1993412	834	1188	176788	2657	0.000	0.000	NaN	10923
		2	0.003831	186000	2828	184008	184000	188000	0	0	0	0	1186	1617	0.340	1104	0.220	0	0	0	0.03425	1122	0.7126	186000	0	0	0	372000	1168	405	10229	0.144	0.000	0.000	NaN	1186
		3	0.007662	176397	20819	152827	152734	200000	0	0	0	0	2521	1118	1021	1067	1769	0	0	0	0.01515	1944	0.001	176428	0	0	0	705589	997	738	114484	0.613	0.000	0.000	NaN	2521
		4	0.003831	188000	26870	169074	169000	207000	0	0	0	0	0.578	2559	2970	0.531	0.166	0	0	0	0.1439	0.549	0.7203	188000	0	0	0	376000	1849	2146	165543	0.062	0.000	0.000	NaN	578	4285	39.2291
1079 16017_8000X__0009_down		1	0.02299	156063	23844	122749	122578	210059	0	0	0	0	10976	0.332	2435	3500	2960	0	0	0	0.002398	4110	0.004	151338	0	0	0	1872762	285	1879	145828	2389	0.000	0.000	NaN	10976
		2	0.001916	193000	0.000	193000	193000	193000	0	0	0	0	0.341	0.286	2709	0.050	0.332	0	0	0	0.2076	0.335	0.3697	193000	0	0	0	193000	210	2197	82171	0.018	0.000	0.000	NaN	341
		3	0.003831	179000	7071	174020	174000	184000	0	0	0	0	0.894	0.328	3236	0.208	0.843	0	0	0	0.06018	0.868	0.6858	179000	0	0	0	358000	237	2338	103837	0.058	0.000	0.000	NaN	894
		4	0.003831	160000	28284	140078	140000	180000	0	0	0	0	0.736	0.631	4262	0.523	0.494	0	0	0	0.08879	0.720	0.613	160000	0	0	0	320000	456	3079	136637	0.043	0.000	0.000	NaN	736
		5	0.003831	141000	53740	103148	103000	179000	0	0	0	0	0.758	1349	4927	0.681	0.270	0	0	0	0.08388	0.732	0.5402	141000	0	0	0	282000	975	3560	158380	0.077	0.000	0.000	NaN	758
		6	0.001916	132000	0.000	132000	132000	132000	0	0	0	0	0.429	2662	5297	0.403	0.071	0	0	0	0.131	0.408	0.2529	132000	0	0	0	132000	1923	3875	9367	0.046	0.000	0.000	NaN	429
		7	0.003831	148500	44548	117123	117000	180000	0	0	0	0	0.548	3500	4790	0.349	0.386	0	0	0	0.1602	0.520	0.5689	148500	0	0	0	297000	2529	3740	47911	0.079	0.000	0.000	NaN	548
		8	0.001916	165000	0.000	165000	165000	165000	0	0	0	0	0.138	3517	4030	0.100	0.091	0	0	0	0.001	0.135	0.3161	165000	0	0	0	165000	2541	2912	137490	0.012	0.000	0.000	NaN	138
		9	0.001916	158000	0.000	158000	158000	158000	0	0	0	0	0.338	2898	3524	0.245	0.195	0	0	0	0.2113	0.313	0.3027	158000	0	0	0	158000	2094	2546	141459	0.055	0.000	0.000	NaN	338
		10	0.001916	191000	0.000	191000	191000	191000	0	0	0	0	0.268	1644	2893	0.253	0.066	0	0	0	0.3341	0.262	0.3659	191000	0	0	0	191000	1188	2090	165303	0.010	0.000	0.000	NaN	268	4450	40.543
1079 16017_8000X__0010		1	0.02299	121919	54065	35588	35245	210548	0	0	0	0	11330	1221	1088	2956	4144	0	0	0	0.00225	4335	0.003	107513	0	0	0	1463030	1476	3732	69829	2545	0.000	0.000	NaN	11330
		2	0.003831	97500	10607	90029	90000	105000	0	0	0	0	0.625	2519	5005	0.592	0.133	0	0	0	0.1232	0.603	0.3735	97500	0	0	0	195000	1820	3696	10587	0.080	0.000	0.000	NaN	625
		3	0.003831	116500	48790	82135	82000	151000	0	0	0	0	0.532	1262	4169	0.194	0.465	0	0	0	0.17	0.504	0.4463	116500	0	0	0	233000	912	3012	112620	0.070	0.000	0.000	NaN	532
		4	0.001916	125000	0.000	125000	125000	125000	0	0	0	0	0.493	1212	2840	0.255	0.404	0	0	0	0.09892	0.478	0.2395	125000	0	0	0	125000	876	2344	57783	0.053	0.000	0.000	NaN	493
		5	0.001916	159000	0.000	159000	159000	159000	0	0	0	0	0.224	1528	2475	0.122	0.177	0	0	0	0.4805	0.215	0.3046	159000	0	0	0	159000	1104	1916	55491	0.017	0.000	0.000	NaN	224
		6	0.003831	117000	21213	102059	102000	132000	0	0	0	0	0.522	1666	1882	0.249	0.448	0	0	0	0.1769	0.513	0.4483	117000	0	0	0	234000	1204	1684	60945	0.039	0.000	0.000	NaN	522
		7	0.001916	81000	0.000	81000	81000	81000	0	0	0	0	0.430	2065	1434	0.299	0.304	0	0	0	0.1302	0.427	0.1552	81000	0	0	0	81000	1492	1256	45526	0.018	0.000	0.000	NaN	430	2826	24.9426
1079 16017_8000X__0011		1	0.0249	136903	39589	74092	73834	206106	0	0	0	0	11589	0.587	1855	4639	2464	0	0	0	0.00233	4731	0.003	139878	0	0	0	1779733	464	2948	14573	2047	0.000	0.000	NaN	11589
		2	0.003831	128000	5657	124016	124000	132000	0	0	0	0	0.564	1098	2214	0.419	0.357	0	0	0	0.1512	0.551	0.4904	128000	0	0	0	256000	793	1858	40414	0.053	0.000	0.000	NaN	564
		3	0.003831	108500	0.707	108002	108000	109000	0	0	0	0	1399	0.599	2966	0.274	1312	0	0	0	0.02461	1321	0.4157	108500	0	0	0	217000	520	3091	83322	0.175	0.000	0.000	NaN	1399
		4	0.001916	134000	0.000	134000	134000	134000	0	0	0	0	0.433	1475	3987	0.407	0.116	0	0	0	0.1283	0.423	0.2567	134000	0	0	0	134000	1066	2965	15945	0.027	0.000	0.000	NaN	433
		5	0.001916	116000	0.000	116000	116000	116000	0	0	0	0	0.436	2214	3842	0.428	0.046	0	0	0	0.1265	0.430	0.2222	116000	0	0	0	116000	1600	2809	6096	0.019	0.000	0.000	NaN	436
		6	0.001916	127000	0.000	127000	127000	127000	0	0	0	0	0.330	2958	1888	0.328	0.012	0	0	0	0.2213	0.328	0.2433	127000	0	0	0	127000	2137	1367	0.725	0.012	0.000	0.000	NaN	330
		7	0.001916	133000	0.000	133000	133000	133000	0	0	0	0	0.181	3381	1892	0.179	0.017	0	0	0	0.7357	0.179	0.2548	133000	0	0	0	133000	2443	1379	5315	0.012	0.000	0.000	NaN	181
		8	0.001916	144000	0.000	144000	144000	144000	0	0	0	0	0.379	4203	3374	0.353	0.133	0	0	0	0.1673	0.377	0.2758	144000	0	0	0	144000	3037	2534	20630	0.020	0.000	0.000	NaN	379	3722	32.1167
1079 16017_8000X__0012		1	0.02682	148778	39603	102152	101896	232747	0	0	0	0	12438	0.559	1295	4285	3527	0	0	0	0.002179	5024	0.004	134331	0	0	0	2082894	480	1072	139782	2772	0.000	0.000	NaN	12438
		2	0.003831	148000	56569	108156	108000	188000	0	0	0	0	0.724	3283	1855	0.598	0.388	0	0	0	0.09191	0.713	0.567	148000	0	0	0	296000	2372	1340	147051	0.048	0.000	0.000	NaN	724
		3	0.003831	187000	14142	177039	177000	197000	0	0	0	0	0.576	2652	1583	0.498	0.266	0	0	0	0.1453	0.565	0.7164	187000	0	0	0	374000	1916	1144	151928	0.044	0.000	0.000	NaN	576
		4	0.005747	136623	39763	108012	107868	182000	0	0	0	0	1837	0.548	2209	0.742	1639	0	0	0	0.02141	1799	0.7851	120000	0	0	0	409868	396	1596	114356	0.107	0.000	0.000	NaN	1837
		5	0.005747	168923	32515	137127	137000	202000	0	0	0	0	1893	3145	4296	1545	0.554	0	0	0	0.02014	1615	0.9708	167768	0	0	0	506768	2272	3444	16944	0.379	0.000	0.000	NaN	1893
		6	0.003831	147000	18385	134051	134000	160000	0	0	0	0	1383	4374	2884	0.498	1240	0	0	0	0.02517	1321	0.5632	147000	0	0	0	294000	3160	2084	110106	0.154	0.000	0.000	NaN	1383
		7	0.003831	185000	12728	176035	176000	194000	0	0	0	0	0.916	0.781	1450	0.902	0.039	0	0	0	0.05742	0.902	0.7088	185000	0	0	0	370000	564	1068	0.703	0.036	0.000	0.000	NaN	916	7329	58.9243
1079 16017_8000X__0013		1	0.02682	137233	37287	76171	75896	216410	0	0	0	0	12669	0.905	0.365	2890	5066	0	0	0	0.0021	5221	0.004	137645	0	0	0	1921264	1374	264	103992	2649	0.000	0.000	NaN	12669
		2	0.003831	161500	38891	134107	134000	189000	0	0	0	0	0.878	3529	2201	0.162	0.855	0	0	0	0.06245	0.871	0.6187	161500	0	0	0	323000	2550	1590	100720	0.040	0.000	0.000	NaN	878
		3	0.001916	163000	0.000	163000	163000	163000	0	0	0	0	0.302	3803	3414	0.025	0.299	0	0	0	0.2631	0.300	0.3122	163000	0	0	0	163000	2748	2467	94764	0.018	0.000	0.000	NaN	302
		4	0.003831	165500	27577	146076	146000	185000	0	0	0	0	0.536	2591	5320	0.490	0.145	0	0	0	0.1674	0.511	0.6341	165500	0	0	0	331000	1872	3844	163479	0.075	0.000	0.000	NaN	536
		5	0.003831	134500	12021	126033	126000	143000	0	0	0	0	1093	0.830	1441	0.079	1075	0	0	0	0.04029	1076	0.5153	134500	0	0	0	269000	645	1818	89115	0.069	0.000	0.000	NaN	1093
		6	0.001916	104000	0.000	104000	104000	104000	0	0	0	0	0.469	1142	0.556	0.291	0.361	0	0	0	0.1093	0.464	0.1992	104000	0	0	0	104000	825	663	51180	0.023	0.000	0.000	NaN	469	3278	25.8742
1079 16017_8000X__0014		1	0.0249	125229	37851	71306	71043	205322	0	0	0	0	12079	0.692	0.637	3183	4390	0	0	0	0.002145	4650	0.003	121783	0	0	0	1627974	784	612	116596	2588	0.000	0.000	NaN	12079
		2	0.003831	130500	20506	116057	116000	145000	0	0	0	0	0.953	3698	2425	0.149	0.936	0	0	0	0.05304	0.947	0.5	130500	0	0	0	261000	2672	1752	99077	0.031	0.000	0.000	NaN	953
		3	0.003831	132000	14142	122039	122000	142000	0	0	0	0	0.595	3826	3742	0.078	0.581	0	0	0	0.136	0.586	0.5057	132000	0	0	0	264000	2764	3124	82405	0.047	0.000	0.000	NaN	595
		4	0.003831	154500	31820	132088	132000	177000	0	0	0	0	0.792	1401	0.581	0.770	0.138	0	0	0	0.07685	0.782	0.5919	154500	0	0	0	309000	1012	520	10196	0.054	0.000	0.000	NaN	792
		5	0.003831	159000	45255	127125	127000	191000	0	0	0	0	0.525	0.670	0.925	0.410	0.255	0	0	0	0.1744	0.482	0.6092	159000	0	0	0	318000	484	852	31866	0.087	0.000	0.000	NaN	525
		6	0.001916	90000	0.000	90000	90000	90000	0	0	0	0	0.113	0.709	1661	0.066	0.089	0	0	0	0.002	0.111	0.1724	90000	0	0	0	90000	512	1200	126870	0.010	0.000	0.000	NaN	113
		7	0.001916	144000	0.000	144000	144000	144000	0	0	0	0	0.329	1152	2962	0.105	0.310	0	0	0	0.2223	0.327	0.2758	144000	0	0	0	144000	832	2140	108741	0.013	0.000	0.000	NaN	329
		8	0.003831	130000	5657	126016	126000	134000	0	0	0	0	0.602	1761	4280	0.388	0.454	0	0	0	0.1329	0.597	0.4981	130000	0	0	0	260000	1272	3092	130486	0.023	0.000	0.000	NaN	602
		9	0.003831	98500	36062	73100	73000	124000	0	0	0	0	0.826	2469	4966	0.758	0.133	0	0	0	0.07049	0.759	0.3774	98500	0	0	0	197000	1784	3588	179164	0.130	0.000	0.000	NaN	826	4735	39.2003
1079 16017_8000X__0015		1	0.0249	168495	34669	116202	115988	225899	0	0	0	0	12181	0.853	1163	4274	3355	0	0	0	0.002109	4647	0.004	151555	0	0	0	2190439	752	900	144700	2811	0.000	0.000	NaN	12181
		2	0.003831	151500	9192	145025	145000	158000	0	0	0	0	0.518	3089	1334	0.476	0.183	0	0	0	0.1797	0.510	0.5804	151500	0	0	0	303000	2232	964	159007	0.024	0.000	0.000	NaN	518
		3	0.003831	172000	28284	152078	152000	192000	0	0	0	0	1200	1711	1190	1179	0.133	0	0	0	0.03345	1185	0.659	172000	0	0	0	344000	1236	872	174369	0.056	0.000	0.000	NaN	1200
		4	0.003831	181000	15556	170043	170000	192000	0	0	0	0	1076	0.872	1194	0.336	0.976	0	0	0	0.04159	1023	0.6935	181000	0	0	0	362000	651	1568	72521	0.148	0.000	0.000	NaN	1076
		5	0.003831	134500	2121	133006	133000	136000	0	0	0	0	0.552	1063	2634	0.220	0.498	0	0	0	0.1582	0.545	0.5153	134500	0	0	0	269000	768	1903	113829	0.033	0.000	0.000	NaN	552
		6	0.003831	141000	4243	138012	138000	144000	0	0	0	0	0.678	2807	4224	0.652	0.145	0	0	0	0.1046	0.668	0.5402	141000	0	0	0	282000	2028	3052	167433	0.046	0.000	0.000	NaN	678
		7	0.003831	161500	20506	147057	147000	176000	0	0	0	0	1299	3866	3738	1071	0.660	0	0	0	0.02855	1258	0.6187	161500	0	0	0	323000	2793	3178	31645	0.094	0.000	0.000	NaN	1299
		8	0.003831	178500	34648	154096	154000	203000	0	0	0	0	0.936	4040	1705	0.752	0.531	0	0	0	0.05499	0.920	0.6839	178500	0	0	0	357000	2919	1232	144733	0.050	0.000	0.000	NaN	936	6259	51.3833
1079 16017_8000X__0017		1	0.05372	167235	29321	120805	120628	211221	0	0	0	0	14527	0.704	2510	6032	3100	0	0	0	0.003199	6099	0.009	168248	0	0	0	2675762	384	2254	8500	2592	0.000	0.000	NaN	14527
		2	0.01343	166393	5113	163021	163000	174000	0	0	0	0	3050	0.880	2932	2917	0.777	0	0	0	0.01815	3019	0.002	164287	0	0	0	665574	480	2024	14913	0.121	0.000	0.000	NaN	3050
		3	0.01007	169205	10086	157652	157616	176000	0	0	0	0	2124	4302	2492	2038	0.374	0	0	0	0.02807	2053	0.002	174000	0	0	0	507616	2348	1564	6973	0.179	0.000	0.000	NaN	2124
		4	0.01343	143084	23027	114661	114555	168780	0	0	0	0	3083	0.716	3753	2072	1847	0	0	0	0.01776	2711	0.002	144500	0	0	0	572336	439	2048	137054	0.567	0.000	0.000	NaN	3083
		5	0.01007	158559	16383	139734	139676	169000	0	0	0	0	1603	3190	5275	1539	0.396	0	0	0	0.04929	1589	0.002	167000	0	0	0	475676	1741	3095	14421	0.054	0.000	0.000	NaN	1603
		6	0.006715	176000	21213	161059	161000	191000	0	0	0	0	1013	5922	3826	0.682	0.742	0	0	0	0.08221	1008	0.001	176000	0	0	0	352000	3232	2493	47432	0.037	0.000	0.000	NaN	1013	10873	74.8468
1079 16017_8000X__0018		1	0.0249	131663	34790	89907	72976	188559	0	0	0	0	12086	0.432	1542	4717	2815	0	0	0	0.002142	4729	0.003	134983	0	0	0	1711614	312	2242	4028	2815	0.000	0.000	NaN	12086
		2	0.003831	135000	8485	129023	129000	141000	0	0	0	0	1142	4291	1871	0.792	0.786	0	0	0	0.03692	1116	0.5172	135000	0	0	0	270000	3100	1352	135201	0.060	0.000	0.000	NaN	1142
		3	0.003831	147000	39598	119109	119000	175000	0	0	0	0	1110	1777	4213	1085	0.166	0	0	0	0.03908	1098	0.5632	147000	0	0	0	294000	1284	3044	171298	0.060	0.000	0.000	NaN	1110
		4	0.003831	113000	29698	92082	92000	134000	0	0	0	0	0.547	0.710	3711	0.432	0.320	0	0	0	0.1607	0.537	0.4329	113000	0	0	0	226000	513	2681	143484	0.031	0.000	0.000	NaN	547
		5	0.001916	126000	0.000	126000	126000	126000	0	0	0	0	0.278	0.424	3208	0.104	0.253	0	0	0	0.3106	0.274	0.2414	126000	0	0	0	126000	306	2318	112286	0.021	0.000	0.000	NaN	278	3077	25.4592
1079 16017_8000X__0019		1	0.02682	151805	32674	100796	100581	210334	0	0	0	0	12537	0.675	1235	4457	3654	0	0	0	0.002144	4641	0.004	146964	0	0	0	2125265	508	2668	19148	2822	0.000	0.000	NaN	12537
		2	0.009578	161775	21896	142918	142814	196000	0	0	0	0	4075	3333	1229	1810	2347	0	0	0	0.00725	2440	0.002	150479	0	0	0	808874	2408	912	108517	1381	0.000	0.000	NaN	4075
		3	0.003831	137500	6364	133018	133000	142000	0	0	0	0	0.762	3045	3759	0.703	0.238	0	0	0	0.08293	0.742	0.5268	137500	0	0	0	275000	2200	2888	18705	0.056	0.000	0.000	NaN	762
		4	0.003831	167500	2121	166006	166000	169000	0	0	0	0	0.785	2214	1295	0.731	0.210	0	0	0	0.07823	0.760	0.6417	167500	0	0	0	335000	1600	1088	16060	0.083	0.000	0.000	NaN	785
		5	0.003831	127000	32527	104090	104000	150000	0	0	0	0	1134	1140	1672	0.836	0.736	0	0	0	0.03744	1114	0.4866	127000	0	0	0	254000	824	1740	41373	0.063	0.000	0.000	NaN	1134
		6	0.003831	125500	17678	113049	113000	138000	0	0	0	0	0.957	0.681	2851	0.233	0.875	0	0	0	0.05254	0.888	0.4808	125500	0	0	0	251000	548	2692	79951	0.136	0.000	0.000	NaN	957
		7	0.001916	145000	0.000	145000	145000	145000	0	0	0	0	0.271	1799	4628	0.216	0.149	0	0	0	0.3274	0.263	0.2778	145000	0	0	0	145000	1300	3452	34695	0.019	0.000	0.000	NaN	271
		8	0.001916	147000	0.000	147000	147000	147000	0	0	0	0	0.108	1639	4817	0.083	0.066	0	0	0	0.002	0.106	0.2816	147000	0	0	0	147000	1184	3528	38660	0.012	0.000	0.000	NaN	108	8092	64.5449
1079 16017_8000X__0020		1	0.0249	154533	36403	180929	112814	205814	0	0	0	0	11886	1196	0.833	3444	4141	0	0	0	0.002215	4370	0.004	142805	0	0	0	2008929	1604	3586	70693	3234	0.000	0.000	NaN	11886
		2	0.003831	152500	12021	144033	144000	161000	0	0	0	0	0.496	2026	1176	0.388	0.299	0	0	0	0.1959	0.489	0.5843	152500	0	0	0	305000	1464	1066	37648	0.015	0.000	0.000	NaN	496
		3	0.007662	161411	23661	133396	133288	188354	0	0	0	0	2801	3134	0.844	1284	2093	0	0	0	0.01227	2404	0.001	162000	0	0	0	645642	2264	654	122299	0.506	0.000	0.000	NaN	2801
		4	0.003831	150000	8485	144023	144000	156000	0	0	0	0	1151	3410	3933	0.985	0.581	0	0	0	0.03636	1144	0.5747	150000	0	0	0	300000	2464	3262	30536	0.029	0.000	0.000	NaN	1151
		5	0.003831	182000	25456	164070	164000	200000	0	0	0	0	0.648	2458	4659	0.598	0.238	0	0	0	0.1147	0.644	0.6973	182000	0	0	0	364000	1776	3538	21710	0.020	0.000	0.000	NaN	648
		6	0.001916	180000	0.000	180000	180000	180000	0	0	0	0	0.229	1489	4072	0.089	0.210	0	0	0	0.4607	0.228	0.3448	180000	0	0	0	180000	1076	2942	112834	0.006	0.000	0.000	NaN	229
		7	0.003831	156500	21920	141061	141000	172000	0	0	0	0	0.569	1196	3402	0.194	0.526	0	0	0	0.1486	0.561	0.5996	156500	0	0	0	313000	864	2458	110225	0.035	0.000	0.000	NaN	569
		8	0.001916	129000	0.000	129000	129000	129000	0	0	0	0	0.257	2879	0.916	0.244	0.078	0	0	0	0.3653	0.256	0.2471	129000	0	0	0	129000	2080	718	17650	0.007	0.000	0.000	NaN	257	6151	51.75
1079 16017_8000X__0021		1	0.02107	159251	24666	133142	132995	208468	0	0	0	0	10348	2071	0.877	2109	3748	0	0	0	0.002473	3975	0.003	160	0	0	0	1751761	1744	650	111060	1860	0.000	0.000	NaN	10348
		2	0.005747	133928	12426	121048	121000	145783	0	0	0	0	1824	3770	2195	0.155	1783	0	0	0	0.02171	1783	0.7697	135	0	0	0	401783	2724	1586	91067	0.145	0.000	0.000	NaN	1824
		3	0.003831	172500	28991	152080	152000	193000	0	0	0	0	0.681	3100	1243	0.498	0.448	0	0	0	0.1039	0.670	0.6609	172500	0	0	0	345000	2240	898	138013	0.044	0.000	0.000	NaN	681
		4	0.003831	146000	15556	135043	135000	157000	0	0	0	0	1227	2123	0.829	0.783	0.609	0	0	0	0.03196	0.879	0.5594	146000	0	0	0	292000	1534	1039	26969	0.341	0.000	0.000	NaN	1227	3732	36.0649
1079 16017_8000X__0023		1	0.01916	142045	31462	98487	98296	196	0	0	0	0	8896	1179	2115	3222	2159	0	0	0	0.003042	3423	0.003	147754	0	0	0	1420453	868	2892	22541	1768	0.000	0.000	NaN	8896
		2	0.001916	140000	0.000	140000	140000	140	0	0	0	0	0.223	1848	4022	0.203	0.079	0	0	0	0.4827	0.218	0.2682	140000	0	0	0	140000	1335	2963	21194	0.008	0.000	0.000	NaN	223
		3	0.001916	131000	0.000	131000	131000	131	0	0	0	0	0.482	1113	3686	0.116	0.428	0	0	0	0.1034	0.432	0.2509	131000	0	0	0	131000	846	2663	97740	0.097	0.000	0.000	NaN	482
		4	0.001916	147000	0.000	147000	147000	147	0	0	0	0	0.287	2172	2386	0.191	0.187	0	0	0	0.2913	0.267	0.2816	147000	0	0	0	147000	1569	1859	44370	0.047	0.000	0.000	NaN	287	992	11.1511
1079 16017_8000X__0025		1	0.02682	154959	27337	119545	119387	200431	0	0	0	0	12907	0.789	0.689	3895	4202	0	0	0	0.002023	5193	0.004	159885	0	0	0	2169432	702	738	133574	2912	0.000	0.000	NaN	12907
		2	0.003831	128500	12021	120033	120000	137000	0	0	0	0	0.524	4346	2508	0.199	0.460	0	0	0	0.1751	0.501	0.4923	128500	0	0	0	257000	3140	1812	113448	0.073	0.000	0.000	NaN	524
		3	0.001916	109000	0.000	109000	109000	109000	0	0	0	0	0.415	3881	1761	0.227	0.310	0	0	0	0.1397	0.384	0.2088	109000	0	0	0	109000	2804	1272	126209	0.064	0.000	0.000	NaN	415
		4	0.007662	138001	34389	89144	89000	162828	0	0	0	0	2518	1373	0.709	2275	0.792	0	0	0	0.01518	2366	0.001	150088	0	0	0	552005	992	616	164110	0.340	0.000	0.000	NaN	2518
		5	0.003831	154500	12021	146033	146000	163000	0	0	0	0	0.505	0.781	1257	0.061	0.498	0	0	0	0.1889	0.502	0.5919	154500	0	0	0	309000	564	1268	83032	0.016	0.000	0.000	NaN	505
		6	0.003831	162000	4243	159012	159000	165000	0	0	0	0	1465	0.864	2336	0.703	1268	0	0	0	0.02242	1450	0.6207	162000	0	0	0	324000	624	1688	119012	0.062	0.000	0.000	NaN	1465
		7	0.001916	159000	0.000	159000	159000	159000	0	0	0	0	0.270	3122	4584	0.244	0.094	0	0	0	0.3294	0.261	0.3046	159000	0	0	0	159000	2256	3312	158875	0.019	0.000	0.000	NaN	270	5697	44.1388

## Sheet: 3hpi 1079 gra45KO ER
Image number	Vacuole size		Area	Mean	StdDEV	Mode	Min	Max	X	Y	XY	YM	Perimeter	BX	BY	Width	Height	Major	Minor	Angle	Circ.	Feret	IntDen	Median	Skew	Kurt	%Area	RawIntDen	FeretX	FeretY	FeretAngle	MinFeret	AR	Round	Solidarity	Length
1079 16019_6000X__0010		1	0.05372	131595	37201	69772	69534	191500	0	0	0	0	15099	0.275	2727	6080	3298	0	0	0	0.002961	6124	0.007	130500	0	0	0	2105526	156	1854	172263	3067	0.000	0.000	NaN	15099
		2	0.006715	119500	10607	112029	112000	127000	0	0	0	0	1084	3584	2957	1000	0.330	0	0	0	0.07187	1053	0.8024	119500	0	0	0	239000	1956	1614	161754	0.066	0.000	0.000	NaN	1084
		3	0.003357	123000	0.000	123000	123000	123000	0	0	0	0	0.178	5057	3500	0.169	0.033	0	0	0	0.001	0.172	0.413	123000	0	0	0	123000	2760	1910	168930	0.021	0.000	0.000	NaN	178
		4	0.003357	202000	0.000	202000	202000	202000	0	0	0	0	0.188	6158	4476	0.082	0.165	0	0	0	0.001	0.184	0.6782	202000	0	0	0	202000	3361	2533	63435	0.014	0.000	0.000	NaN	188
		5	0.006715	169000	52326	132145	132000	206000	0	0	0	0	1126	5240	4828	0.869	0.682	0	0	0	0.06652	1104	0.001	169000	0	0	0	338000	2860	3007	38125	0.078	0.000	0.000	NaN	1126
		6	0.01007	130176	10487	122039	122000	142000	0	0	0	0	1932	2508	5768	1885	0.220	0	0	0	0.03392	1891	0.001	126528	0	0	0	390528	1369	3148	175499	0.157	0.000	0.000	NaN	1932
		7	0.003357	91000	0.000	91000	91000	91000	0	0	0	0	0.343	2129	5625	0.297	0.159	0	0	0	0.359	0.337	0.3055	91000	0	0	0	91000	1162	3070	151763	0.031	0.000	0.000	NaN	343
		8	0.006715	165000	45255	133125	133000	197000	0	0	0	0	1172	0.894	5013	1011	0.550	0	0	0	0.06142	1151	0.001	165000	0	0	0	330000	488	2736	151477	0.053	0.000	0.000	NaN	1172	6023	39.8901
1079 16019_6000X__0011		1	0.05036	146563	43359	59724	59424	212792	0	0	0	0	13482	1759	0.836	2738	5453	0	0	0	0.003482	5483	0.007	140459	0	0	0	2198451	1650	456	95985	2608	0.000	0.000	NaN	13482
		2	0.006715	177500	27577	158076	158000	197000	0	0	0	0	0.945	3973	4683	0.366	0.828	0	0	0	0.09456	0.906	0.001	177500	0	0	0	355000	2168	3008	66132	0.078	0.000	0.000	NaN	945
		3	0.006715	131500	31820	109088	109000	154000	0	0	0	0	0.675	4288	2367	0.147	0.645	0	0	0	0.1854	0.661	0.883	131500	0	0	0	263000	2340	1292	102804	0.051	0.000	0.000	NaN	675
		4	0.006715	155500	4950	152014	152000	159000	0	0	0	0	0.668	3034	0.814	0.462	0.432	0	0	0	0.1891	0.633	0.001	155500	0	0	0	311000	1656	444	136878	0.075	0.000	0.000	NaN	668
		5	0.003357	107000	0.000	107000	107000	107000	0	0	0	0	0.364	2668	0.967	0.279	0.227	0	0	0	0.3176	0.359	0.3592	107000	0	0	0	107000	1456	652	39207	0.020	0.000	0.000	NaN	364
		6	0.003357	101000	0.000	101000	101000	101000	0	0	0	0	0.242	2272	1349	0.191	0.147	0	0	0	0.7205	0.240	0.3391	101000	0	0	0	101000	1240	816	37569	0.013	0.000	0.000	NaN	242
		7	0.006715	193500	12021	185033	185000	202000	0	0	0	0	0.600	1774	2778	0.147	0.579	0	0	0	0.2343	0.597	0.001	193500	0	0	0	387000	968	1516	104207	0.027	0.000	0.000	NaN	600
		8	0.006715	151500	16263	140045	140000	163000	0	0	0	0	0.546	2067	4236	0.161	0.491	0	0	0	0.2834	0.517	0.001	151500	0	0	0	303000	1128	2312	108178	0.081	0.000	0.000	NaN	546
		9	0.006715	161000	8485	155023	155000	167000	0	0	0	0	0.869	2272	4925	0.301	0.799	0	0	0	0.1117	0.854	0.001	161000	0	0	0	322000	1240	2688	110614	0.066	0.000	0.000	NaN	869
		10	0.006715	125500	36062	100100	100000	151000	0	0	0	0	0.960	2910	6157	0.894	0.147	0	0	0	0.09156	0.894	0.8427	125500	0	0	0	251000	1588	3360	178591	0.138	0.000	0.000	NaN	960
		11	0.003357	91000	0.000	91000	91000	91000	0	0	0	0	0.341	3921	5761	0.073	0.322	0	0	0	0.3629	0.329	0.3055	91000	0	0	0	91000	2140	3320	78440	0.041	0.000	0.000	NaN	341	6210	46.0614
1079 16019_6000X__0015		1	0.05036	140975	19722	141858	101127	173790	0	0	0	0	13570	2976	0.887	2529	5592	0	0	0	0.003437	5809	0.007	141949	0	0	0	2114626	1828	532	109532	2207	0.000	0.000	NaN	13570
		2	0.006715	144500	19092	131053	131000	158000	0	0	0	0	0.549	3086	1612	0.082	0.539	0	0	0	0.2795	0.545	0.9703	144500	0	0	0	289000	1684	1174	81298	0.032	0.000	0.000	NaN	549
		3	0.006715	155000	35355	130098	130000	180000	0	0	0	0	0.848	4570	2560	0.275	0.797	0	0	0	0.1172	0.843	0.001	155000	0	0	0	310000	2494	1397	109026	0.049	0.000	0.000	NaN	848
		4	0.006715	145000	19799	131055	131000	159000	0	0	0	0	1303	3949	0.911	0.621	1116	0	0	0	0.04969	1277	0.9737	145000	0	0	0	290000	2155	497	119103	0.111	0.000	0.000	NaN	1303
		5	0.003357	139000	0.000	139000	139000	139000	0	0	0	0	0.402	3003	2519	0.005	0.401	0	0	0	0.2613	0.401	0.4667	139000	0	0	0	139000	1639	1594	89215	0.005	0.000	0.000	NaN	402
		6	0.006715	149000	21213	134059	134000	164000	0	0	0	0	0.777	3163	4944	0.341	0.687	0	0	0	0.1398	0.767	0.001	149000	0	0	0	298000	1726	2698	116381	0.046	0.000	0.000	NaN	777
		7	0.006715	153000	5657	149016	149000	157000	0	0	0	0	1061	3602	5785	0.786	0.660	0	0	0	0.07492	1026	0.001	153000	0	0	0	306000	1966	3157	139998	0.086	0.000	0.000	NaN	1061
		8	0.006715	155500	43134	125119	125000	186000	0	0	0	0	1320	5202	4198	0.311	1253	0	0	0	0.04846	1290	0.001	155500	0	0	0	311000	2839	2291	103641	0.070	0.000	0.000	NaN	1320
		9	0.003357	128000	0.000	128000	128000	128000	0	0	0	0	0.247	4955	3643	0.115	0.214	0	0	0	0.693	0.243	0.4298	128000	0	0	0	128000	2704	1988	118301	0.013	0.000	0.000	NaN	247	6507	47.9514
1079 16019_6000X__0017		1	0.05372	185196	20596	165696	165548	241358	0	0	0	0	14659	1077	2028	5262	3635	0	0	0	0.003142	5514	0.010	178513	0	0	0	2963139	604	1495	160023	3466	0.000	0.000	NaN	14659
		2	0.006715	177500	12021	169033	169000	186000	0	0	0	0	0.487	4288	2265	0.401	0.264	0	0	0	0.3552	0.480	0.001	177500	0	0	0	355000	2340	1236	146674	0.023	0.000	0.000	NaN	487
		3	0.006715	210000	7071	205020	205000	215000	0	0	0	0	1057	4799	2600	0.995	0.275	0	0	0	0.07555	1032	0.001	210000	0	0	0	420000	2619	1419	164558	0.057	0.000	0.000	NaN	1057
		4	0.006715	164000	5657	160016	160000	168000	0	0	0	0	1028	6228	3529	0.104	1011	0	0	0	0.07984	1014	0.001	164000	0	0	0	328000	3399	2478	86269	0.067	0.000	0.000	NaN	1028
		5	0.01007	180222	40272	155140	155000	226667	0	0	0	0	1923	3842	5162	1814	0.506	0	0	0	0.03424	1883	0.002	159000	0	0	0	540667	2097	3093	15578	0.134	0.000	0.000	NaN	1923
		6	0.006715	176000	9899	169027	169000	183000	0	0	0	0	0.794	2166	5200	0.726	0.302	0	0	0	0.1338	0.786	0.001	176000	0	0	0	352000	1182	2838	157380	0.049	0.000	0.000	NaN	794
		7	0.003357	161000	0.000	161000	161000	161000	0	0	0	0	0.177	1770	4854	0.132	0.115	0	0	0	0.001	0.175	0.5406	161000	0	0	0	161000	966	2649	138814	0.011	0.000	0.000	NaN	177
		8	0.003357	157000	0.000	157000	157000	157000	0	0	0	0	0.164	1512	4563	0.077	0.132	0	0	0	0.002	0.153	0.5271	157000	0	0	0	157000	825	2490	120256	0.027	0.000	0.000	NaN	164
		9	0.006715	169500	14849	159041	159000	180000	0	0	0	0	1458	1017	2595	0.220	1369	0	0	0	0.0397	1371	0.001	169500	0	0	0	339000	633	1416	93218	0.168	0.000	0.000	NaN	1458
		10	0.006715	192500	20506	178057	178000	207000	0	0	0	0	0.935	2259	2047	0.891	0.159	0	0	0	0.09645	0.898	0.001	192500	0	0	0	385000	1233	1204	7386	0.104	0.000	0.000	NaN	935
		11	0.003357	214000	0.000	214000	214000	214000	0	0	0	0	0.229	3557	2162	0.225	0.027	0	0	0	0.8032	0.227	0.7185	214000	0	0	0	214000	1941	1180	173047	0.015	0.000	0.000	NaN	229	8252	56.2931
1079 16019_6000X__0021		1	0.05036	155918	41376	97956	97709	224059	0	0	0	0	13630	3152	0.852	2968	5548	0	0	0	0.003406	5570	0.008	155313	0	0	0	2338768	2468	3493	84184	2935	0.000	0.000	NaN	13630
		2	0.003357	82000	0.000	82000	82000	82000	0	0	0	0	0.429	4867	6113	0.374	0.198	0	0	0	0.2293	0.423	0.2753	82000	0	0	0	82000	2656	3444	27897	0.025	0.000	0.000	NaN	429
		3	0.01007	155586	30787	121115	121000	180000	0	0	0	0	1695	5497	4354	0.440	1612	0	0	0	0.04407	1671	0.002	165758	0	0	0	466758	3000	3256	74745	0.080	0.000	0.000	NaN	1695
		4	0.006715	168500	33234	145092	145000	192000	0	0	0	0	0.547	5746	2228	0.029	0.542	0	0	0	0.2818	0.543	0.001	168500	0	0	0	337000	3136	1216	91548	0.025	0.000	0.000	NaN	547
		5	0.01007	168805	20968	150081	150000	191415	0	0	0	0	1909	4097	0.821	1561	0.513	0	0	0	0.03472	1567	0.002	165000	0	0	0	506415	2236	728	4830	0.465	0.000	0.000	NaN	1909
		6	0.006715	137500	37477	111104	111000	164000	0	0	0	0	0.968	3350	1818	0.388	0.880	0	0	0	0.09014	0.961	0.9233	137500	0	0	0	275000	1828	1472	66171	0.022	0.000	0.000	NaN	968
		7	0.006715	125500	7778	120021	120000	131000	0	0	0	0	1128	3108	3386	0.161	1070	0	0	0	0.06629	1071	0.8427	125500	0	0	0	251000	1764	1848	91961	0.146	0.000	0.000	NaN	1128
		8	0.01007	163764	44625	138151	138000	215293	0	0	0	0	1763	3415	4903	0.953	1437	0	0	0	0.04074	1724	0.002	138000	0	0	0	491293	1864	2676	123555	0.138	0.000	0.000	NaN	1763	8439	61.9149
1079 16019_6000X__0025		1	0.04029	180344	52425	27407	27003	233942	0	0	0	0	11188	3743	0.806	2688	4244	0	0	0	0.004044	4325	0.007	192993	0	0	0	2164124	2793	443	101510	2527	0.000	0.000	NaN	11188
		2	0.006715	139000	2828	137008	137000	141000	0	0	0	0	0.628	5680	1299	0.407	0.456	0	0	0	0.2138	0.611	0.9334	139000	0	0	0	278000	3100	709	131719	0.056	0.000	0.000	NaN	628
		3	0.01007	180169	35254	145138	145000	215507	0	0	0	0	2234	6186	2631	0.209	2204	0	0	0	0.02535	2213	0.002	180000	0	0	0	540507	3376	2639	84870	0.090	0.000	0.000	NaN	2234
		4	0.006715	161000	36770	135102	135000	187000	0	0	0	0	1392	4834	4599	1275	0.418	0	0	0	0.04354	1332	0.001	161000	0	0	0	322000	2638	2510	163210	0.181	0.000	0.000	NaN	1392
		5	0.01007	154305	27478	132104	132000	185000	0	0	0	0	1735	3767	2818	0.786	1495	0	0	0	0.04206	1689	0.002	145914	0	0	0	462914	2056	1538	117732	0.170	0.000	0.000	NaN	1735
		6	0.01343	166543	22451	135102	135000	187174	0	0	0	0	2693	3740	0.781	1781	1363	0	0	0	0.02327	2164	0.002	172000	0	0	0	666174	2041	1170	37569	0.567	0.000	0.000	NaN	2693	8682	77.601
1079 16019_6000X__0025_left		1	0.047	155779	36221	155253	88621	220342	0	0	0	0	12562	1398	2904	3513	4326	0	0	0	0.003743	4722	0.007	157189	0	0	0	2180909	967	1702	125763	2728	0.000	0.000	NaN	12562
		2	0.006715	141000	8485	135023	135000	147000	0	0	0	0	1128	4614	5339	0.297	1055	0	0	0	0.06631	1096	0.9468	141000	0	0	0	282000	2518	2914	105709	0.116	0.000	0.000	NaN	1128
		3	0.003357	147000	0.000	147000	147000	147000	0	0	0	0	0.295	4652	6604	0.170	0.236	0	0	0	0.4863	0.291	0.4935	147000	0	0	0	147000	2539	3733	54211	0.016	0.000	0.000	NaN	295
		4	0.006715	131500	37477	105104	105000	158000	0	0	0	0	0.727	3240	7045	0.709	0.121	0	0	0	0.1596	0.719	0.883	131500	0	0	0	263000	1768	3845	170322	0.036	0.000	0.000	NaN	727
		5	0.006715	148500	0.707	148002	148000	149000	0	0	0	0	1354	2003	6100	1006	0.869	0	0	0	0.04602	1329	0.9972	148500	0	0	0	297000	1093	3329	139193	0.090	0.000	0.000	NaN	1354
		6	0.003357	120000	0.000	120000	120000	120000	0	0	0	0	0.464	1574	5253	0.231	0.390	0	0	0	0.196	0.453	0.4029	120000	0	0	0	120000	859	2867	120606	0.040	0.000	0.000	NaN	464
		7	0.01007	136690	12620	125049	125000	150070	0	0	0	0	1530	1442	3280	0.137	1495	0	0	0	0.05404	1498	0.001	135000	0	0	0	410070	814	2606	86634	0.106	0.000	0.000	NaN	1530
		8	0.003357	166000	0.000	166000	166000	166000	0	0	0	0	0.339	2151	2879	0.324	0.060	0	0	0	0.3676	0.330	0.5573	166000	0	0	0	166000	1174	1604	10561	0.024	0.000	0.000	NaN	339
		9	0.003357	124000	0.000	124000	124000	124000	0	0	0	0	0.240	3102	2989	0.115	0.209	0	0	0	0.7299	0.239	0.4163	124000	0	0	0	124000	1693	1631	118926	0.011	0.000	0.000	NaN	240
		10	0.006715	147500	20506	133057	133000	162000	0	0	0	0	0.838	3778	4005	0.577	0.583	0	0	0	0.1201	0.820	0.9905	147500	0	0	0	295000	2062	2186	134728	0.069	0.000	0.000	NaN	838	6915	55.047
1079 16019_8000X__0001		1	0.07051	146041	40694	87588	87296	236602	0	0	0	0	19125	0.616	1396	6300	5101	0	0	0	0.002422	7370	0.010	132814	0	0	0	3066853	408	1050	144532	3562	0.000	0.000	NaN	19125
		2	0.01007	109745	46882	66182	66000	159234	0	0	0	0	1856	4410	1924	1479	1072	0	0	0	0.03675	1826	0.001	104000	0	0	0	329234	2407	1050	144061	0.065	0.000	0.000	NaN	1856
		3	0.006715	114500	27577	95076	95000	134000	0	0	0	0	1173	6038	3078	0.671	0.929	0	0	0	0.06132	1146	0.7689	114500	0	0	0	229000	3295	1680	125825	0.088	0.000	0.000	NaN	1173
		4	0.01007	137487	50552	80186	80000	175000	0	0	0	0	1725	6791	4544	0.192	1682	0	0	0	0.04253	1684	0.001	157462	0	0	0	412462	3706	3398	87194	0.149	0.000	0.000	NaN	1725
		5	0.01343	171111	46397	113401	113208	212000	0	0	0	0	2692	3229	5292	2375	1116	0	0	0	0.02328	2624	0.002	179618	0	0	0	684443	1762	2888	154831	0.162	0.000	0.000	NaN	2692
		6	0.006715	158000	26870	139074	139000	177000	0	0	0	0	1029	1187	3196	0.630	0.755	0	0	0	0.07974	0.983	0.001	158000	0	0	0	316000	648	1744	129860	0.112	0.000	0.000	NaN	1029
		7	0.01343	130590	17734	109013	108938	147000	0	0	0	0	3055	0.572	1400	1766	1627	0	0	0	0.01809	2109	0.002	133210	0	0	0	522359	456	1616	44578	0.926	0.000	0.000	NaN	3055
		8	0.01007	111125	29162	88483	88374	144000	0	0	0	0	1463	2580	1466	1415	0.213	0	0	0	0.05916	1430	0.001	101000	0	0	0	333374	1408	800	171455	0.078	0.000	0.000	NaN	1463	12993	67.9373
1079 16019_8000X__0002		1	0.02682	144920	22553	102415	102261	181	0	0	0	0	12543	1802	0.756	3089	4717	0	0	0	0.002142	5129	0.004	148328	0	0	0	2028878	1554	3954	64182	2830	0.000	0.000	NaN	12543
		2	0.003831	159500	13435	150037	150000	169	0	0	0	0	0.495	4656	2839	0.158	0.465	0	0	0	0.1962	0.491	0.6111	159500	0	0	0	319000	3364	2387	71259	0.018	0.000	0.000	NaN	495
		3	0.001916	120000	0.000	120000	120000	120	0	0	0	0	0.385	2090	5354	0.370	0.062	0	0	0	0.1628	0.375	0.2299	120000	0	0	0	120000	1510	3868	170433	0.028	0.000	0.000	NaN	385
		4	0.003831	134500	31820	112088	112000	157	0	0	0	0	1336	1758	3565	0.129	1316	0	0	0	0.02699	1320	0.5153	134500	0	0	0	269000	1291	2576	94330	0.076	0.000	0.000	NaN	1336
		5	0.003831	135500	16263	124045	124000	147	0	0	0	0	0.695	2011	1794	0.386	0.561	0	0	0	0.09954	0.681	0.5191	135500	0	0	0	271000	1453	1701	55437	0.029	0.000	0.000	NaN	695
		6	0.003831	162000	5657	158016	158000	166	0	0	0	0	0.892	3236	0.754	0.872	0.116	0	0	0	0.06055	0.880	0.6207	162000	0	0	0	324000	2338	629	7595	0.034	0.000	0.000	NaN	892
		7	0.001916	143000	0.000	143000	143000	143	0	0	0	0	0.330	4274	0.783	0.203	0.253	0	0	0	0.2207	0.325	0.2739	143000	0	0	0	143000	3088	566	128774	0.020	0.000	0.000	NaN	330
		8	0.001916	140000	0.000	140000	140000	140	0	0	0	0	0.309	4805	2244	0.012	0.307	0	0	0	0.2528	0.308	0.2682	140000	0	0	0	140000	3472	1843	87678	0.010	0.000	0.000	NaN	309	4442	35.4142
1079 16019_8000X__0003		1	0.02682	166909	36355	62496	62227	200349	0	0	0	0	12780	0.886	0.808	4091	4075	0	0	0	0.002063	4163	0.004	173654	0	0	0	2336732	652	2276	12207	3735	0.000	0.000	NaN	12780
		2	0.003831	183500	2121	182006	182000	185000	0	0	0	0	0.534	4617	2497	0.354	0.365	0	0	0	0.1689	0.509	0.703	183500	0	0	0	367000	3336	2068	45881	0.057	0.000	0.000	NaN	534
		3	0.001916	218000	0.000	218000	218000	218000	0	0	0	0	0.213	4883	2098	0.083	0.183	0	0	0	0.5282	0.201	0.4176	218000	0	0	0	218000	3528	1516	114444	0.030	0.000	0.000	NaN	213
		4	0.003831	163000	26870	144074	144000	182000	0	0	0	0	0.593	4490	1583	0.388	0.443	0	0	0	0.1367	0.589	0.6245	163000	0	0	0	326000	3244	1144	131186	0.022	0.000	0.000	NaN	593
		5	0.003831	174500	3536	172010	172000	177000	0	0	0	0	0.517	4019	1224	0.448	0.227	0	0	0	0.18	0.503	0.6685	174500	0	0	0	349000	2904	884	153153	0.035	0.000	0.000	NaN	517
		6	0.005747	118286	18849	97070	97000	132859	0	0	0	0	1820	2192	0.775	1661	0.404	0	0	0	0.0218	1676	0.6798	125000	0	0	0	354859	1584	688	172218	0.283	0.000	0.000	NaN	1820
		7	0.001916	116000	0.000	116000	116000	116000	0	0	0	0	0.319	1805	1091	0.255	0.183	0	0	0	0.2359	0.313	0.2222	116000	0	0	0	116000	1304	920	35655	0.027	0.000	0.000	NaN	319
		8	0.001916	59000	0.000	59000	59000	59000	0	0	0	0	0.318	1379	1517	0.177	0.227	0	0	0	0.2386	0.288	0.113	59000	0	0	0	59000	996	1260	52028	0.054	0.000	0.000	NaN	318
		9	0.003831	141500	4950	138014	138000	145000	0	0	0	0	0.560	0.913	2458	0.238	0.482	0	0	0	0.1537	0.535	0.5421	141500	0	0	0	283000	664	2124	64231	0.047	0.000	0.000	NaN	560
		10	0.001916	143000	0.000	143000	143000	143000	0	0	0	0	0.199	0.952	3194	0.055	0.183	0	0	0	0.6088	0.191	0.2739	143000	0	0	0	143000	688	2308	106858	0.029	0.000	0.000	NaN	199
		11	0.001916	144000	0.000	144000	144000	144000	0	0	0	0	0.351	1107	3626	0.233	0.244	0	0	0	0.1949	0.337	0.2758	144000	0	0	0	144000	800	2620	133668	0.034	0.000	0.000	NaN	351
		12	0.001916	210000	0.000	210000	210000	210000	0	0	0	0	0.385	1423	4102	0.260	0.277	0	0	0	0.1627	0.380	0.4023	210000	0	0	0	210000	1028	2964	133229	0.021	0.000	0.000	NaN	385
		13	0.001916	122000	0.000	122000	122000	122000	0	0	0	0	0.252	1916	4667	0.221	0.089	0	0	0	0.3786	0.239	0.2337	122000	0	0	0	122000	1384	3372	158199	0.030	0.000	0.000	NaN	252
		14	0.003831	173500	45962	141127	141000	206000	0	0	0	0	0.519	2502	4778	0.504	0.072	0	0	0	0.179	0.509	0.6647	173500	0	0	0	347000	1808	3504	8130	0.042	0.000	0.000	NaN	519
		15	0.005747	177091	6904	172297	172272	185000	0	0	0	0	1648	3211	3837	1323	0.891	0	0	0	0.02659	1595	0.001	174000	0	0	0	531272	2320	3416	33966	0.121	0.000	0.000	NaN	1648
		16	0.003831	155500	26163	137072	137000	174000	0	0	0	0	0.533	4595	3106	0.061	0.515	0	0	0	0.1697	0.515	0.5958	155500	0	0	0	311000	3320	2244	92463	0.051	0.000	0.000	NaN	533	8761	68.5524
1079 16019_8000X__0005		1	0.02682	130434	50685	41266	40909	223763	0	0	0	0	12966	1212	0.515	3239	4916	0	0	0	0.002005	5102	0.003	114355	0	0	0	1826069	1512	3924	67108	2864	0.000	0.000	NaN	12966
		2	0.001916	164000	0.000	164000	164000	164000	0	0	0	0	0.401	2021	1102	0.271	0.288	0	0	0	0.1498	0.396	0.3142	164000	0	0	0	164000	1460	1004	46701	0.018	0.000	0.000	NaN	401
		3	0.009578	129361	25671	103129	103000	168955	0	0	0	0	3514	2585	0.476	1888	1844	0	0	0	0.009747	2328	0.001	128521	0	0	0	646807	1872	628	141468	1094	0.000	0.000	NaN	3514
		4	0.003831	113000	1414	112004	112000	114000	0	0	0	0	0.494	4141	2525	0.161	0.465	0	0	0	0.1973	0.492	0.4329	113000	0	0	0	226000	2992	2160	70953	0.018	0.000	0.000	NaN	494
		5	0.003831	122500	102530	50283	50000	195000	0	0	0	0	0.787	3742	3183	0.327	0.709	0	0	0	0.07777	0.780	0.4693	122500	0	0	0	245000	2704	2812	65253	0.031	0.000	0.000	NaN	787
		6	0.001916	205000	0.000	205000	205000	205000	0	0	0	0	0.181	3156	4667	0.078	0.155	0	0	0	0.7373	0.173	0.3927	205000	0	0	0	205000	2280	3484	63435	0.017	0.000	0.000	NaN	181
		7	0.001916	158000	0.000	158000	158000	158000	0	0	0	0	0.297	2242	5398	0.288	0.044	0	0	0	0.2727	0.290	0.3027	158000	0	0	0	158000	1620	3924	6582	0.027	0.000	0.000	NaN	297
		8	0.001916	97000	0.000	97000	97000	97000	0	0	0	0	0.311	1201	3106	0.050	0.304	0	0	0	0.2488	0.309	0.1858	97000	0	0	0	97000	868	2464	80707	0.015	0.000	0.000	NaN	311
		9	0.003831	109500	13435	100037	100000	119000	0	0	0	0	0.876	1224	3621	0.172	0.836	0	0	0	0.06276	0.853	0.4195	109500	0	0	0	219000	884	2616	101602	0.036	0.000	0.000	NaN	876
		10	0.003831	118500	33234	95092	95000	142000	0	0	0	0	0.642	1406	1855	0.299	0.554	0	0	0	0.1168	0.629	0.454	118500	0	0	0	237000	1016	1740	61631	0.045	0.000	0.000	NaN	642	7503	57.8667
1079 16019_8000X__0006		1	0.02682	160649	29297	120299	120119	211909	0	0	0	0	12787	1578	0.556	3073	4891	0	0	0	0.002061	5104	0.004	156246	0	0	0	2249091	1272	486	110676	2661	0.000	0.000	NaN	12787
		2	0.003831	161000	49497	126137	126000	196000	0	0	0	0	0.638	3803	1320	0.316	0.548	0	0	0	0.1184	0.632	0.6168	161000	0	0	0	322000	2748	954	119932	0.021	0.000	0.000	NaN	638
		3	0.005747	145870	38569	118749	118609	190000	0	0	0	0	1568	4277	2184	0.340	1503	0	0	0	0.02936	1541	0.8383	129000	0	0	0	437609	3090	1578	102763	0.108	0.000	0.000	NaN	1568
		4	0.003831	171000	11314	163031	163000	179000	0	0	0	0	1105	4260	4019	0.357	1013	0	0	0	0.0394	1074	0.6551	171000	0	0	0	342000	3078	3636	70585	0.115	0.000	0.000	NaN	1105
		5	0.003831	118000	26870	99074	99000	137000	0	0	0	0	0.853	3330	5165	0.731	0.357	0	0	0	0.06619	0.810	0.4521	118000	0	0	0	236000	2406	3984	25514	0.110	0.000	0.000	NaN	853
		6	0.003831	131500	44548	100123	100000	163000	0	0	0	0	0.734	2167	4177	0.332	0.631	0	0	0	0.08938	0.713	0.5038	131500	0	0	0	263000	1566	3018	117759	0.055	0.000	0.000	NaN	734
		7	0.001916	217000	0.000	217000	217000	217000	0	0	0	0	0.479	1860	2915	0.199	0.415	0	0	0	0.105	0.461	0.4157	217000	0	0	0	217000	1344	2106	115641	0.040	0.000	0.000	NaN	479
		8	0.001916	194000	0.000	194000	194000	194000	0	0	0	0	0.384	1727	2375	0.116	0.357	0	0	0	0.163	0.376	0.3716	194000	0	0	0	194000	1248	1716	108034	0.025	0.000	0.000	NaN	384
		9	0.003831	153000	15556	142043	142000	164000	0	0	0	0	0.639	1528	1644	0.174	0.606	0	0	0	0.1178	0.631	0.5862	153000	0	0	0	306000	1104	1188	106049	0.041	0.000	0.000	NaN	639
		10	0.005747	177459	30398	142482	142377	196000	0	0	0	0	1663	1586	0.490	1470	0.340	0	0	0	0.02613	1470	0.001	194000	0	0	0	532377	1146	600	0.971	0.332	0.000	0.000	NaN	1663	8063	63.0562
1079 16019_8000X__0007		1	0.03257	163437	45369	84787	84501	231	0	0	0	0	15583	0.515	0.324	4817	4941	0	0	0	0.001685	5733	0.005	168083	0	0	0	2778436	804	540	133591	4014	0.000	0.000	NaN	15583
		2	0.003831	166000	59397	124164	124000	208	0	0	0	0	0.779	2732	0.266	0.731	0.108	0	0	0	0.0793	0.731	0.636	166000	0	0	0	332000	1974	252	178047	0.094	0.000	0.000	NaN	779
		3	0.001916	196000	0.000	196000	196000	196	0	0	0	0	0.395	2076	0.374	0.382	0.050	0	0	0	0.1542	0.385	0.3755	196000	0	0	0	196000	1500	270	172569	0.038	0.000	0.000	NaN	395
		4	0.003831	139000	22627	123062	123000	155	0	0	0	0	0.608	1055	0.581	0.498	0.291	0	0	0	0.1302	0.577	0.5325	139000	0	0	0	278000	762	630	30256	0.080	0.000	0.000	NaN	608
		5	0.003831	85500	20506	71057	71000	100	0	0	0	0	0.911	0.498	1844	0.233	0.864	0	0	0	0.05803	0.894	0.3276	85500	0	0	0	171000	360	1332	105068	0.059	0.000	0.000	NaN	911
		6	0.001916	122000	0.000	122000	122000	122	0	0	0	0	0.349	0.756	2890	0.100	0.324	0	0	0	0.1978	0.339	0.2337	122000	0	0	0	122000	546	2088	107103	0.031	0.000	0.000	NaN	349
		7	0.003831	165000	38184	138105	138000	192	0	0	0	0	0.538	0.963	3372	0.241	0.473	0	0	0	0.166	0.531	0.6322	165000	0	0	0	330000	696	2436	116966	0.040	0.000	0.000	NaN	538
		8	0.001916	141000	0.000	141000	141000	141	0	0	0	0	0.325	1794	4601	0.274	0.149	0	0	0	0.2282	0.312	0.2701	141000	0	0	0	141000	1296	3324	151390	0.035	0.000	0.000	NaN	325
		9	0.001916	159000	0.000	159000	159000	159	0	0	0	0	0.319	2392	4941	0.266	0.166	0	0	0	0.2366	0.313	0.3046	159000	0	0	0	159000	1728	3570	147995	0.022	0.000	0.000	NaN	319
		10	0.003831	162000	12728	153035	153000	171	0	0	0	0	0.516	2931	5207	0.515	0.017	0	0	0	0.1808	0.515	0.6207	162000	0	0	0	324000	2118	3774	1848	0.010	0.000	0.000	NaN	516
		11	0.001916	149000	0.000	149000	149000	149	0	0	0	0	0.327	3621	5223	0.324	0.025	0	0	0	0.2248	0.325	0.2854	149000	0	0	0	149000	2616	3792	4399	0.017	0.000	0.000	NaN	327
		12	0.001916	150000	0.000	150000	150000	150	0	0	0	0	0.283	4177	5232	0.282	0.008	0	0	0	0.3001	0.282	0.2873	150000	0	0	0	150000	3018	3786	1685	0.008	0.000	0.000	NaN	283
		13	0.001916	224000	0.000	224000	224000	224	0	0	0	0	0.332	5066	3073	0.050	0.324	0	0	0	0.2184	0.328	0.4291	224000	0	0	0	224000	3660	2220	98746	0.019	0.000	0.000	NaN	332
		14	0.001916	130000	0.000	130000	130000	130	0	0	0	0	0.191	5049	2632	0.000	0.191	0	0	0	0.6599	0.191	0.249	130000	0	0	0	130000	3648	1902	90000	0.000	0.000	0.000	NaN	191
		15	0.001916	106000	0.000	106000	106000	106	0	0	0	0	0.277	4501	1661	0.166	0.216	0	0	0	0.314	0.272	0.2031	106000	0	0	0	106000	3252	1200	127569	0.017	0.000	0.000	NaN	277
		16	0.001916	130000	0.000	130000	130000	130	0	0	0	0	0.307	4111	1096	0.174	0.241	0	0	0	0.2558	0.297	0.249	130000	0	0	0	130000	2970	792	125910	0.032	0.000	0.000	NaN	307	6457	41.4362
1079 16019_8000X__0008		1	0.02873	152980	52502	66687	66381	222981	0	0	0	0	13801	0.407	1096	5066	3496	0	0	0	0.001896	5144	0.004	146945	0	0	0	2294706	336	2562	13251	3451	0.000	0.000	NaN	13801
		2	0.01149	183179	59082	83292	83000	232598	0	0	0	0	4539	3147	1603	2275	2931	0	0	0	0.00701	3395	0.002	212097	0	0	0	1099075	2322	3270	59421	1134	0.000	0.000	NaN	4539
		3	0.005747	136278	56756	95207	95000	201000	0	0	0	0	1641	1345	4210	1503	0.365	0	0	0	0.02682	1533	0.7832	112834	0	0	0	408834	972	3042	168751	0.244	0.000	0.000	NaN	1641
		4	0.001916	75000	0.000	75000	75000	75000	0	0	0	0	0.317	0.864	4160	0.291	0.058	0	0	0	0.2393	0.296	0.1437	75000	0	0	0	75000	624	3006	168690	0.042	0.000	0.000	NaN	317
		5	0.003831	95000	9899	88027	88000	102000	0	0	0	0	1242	0.399	2649	0.233	1113	0	0	0	0.03119	1115	0.364	95000	0	0	0	190000	402	2718	86158	0.213	0.000	0.000	NaN	1242
		6	0.001916	89000	0.000	89000	89000	89000	0	0	0	0	0.288	0.897	2143	0.174	0.216	0	0	0	0.2907	0.278	0.1705	89000	0	0	0	89000	648	1704	51072	0.033	0.000	0.000	NaN	288
		7	0.001916	84000	0.000	84000	84000	84000	0	0	0	0	0.257	4509	1320	0.191	0.133	0	0	0	0.3631	0.233	0.1609	84000	0	0	0	84000	3258	954	145176	0.035	0.000	0.000	NaN	257	8284	60.0246
1079 16019_8000X__0009		1	0.02299	155112	46440	63909	63607	217992	0	0	0	0	10983	1636	1030	2649	4160	0	0	0	0.002395	4352	0.004	156311	0	0	0	1861345	1446	744	107432	2454	0.000	0.000	NaN	10983
		2	0.003831	160000	5657	156016	156000	164000	0	0	0	0	0.873	2259	1096	0.797	0.316	0	0	0	0.06318	0.857	0.613	160000	0	0	0	320000	1632	792	158405	0.047	0.000	0.000	NaN	873
		3	0.003831	116500	96874	48268	48000	185000	0	0	0	0	0.591	3886	2275	0.208	0.523	0	0	0	0.1376	0.563	0.4463	116500	0	0	0	233000	2808	1644	111644	0.068	0.000	0.000	NaN	591
		4	0.001916	99000	0.000	99000	99000	99000	0	0	0	0	0.134	4268	3496	0.042	0.125	0	0	0	0.001	0.131	0.1896	99000	0	0	0	99000	3084	2526	108435	0.011	0.000	0.000	NaN	134
		5	0.003831	192000	12728	183035	183000	201000	0	0	0	0	1041	3886	3820	0.432	0.905	0	0	0	0.04439	1003	0.7356	192000	0	0	0	384000	2808	3414	64496	0.106	0.000	0.000	NaN	1041
		6	0.003831	148000	38184	121105	121000	175000	0	0	0	0	1013	1769	3438	0.399	0.872	0	0	0	0.04692	0.959	0.567	148000	0	0	0	296000	1278	2484	114567	0.104	0.000	0.000	NaN	1013
		7	0.003831	156500	45962	124127	124000	189000	0	0	0	0	0.909	2566	4718	0.648	0.473	0	0	0	0.05821	0.802	0.5996	156500	0	0	0	313000	1854	3409	143842	0.197	0.000	0.000	NaN	909
		8	0.001916	104000	0.000	104000	104000	104000	0	0	0	0	0.345	1639	1052	0.327	0.083	0	0	0	0.2025	0.337	0.1992	104000	0	0	0	104000	1184	820	14265	0.032	0.000	0.000	NaN	345	4906	44.669
1079 16019_8000X__0012		1	0.03065	122949	39439	74264	74	209081	0	0	0	0	14554	0.615	0.390	3978	5190	0	0	0	0.001818	5295	0.004	112968	0	0	0	1967191	1212	384	110567	3710	0.000	0.000	NaN	14554
		2	0.003831	184000	48083	150133	150	218000	0	0	0	0	1181	4235	2226	0.399	1071	0	0	0	0.0345	1143	0.7049	184000	0	0	0	368000	3060	1608	110410	0.057	0.000	0.000	NaN	1181
		3	0.003831	124000	15556	113043	113	135000	0	0	0	0	1003	2242	5232	0.905	0.349	0	0	0	0.04787	0.970	0.4751	124000	0	0	0	248000	1620	3780	158927	0.104	0.000	0.000	NaN	1003
		4	0.001916	160000	0.000	160000	160	160000	0	0	0	0	0.429	1204	4219	0.257	0.332	0	0	0	0.1307	0.420	0.3065	160000	0	0	0	160000	870	3048	127776	0.025	0.000	0.000	NaN	429
		5	0.001916	194000	0.000	194000	194	194000	0	0	0	0	0.426	0.880	3546	0.161	0.376	0	0	0	0.1324	0.409	0.3716	194000	0	0	0	194000	636	2562	113097	0.053	0.000	0.000	NaN	426
		6	0.003831	143500	16263	132045	132	155000	0	0	0	0	0.765	0.642	2743	0.216	0.709	0	0	0	0.08236	0.741	0.5498	143500	0	0	0	287000	464	1982	106945	0.041	0.000	0.000	NaN	765
		7	0.003831	82500	9192	76025	76	89000	0	0	0	0	1138	0.653	1387	0.238	1080	0	0	0	0.03721	1104	0.3161	82500	0	0	0	165000	476	1782	77845	0.099	0.000	0.000	NaN	1138
		8	0.009578	132850	20995	108095	108	156736	0	0	0	0	4062	1013	0.388	3161	1428	0	0	0	0.007295	3235	0.001	137000	0	0	0	664250	732	816	167748	1040	0.000	0.000	NaN	4062	9004	61.8662
1079 16019_8000X__0014		1	0.0249	151733	22780	119156	119	198951	0	0	0	0	11197	1171	1204	3313	3355	0	0	0	0.002496	3537	0.004	149126	0	0	0	1972523	846	1404	159523	3231	0.000	0.000	NaN	11197
		2	0.003831	162500	40305	134111	134	191000	0	0	0	0	1055	2292	1221	1021	0.116	0	0	0	0.04323	1022	0.6226	162500	0	0	0	325000	1656	936	1397	0.072	0.000	0.000	NaN	1055
		3	0.009578	152635	70216	73167	72884	217988	0	0	0	0	3665	3347	1520	1113	2890	0	0	0	0.008959	2926	0.001	184302	0	0	0	763174	2418	3186	81019	0.892	0.000	0.000	NaN	3665
		4	0.001916	163000	0.000	163000	163000	163000	0	0	0	0	0.239	2328	4443	0.216	0.089	0	0	0	0.4222	0.233	0.3122	163000	0	0	0	163000	1682	3210	157694	0.021	0.000	0.000	NaN	239
		5	0.001916	189000	0.000	189000	189000	189000	0	0	0	0	0.344	1702	4022	0.260	0.221	0	0	0	0.2035	0.342	0.3621	189000	0	0	0	189000	1230	2906	139600	0.015	0.000	0.000	NaN	344
		6	0.001916	176000	0.000	176000	176000	176000	0	0	0	0	0.280	1248	3081	0.122	0.249	0	0	0	0.3075	0.277	0.3371	176000	0	0	0	176000	902	2226	116053	0.013	0.000	0.000	NaN	280
		7	0.003831	108500	10607	101029	101000	116000	0	0	0	0	0.653	1237	1359	0.410	0.482	0	0	0	0.113	0.632	0.4157	108500	0	0	0	217000	894	1330	49616	0.044	0.000	0.000	NaN	653	6236	55.6935
1079 16019_8000X__0016		1	0.02873	147725	30555	101291	101116	190393	0	0	0	0	14335	0.216	1243	5265	3504	0	0	0	0.001757	5785	0.004	160089	0	0	0	2215876	240	3268	29878	2782	0.000	0.000	NaN	14335
		2	0.005747	164905	27710	146099	146000	196714	0	0	0	0	1639	4324	1251	1152	0.842	0	0	0	0.02687	1426	0.9477	152000	0	0	0	494714	3124	904	143842	0.326	0.000	0.000	NaN	1639
		3	0.003831	197000	2828	195008	195000	199000	0	0	0	0	0.824	4872	2707	0.570	0.570	0	0	0	0.0709	0.806	0.7548	197000	0	0	0	394000	3520	2368	45000	0.051	0.000	0.000	NaN	824
		4	0.003831	115500	27577	96076	96000	135000	0	0	0	0	1408	1788	1345	1379	0.177	0	0	0	0.02428	1388	0.4425	115500	0	0	0	231000	1292	1100	6643	0.067	0.000	0.000	NaN	1408
		5	0.001916	143000	0.000	143000	143000	143000	0	0	0	0	0.401	0.808	1921	0.205	0.332	0	0	0	0.1496	0.390	0.2739	143000	0	0	0	143000	584	1628	58339	0.036	0.000	0.000	NaN	401
		6	0.001916	187000	0.000	187000	187000	187000	0	0	0	0	0.472	0.244	2967	0.111	0.448	0	0	0	0.108	0.462	0.3582	187000	0	0	0	187000	176	2468	76130	0.044	0.000	0.000	NaN	472
		7	0.003831	131500	43134	101119	101000	162000	0	0	0	0	0.745	0.631	4407	0.648	0.360	0	0	0	0.08686	0.741	0.5038	131500	0	0	0	263000	456	3444	29055	0.021	0.000	0.000	NaN	745
		8	0.003831	156000	2828	154008	154000	158000	0	0	0	0	0.738	0.194	3676	0.072	0.731	0	0	0	0.08831	0.734	0.5977	156000	0	0	0	312000	140	2656	95625	0.033	0.000	0.000	NaN	738	6227	43.4391
1079 16019_8000X__0018		1	0.02873	153549	43944	84661	84358	239469	0	0	0	0	13683	0.282	1030	4792	3754	0	0	0	0.001929	4833	0.004	148120	0	0	0	2303229	210	1848	171800	3652	0.000	0.000	NaN	13683
		2	0.003831	175000	11314	167031	167000	183000	0	0	0	0	1042	2014	0.992	1038	0.033	0	0	0	0.04433	1038	0.6705	175000	0	0	0	350000	1455	717	178854	0.022	0.000	0.000	NaN	1042
		3	0.003831	131000	16971	119047	119000	143000	0	0	0	0	0.492	1291	1005	0.477	0.108	0	0	0	0.1987	0.490	0.5019	131000	0	0	0	262000	933	804	12740	0.011	0.000	0.000	NaN	492
		4	0.001916	152000	0.000	152000	152000	152000	0	0	0	0	0.356	0.565	1528	0.228	0.262	0	0	0	0.1904	0.347	0.2912	152000	0	0	0	152000	408	1293	48879	0.027	0.000	0.000	NaN	356
		5	0.001916	180000	0.000	180000	180000	180000	0	0	0	0	0.361	0.951	3983	0.274	0.233	0	0	0	0.1844	0.359	0.3448	180000	0	0	0	180000	687	2878	139686	0.016	0.000	0.000	NaN	361
		6	0.001916	128000	0.000	128000	128000	128000	0	0	0	0	0.300	3200	4717	0.282	0.078	0	0	0	0.2675	0.293	0.2452	128000	0	0	0	128000	2312	3464	15350	0.029	0.000	0.000	NaN	300
		7	0.001916	203000	0.000	203000	203000	203000	0	0	0	0	0.284	3676	4578	0.260	0.078	0	0	0	0.2988	0.272	0.3889	203000	0	0	0	203000	2656	3364	16587	0.040	0.000	0.000	NaN	284
		8	0.003831	154000	16971	142047	142000	166000	0	0	0	0	0.658	4130	4041	0.526	0.393	0	0	0	0.1111	0.657	0.59	154000	0	0	0	308000	2984	3204	36773	0.020	0.000	0.000	NaN	658
		9	0.003831	158500	27577	139076	139000	178000	0	0	0	0	0.757	4933	3001	0.155	0.720	0	0	0	0.08397	0.727	0.6072	158500	0	0	0	317000	3564	2688	82117	0.086	0.000	0.000	NaN	757
		10	0.003831	167500	2121	166006	166000	169000	0	0	0	0	0.986	4601	1832	0.399	0.864	0	0	0	0.0495	0.951	0.6417	167500	0	0	0	335000	3324	1324	114775	0.106	0.000	0.000	NaN	986
		11	0.003831	143000	46669	110129	110000	176000	0	0	0	0	1181	3239	1046	1057	0.465	0	0	0	0.03452	1155	0.5479	143000	0	0	0	286000	2340	756	156261	0.082	0.000	0.000	NaN	1181	6417	46.8976
1079 16019_8000X__0019		1	0.02682	189975	27213	205231	143840	233390	0	0	0	0	13316	0.531	0.623	4501	4144	0	0	0	0.001901	5341	0.005	179616	0	0	0	2659650	504	804	140742	2927	0.000	0.000	NaN	13316
		2	0.001916	209000	0.000	209000	209000	209000	0	0	0	0	0.285	3748	1639	0.188	0.210	0	0	0	0.2968	0.282	0.4004	209000	0	0	0	209000	2708	1184	131820	0.013	0.000	0.000	NaN	285
		3	0.003831	190000	11314	182031	182000	198000	0	0	0	0	0.533	3100	1157	0.432	0.299	0	0	0	0.1696	0.525	0.7279	190000	0	0	0	380000	2240	836	145305	0.015	0.000	0.000	NaN	533
		4	0.003831	164500	43134	134119	134000	195000	0	0	0	0	0.599	2336	0.681	0.498	0.316	0	0	0	0.1341	0.590	0.6302	164500	0	0	0	329000	1688	492	147653	0.034	0.000	0.000	NaN	599
		5	0.003831	174000	25456	156070	156000	192000	0	0	0	0	0.509	1633	0.609	0.498	0.044	0	0	0	0.1855	0.500	0.6666	174000	0	0	0	348000	1180	472	5080	0.018	0.000	0.000	NaN	509
		6	0.001916	156000	0.000	156000	156000	156000	0	0	0	0	0.339	0.504	1478	0.100	0.321	0	0	0	0.2098	0.336	0.2988	156000	0	0	0	156000	364	1300	72759	0.018	0.000	0.000	NaN	339
		7	0.003831	182000	46669	149129	149000	215000	0	0	0	0	0.526	1207	3217	0.382	0.354	0	0	0	0.1743	0.521	0.6973	182000	0	0	0	364000	872	2324	137153	0.014	0.000	0.000	NaN	526
		8	0.001916	183000	0.000	183000	183000	183000	0	0	0	0	0.222	2536	4285	0.199	0.089	0	0	0	0.4896	0.218	0.3506	183000	0	0	0	183000	1832	3096	156038	0.012	0.000	0.000	NaN	222
		9	0.003831	180000	0.000	180000	180000	180000	0	0	0	0	1289	2984	4440	1218	0.321	0	0	0	0.02899	1260	0.6896	180000	0	0	0	360000	2156	3208	165231	0.075	0.000	0.000	NaN	1289
		10	0.001916	214000	0.000	214000	214000	214000	0	0	0	0	0.303	4617	4440	0.221	0.188	0	0	0	0.2617	0.287	0.4099	214000	0	0	0	214000	3336	3344	39523	0.030	0.000	0.000	NaN	303
		11	0.001916	170000	0.000	170000	170000	170000	0	0	0	0	0.356	4922	3958	0.050	0.349	0	0	0	0.1903	0.352	0.3257	170000	0	0	0	170000	3556	3112	81870	0.018	0.000	0.000	NaN	356
		12	0.001916	181000	0.000	181000	181000	181000	0	0	0	0	0.426	4872	3383	0.161	0.388	0	0	0	0.1326	0.419	0.3467	181000	0	0	0	181000	3520	2444	112504	0.025	0.000	0.000	NaN	426	5387	40.4551
1079 16019_8000X__0020		1	0.0249	131425	28973	84925	84729	185515	0	0	0	0	12150	0.631	1046	3754	4036	0	0	0	0.00212	4812	0.003	136444	0	0	0	1708529	816	3606	52715	2777	0.000	0.000	NaN	12150
		2	0.003831	134500	21920	119061	119000	150000	0	0	0	0	0.532	0.686	3713	0.083	0.511	0	0	0	0.1703	0.517	0.5153	134500	0	0	0	269000	496	3052	80764	0.039	0.000	0.000	NaN	532
		3	0.001916	168000	0.000	168000	168000	168000	0	0	0	0	0.385	0.778	3138	0.125	0.357	0	0	0	0.162	0.378	0.3218	168000	0	0	0	168000	562	2525	70769	0.035	0.000	0.000	NaN	385
		4	0.003831	145000	60811	102168	102000	188000	0	0	0	0	1456	1309	1626	1013	0.980	0	0	0	0.02272	1409	0.5555	145000	0	0	0	290000	946	1883	44045	0.154	0.000	0.000	NaN	1456
		5	0.001916	125000	0.000	125000	125000	125000	0	0	0	0	0.207	1010	2769	0.141	0.145	0	0	0	0.5606	0.203	0.2395	125000	0	0	0	125000	730	2106	45830	0.018	0.000	0.000	NaN	207
		6	0.005747	151892	57043	104217	104000	215000	0	0	0	0	2235	2821	1050	1536	0.963	0	0	0	0.01445	1727	0.8729	136677	0	0	0	455677	2038	885	152819	0.631	0.000	0.000	NaN	2235
		7	0.003831	120500	43134	90119	90000	151000	0	0	0	0	0.784	2958	4097	0.569	0.511	0	0	0	0.07839	0.762	0.4617	120500	0	0	0	241000	2137	3326	41685	0.059	0.000	0.000	NaN	784
		8	0.003831	154000	9899	147027	147000	161000	0	0	0	0	1254	0.931	4753	1175	0.266	0	0	0	0.03064	1198	0.59	154000	0	0	0	308000	673	3434	168807	0.157	0.000	0.000	NaN	1254	6853	56.4033
1079 16019_8000X__0022		1	0.02107	141764	22222	109126	109	173411	0	0	0	0	10019	1788	1067	2314	3809	0	0	0	0.002638	3837	0.003	145501	0	0	0	1559403	2068	3523	80198	2301	0.000	0.000	NaN	10019
		2	0.005747	140458	19796	118073	118	155374	0	0	0	0	1920	2375	1078	1617	0.471	0	0	0	0.0196	1617	0.8072	148000	0	0	0	421374	1716	1119	0.981	0.456	0.000	0.000	NaN	1920
		3	0.001916	129000	0.000	129000	129	129000	0	0	0	0	0.184	4102	2811	0.017	0.183	0	0	0	0.7091	0.183	0.2471	129000	0	0	0	129000	2964	2163	84806	0.009	0.000	0.000	NaN	184
		4	0.003831	137500	91217	73252	73	202000	0	0	0	0	0.933	3388	4023	0.537	0.747	0	0	0	0.0553	0.920	0.5268	137500	0	0	0	275000	2448	3447	54302	0.062	0.000	0.000	NaN	933
		5	0.005747	130132	12984	119050	119	144395	0	0	0	0	1770	1810	2794	0.437	1644	0	0	0	0.02304	1699	0.7478	127000	0	0	0	390395	1316	2019	104534	0.202	0.000	0.000	NaN	1770
		6	0.001916	128000	0.000	128000	128	128000	0	0	0	0	0.400	1866	2030	0.155	0.365	0	0	0	0.1507	0.397	0.2452	128000	0	0	0	128000	1348	1731	67011	0.014	0.000	0.000	NaN	400	5207	51.9713
1079 16019_8000X__0023		1	0.03065	155824	31858	96783	96554	213831	0	0	0	0	14657	0.257	0.656	4750	4609	0	0	0	0.001793	5587	0.005	154616	0	0	0	2493186	630	3690	49159	3355	0.000	0.000	NaN	14657
		2	0.003831	163500	36062	138100	138000	189000	0	0	0	0	0.556	4559	2516	0.249	0.490	0	0	0	0.1557	0.550	0.6264	163500	0	0	0	327000	3294	2172	63048	0.029	0.000	0.000	NaN	556
		3	0.001916	116000	0.000	116000	116000	116000	0	0	0	0	0.211	4949	1902	0.017	0.208	0	0	0	0.5405	0.208	0.2222	116000	0	0	0	116000	3576	1524	85426	0.011	0.000	0.000	NaN	211
		4	0.001916	129000	0.000	129000	129000	129000	0	0	0	0	0.250	4866	1204	0.125	0.216	0	0	0	0.3858	0.249	0.2471	129000	0	0	0	129000	3516	870	119982	0.006	0.000	0.000	NaN	250
		5	0.003831	122500	3536	120010	120000	125000	0	0	0	0	0.570	2682	0.698	0.515	0.208	0	0	0	0.1482	0.555	0.4693	122500	0	0	0	245000	1938	654	21961	0.033	0.000	0.000	NaN	570
		6	0.001916	130000	0.000	130000	130000	130000	0	0	0	0	0.392	1080	1918	0.266	0.266	0	0	0	0.1564	0.376	0.249	130000	0	0	0	130000	780	1578	45000	0.047	0.000	0.000	NaN	392
		7	0.001916	162000	0.000	162000	162000	162000	0	0	0	0	0.206	0.457	3114	0.116	0.166	0	0	0	0.5667	0.203	0.3103	162000	0	0	0	162000	330	2370	55008	0.015	0.000	0.000	NaN	206
		8	0.001916	125000	0.000	125000	125000	125000	0	0	0	0	0.408	1644	5174	0.399	0.066	0	0	0	0.1445	0.404	0.2395	125000	0	0	0	125000	1188	3786	9462	0.026	0.000	0.000	NaN	408
		9	0.001916	104000	0.000	104000	104000	104000	0	0	0	0	0.451	3862	3604	0.274	0.340	0	0	0	0.1185	0.437	0.1992	104000	0	0	0	104000	2790	2850	51170	0.048	0.000	0.000	NaN	451
		10	0.001916	132000	0.000	132000	132000	132000	0	0	0	0	0.223	4252	3230	0.116	0.183	0	0	0	0.4843	0.217	0.2529	132000	0	0	0	132000	3072	2466	57529	0.028	0.000	0.000	NaN	223	3267	22.2897
1079 16019_8000X__0024		1	0.03065	146235	40606	93530	93308	206699	0	0	0	0	14588	0.631	0.913	4758	4119	0	0	0	0.00181	5394	0.004	130167	0	0	0	2339761	528	3120	33763	3599	0.000	0.000	NaN	14588
		2	0.007662	149019	40139	110178	110000	201316	0	0	0	0	3313	2790	0.880	2641	0.988	0	0	0	0.008772	2747	0.001	142381	0	0	0	596078	2016	804	164031	0.633	0.000	0.000	NaN	3313
		3	0.003831	131500	47376	98131	98000	165000	0	0	0	0	0.634	0.922	2084	0.324	0.523	0	0	0	0.1198	0.615	0.5038	131500	0	0	0	263000	666	1884	58241	0.023	0.000	0.000	NaN	634
		4	0.001916	131000	0.000	131000	131000	131000	0	0	0	0	0.459	0.615	3695	0.050	0.448	0	0	0	0.1141	0.451	0.2509	131000	0	0	0	131000	444	2670	96340	0.035	0.000	0.000	NaN	459
		5	0.003831	173500	21920	158061	158000	189000	0	0	0	0	0.502	1495	4991	0.490	0.091	0	0	0	0.1913	0.498	0.6647	173500	0	0	0	347000	1080	3606	169439	0.011	0.000	0.000	NaN	502
		6	0.005747	143136	37574	107146	107000	182000	0	0	0	0	1642	2608	4260	1370	0.698	0	0	0	0.0268	1538	0.8226	140409	0	0	0	429409	1884	3582	26980	0.202	0.000	0.000	NaN	1642	6550	44.8999
1079 16019_8000X__0026		1	0.02682	107183	28895	130096	56748	150400	0	0	0	0	13036	0.266	1080	4924	3322	0	0	0	0.001983	5169	0.003	115094	0	0	0	1500560	192	2568	17678	2458	0.000	0.000	NaN	13036
		2	0.005747	105746	52304	59202	59000	162237	0	0	0	0	1756	4028	1038	1163	0.988	0	0	0	0.02342	1468	0.6077	96000	0	0	0	317237	2910	816	142352	0.367	0.000	0.000	NaN	1756
		3	0.001916	92000	0.000	92000	92000	92000	0	0	0	0	0.448	3444	1298	0.299	0.299	0	0	0	0.1201	0.423	0.1762	92000	0	0	0	92000	2488	1154	45000	0.058	0.000	0.000	NaN	448
		4	0.003831	121500	20506	107057	107000	136000	0	0	0	0	1456	1666	1736	1318	0.504	0	0	0	0.02271	1411	0.4655	121500	0	0	0	243000	1204	1618	20925	0.148	0.000	0.000	NaN	1456
		5	0.003831	156000	7071	151020	151000	161000	0	0	0	0	0.526	1235	2666	0.404	0.321	0	0	0	0.1738	0.516	0.5977	156000	0	0	0	312000	892	2158	38468	0.046	0.000	0.000	NaN	526
		6	0.003831	88500	111016	10307	10000	167000	0	0	0	0	0.822	0.460	4050	0.703	0.349	0	0	0	0.07129	0.782	0.3391	88500	0	0	0	177000	332	2926	153979	0.076	0.000	0.000	NaN	822
		7	0.003831	100500	55861	61154	61000	140000	0	0	0	0	0.625	3892	3424	0.487	0.365	0	0	0	0.1233	0.609	0.385	100500	0	0	0	201000	2812	2738	36870	0.055	0.000	0.000	NaN	625
		8	0.003831	164500	14849	154041	154000	175000	0	0	0	0	0.867	4457	2693	0.487	0.648	0	0	0	0.06399	0.811	0.6302	164500	0	0	0	329000	3220	2414	53052	0.133	0.000	0.000	NaN	867	6500	49.8619
