# Supplementary material for: Toxoplasma effector TgROP1 establishes membrane contact sites with the endoplasmic reticulum during infection
Source: Nat Microbiol. 2025 Nov 25;10(12):3331–45. doi: 10.1038/s41564-025-02193-3 (PMC12669048; doi:10.1038/s41564-025-02193-3)
Supplement: Supplementary file 22 — Statistical source data. [file 41564_2025_2193_MOESM22_ESM.xlsx]

## Sheet: 3hpi WT ER
Image number	Vacuole size		Area	Mean	StdDEV	Mode	Min	Max	X	Y	XY	YM	Perimeter	BX	BY	Width	Height	Major	Minor	Angle	Circ.	Feret	IntDen	Median	Skew	Kurt	%Area	RawIntDen	FeretX	FeretY	FeretAngle	MinFeret	AR	Round	Solidarity	Length
14971_Hela_WT_RH_3hpi_10kX_0002	1	1	9810	131056	35287	136151	8105	246503	0	0	0	0	9657518	344	1022	3392	2388	0	0	0	0.001	3638839	1285663026	130568	0	0	0	1285663026	504	3378	29214	2243141	0.000	0.000	NaN	9657518
		2	4497	142738	31522	136386	29496	237585	0	0	0	0	4442479	1632	990	2120	2120	0	0	0	0.003	2351599	641894076	142830	0	0	0	641894076	1632	1118	149203	1677961	0.000	0.000	NaN	4442479
		3	825	150012	24485	153291	50056	214717	0	0	0	0	806935	832	1202	612	520	0	0	0	0.016	803084	123759648	148997	0	0	0	123759648	832	1722	40354	18656	0.000	0.000	NaN	806935
		4	595	107009	28510	106476	33412	166539	0	0	0	0	558821	352	2870	196	508	0	0	0	0.024	544500	63670174	109180	0	0	0	63670174	352	2870	111098	20266	0.000	0.000	NaN	558821	5808235	60.1421
14971_Hela_WT_RH_3hpi_10kX_0003	1	1	8015	137410	34840	125764	24446	255	0	0	0	0	7801778	516	1368	3066	1560	0	0	0	0.002	3071279	1101342475	136015	0	0	0	1101342475	516	2124	3360	1558292	0.000	0.000	NaN	7801778
		2	3413	134571	33585	127791	26000	245902	0	0	0	0	3334732	510	1358	1452	1479	0	0	0	0.004	1696221	459291203	132545	0	0	0	459291203	600	2381	36586	1183228	0.000	0.000	NaN	3334732
		3	3942	145746	31876	157659	41064	253508	0	0	0	0	3889158	1833	1378	1749	1554	0	0	0	0.003	2032302	574531063	145181	0	0	0	574531063	1833	2932	36295	1484358	0.000	0.000	NaN	3889158	7223890	92.5929
14971_Hela_WT_RH_3hpi_10kX_0004	1	1	9673	147376	37421	151595	29709	255	0	0	0	0	9562009	1242	162	2244	3702	0	0	0	0.001	3747470	1425563365	148648	0	0	0	1425563365	2094	3864	81066	2028000	0.000	0.000	NaN	9562009
		2	2014	173790	25878	171746	67390	252269	0	0	0	0	1988333	2572	156	940	1428	0	0	0	0.006	1602044	350014019	174119	0	0	0	350014019	2572	196	119958	463748	0.000	0.000	NaN	1988333
		3	2033	137541	30013	144246	51388	237832	0	0	0	0	2012528	2784	1644	592	1812	0	0	0	0.006	1898939	279620209	137420	0	0	0	279620209	2784	3456	72596	210723	0.000	0.000	NaN	2012528
		4	795	94575	23877	87130	23030	165103	0	0	0	0	786470	2144	3512	624	352	0	0	0	0.016	712539	75186876	93360	0	0	0	75186876	2144	3856	28867	147798	0.000	0.000	NaN	786470
		5	2185	141011	25856	143572	59195	225994	0	0	0	0	2166089	1228	1656	516	1968	0	0	0	0.006	1995808	308110125	140048	0	0	0	308110125	1412	1656	99576	324852	0.000	0.000	NaN	2166089
		6	1950	164757	30615	136203	95987	250804	0	0	0	0	1930492	1464	204	1088	1404	0	0	0	0.007	1776221	321276470	162004	0	0	0	321276470	1464	1608	52227	292881	0.000	0.000	NaN	1930492	8883912	92.9084
14971_Hela_WT_RH_3hpi_10kX_0005	1	1	8672	158609	31498	167837	0	254992	0	0	0	0	8572432	380	860	2688	2916	0	0	0	0.001	3727023	1375458406	159003	0	0	0	1375458406	476	940	133130	1332474	0.000	0.000	NaN	8572432
		2	430	161637	30531	154292	6326	240872	0	0	0	0	424378	2768	2852	200	368	0	0	0	0.030	418836	69504021	162827	0	0	0	69504021	2768	2852	118523	21304	0.000	0.000	NaN	424378
		3	377	133947	28234	111189	75904	213811	0	0	0	0	371163	3032	3300	36	360	0	0	0	0.034	360000	50498177	131998	0	0	0	50498177	3032	3300	90000	36000	0.000	0.000	NaN	371163
		4	1945	153651	26436	157182	46991	229573	0	0	0	0	1907240	1000	2600	1484	1132	0	0	0	0.007	1866462	298852066	154170	0	0	0	298852066	1000	2600	142663	131234	0.000	0.000	NaN	1907240
		5	2567	152152	36611	158899	0.000	238582	0	0	0	0	2531509	368	872	1652	932	0	0	0	0.005	1811664	390574196	154793	0	0	0	390574196	432	932	151228	673674	0.000	0.000	NaN	2531509
		6	857	144077	34088	147803	0.000	235749	0	0	0	0	828262	2164	1960	416	680	0	0	0	0.016	797155	123473738	146977	0	0	0	123473738	2164	1960	121457	57995	0.000	0.000	NaN	828262
		7	137	138872	23636	147739	29298	191876	0	0	0	0	127891	2084	1816	52	116	0	0	0	0.105	127122	19025398	142315	0	0	0	19025398	2084	1816	114146	6518	0.000	0.000	NaN	127891	6190443	72.2134
14971_Hela_WT_RH_3hpi_10kX_0006	1	1	9714	140260	42430	126526	17531	255	0	0	0	0	9512064	402	1050	3552	2298	0	0	0	0.001	3628944	1362485255	137734	0	0	0	1362485255	516	2868	28006	1889693	0.000	0.000	NaN	9512064
		2	998	135473	32397	124946	44000	238575	0	0	0	0	983508	712	1588	824	512	0	0	0	0.013	970113	135201995	132690	0	0	0	135201995	712	2100	31855	33865	0.000	0.000	NaN	983508
		3	97	125996	35125	93190	61866	182452	0	0	0	0	89761	428	2360	72	52	0	0	0	0.151	88814	12221572	130138	0	0	0	12221572	428	2412	35838	6846	0.000	0.000	NaN	89761
		4	230	118888	26579	103060	50091	181107	0	0	0	0	217782	524	2856	132	172	0	0	0	0.061	216813	27344135	120120	0	0	0	27344135	524	2856	127504	6866	0.000	0.000	NaN	217782
		5	261	167430	32650	139831	78566	236192	0	0	0	0	257562	1036	3124	248	64	0	0	0	0.049	256125	43699250	172312	0	0	0	43699250	1036	3124	165530	10564	0.000	0.000	NaN	257562
		6	516	127261	34550	145232	35058	210787	0	0	0	0	509399	1596	3276	496	40	0	0	0	0.025	496258	65666771	126083	0	0	0	65666771	1596	3276	178152	34280	0.000	0.000	NaN	509399
		7	252	130735	39076	117977	34553	224389	0	0	0	0	243415	3172	2504	188	148	0	0	0	0.053	239266	32945199	127571	0	0	0	32945199	3172	2652	38211	13258	0.000	0.000	NaN	243415
		8	541	118521	34332	104037	23609	201873	0	0	0	0	526168	3464	2064	320	400	0	0	0	0.025	512250	64119617	117163	0	0	0	64119617	3464	2464	51340	45248	0.000	0.000	NaN	526168
		9	1006	139485	39426	121095	45339	244246	0	0	0	0	984161	3316	1100	544	540	0	0	0	0.013	766509	140322216	135696	0	0	0	140322216	3316	1100	135211	255640	0.000	0.000	NaN	984161
		10	600	133713	32799	143137	46456	245254	0	0	0	0	586194	2568	1044	540	148	0	0	0	0.022	559914	80227578	133236	0	0	0	80227578	2568	1192	15327	44911	0.000	0.000	NaN	586194	4397950	46.2355
14971_Hela_WT_RH_3hpi_10kX_0025	1	1	8446	154126	41000	161865	0	255	0	0	0	0	8398177	660	894	3108	2220	0	0	0	0.002	3378589	1301751513	154658	0	0	0	1301751513	664	2622	28112	1801272	0.000	0.000	NaN	8398177
		2	3423	162318	39924	154345	13049	255	0	0	0	0	3398457	628	898	2708	1652	0	0	0	0.004	3143323	555615304	162460	0	0	0	555615304	628	2550	30514	514299	0.000	0.000	NaN	3398457
		3	4816	152583	42271	161865	0.000	255	0	0	0	0	4753450	704	950	3080	2172	0	0	0	0.003	3359640	734841167	153702	0	0	0	734841167	704	2650	25985	1226670	0.000	0.000	NaN	4753450
		4	99	184237	32718	159511	120316	255	0	0	0	0	91332	660	2614	36	80	0	0	0	0.149	87727	18239487	181797	0	0	0	18239487	660	2614	114228	12938	0.000	0.000	NaN	91332	8243239	98.1551
14971_Hela_WT_RH_3hpi_10kX_0030	1	1	8834	133816	44609	143936	0	255	0	0	0	0	8769302	504	846	3042	2508	0	0	0	0.001	3238805	1182130686	134951	0	0	0	1182130686	522	2766	23240	2301216	0.000	0.000	NaN	8769302
		2	3733	147998	43570	139042	6587	255	0	0	0	0	3712194	634	867	2865	981	0	0	0	0.003	2866815	552477479	148690	0	0	0	552477479	634	1746	177961	943661	0.000	0.000	NaN	3712194
		3	625	142984	44246	143458	25971	254690	0	0	0	0	618485	3310	1935	198	579	0	0	0	0.021	611919	89364946	143222	0	0	0	89364946	3310	2514	71121	34959	0.000	0.000	NaN	618485
		4	334	147560	42938	131054	33476	253563	0	0	0	0	330487	2977	2638	249	213	0	0	0	0.038	327674	49285096	142001	0	0	0	49285096	2977	2851	40544	19062	0.000	0.000	NaN	330487
		5	532	138410	40714	111531	23160	250526	0	0	0	0	527134	2389	2965	465	231	0	0	0	0.024	519217	73634258	138124	0	0	0	73634258	2389	3196	26417	36996	0.000	0.000	NaN	527134
		6	495	142928	39533	156823	18059	240777	0	0	0	0	491451	1792	3202	471	117	0	0	0	0.026	485314	70749533	145056	0	0	0	70749533	1792	3319	13950	25834	0.000	0.000	NaN	491451	5679751	64.7686
14971_Hela_WT_RH_3hpi_10kX_0032	1	1	9290	169457	25404	168106	59221	254831	0	0	0	0	9213762	132	796	3656	2248	0	0	0	0.001	3988289	1574256203	170251	0	0	0	1574256203	140	1076	156160	1425818	0.000	0.000	NaN	9213762
		2	339	171911	23240	164942	112271	228012	0	0	0	0	331279	1156	1032	288	140	0	0	0	0.039	320225	58277707	168219	0	0	0	58277707	1156	1032	154075	28330	0.000	0.000	NaN	331279
		3	5437	168853	21236	179060	85482	238555	0	0	0	0	5379177	156	804	3264	2200	0	0	0	0.002	3785556	918053757	168859	0	0	0	918053757	196	908	148392	1218347	0.000	0.000	NaN	5379177
		4	1599	186740	21315	178834	115271	244929	0	0	0	0	1581654	1944	1420	1384	728	0	0	0	0.008	1563790	298596920	186410	0	0	0	298596920	1944	1420	152255	62694	0.000	0.000	NaN	1581654
		5	115	176322	15672	177981	127168	211912	0	0	0	0	112477	1664	1268	108	24	0	0	0	0.114	110635	20276979	176843	0	0	0	20276979	1664	1268	167471	10793	0.000	0.000	NaN	112477	7404587	80.3644
14971_Hela_WT_RH_3hpi_10kX_0033	1	1	9619	144924	36336	151049	18774	253115	0	0	0	0	9447261	420	876	3282	2436	0	0	0	0.001	3448795	1394026965	143984	0	0	0	1394026965	420	1368	159106	2315485	0.000	0.000	NaN	9447261
		2	1988	148150	32366	135442	25545	241129	0	0	0	0	1962841	2096	948	1540	1060	0	0	0	0.006	1869545	294522148	148636	0	0	0	294522148	2096	948	145460	250885	0.000	0.000	NaN	1962841
		3	768	146841	33701	117188	53558	227775	0	0	0	0	747416	1052	860	704	108	0	0	0	0.017	707276	112773910	147060	0	0	0	112773910	1052	964	5517	77902	0.000	0.000	NaN	747416
		4	343	126811	43213	116673	9722	217930	0	0	0	0	322718	480	1056	196	244	0	0	0	0.041	312973	43496209	128049	0	0	0	43496209	480	1300	51226	17044	0.000	0.000	NaN	322718
		5	694	141917	33062	150762	64985	233253	0	0	0	0	675545	488	2196	252	592	0	0	0	0.019	643403	98490436	140929	0	0	0	98490436	488	2196	113058	62559	0.000	0.000	NaN	675545
		6	1477	141321	31233	141188	54307	246874	0	0	0	0	1461977	1804	3036	1404	268	0	0	0	0.009	1419324	208731207	141045	0	0	0	208731207	1804	3244	8427	150212	0.000	0.000	NaN	1461977
		7	326	117358	22454	113826	62659	182282	0	0	0	0	315017	3280	2796	224	212	0	0	0	0.041	308415	38258785	116916	0	0	0	38258785	3280	3008	43423	21183	0.000	0.000	NaN	315017
		8	552	144052	44267	116906	33356	255000	0	0	0	0	530107	3596	2180	84	488	0	0	0	0.025	495177	79516749	141929	0	0	0	79516749	3596	2668	80233	38516	0.000	0.000	NaN	530107	6015621	63.6758
14971_Hela_WT_RH_3hpi_10kX_0038	1	1	10819	125930	46839	139412	0	250453	0	0	0	0	10682706	114	666	3888	3018	0	0	0	0.001	4198054	1362432835	131580	0	0	0	1362432835	114	3252	24037	2331308	0.000	0.000	NaN	10682706
		2	3495	132777	35749	156283	28118	227572	0	0	0	0	3437002	2310	654	1656	2136	0	0	0	0.004	2388158	464054094	134099	0	0	0	464054094	2478	660	116887	1064433	0.000	0.000	NaN	3437002
		3	189	136854	23315	154261	78983	200568	0	0	0	0	184194	3282	2910	132	126	0	0	0	0.070	182483	25865351	137891	0	0	0	25865351	3282	3036	43668	8878	0.000	0.000	NaN	184194
		4	1389	127078	45355	146186	0.000	223424	0	0	0	0	1345574	2034	3114	1176	588	0	0	0	0.010	1314808	176511406	132807	0	0	0	176511406	2034	3702	26565	97904	0.000	0.000	NaN	1345574
		5	1778	143131	36954	138796	22981	245068	0	0	0	0	1745088	126	1872	1368	1038	0	0	0	0.007	1717227	254486707	143845	0	0	0	254486707	126	2910	37190	74900	0.000	0.000	NaN	1745088
		6	895	162445	37160	187052	64320	253025	0	0	0	0	860539	1686	984	456	714	0	0	0	0.015	847191	145388534	164327	0	0	0	145388534	1686	1698	57435	39955	0.000	0.000	NaN	860539	7572397	70.8846
14971_Hela_WT_RH_3hpi_10kX_0039	1	1	9734	146791	43608	135967	0	255	0	0	0	0	9589211	660	510	2784	3144	0	0	0	0.001	3239611	1428864432	145886	0	0	0	1428864432	1392	3600	66996	2759057	0.000	0.000	NaN	9589211
		2	878	140590	42306	158262	0	243334	0	0	0	0	835770	2358	564	726	330	0	0	0	0.016	797481	123438017	141494	0	0	0	123438017	2358	564	155556	81190	0.000	0.000	NaN	835770
		3	380	134375	31979	108686	45510	224216	0	0	0	0	361969	3216	1014	138	330	0	0	0	0.036	357693	51062551	134229	0	0	0	51062551	3216	1014	112694	22794	0.000	0.000	NaN	361969
		4	737	148929	35007	112826	52965	240995	0	0	0	0	728271	3396	1488	72	714	0	0	0	0.017	717621	109760745	149115	0	0	0	109760745	3396	1488	95758	32116	0.000	0.000	NaN	728271
		5	823	154879	33463	140679	61655	244733	0	0	0	0	791973	2628	2724	516	552	0	0	0	0.016	755619	127465572	154557	0	0	0	127465572	2628	3276	46931	74037	0.000	0.000	NaN	791973
		6	223	127637	23959	144773	78000	210000	0	0	0	0	222000	1848	3678	222	0	0	0	0	0.057	222000	28463000	126000	0	0	0	28463000	1848	3678	0.000	0.000	0.000	0.000	NaN	222000
		7	290	168572	34436	164980	88041	244984	0	0	0	0	286364	684	2154	24	282	0	0	0	0.044	283019	48885780	170079	0	0	0	48885780	684	2436	85135	17526	0.000	0.000	NaN	286364	3226347	33.6456
14971_Hela_WT_RH_3hpi_12kX_0012	1	1	11814	133986	45879	149912	0	255	0	0	0	0	11558579	232	460	3695	3091	0	0	0	0.001	3753128	1582906674	138539	0	0	0	1582906674	460	2789	24024	2734778	0.000	0.000	NaN	11558579
		2	388	140338	38025	131144	39191	243	0	0	0	0	372216	1508	3324	302	212	0	0	0	0.035	366132	54451133	138809	0	0	0	54451133	1508	3531	34428	13832	0.000	0.000	NaN	372216
		3	460	143277	26370	125576	60859	214975	0	0	0	0	451621	1009	3358	390	208	0	0	0	0.028	442000	65907267	144812	0	0	0	65907267	1009	3358	151928	35941	0.000	0.000	NaN	451621
		4	477	143239	28688	116980	75496	237632	0	0	0	0	459620	207	1256	178	406	0	0	0	0.028	443306	68325015	142652	0	0	0	68325015	207	1662	66326	44082	0.000	0.000	NaN	459620
		5	646	149581	31528	156274	34151	235203	0	0	0	0	637133	222	1869	158	604	0	0	0	0.020	624324	96629280	150447	0	0	0	96629280	222	1869	104659	39108	0.000	0.000	NaN	637133
		6	228	120372	27153	112980	52000	186000	0	0	0	0	216051	361	994	163	128	0	0	0	0.061	207251	27444740	120940	0	0	0	27444740	361	1122	38142	20362	0.000	0.000	NaN	216051
		7	77	147667	38587	164445	41054	199390	0	0	0	0	72944	722	845	64	25	0	0	0	0.182	68710	11370396	157011	0	0	0	11370396	722	870	21337	14190	0.000	0.000	NaN	72944
		8	1319	111945	47493	0.424	0.000	217239	0	0	0	0	1304909	1108	504	1281	124	0	0	0	0.010	1286988	147656048	115416	0	0	0	147656048	1108	628	5529	65578	0.000	0.000	NaN	1304909
		9	754	119334	40247	106189	4605	215176	0	0	0	0	735679	2547	489	673	253	0	0	0	0.018	718984	89977633	114876	0	0	0	89977633	2547	489	159397	39867	0.000	0.000	NaN	735679
		10	1704	116170	37004	133762	4459	220105	0	0	0	0	1663016	3383	811	524	1207	0	0	0	0.008	1207373	197953828	118768	0	0	0	197953828	3383	2018	88576	505998	0.000	0.000	NaN	1663016
		11	1148	121577	46687	136574	3407	255000	0	0	0	0	1105927	2522	2161	723	816	0	0	0	0.012	1090222	139569830	121335	0	0	0	139569830	2522	2977	48458	62109	0.000	0.000	NaN	1105927	7019116	60.7265
14971_Hela_WT_RH_3hpi_5000X_0009	1	1	7516	133946	42469	144394	9115	253860	0	0	0	0	7451639	1032	1098	2516	2388	0	0	0	0.002	3177695	1006737868	133557	0	0	0	1006737868	1032	1266	136683	1206977	0.000	0.000	NaN	7451639
		2	892	103685	31365	128345	15226	212895	0	0	0	0	856054	3068	2926	476	556	0	0	0	0.015	714580	92487300	102321	0	0	0	92487300	3076	3466	49086	191252	0.000	0.000	NaN	856054
		3	135	164210	35893	172540	90021	242547	0	0	0	0	126328	2052	1186	108	56	0	0	0	0.106	121655	22168302	161245	0	0	0	22168302	2052	1186	152592	15442	0.000	0.000	NaN	126328	982382	13.1834
14971_Hela_WT_RH_3hpi_6000X_0013	1	1	8105	151849	46896	0.498	0	255	0	0	0	0	8023505	402	1620	3402	1278	0	0	0	0.002	3403354	1230739352	158103	0	0	0	1230739352	402	1878	178384	1240027	0.000	0.000	NaN	8023505
		2	473	134277	38834	109063	53078	228931	0	0	0	0	459909	2670	1656	450	66	0	0	0	0.028	454814	63513243	126885	0	0	0	63513243	2670	1722	8344	18227	0.000	0.000	NaN	459909
		3	702	150452	32448	141955	57667	228242	0	0	0	0	690482	3658	1662	147	633	0	0	0	0.019	634598	105617350	149261	0	0	0	105617350	3658	2295	85934	124503	0.000	0.000	NaN	690482
		4	985	135649	34889	104189	47067	246022	0	0	0	0	957599	2812	2355	816	450	0	0	0	0.013	931856	133614311	133210	0	0	0	133614311	2812	2805	28875	78188	0.000	0.000	NaN	957599	2107990	26.2727
14971_Hela_WT_RH_3hpi_8000X_0008	1	1	8892	146617	37096	147920	0	255	0	0	0	0	8708490	414	1404	3318	2256	0	0	0	0.001	3687780	1303715012	147932	0	0	0	1303715012	480	1662	150891	1557333	0.000	0.000	NaN	8708490
		2	605	151938	28651	148401	66365	231082	0	0	0	0	590967	632	1440	568	140	0	0	0	0.022	584999	91922272	152995	0	0	0	91922272	632	1580	13846	23081	0.000	0.000	NaN	590967
		3	926	157796	27433	162041	88000	255000	0	0	0	0	906425	1352	1408	876	152	0	0	0	0.014	884733	146118927	158636	0	0	0	146118927	1352	1436	171943	70295	0.000	0.000	NaN	906425
		4	495	141998	33214	143895	34100	227278	0	0	0	0	477046	2736	1804	368	288	0	0	0	0.027	467299	70289138	143682	0	0	0	70289138	2736	1804	141953	45269	0.000	0.000	NaN	477046
		5	1259	127209	29447	121861	44251	232573	0	0	0	0	1236055	3184	2144	504	1092	0	0	0	0.010	1202697	160155523	124764	0	0	0	160155523	3184	2144	114775	112866	0.000	0.000	NaN	1236055
		6	648	102668	27027	102972	4833	191626	0	0	0	0	639170	3160	3376	520	248	0	0	0	0.020	569407	66528558	103801	0	0	0	66528558	3160	3608	24044	125323	0.000	0.000	NaN	639170
		7	316	174526	29297	162976	99691	239958	0	0	0	0	308402	2052	3128	284	116	0	0	0	0.042	306777	55150239	174709	0	0	0	55150239	2052	3128	157782	11319	0.000	0.000	NaN	308402
		8	182	207089	19693	195238	157196	247789	0	0	0	0	179536	1004	2444	136	116	0	0	0	0.071	178751	37690217	206258	0	0	0	37690217	1004	2444	139538	4892	0.000	0.000	NaN	179536
		9	421	147808	26172	151442	81436	214681	0	0	0	0	410766	368	1680	120	364	0	0	0	0.031	371053	62227234	147500	0	0	0	62227234	416	2044	78811	75806	0.000	0.000	NaN	410766
		10	408	148775	22932	143843	70443	208101	0	0	0	0	402056	540	2164	304	256	0	0	0	0.032	397432	60700271	148323	0	0	0	60700271	540	2164	139899	21579	0.000	0.000	NaN	402056	5150423	59.1425
14971_Hela_WT_RH_3hpi_8000X_0010	1	1	7618	124187	32347	134529	0.619	242888	0	0	0	0	7538516	1108	908	2284	2476	0	0	0	0.002	3216192	946059749	124564	0	0	0	946059749	1148	936	131521	1472180	0.000	0.000	NaN	7538516
		2	2720	130865	28566	129409	27997	221019	0	0	0	0	2669222	1344	900	2024	1576	0	0	0	0.005	2565220	355953914	130809	0	0	0	355953914	1344	900	142094	243929	0.000	0.000	NaN	2669222
		3	225	109768	22319	103974	46235	180000	0	0	0	0	218461	3376	2588	20	212	0	0	0	0.059	212941	24697843	107684	0	0	0	24697843	3376	2588	95389	17611	0.000	0.000	NaN	218461
		4	1224	108364	31818	88750	23574	205925	0	0	0	0	1206721	2600	2896	816	492	0	0	0	0.011	865332	132637647	109000	0	0	0	132637647	2600	3184	19440	382743	0.000	0.000	NaN	1206721
		5	826	148996	27373	145087	77325	230162	0	0	0	0	818009	1192	1752	296	756	0	0	0	0.016	811882	123070313	147730	0	0	0	123070313	1192	1752	111382	26226	0.000	0.000	NaN	818009
		6	334	156985	22861	155480	93958	219453	0	0	0	0	330483	1144	1296	24	328	0	0	0	0.038	328609	52433120	158782	0	0	0	52433120	1148	1296	93489	16315	0.000	0.000	NaN	330483	5242896	69.5481
14971_Hela_WT_RH_3hpi_8000X_0011	1	1	10277	135321	37177	139365	0	246903	0	0	0	0	10167630	78	738	3912	2628	0	0	0	0.001	4403534	1390695307	137251	0	0	0	1390695307	90	1038	150536	1549003	0.000	0.000	NaN	10167630
		2	332	108547	39199	108361	0	198856	0	0	0	0	326529	248	712	296	92	0	0	0	0.039	306620	36037539	110852	0	0	0	36037539	248	804	15124	53851	0.000	0.000	NaN	326529
		3	464	158280	41770	170153	54872	248392	0	0	0	0	455307	804	848	392	200	0	0	0	0.028	440073	73441814	163772	0	0	0	73441814	804	848	152969	35426	0.000	0.000	NaN	455307
		4	136	135586	27298	146952	69666	205648	0	0	0	0	130520	1356	1112	96	88	0	0	0	0.100	130231	18439739	136765	0	0	0	18439739	1356	1112	137490	3440	0.000	0.000	NaN	130520
		5	232	153037	29261	150693	80604	223574	0	0	0	0	225935	1828	1384	188	120	0	0	0	0.057	223034	35504480	152992	0	0	0	35504480	1828	1384	147450	14661	0.000	0.000	NaN	225935
		6	493	138356	36811	125534	58277	236701	0	0	0	0	480259	2948	1996	404	252	0	0	0	0.027	476151	68209557	137177	0	0	0	68209557	2948	1996	148046	21949	0.000	0.000	NaN	480259
		7	536	100297	32009	89941	15602	191000	0	0	0	0	521911	3656	2488	308	404	0	0	0	0.025	508016	53759378	99393	0	0	0	53759378	3656	2488	127321	27200	0.000	0.000	NaN	521911
		8	283	116148	29538	84236	39813	201123	0	0	0	0	261262	368	1800	108	224	0	0	0	0.052	248676	32869955	114972	0	0	0	32869955	368	1800	115741	27877	0.000	0.000	NaN	261262	2401723	23.6213
14971_Hela_WT_RH_3hpi_8000X_0014	1	1	9401	151617	36762	149787	25961	254839	0	0	0	0	9302443	672	762	3192	2880	0	0	0	0.001	3689000	1425348330	151623	0	0	0	1425348330	762	3360	37466	1838894	0.000	0.000	NaN	9302443
		2	3513	143494	33389	145053	34490	246507	0	0	0	0	3463658	1932	726	1974	1530	0	0	0	0.004	2032947	504093825	143455	0	0	0	504093825	1932	1056	166169	1216901	0.000	0.000	NaN	3463658
		3	1359	148977	45171	165054	11336	255000	0	0	0	0	1346931	708	1794	360	1242	0	0	0	0.009	1293122	202459598	154924	0	0	0	202459598	708	3036	73836	159196	0.000	0.000	NaN	1346931
		4	2687	151353	37874	129830	32437	254060	0	0	0	0	2649429	864	2406	2184	1206	0	0	0	0.005	2412992	406684363	151951	0	0	0	406684363	864	3432	25163	383044	0.000	0.000	NaN	2649429	7460018	80.1942
14971_Hela_WT_RH_3hpi_8000X_0015	1	1	5775	141570	41060	132605	7307	255	0	0	0	0	5662412	1572	1080	1476	1992	0	0	0	0.002	2010358	817564756	137489	0	0	0	817564756	2184	3072	81072	1418931	0.000	0.000	NaN	5662412
		2	1072	122894	34467	149342	24649	216370	0	0	0	0	1033693	2796	1632	210	948	0	0	0	0.013	951714	131742411	122840	0	0	0	131742411	2796	2580	84936	175063	0.000	0.000	NaN	1033693
		3	159	153021	40276	169377	55819	217773	0	0	0	0	152052	2562	1170	120	90	0	0	0	0.086	150000	24330374	165586	0	0	0	24330374	2562	1170	143130	10678	0.000	0.000	NaN	152052
		4	363	132132	26894	132010	60726	204984	0	0	0	0	356216	2148	1014	324	102	0	0	0	0.036	334712	47963956	133894	0	0	0	47963956	2148	1032	165466	58080	0.000	0.000	NaN	356216	1541961	27.2315
14971_Hela_WT_RH_3hpi_8000X_0016	1	1	8030	152623	35517	148065	31528	255	0	0	0	0	7868131	954	708	2628	2514	0	0	0	0.002	3309358	1225560291	153208	0	0	0	1225560291	954	3114	44559	1306111	0.000	0.000	NaN	7868131
		2	910	165943	33605	152020	56404	254604	0	0	0	0	895416	2432	708	656	536	0	0	0	0.014	847132	151007713	165568	0	0	0	151007713	2432	1244	39251	108980	0.000	0.000	NaN	895416
		3	399	149338	28119	125953	76355	242331	0	0	0	0	393818	3492	1080	48	388	0	0	0	0.032	390958	59585808	148398	0	0	0	59585808	3492	1080	97052	13522	0.000	0.000	NaN	393818
		4	626	148319	30544	164174	55043	235868	0	0	0	0	613637	1404	1944	464	392	0	0	0	0.021	607421	92847882	147207	0	0	0	92847882	1404	2336	40192	18755	0.000	0.000	NaN	613637
		5	662	135735	24834	131212	63015	225419	0	0	0	0	650869	972	2504	272	580	0	0	0	0.020	638924	89856367	135685	0	0	0	89856367	976	3084	65200	35979	0.000	0.000	NaN	650869
		6	352	158359	27346	148343	83212	216069	0	0	0	0	347126	3464	1524	76	332	0	0	0	0.037	340588	55742298	161833	0	0	0	55742298	3464	1856	77106	28046	0.000	0.000	NaN	347126	2900866	36.8686
14971_Hela_WT_RH_3hpi_8000X_0017	1	4	9637	146855	44675	155889	0.000	255000	0	0	0	0	9502867	120	1008	3900	1944	0	0	0	0.001	3961100	1415244354	152173	0	0	0	1415244354	126	1878	169439	1809490	0.000	0.000	NaN	9502867
		5	3165	135468	47413	141177	0.000	251857	0	0	0	0	3079712	2646	1296	1326	1590	0	0	0	0.004	1910112	428756874	141081	0	0	0	428756874	2646	1296	133218	1052587	0.000	0.000	NaN	3079712
		6	781	144177	34083	140792	19996	228236	0	0	0	0	762671	162	1278	408	594	0	0	0	0.017	720625	112601851	148023	0	0	0	112601851	162	1872	55516	101762	0.000	0.000	NaN	762671
		7	1779	158229	31885	166620	20504	249284	0	0	0	0	1762145	942	2592	1698	366	0	0	0	0.007	1736997	281488797	157948	0	0	0	281488797	942	2592	167836	98736	0.000	0.000	NaN	1762145	5604528	58.9772
14971_Hela_WT_RH_3hpi_8000X_0018	1	1	9172	149445	40077	159873	0	255	0	0	0	0	9046673	264	1038	3762	1758	0	0	0	0.001	3779186	1370713626	150938	0	0	0	1370713626	264	1968	5466	1686291	0.000	0.000	NaN	9046673
		2	824	156577	32646	133047	61086	251987	0	0	0	0	804810	1104	1128	768	150	0	0	0	0.016	782511	129019333	155965	0	0	0	129019333	1104	1278	11051	37955	0.000	0.000	NaN	804810
		3	1212	163408	36772	175884	42920	255000	0	0	0	0	1199138	2040	1116	1182	42	0	0	0	0.011	1182061	198050055	166535	0	0	0	198050055	2040	1146	179418	35131	0.000	0.000	NaN	1199138
		4	444	129752	38757	128309	6017	233702	0	0	0	0	428508	3918	1524	60	420	0	0	0	0.030	424264	57610060	132783	0	0	0	57610060	3918	1944	81870	25903	0.000	0.000	NaN	428508
		5	1105	152685	39962	169634	40674	248963	0	0	0	0	1087713	2418	2376	1032	300	0	0	0	0.012	1074720	168717413	156187	0	0	0	168717413	2418	2676	16209	53662	0.000	0.000	NaN	1087713
		6	594	147529	39542	139448	48068	254176	0	0	0	0	586134	1590	2712	582	30	0	0	0	0.022	582124	87632134	145863	0	0	0	87632134	1590	2724	1181	24250	0.000	0.000	NaN	586134
		7	437	122359	32761	108146	41522	222005	0	0	0	0	405100	444	2376	360	180	0	0	0	0.033	402492	53470840	119205	0	0	0	53470840	444	2376	153435	15121	0.000	0.000	NaN	405100	4511403	49.8681
14971_Hela_WT_RH_3hpi_8000X_0019	2	1	9624	144749	36859	136995	22053	251043	0	0	0	0	9512048	810	576	2730	3108	0	0	0	0.001	3345445	1393065802	143759	0	0	0	1393065802	1326	3582	58419	2689043	0.000	0.000	NaN	9512048
		2	706	146680	33809	171749	30001	250594	0	0	0	0	695102	2648	620	580	312	0	0	0	0.018	658592	103555937	148972	0	0	0	103555937	2648	620	151723	98465	0.000	0.000	NaN	695102
		3	815	130325	35665	121680	39521	229862	0	0	0	0	808948	3408	1808	140	780	0	0	0	0.016	788578	106214695	131319	0	0	0	106214695	3408	2588	81541	73915	0.000	0.000	NaN	808948
		4	400	127748	27542	106851	60564	195985	0	0	0	0	395050	2960	2924	276	280	0	0	0	0.032	393162	51099071	127265	0	0	0	51099071	2960	3204	45412	15856	0.000	0.000	NaN	395050
		5	563	144980	34240	127817	56454	243827	0	0	0	0	558259	2444	3264	464	292	0	0	0	0.023	548234	81623459	143573	0	0	0	81623459	2444	3556	32183	33335	0.000	0.000	NaN	558259
		6	683	137998	27068	144417	39973	201530	0	0	0	0	675320	1544	3624	668	56	0	0	0	0.019	668969	94252780	140891	0	0	0	94252780	1544	3624	176915	39344	0.000	0.000	NaN	675320
		7	677	126972	30830	118594	32482	220096	0	0	0	0	666151	976	3060	384	520	0	0	0	0.019	646418	85960210	126349	0	0	0	85960210	976	3060	126444	63128	0.000	0.000	NaN	666151
		8	658	161815	31467	160218	59682	234172	0	0	0	0	640947	968	800	352	520	0	0	0	0.020	627936	106474475	162838	0	0	0	106474475	968	1320	55905	42274	0.000	0.000	NaN	640947
		9	610	171843	29243	199136	86008	248253	0	0	0	0	599727	1440	532	568	176	0	0	0	0.021	594643	104824411	174321	0	0	0	104824411	1440	708	17216	26862	0.000	0.000	NaN	599727	5039504	52.9802
14971_Hela_WT_RH_3hpi_8000X_0022	1	1	8715	128572	39768	117675	9212	251714	0	0	0	0	8641476	1314	312	1890	3534	0	0	0	0.001	3652798	1120508147	126637	0	0	0	1120508147	2100	312	104653	1656179	0.000	0.000	NaN	8641476
		2	376	137975	35900	143036	56505	230246	0	0	0	0	374388	3084	2742	24	372	0	0	0	0.034	372773	51878622	137273	0	0	0	51878622	3084	2742	93691	14790	0.000	0.000	NaN	374388
		3	227	146256	31084	176266	66815	217864	0	0	0	0	217602	3132	2370	42	192	0	0	0	0.060	192000	33200117	145722	0	0	0	33200117	3132	2370	90000	42000	0.000	0.000	NaN	217602
		4	751	116572	32797	105343	2956	235943	0	0	0	0	728616	2172	3480	618	360	0	0	0	0.018	715209	87545286	116636	0	0	0	87545286	2172	3480	149778	47864	0.000	0.000	NaN	728616
		5	2044	143665	30474	123914	47267	236848	0	0	0	0	2022600	1332	1428	582	1830	0	0	0	0.006	1913182	293651567	143027	0	0	0	293651567	1356	1428	106957	268234	0.000	0.000	NaN	2022600
		6	324	152687	34602	147145	69015	235000	0	0	0	0	309685	1410	972	36	300	0	0	0	0.042	301496	49470428	148576	0	0	0	49470428	1410	1272	84289	15628	0.000	0.000	NaN	309685
		7	819	144153	30839	149227	54283	227277	0	0	0	0	785227	1698	366	594	336	0	0	0	0.017	652484	118061011	144461	0	0	0	118061011	1698	702	24444	179259	0.000	0.000	NaN	785227
		8	1034	138083	35995	122342	48069	247169	0	0	0	0	1021398	2502	732	366	906	0	0	0	0.012	977135	142777981	136408	0	0	0	142777981	2502	732	111997	96785	0.000	0.000	NaN	1021398	5459516	63.178
14971_Hela_WT_RH_3hpi_8000X_0023	1	1	10723	133911	43221	146924	0	255	0	0	0	0	10609614	924	210	3048	3732	0	0	0	0.001	4163365	1435932756	136868	0	0	0	1435932756	1056	3840	54798	2316971	0.000	0.000	NaN	10609614
		2	1292	115364	32645	99119	0	221610	0	0	0	0	1255152	2802	168	876	804	0	0	0	0.010	1189030	149050587	115362	0	0	0	149050587	2802	168	137454	167139	0.000	0.000	NaN	1255152
		3	818	129132	42173	109399	5564	229882	0	0	0	0	808193	3810	1530	54	798	0	0	0	0.016	798203	105630241	129709	0	0	0	105630241	3810	2328	88708	47599	0.000	0.000	NaN	808193
		4	610	117217	37338	91107	12450	216878	0	0	0	0	601661	3396	2610	336	492	0	0	0	0.021	595785	71502072	114849	0	0	0	71502072	3396	3102	55670	22876	0.000	0.000	NaN	601661
		5	824	115550	35709	120715	26733	202993	0	0	0	0	812216	2646	3216	654	462	0	0	0	0.016	800725	95213309	118841	0	0	0	95213309	2646	3678	35238	46698	0.000	0.000	NaN	812216
		6	816	113996	29388	108564	36003	201118	0	0	0	0	787086	1758	3762	756	180	0	0	0	0.017	777133	93020711	112814	0	0	0	93020711	1758	3942	13392	44689	0.000	0.000	NaN	787086
		7	938	136131	32184	110609	35579	224818	0	0	0	0	913091	864	2844	282	834	0	0	0	0.014	864604	127691314	135450	0	0	0	127691314	918	3678	74710	120124	0.000	0.000	NaN	913091
		8	479	143125	27366	125354	82930	212997	0	0	0	0	462380	1278	2124	228	384	0	0	0	0.028	446587	68556998	141040	0	0	0	68556998	1278	2508	59300	36896	0.000	0.000	NaN	462380
		9	432	138118	31331	143146	53658	212196	0	0	0	0	420588	1512	1680	174	372	0	0	0	0.031	410682	59667033	140464	0	0	0	59667033	1512	2052	64933	28489	0.000	0.000	NaN	420588	6060367	57.1215
14971_Hela_WT_RH_3hpi_8000X_0026	1	1	8318	159297	40229	174026	6744	255	0	0	0	0	8216094	1332	336	1872	3312	0	0	0	0.002	3313961	1325032744	162017	0	0	0	1325032744	1920	336	91971	1697728	0.000	0.000	NaN	8216094
		2	627	141587	32928	147234	41721	207945	0	0	0	0	605079	3036	1230	162	564	0	0	0	0.022	586805	88774906	142352	0	0	0	88774906	3036	1230	106026	32301	0.000	0.000	NaN	605079
		3	667	156164	28184	146979	80000	235173	0	0	0	0	652570	3090	1860	156	624	0	0	0	0.020	643204	104161421	156174	0	0	0	104161421	3090	2484	75964	34584	0.000	0.000	NaN	652570
		4	701	132113	31841	147899	44065	210720	0	0	0	0	686520	2634	2610	414	540	0	0	0	0.019	680438	92611410	131025	0	0	0	92611410	2634	3150	52524	32220	0.000	0.000	NaN	686520
		5	726	141560	28719	142052	57337	219786	0	0	0	0	717808	1974	3246	588	336	0	0	0	0.018	677230	102772447	142271	0	0	0	102772447	1974	3582	29745	105678	0.000	0.000	NaN	717808
		6	579	145680	26797	147876	61531	224663	0	0	0	0	576876	1422	2652	6	576	0	0	0	0.022	576000	84348446	144154	0	0	0	84348446	1428	2652	90000	6000	0.000	0.000	NaN	576876
		7	909	170981	31724	189345	88827	252208	0	0	0	0	877703	1422	1704	186	834	0	0	0	0.015	854489	155422069	173951	0	0	0	155422069	1422	2538	77428	61598	0.000	0.000	NaN	877703
		8	1319	180751	31095	175239	96098	255000	0	0	0	0	1296812	1656	402	246	1236	0	0	0	0.010	1256853	238410574	181599	0	0	0	238410574	1656	1638	79548	99085	0.000	0.000	NaN	1296812
		9	1232	142212	43971	175158	36923	237422	0	0	0	0	1198951	1932	348	960	666	0	0	0	0.011	1168399	175205611	145020	0	0	0	175205611	1932	348	145249	70535	0.000	0.000	NaN	1198951	6612319	80.4801
14971_Hela_WT_RH_3hpi_8000X_0029	1	1	9665	139682	41547	158877	0	255	0	0	0	0	9604050	72	810	4002	1608	0	0	0	0.001	4005781	1350022378	140174	0	0	0	1350022378	72	1980	177510	1565328	0.000	0.000	NaN	9604050
		2	3369	143153	33605	147475	39395	253052	0	0	0	0	3291825	222	780	2976	804	0	0	0	0.004	3025672	482283466	143193	0	0	0	482283466	222	1584	10396	535870	0.000	0.000	NaN	3291825
		3	982	128933	32673	148180	29005	211148	0	0	0	0	955408	3258	1098	618	690	0	0	0	0.014	926296	126612302	131685	0	0	0	126612302	3258	1098	131849	72117	0.000	0.000	NaN	955408
		4	2243	160966	28466	168041	70006	252529	0	0	0	0	2216928	1884	2142	2142	228	0	0	0	0.006	2144150	361046106	160136	0	0	0	361046106	1884	2142	177434	149598	0.000	0.000	NaN	2216928
		5	1093	141082	35880	122594	42705	236560	0	0	0	0	1060726	348	2232	1020	126	0	0	0	0.012	1020864	154202782	138136	0	0	0	154202782	348	2274	2358	110543	0.000	0.000	NaN	1060726	7524887	78.3512
14971_Hela_WT_RH_3hpi_8000X_0031	1	1	7991	141761	35395	154445	21988	247296	0	0	0	0	7883360	402	1374	3402	1500	0	0	0	0.002	3528413	1132810333	142670	0	0	0	1132810333	402	1668	164617	1170161	0.000	0.000	NaN	7883360
		2	2319	152107	25213	152757	73182	232957	0	0	0	0	2309823	1324	1422	2088	920	0	0	0	0.005	2281698	352735578	152403	0	0	0	352735578	1324	1422	156221	77753	0.000	0.000	NaN	2309823
		3	1540	152475	31987	140947	0.000	255000	0	0	0	0	1521895	420	1402	840	812	0	0	0	0.008	1040200	234811749	152970	0	0	0	234811749	600	2214	50618	497950	0.000	0.000	NaN	1521895
		4	1375	128044	30341	118736	48936	223264	0	0	0	0	1352593	724	2342	1228	476	0	0	0	0.009	1317027	176060614	127885	0	0	0	176060614	724	2342	158813	97820	0.000	0.000	NaN	1352593
		5	1272	147834	26271	134419	78883	237734	0	0	0	0	1250889	2084	2754	1224	136	0	0	0	0.010	1229114	188044948	145571	0	0	0	188044948	2084	2866	5228	53399	0.000	0.000	NaN	1250889
		6	723	127950	29929	131013	27660	203464	0	0	0	0	697043	3484	2374	296	360	0	0	0	0.019	368803	92507611	129277	0	0	0	92507611	3484	2374	143379	285887	0.000	0.000	NaN	697043	7132243	90.4721
14971_Hela_WT_RH_3hpi_8000X_0034	1	1	9674	139659	40997	129010	2031	255	0	0	0	0	9601947	342	234	2394	3714	0	0	0	0.001	3981944	1351064683	139014	0	0	0	1351064683	888	324	114480	1904236	0.000	0.000	NaN	9601947
		2	395	141850	26804	129984	72313	210939	0	0	0	0	358441	1446	390	228	270	0	0	0	0.039	353389	56030899	143185	0	0	0	56030899	1446	390	130179	25399	0.000	0.000	NaN	358441
		3	1937	126609	32396	120685	44769	222252	0	0	0	0	1886949	1986	2724	774	1218	0	0	0	0.007	1324057	245242536	125460	0	0	0	245242536	1986	3882	60996	586919	0.000	0.000	NaN	1886949
		4	474	117846	27814	117475	20007	185800	0	0	0	0	461237	1080	3198	360	276	0	0	0	0.028	453625	55859231	120497	0	0	0	55859231	1080	3198	142524	30848	0.000	0.000	NaN	461237
		5	388	136849	24922	125276	76709	211122	0	0	0	0	364288	804	2850	228	276	0	0	0	0.037	357994	53097525	135165	0	0	0	53097525	804	2850	129560	25281	0.000	0.000	NaN	364288
		6	1969	145498	27990	139250	62396	248885	0	0	0	0	1930484	372	270	906	1398	0	0	0	0.007	1610919	286485486	144600	0	0	0	286485486	372	1668	55777	410747	0.000	0.000	NaN	1930484	5001399	52.0873
14971_Hela_WT_RH_3hpi_8000X_0035	1	10	9139	136525	43082	141905	0.000	251402	0	0	0	0	9042411	1188	408	2250	3468	0	0	0	0.001	3626006	1247703469	139084	0	0	0	1247703469	1668	462	114020	1951244	0.000	0.000	NaN	9042411
		7	257	160132	28269	132392	83086	216655	0	0	0	0	248129	1284	810	120	210	0	0	0	0.052	241868	41153977	160758	0	0	0	41153977	1284	1020	60255	16268	0.000	0.000	NaN	248129
		9	739	119320	26772	116314	37526	183156	0	0	0	0	715272	1326	2538	312	636	0	0	0	0.018	708407	88177620	120994	0	0	0	88177620	1326	2538	116131	26583	0.000	0.000	NaN	715272
		10	559	121749	30322	108767	11486	205291	0	0	0	0	528800	1704	3270	378	360	0	0	0	0.025	522000	68057677	123757	0	0	0	68057677	1704	3270	136397	21213	0.000	0.000	NaN	528800
		11	1695	108809	34027	127891	0.149	194226	0	0	0	0	1667535	2796	2568	588	1332	0	0	0	0.008	1435054	184431296	110997	0	0	0	184431296	2796	3900	68154	358331	0.000	0.000	NaN	1667535
		12	541	152541	26961	139499	76786	230418	0	0	0	0	527986	3156	1914	198	468	0	0	0	0.024	508161	82524654	150823	0	0	0	82524654	3156	1914	112932	29183	0.000	0.000	NaN	527986
		13	271	146833	32216	145429	71843	239292	0	0	0	0	262315	2970	1632	156	192	0	0	0	0.049	247386	39791711	144237	0	0	0	39791711	2970	1632	129094	30922	0.000	0.000	NaN	262315
		14	313	178530	50671	211873	54172	253537	0	0	0	0	294582	2754	1350	204	204	0	0	0	0.045	288500	55879828	198138	0	0	0	55879828	2754	1350	135000	21213	0.000	0.000	NaN	294582	4244619	46.9412
14971_Hela_WT_RH_3hpi_8000X_0036	1	1	8798	141285	40045	147591	0	254433	0	0	0	0	8658921	402	1236	3360	1944	0	0	0	0.001	3371317	1243021883	142929	0	0	0	1243021883	402	2310	4696	1903918	0.000	0.000	NaN	8658921
		2	391	164773	34049	165091	51396	251438	0	0	0	0	383290	2094	1242	378	24	0	0	0	0.033	378048	64426228	165932	0	0	0	64426228	2094	1266	0.909	22497	0.000	0.000	NaN	383290
		3	165	134109	23786	107094	76747	193570	0	0	0	0	155381	492	2088	132	78	0	0	0	0.086	153323	22128028	133505	0	0	0	22128028	492	2166	30579	7823	0.000	0.000	NaN	155381
		4	345	129435	24841	123658	27535	195504	0	0	0	0	310971	558	2610	120	270	0	0	0	0.045	288624	44655076	130092	0	0	0	44655076	576	2610	110695	49226	0.000	0.000	NaN	310971
		5	765	122384	32672	113699	37879	211959	0	0	0	0	746741	2394	2904	696	246	0	0	0	0.017	738195	93624061	123310	0	0	0	93624061	2394	3150	19466	31782	0.000	0.000	NaN	746741
		6	1170	137138	25106	127539	41591	207648	0	0	0	0	1148699	3030	1302	804	726	0	0	0	0.011	1083278	160451552	136507	0	0	0	160451552	3030	1302	137918	151252	0.000	0.000	NaN	1148699	2745082	31.7024
14971_Hela_WT_RH_3hpi_8000X_0037	1	1	8127	151496	38763	155383	3748	255	0	0	0	0	8042240	444	1002	3336	1602	0	0	0	0.002	3350005	1231211966	150674	0	0	0	1231211966	444	2052	5241	1467600	0.000	0.000	NaN	8042240
		2	2876	145679	30323	133057	33512	244994	0	0	0	0	2828335	2380	1056	1420	1212	0	0	0	0.005	1622388	418971618	145362	0	0	0	418971618	2380	1072	148818	995189	0.000	0.000	NaN	2828335
		3	661	193529	31057	200996	97000	255000	0	0	0	0	653913	2028	2312	632	136	0	0	0	0.019	646467	127922645	199655	0	0	0	127922645	2028	2448	12144	36670	0.000	0.000	NaN	653913
		4	861	144438	31665	143815	62026	238718	0	0	0	0	854403	956	2480	848	52	0	0	0	0.015	848943	124360696	142182	0	0	0	124360696	956	2480	177299	34956	0.000	0.000	NaN	854403
		5	372	136472	23236	138918	71880	204402	0	0	0	0	365603	544	2264	308	188	0	0	0	0.035	360843	50767401	136606	0	0	0	50767401	544	2264	148601	24343	0.000	0.000	NaN	365603
		6	448	125837	33873	131823	28155	196657	0	0	0	0	436458	472	1524	296	308	0	0	0	0.030	427177	56375069	130968	0	0	0	56375069	472	1832	46138	27439	0.000	0.000	NaN	436458
		7	270	130819	30323	116822	55000	215674	0	0	0	0	261699	980	1260	244	84	0	0	0	0.050	258054	35321121	126522	0	0	0	35321121	980	1344	18997	16967	0.000	0.000	NaN	261699
		8	831	151999	28301	141020	83733	238922	0	0	0	0	821382	1268	1060	792	152	0	0	0	0.015	806454	126311570	149050	0	0	0	126311570	1268	1212	10864	48347	0.000	0.000	NaN	821382	6221793	77.3639

## Sheet: 3hpi Rop6ko ER
Image number	Vacuole size		Area	Mean	StdDEV	Mode	Min	Max	X	Y	XY	YM	Perimeter	BX	BY	Width	Height	Major	Minor	Angle	Circ.	Feret	IntDen	Median	Skew	Kurt	%Area	RawIntDen	FeretX	FeretY	FeretAngle	MinFeret	AR	Round	Solidarity	Length
14974_hela_Rop6KO_3hpi_10kX_0006	1	1	8307	165320	42302	156885	0	255	0	0	0	0	8211835	888	936	2856	2340	0	0	0	0.002	3188237	1373313484	165754	0	0	0	1373313484	900	2892	27578	1947535	0.000	0.000	NaN	8211835
		2	425	149659	36543	145731	66191	221036	0	0	0	0	418212	1668	3192	408	66	0	0	0	0.031	413304	63605086	147054	0	0	0	63605086	1668	3258	9189	24840	0.000	0.000	NaN	418212
		3	987	140989	29946	126376	61928	224477	0	0	0	0	967197	906	2676	606	630	0	0	0	0.013	870000	139155863	139470	0	0	0	139155863	912	2676	133603	180621	0.000	0.000	NaN	967197
		4	193	131098	27570	113516	54623	209254	0	0	0	0	180659	1050	1914	84	156	0	0	0	0.074	177178	25301847	129214	0	0	0	25301847	1050	2070	61699	13410	0.000	0.000	NaN	180659
		5	109	139478	21391	114284	84135	183723	0	0	0	0	102120	888	2484	18	96	0	0	0	0.131	97673	15203063	142485	0	0	0	15203063	888	2580	79380	10689	0.000	0.000	NaN	102120	1668188	20.3144
14974_hela_Rop6KO_3hpi_10kX_0009	1	1	10741	138778	33655	156337	25126	246841	0	0	0	0	10623025	750	84	2868	3942	0	0	0	0.001	4061508	1490619466	141337	0	0	0	1490619466	1638	84	103934	2389197	0.000	0.000	NaN	10623025
		2	1220	134946	34288	135647	32353	227505	0	0	0	0	1198464	954	2346	576	1026	0	0	0	0.011	1176627	164633943	137682	0	0	0	164633943	954	2346	119310	60585	0.000	0.000	NaN	1198464
		3	3763	154446	26170	146928	79675	239832	0	0	0	0	3694597	1512	2160	2064	1854	0	0	0	0.003	2296692	581181155	153457	0	0	0	581181155	1608	3594	38636	1189018	0.000	0.000	NaN	3694597
		4	848	146007	21246	141350	57300	202195	0	0	0	0	831934	984	156	726	348	0	0	0	0.015	805096	123813745	146564	0	0	0	123813745	984	504	25610	87514	0.000	0.000	NaN	831934	5724995	53.8923
14974_hela_Rop6KO_3hpi_10kX_0013	1	1	9321	149033	35351	155132	27044	253968	0	0	0	0	9264715	288	1002	3684	2196	0	0	0	0.001	4173521	1389133934	150593	0	0	0	1389133934	348	3072	29735	1401322	0.000	0.000	NaN	9264715
		2	3224	162023	35989	136102	68578	253455	0	0	0	0	3197073	762	960	2928	1056	0	0	0	0.004	3112607	522361280	162963	0	0	0	522361280	762	2016	19832	279475	0.000	0.000	NaN	3197073
		3	709	157050	20082	146658	84844	216168	0	0	0	0	689351	300	2136	348	558	0	0	0	0.019	648278	111348589	156373	0	0	0	111348589	318	2694	59400	71747	0.000	0.000	NaN	689351
		4	463	154985	21701	147906	103296	215809	0	0	0	0	455509	918	3072	438	108	0	0	0	0.028	451119	71757956	153960	0	0	0	71757956	918	3180	13851	20868	0.000	0.000	NaN	455509
		5	936	149916	25435	146818	74414	232163	0	0	0	0	917534	1984	2348	776	448	0	0	0	0.014	896036	140321043	147542	0	0	0	140321043	1984	2796	29999	57504	0.000	0.000	NaN	917534
		6	106	137448	27610	126123	77705	195193	0	0	0	0	97956	2780	2260	68	68	0	0	0	0.139	96167	14569438	135070	0	0	0	14569438	2780	2328	45000	5472	0.000	0.000	NaN	97956
		7	1316	161295	25097	152882	83461	226207	0	0	0	0	1284480	2868	1444	988	800	0	0	0	0.010	1271277	212264849	161348	0	0	0	212264849	2868	2244	38998	50246	0.000	0.000	NaN	1284480	6641903	71.6903
14974_hela_Rop6KO_3hpi_10kX_0014	1	1	9785	150584	35079	145024	22206	247593	0	0	0	0	9683259	702	126	2244	3678	0	0	0	0.001	3712066	1473463336	150840	0	0	0	1473463336	1776	3786	79853	2233572	0.000	0.000	NaN	9683259
		2	186	160121	35654	143757	82957	240974	0	0	0	0	166982	2796	450	72	144	0	0	0	0.084	160997	29782503	155005	0	0	0	29782503	2796	450	116565	16100	0.000	0.000	NaN	166982
		3	2494	152213	37495	167830	29463	243492	0	0	0	0	2466364	828	210	1896	1260	0	0	0	0.005	2227940	379618690	154091	0	0	0	379618690	828	1470	31678	423868	0.000	0.000	NaN	2466364
		4	481	149934	25177	140410	87406	221091	0	0	0	0	453475	984	3234	324	306	0	0	0	0.029	445659	72118120	149517	0	0	0	72118120	984	3234	136637	33685	0.000	0.000	NaN	453475	3086821	31.8779
14974_hela_Rop6KO_3hpi_12kX_0000	1	1	5566	122024	38398	135097	0	239341	0	0	0	0	5524614	1572	1356	1608	1866	0	0	0	0.002	2124542	679185886	125394	0	0	0	679185886	1758	3204	54425	1415836	0.000	0.000	NaN	5524614
		2	2443	142703	33986	137107	38177	243247	0	0	0	0	2411197	1512	2418	1530	816	0	0	0	0.005	1601191	348623087	141043	0	0	0	348623087	1548	2994	21084	758923	0.000	0.000	NaN	2411197
		3	243	123495	23141	120869	48082	175273	0	0	0	0	235715	1488	2154	48	228	0	0	0	0.055	232998	30009337	124994	0	0	0	30009337	1488	2382	78111	12292	0.000	0.000	NaN	235715
		4	1197	137596	26165	134074	61486	216988	0	0	0	0	1187528	1544	1358	808	784	0	0	0	0.011	1125842	164701906	136969	0	0	0	164701906	1544	2142	44136	167071	0.000	0.000	NaN	1187528	3834440	69.4065
14974_hela_Rop6KO_3hpi_12kX_0007	1	1	7927	191423	19641	187278	125508	249533	0	0	0	0	7796253	356	676	2132	2656	0	0	0	0.002	2756612	1517412792	191785	0	0	0	1517412792	588	896	120137	1928198	0.000	0.000	NaN	7796253
		2	1734	188397	20334	185215	134346	245176	0	0	0	0	1690253	2104	1208	408	1528	0	0	0	0.008	1557172	326679688	189594	0	0	0	326679688	2104	1208	101108	246031	0.000	0.000	NaN	1690253
		3	219	206719	13732	218873	177619	238490	0	0	0	0	211951	2020	3108	164	128	0	0	0	0.061	208038	45271441	208783	0	0	0	45271441	2020	3236	37972	13743	0.000	0.000	NaN	211951
		4	146	191363	10138	185685	163680	214204	0	0	0	0	140273	1868	3276	116	76	0	0	0	0.093	138679	27939000	192909	0	0	0	27939000	1868	3352	33232	7044	0.000	0.000	NaN	140273
		5	514	192167	16156	199270	152105	233964	0	0	0	0	501519	1208	3128	404	248	0	0	0	0.026	474046	98773932	193650	0	0	0	98773932	1208	3128	148456	73951	0.000	0.000	NaN	501519
		6	121	185901	14662	173002	147133	217961	0	0	0	0	102451	1016	3004	68	48	0	0	0	0.145	83235	22494031	186894	0	0	0	22494031	1016	3004	144782	11458	0.000	0.000	NaN	102451
		7	91	171732	16023	175234	138169	215000	0	0	0	0	87962	740	2652	20	84	0	0	0	0.148	86348	15627652	170069	0	0	0	15627652	740	2652	103392	8144	0.000	0.000	NaN	87962
		8	316	189967	12955	185064	156208	216022	0	0	0	0	311062	672	2260	68	300	0	0	0	0.041	307610	60029688	191068	0	0	0	60029688	672	2260	102771	16428	0.000	0.000	NaN	311062
		9	56	176044	12019	169266	154810	200781	0	0	0	0	50001	464	1928	28	40	0	0	0	0.281	48826	9858439	174980	0	0	0	9858439	464	1928	124992	5547	0.000	0.000	NaN	50001
		10	174	186513	18114	204259	146998	221979	0	0	0	0	169577	1664	808	132	92	0	0	0	0.076	160897	32453265	187382	0	0	0	32453265	1664	808	145125	18950	0.000	0.000	NaN	169577	3265049	41.8797
14974_hela_Rop6KO_3hpi_15kX_0011	1	1	9204	146084	42871	0.497	0	254368	0	0	0	0	9114405	402	1008	3264	2346	0	0	0	0.001	3326907	1344553003	149342	0	0	0	1344553003	408	2604	12181	2318020	0.000	0.000	NaN	9114405
		2	620	144554	31931	124063	58845	245390	0	0	0	0	613705	2280	1004	592	140	0	0	0	0.021	608329	89623276	140965	0	0	0	89623276	2280	1004	166695	30892	0.000	0.000	NaN	613705
		3	1906	152764	34498	147668	39251	231325	0	0	0	0	1881238	456	1068	1456	940	0	0	0	0.007	1733071	291169114	154561	0	0	0	291169114	456	2008	32846	284857	0.000	0.000	NaN	1881238
		4	1935	142169	33053	134814	37378	242675	0	0	0	0	1896730	416	2096	1148	1192	0	0	0	0.007	1641112	275096196	140063	0	0	0	275096196	436	2096	133420	409567	0.000	0.000	NaN	1896730
		5	1938	155067	31924	153453	66316	242657	0	0	0	0	1898115	1752	2812	1712	512	0	0	0	0.007	1786921	300520716	155914	0	0	0	300520716	1752	3324	16650	234665	0.000	0.000	NaN	1898115
		6	977	159230	30091	140997	76496	249400	0	0	0	0	967029	3448	1556	228	888	0	0	0	0.013	908520	155567431	158938	0	0	0	155567431	3452	1556	102200	129425	0.000	0.000	NaN	967029
		7	397	142092	31178	134335	45072	213715	0	0	0	0	387508	3344	1272	128	356	0	0	0	0.033	378312	56410376	142639	0	0	0	56410376	3344	1272	109776	25908	0.000	0.000	NaN	387508	7644325	83.8708
14974_hela_Rop6KO_3hpi_15kX_0012	1	1	8184	158412	34005	154215	34083	249898	0	0	0	0	8070789	582	1332	2862	2004	0	0	0	0.002	3027028	1296442287	159419	0	0	0	1296442287	588	2904	19692	1994584	0.000	0.000	NaN	8070789
		2	1067	143937	34641	145948	54409	235366	0	0	0	0	1034307	690	1584	642	768	0	0	0	0.013	1000994	153580512	145974	0	0	0	153580512	690	2352	50106	90954	0.000	0.000	NaN	1034307
		3	781	155475	28376	127793	83593	239663	0	0	0	0	735070	606	2844	552	402	0	0	0	0.018	682867	121425606	153998	0	0	0	121425606	606	2844	143936	94114	0.000	0.000	NaN	735070
		4	1321	162642	27969	164972	30640	240971	0	0	0	0	1255657	2352	2700	978	624	0	0	0	0.011	1160112	214849925	165153	0	0	0	214849925	2352	3324	32539	197484	0.000	0.000	NaN	1255657
		5	543	156146	27787	164808	90559	222101	0	0	0	0	527563	3456	2010	30	516	0	0	0	0.025	516558	84787117	157000	0	0	0	84787117	3462	2010	92663	27998	0.000	0.000	NaN	527563
		6	120	156074	25790	123198	88306	218705	0	0	0	0	107120	3438	2520	42	96	0	0	0	0.131	104785	18728881	157770	0	0	0	18728881	3438	2616	66371	9138	0.000	0.000	NaN	107120
		7	428	162906	29403	174507	81666	254519	0	0	0	0	399491	2844	1404	324	216	0	0	0	0.034	389400	69723761	166217	0	0	0	69723761	2844	1404	146310	17351	0.000	0.000	NaN	399491	4059208	50.2951
14974_hela_Rop6KO_3hpi_6000X_0002	1	1	7487	165685	25273	165096	76269	245339	0	0	0	0	7409736	776	2036	3160	1620	0	0	0	0.002	3363096	1240484131	167143	0	0	0	1240484131	776	3472	22814	951399	0.000	0.000	NaN	7409736
		2	368	167046	21830	156266	125051	235274	0	0	0	0	362917	2244	2248	302	194	0	0	0	0.035	358943	61473024	165538	0	0	0	61473024	2244	2442	32716	16589	0.000	0.000	NaN	362917
		3	984	162308	17809	166318	112585	220472	0	0	0	0	976867	1246	2536	828	502	0	0	0	0.013	968291	159711236	162859	0	0	0	159711236	1246	3038	31228	23241	0.000	0.000	NaN	976867
		4	284	174774	20039	167441	118874	239000	0	0	0	0	279940	998	3060	226	162	0	0	0	0.046	278065	49635868	173749	0	0	0	49635868	998	3222	35633	8732	0.000	0.000	NaN	279940
		5	521	163288	18924	168816	116530	229485	0	0	0	0	506285	768	3314	196	320	0	0	0	0.026	320624	85073078	161877	0	0	0	85073078	944	3314	93576	187813	0.000	0.000	NaN	506285
		6	521	161835	23194	162155	99319	213811	0	0	0	0	513753	1000	3556	498	100	0	0	0	0.025	507941	84316026	163538	0	0	0	84316026	1000	3656	11354	24082	0.000	0.000	NaN	513753
		7	217	148106	18561	148000	84207	187241	0	0	0	0	206589	1536	3468	170	88	0	0	0	0.064	191426	32138906	147871	0	0	0	32138906	1536	3556	27368	15205	0.000	0.000	NaN	206589
		8	162	174352	20771	175969	117000	215991	0	0	0	0	159590	1826	3384	148	56	0	0	0	0.080	158240	28244988	175268	0	0	0	28244988	1826	3440	20726	9821	0.000	0.000	NaN	159590
		9	106	180402	20306	179435	130044	217546	0	0	0	0	103606	2232	3306	100	12	0	0	0	0.124	100717	19122651	179472	0	0	0	19122651	2232	3318	6843	7880	0.000	0.000	NaN	103606
		10	1590	171367	18076	173565	116718	224120	0	0	0	0	1579233	2640	2452	1290	832	0	0	0	0.008	1535032	272472968	171211	0	0	0	272472968	2640	3284	32820	145399	0.000	0.000	NaN	1579233	4688780	63.2786
14974_hela_Rop6KO_3hpi_8000X_0003	1	1	8521	186708	26074	196230	48914	247927	0	0	0	0	8481398	456	978	3288	2016	0	0	0	0.001	3417576	1590937605	189915	0	0	0	1590937605	472	2658	17014	1866414	0.000	0.000	NaN	8481398
		2	484	180142	13380	168015	146981	213872	0	0	0	0	475762	440	1986	160	444	0	0	0	0.027	471949	87188940	179661	0	0	0	87188940	440	2430	70183	14512	0.000	0.000	NaN	475762
		3	172	163506	12060	160964	134132	192592	0	0	0	0	165827	448	2538	48	152	0	0	0	0.079	159399	28122948	163962	0	0	0	28122948	448	2538	107526	22768	0.000	0.000	NaN	165827
		4	497	188152	15354	180125	145469	232878	0	0	0	0	486639	612	2830	452	144	0	0	0	0.026	474384	93511486	187154	0	0	0	93511486	612	2830	162329	45472	0.000	0.000	NaN	486639
		5	430	187228	17613	206060	146195	235557	0	0	0	0	418676	1412	3010	408	32	0	0	0	0.031	408078	80508027	186064	0	0	0	80508027	1412	3018	1123	29578	0.000	0.000	NaN	418676
		6	1071	185866	15966	190853	138404	230685	0	0	0	0	1054851	1940	2654	980	340	0	0	0	0.012	1037304	199062300	185638	0	0	0	199062300	1940	2994	19134	67557	0.000	0.000	NaN	1054851
		7	194	194393	9732	190021	168421	229521	0	0	0	0	186692	3664	1414	84	164	0	0	0	0.070	184261	37712219	193961	0	0	0	37712219	3664	1414	117121	9474	0.000	0.000	NaN	186692
		8	300	195750	14712	199150	147480	235958	0	0	0	0	297245	2172	998	296	16	0	0	0	0.043	296432	58725108	196896	0	0	0	58725108	2172	1014	3094	5676	0.000	0.000	NaN	297245
		9	542	189118	11559	179915	147846	213262	0	0	0	0	521435	1040	1194	424	284	0	0	0	0.025	510325	102502162	189603	0	0	0	102502162	1040	1478	33815	23744	0.000	0.000	NaN	521435	3607127	42.5299
14974_hela_Rop6KO_3hpi_8000X_0004	1	1	7949	149520	31107	152546	0	251138	0	0	0	0	7873531	408	1500	3312	1446	0	0	0	0.002	3335590	1188537659	151418	0	0	0	1188537659	408	2154	6818	1324659	0.000	0.000	NaN	7873531
a bit weird		2	550	153870	34493	169354	3911	210010	0	0	0	0	544761	415	1747	438	276	0	0	0	0.023	517706	84628349	160899	0	0	0	84628349	415	2023	32217	75935	0.000	0.000	NaN	544761
		3	1065	151598	21982	158924	95229	208072	0	0	0	0	1039945	388	2134	678	720	0	0	0	0.012	988981	161451467	151789	0	0	0	161451467	388	2134	133279	78026	0.000	0.000	NaN	1039945
		4	643	146733	23508	164761	78642	202847	0	0	0	0	629091	1345	2857	540	141	0	0	0	0.020	540033	94349359	146710	0	0	0	94349359	1345	2863	0.637	137292	0.000	0.000	NaN	629091
		5	392	146915	19960	145898	95280	200206	0	0	0	0	384345	2122	2668	366	111	0	0	0	0.033	382462	57590787	145920	0	0	0	57590787	2122	2779	16871	13610	0.000	0.000	NaN	384345
		6	739	142595	28727	119072	68184	209019	0	0	0	0	718677	2740	2302	633	315	0	0	0	0.018	707046	105377388	141478	0	0	0	105377388	2740	2617	26456	22385	0.000	0.000	NaN	718677
		7	414	146991	24706	145088	77103	225224	0	0	0	0	409629	2953	1513	405	36	0	0	0	0.031	406110	60854341	144744	0	0	0	60854341	2953	1513	175764	19602	0.000	0.000	NaN	409629
		8	320	120235	20220	119881	65901	176011	0	0	0	0	312096	2542	1513	303	72	0	0	0	0.041	311437	38475351	121030	0	0	0	38475351	2542	1585	13367	8994	0.000	0.000	NaN	312096
		9	658	148882	29257	143293	71498	222769	0	0	0	0	655644	1843	1567	651	27	0	0	0	0.019	651339	97964648	146646	0	0	0	97964648	1843	1594	1848	21682	0.000	0.000	NaN	655644	4694188	59.6199
14974_hela_Rop6KO_3hpi_8000X_0008	1	1	8562	169151	29902	173529	28368	254271	0	0	0	0	8482429	258	1428	3498	1770	0	0	0	0.001	3526826	1448271304	170868	0	0	0	1448271304	258	2046	172669	1730149	0.000	0.000	NaN	8482429
		2	1473	170228	28304	187390	66129	244025	0	0	0	0	1465290	768	1440	1432	100	0	0	0	0.009	1432140	250745235	171033	0	0	0	250745235	768	1520	179200	92624	0.000	0.000	NaN	1465290
		3	1086	148981	24313	152374	81469	229647	0	0	0	0	1073472	312	1552	404	908	0	0	0	0.012	982772	161793059	148036	0	0	0	161793059	340	2460	67506	187633	0.000	0.000	NaN	1073472
		4	1405	162482	29413	171902	75160	253975	0	0	0	0	1387316	524	2704	1264	472	0	0	0	0.009	1346474	228287409	164933	0	0	0	228287409	524	2704	159842	103217	0.000	0.000	NaN	1387316
		5	254	138069	16332	137439	90111	183671	0	0	0	0	248251	3040	2916	232	80	0	0	0	0.052	245406	35069514	138103	0	0	0	35069514	3040	2996	19026	17084	0.000	0.000	NaN	248251
		6	274	162918	19945	179805	119412	222140	0	0	0	0	269580	3340	2736	232	136	0	0	0	0.047	268924	44639465	163073	0	0	0	44639465	3340	2872	30379	5682	0.000	0.000	NaN	269580
		7	239	164886	30570	142970	93349	236887	0	0	0	0	226536	3588	2120	140	172	0	0	0	0.059	221775	39407778	161462	0	0	0	39407778	3588	2120	129144	16671	0.000	0.000	NaN	226536	4670445	55.0602
14974_hela_Rop6KO_3hpi_8000X_0010	1	1	8734	167573	33016	176576	43525	254430	0	0	0	0	8623384	198	1164	3486	1998	0	0	0	0.001	3712880	1463582170	169186	0	0	0	1463582170	198	2760	20133	1530182	0.000	0.000	NaN	8623384
		2	6110	167190	27394	167904	57429	241674	0	0	0	0	6049312	188	1152	3048	1984	0	0	0	0.002	3453184	1021531704	167866	0	0	0	1021531704	228	2888	29416	1522855	0.000	0.000	NaN	6049312		70.1501
14975_hela_rop6ko_3hpi_6000X_0001	1	1	8060	173372	35256	184431	53148	255	0	0	0	0	7983147	372	1050	3408	1488	0	0	0	0.002	3485726	1397374857	176	0	0	0	1397374857	372	2022	12122	1463415	0.000	0.000	NaN	7983147
		2	1563	161621	21026	151270	107327	228942	0	0	0	0	1551703	424	1531	585	873	0	0	0	0.008	875059	252614127	160682	0	0	0	252614127	949	1531	93932	561435	0.000	0.000	NaN	1551703
		3	564	168347	18574	167519	110772	212718	0	0	0	0	554118	1051	2414	525	84	0	0	0	0.023	531678	94947807	168707	0	0	0	94947807	1051	2414	170910	30300	0.000	0.000	NaN	554118
		4	1865	178213	26271	156982	98191	249453	0	0	0	0	1853497	1771	1982	1695	546	0	0	0	0.007	1779852	332366333	178621	0	0	0	332366333	1771	2525	17763	208145	0.000	0.000	NaN	1853497
		5	44	168268	12919	159200	138000	196045	0	0	0	0	42224	3733	1591	3	42	0	0	0	0.310	42107	7403775	165616	0	0	0	7403775	3733	1591	94086	2531	0.000	0.000	NaN	42224
		6	291	177727	29324	183739	77040	244103	0	0	0	0	284281	3622	1123	171	177	0	0	0	0.045	246110	51718568	181009	0	0	0	51718568	3622	1123	134012	71089	0.000	0.000	NaN	284281
		7	301	156544	27237	165572	82556	214148	0	0	0	0	298281	1240	1271	279	102	0	0	0	0.043	297061	47119845	155596	0	0	0	47119845	1240	1373	20082	11968	0.000	0.000	NaN	298281	4584104	57.4223
14975_hela_rop6ko_3hpi_6000X_0005	1	1	7568	151457	31933	158801	32275	237929	0	0	0	0	7495756	498	1338	3144	1458	0	0	0	0.002	3159443	1146227021	153180	0	0	0	1146227021	498	2154	174333	1438112	0.000	0.000	NaN	7495756
		2	676	156323	25059	164138	88210	230610	0	0	0	0	664995	1200	2634	648	114	0	0	0	0.019	657951	105674644	157834	0	0	0	105674644	1200	2634	170022	20105	0.000	0.000	NaN	664995
		3	2051	137794	23354	135939	78303	206051	0	0	0	0	1991537	498	1422	954	1212	0	0	0	0.006	1331297	282615281	135683	0	0	0	282615281	708	2526	56023	625989	0.000	0.000	NaN	1991537
		4	479	137279	25071	136760	72291	205928	0	0	0	0	464109	1542	1362	450	54	0	0	0	0.028	453228	65756809	136945	0	0	0	65756809	1542	1416	6843	20731	0.000	0.000	NaN	464109
		5	587	156153	30328	141550	81293	237898	0	0	0	0	558848	2248	1372	512	196	0	0	0	0.024	548234	91661764	157958	0	0	0	91661764	2248	1372	159053	26927	0.000	0.000	NaN	558848
		6	547	176728	22208	171478	109014	224472	0	0	0	0	506937	2984	1724	380	316	0	0	0	0.027	494223	96670443	178444	0	0	0	96670443	2984	1724	140254	39115	0.000	0.000	NaN	506937
		7	2113	145403	31566	147410	53810	231962	0	0	0	0	2069127	2272	2040	1340	768	0	0	0	0.006	1404564	307237279	146635	0	0	0	307237279	2272	2756	19983	611407	0.000	0.000	NaN	2069127	6255553	83.4546
14975_hela_rop6ko_3hpi_6000X_0007	1	1	8159	168872	30990	180717	74749	255	0	0	0	0	8061515	1194	258	1500	3360	0	0	0	0.002	3366187	1377826918	169369	0	0	0	1377826918	1854	258	93474	1500	0.000	0.000	NaN	8061515
		2	843	182649	24308	188886	116000	239159	0	0	0	0	836422	2628	1368	56	824	0	0	0	0.015	824243	153973142	182151	0	0	0	153973142	2628	1368	91390	51609	0.000	0.000	NaN	836422
		3	1699	169509	23764	172729	95289	244909	0	0	0	0	1675520	1636	296	988	1024	0	0	0	0.008	1336467	287994968	170025	0	0	0	287994968	1636	420	137669	401560	0.000	0.000	NaN	1675520
		4	163	168347	17411	153206	129892	223880	0	0	0	0	158453	1524	444	80	132	0	0	0	0.082	154350	27440610	166681	0	0	0	27440610	1524	576	58782	16446	0.000	0.000	NaN	158453
		5	813	174119	28095	140631	119421	253488	0	0	0	0	795677	1284	756	168	772	0	0	0	0.016	790068	141558917	170305	0	0	0	141558917	1284	1528	77723	29656	0.000	0.000	NaN	795677
		6	374	165924	28087	165938	100075	228295	0	0	0	0	368966	1220	1712	48	364	0	0	0	0.035	367151	62055589	166019	0	0	0	62055589	1220	2076	82488	9443	0.000	0.000	NaN	368966
		7	2073	138652	24649	123271	77990	218498	0	0	0	0	2031535	1220	2104	928	1496	0	0	0	0.006	1717212	287424857	137343	0	0	0	287424857	1220	2104	121765	416152	0.000	0.000	NaN	2031535
		8	1029	151634	25974	151936	71452	231794	0	0	0	0	1002518	2268	2468	360	916	0	0	0	0.013	984203	156031076	154198	0	0	0	156031076	2268	3384	68545	66784	0.000	0.000	NaN	1002518
		9	146	142849	13217	141463	116070	177109	0	0	0	0	139509	2188	3404	84	108	0	0	0	0.094	136821	20855966	141555	0	0	0	20855966	2188	3512	52125	10132	0.000	0.000	NaN	139509	7008600	86.939
14975_hela_rop6ko_3hpi_6000X_0010	1	1	8477	157255	34920	160438	40453	253023	0	0	0	0	8392736	450	774	3204	2220	0	0	0	0.002	3504909	1333047079	159179	0	0	0	1333047079	450	2718	25556	1574469	0.000	0.000	NaN	8392736
		2	1963	145460	32010	158929	49113	232260	0	0	0	0	1937261	840	2384	1812	604	0	0	0	0.007	1910016	285538888	144919	0	0	0	285538888	840	2988	18435	107645	0.000	0.000	NaN	1937261
		3	1876	129922	35443	139920	34508	221260	0	0	0	0	1829977	476	1528	740	1428	0	0	0	0.007	1510380	243733715	131186	0	0	0	243733715	724	2956	70989	394722	0.000	0.000	NaN	1829977
		4	149	147199	30749	144600	81719	226092	0	0	0	0	147363	1272	1412	120	84	0	0	0	0.086	146479	21932642	146561	0	0	0	21932642	1272	1496	34992	6882	0.000	0.000	NaN	147363
		5	261	174827	29639	162371	112635	247368	0	0	0	0	253786	1584	1100	192	164	0	0	0	0.051	252507	45629777	170326	0	0	0	45629777	1584	1264	40503	7518	0.000	0.000	NaN	253786
		6	260	171282	26933	175751	106337	231919	0	0	0	0	251802	1788	944	220	112	0	0	0	0.052	246868	44533362	172923	0	0	0	44533362	1788	1056	26980	19815	0.000	0.000	NaN	251802
		7	510	172604	29049	165510	91283	243910	0	0	0	0	503106	2024	776	464	168	0	0	0	0.025	493477	88028175	174159	0	0	0	88028175	2024	944	19904	25955	0.000	0.000	NaN	503106
		8	662	180966	27325	199936	101963	237905	0	0	0	0	640897	2760	768	600	148	0	0	0	0.020	617984	119799229	181230	0	0	0	119799229	2760	768	166144	51418	0.000	0.000	NaN	640897
		9	715	149970	39603	175526	39320	233575	0	0	0	0	698736	3476	1112	124	632	0	0	0	0.018	632810	107228496	152719	0	0	0	107228496	3476	1744	87101	110694	0.000	0.000	NaN	698736
		10	239	173783	26298	173223	77189	232297	0	0	0	0	230297	3284	1792	172	152	0	0	0	0.057	229539	41534149	173096	0	0	0	41534149	3284	1944	41468	6607	0.000	0.000	NaN	230297
		11	545	163744	26177	160160	74000	254056	0	0	0	0	508003	2824	1980	428	256	0	0	0	0.027	498718	89240568	162815	0	0	0	89240568	2824	2236	30885	25242	0.000	0.000	NaN	508003	7001228	83.4201
14975_hela_rop6ko_3hpi_6000X_0012	1	1	8465	140248	41853	150946	0	246914	0	0	0	0	8317557	1044	234	1578	3522	0	0	0	0.002	3531881	1187195912	141587	0	0	0	1187195912	1446	3756	85713	1370810	0.000	0.000	NaN	8317557
		2	1226	167959	27090	179968	88085	238386	0	0	0	0	1215461	2272	576	348	1132	0	0	0	0.010	1183115	205917787	169538	0	0	0	205917787	2272	576	106903	112435	0.000	0.000	NaN	1215461
		3	491	152464	28945	156785	74082	222658	0	0	0	0	488672	2500	1776	120	472	0	0	0	0.026	487015	74859754	154501	0	0	0	74859754	2500	2248	75735	18095	0.000	0.000	NaN	488672
		4	876	128187	30097	140370	49382	213997	0	0	0	0	859504	2016	2680	384	760	0	0	0	0.015	851502	112291562	127719	0	0	0	112291562	2016	3440	63194	34474	0.000	0.000	NaN	859504
		5	959	96753	27876	117154	16018	169672	0	0	0	0	945033	1048	3204	672	512	0	0	0	0.013	818907	92786244	99454	0	0	0	92786244	1048	3204	145146	199759	0.000	0.000	NaN	945033
		6	457	149823	27221	129961	78311	234789	0	0	0	0	444511	1124	2304	128	416	0	0	0	0.029	435247	68469018	147343	0	0	0	68469018	1124	2720	72897	33354	0.000	0.000	NaN	444511
		7	126	152638	24894	125018	94339	220000	0	0	0	0	120463	1280	1908	40	112	0	0	0	0.109	118929	19232348	153571	0	0	0	19232348	1280	2020	70346	8381	0.000	0.000	NaN	120463
		8	169	156630	31665	170087	75460	223622	0	0	0	0	160532	1332	1648	40	152	0	0	0	0.082	157175	26470437	156016	0	0	0	26470437	1332	1800	75256	11856	0.000	0.000	NaN	160532
		9	358	165021	23135	149917	101283	213956	0	0	0	0	354716	1448	916	24	352	0	0	0	0.036	352817	59077483	167725	0	0	0	59077483	1448	1268	86100	13971	0.000	0.000	NaN	354716	4588892	55.1712
14975_hela_rop6ko_3hpi_8000X_0002	1	1	8498	160079	35764	158784	48880	255	0	0	0	0	8428327	720	522	2166	3138	0	0	0	0.002	3564025	1360349290	159913	0	0	0	1360349290	786	564	119888	1608314	0.000	0.000	NaN	8428327
		2	650	167924	27781	176272	102575	249394	0	0	0	0	639074	2000	872	420	472	0	0	0	0.020	631810	109150343	169024	0	0	0	109150343	2000	872	131664	36540	0.000	0.000	NaN	639074
		3	1193	135400	35518	157760	43027	244894	0	0	0	0	1181442	788	572	1128	232	0	0	0	0.011	1147749	161531638	136931	0	0	0	161531638	788	592	169356	114566	0.000	0.000	NaN	1181442
		4	1217	144993	30566	132019	79398	238820	0	0	0	0	1200063	696	660	284	1132	0	0	0	0.011	1156339	176457084	139374	0	0	0	176457084	744	660	101776	101368	0.000	0.000	NaN	1200063
		5	286	148802	23526	146799	88247	211617	0	0	0	0	275894	1008	1860	116	248	0	0	0	0.047	273788	42557267	146976	0	0	0	42557267	1008	1860	115067	8788	0.000	0.000	NaN	275894
		6	1064	147133	25255	144960	72000	224471	0	0	0	0	1037294	1516	2840	684	748	0	0	0	0.012	1013588	156549181	148055	0	0	0	156549181	1516	2840	132441	78486	0.000	0.000	NaN	1037294
		7	495	131027	21314	138073	73385	187988	0	0	0	0	488746	2316	3528	432	152	0	0	0	0.026	449444	64858525	131736	0	0	0	64858525	2316	3652	16015	84905	0.000	0.000	NaN	488746
		8	1556	173411	29297	165353	82726	251272	0	0	0	0	1512115	2448	1424	472	1344	0	0	0	0.009	1417970	269828081	172910	0	0	0	269828081	2448	1424	108588	151913	0.000	0.000	NaN	1512115	6334628	75.1588
14975_hela_rop6ko_3hpi_8000X_0003	1	1	8172	173417	33172	160767	2398	255	0	0	0	0	8069629	984	540	2124	2934	0	0	0	0.002	3108174	1417163305	172741	0	0	0	1417163305	1164	702	128573	1652658	0.000	0.000	NaN	8069629
		2	111	187086	17554	180084	151279	231	0	0	0	0	96194	2880	1650	60	72	0	0	0	0.151	93723	20766533	186017	0	0	0	20766533	2880	1650	129806	6861	0.000	0.000	NaN	96194
		3	832	180839	29100	212010	122137	253985	0	0	0	0	813805	2940	1944	42	810	0	0	0	0.016	810800	150458246	178982	0	0	0	150458246	2940	2754	87455	29743	0.000	0.000	NaN	813805
		4	735	165123	22934	155367	106264	240707	0	0	0	0	713299	1596	2766	408	576	0	0	0	0.018	705861	121365067	163000	0	0	0	121365067	1596	2766	125311	21253	0.000	0.000	NaN	713299	1623298	20.1161
14975_hela_rop6ko_3hpi_8000X_0004	1	1	8840	159465	35546	148839	46362	253747	0	0	0	0	8705440	828	468	2436	3138	0	0	0	0.001	3593474	1409667972	161	0	0	0	1409667972	1266	3606	58380	1702726	0.000	0.000	NaN	8705440
		2	3662	156038	34236	144234	39239	250052	0	0	0	0	3603014	834	468	1902	2628	0	0	0	0.004	3185684	571411827	157468	0	0	0	571411827	918	3096	55202	638270	0.000	0.000	NaN	3603014
		3	2391	183149	34583	191787	65731	255000	0	0	0	0	2328644	2226	1026	1080	2010	0	0	0	0.006	2281776	437908442	186921	0	0	0	437908442	2226	3036	61750	151062	0.000	0.000	NaN	2328644
		4	397	143779	23747	126955	83369	216999	0	0	0	0	375370	954	3192	176	324	0	0	0	0.035	368717	57080144	142824	0	0	0	57080144	954	3192	118511	23830	0.000	0.000	NaN	375370	6307028	72.4493
14975_hela_rop6ko_3hpi_8000X_0006	1	1	7195	153029	38174	155889	0	255	0	0	0	0	7105733	1122	570	1710	2748	0	0	0	0.002	2954079	1101043857	153610	0	0	0	1101043857	1524	594	114222	1292426	0.000	0.000	NaN	7105733
		2	406	167234	33153	160699	89261	253281	0	0	0	0	397119	2172	1242	126	354	0	0	0	0.032	375755	67896867	167615	0	0	0	67896867	2172	1242	109592	52354	0.000	0.000	NaN	397119
		3	148	175336	26443	191565	116000	224373	0	0	0	0	136030	2092	1080	80	104	0	0	0	0.101	131210	25949782	176907	0	0	0	25949782	2092	1080	127569	11525	0.000	0.000	NaN	136030
		4	1548	156084	32551	166566	29425	237782	0	0	0	0	1524563	2304	1636	528	1392	0	0	0	0.008	1488774	241618359	159666	0	0	0	241618359	2304	1636	110772	86278	0.000	0.000	NaN	1524563
		5	4323	143105	27833	132391	64712	244254	0	0	0	0	4285736	1072	536	1756	2780	0	0	0	0.003	2981524	618641107	142257	0	0	0	618641107	1560	536	111816	1151754	0.000	0.000	NaN	4285736	6343448	89.2723
14975_hela_rop6ko_3hpi_8000X_0008	1	1	8279	154810	41053	163432	9541	255	0	0	0	0	8192252	774	822	2556	2736	0	0	0	0.002	3347914	1281675610	159539	0	0	0	1281675610	798	948	129911	1709687	0.000	0.000	NaN	8192252
		2	1293	171223	26597	171145	101321	241517	0	0	0	0	1283673	928	808	1220	232	0	0	0	0.010	1228469	221391412	170118	0	0	0	221391412	928	896	173268	137879	0.000	0.000	NaN	1283673
		3	2216	163798	33653	141856	74011	240215	0	0	0	0	2197254	952	1652	1260	1736	0	0	0	0.006	2145063	362975996	160272	0	0	0	362975996	952	1652	125972	171614	0.000	0.000	NaN	2197254
		4	93	127022	17504	101459	94000	160998	0	0	0	0	80941	2380	3516	72	24	0	0	0	0.178	75895	11813053	122493	0	0	0	11813053	2380	3516	161565	8427	0.000	0.000	NaN	80941
		5	608	145290	26195	141803	87411	210092	0	0	0	0	589535	3156	2760	124	536	0	0	0	0.022	550156	88336059	141893	0	0	0	88336059	3156	3296	76974	18577	0.000	0.000	NaN	589535
		6	526	162121	22749	143943	98606	224080	0	0	0	0	519120	3196	2108	128	480	0	0	0	0.025	488737	85275456	161378	0	0	0	85275456	3196	2108	100850	69240	0.000	0.000	NaN	519120
		7	1321	181227	29767	187579	107239	254674	0	0	0	0	1306370	2308	1136	872	948	0	0	0	0.010	1288056	239401017	183701	0	0	0	239401017	2308	1136	132609	80121	0.000	0.000	NaN	1306370	5976893	72.9579
14975_hela_rop6ko_3hpi_8000X_0009	1	1	9226	154298	39644	136849	13992	255	0	0	0	0	9159066	210	840	3606	2202	0	0	0	0.001	3821642	1423553263	155464	0	0	0	1423553263	216	2616	20398	1709540	0.000	0.000	NaN	9159066
		2	1131	170455	26979	165111	103021	249520	0	0	0	0	1119379	2700	858	1050	318	0	0	0	0.011	1097098	192784663	167077	0	0	0	192784663	2700	858	163151	85571	0.000	0.000	NaN	1119379
		3	1253	158046	28855	156709	74323	228835	0	0	0	0	1237002	792	908	1088	528	0	0	0	0.010	1209350	198031794	158083	0	0	0	198031794	792	1436	25887	98856	0.000	0.000	NaN	1237002
		4	1228	135344	30039	137992	50660	208661	0	0	0	0	1214410	224	1508	504	1032	0	0	0	0.010	1139860	166202101	134183	0	0	0	166202101	244	2540	64874	168105	0.000	0.000	NaN	1214410
		5	235	115283	19344	118860	58522	156596	0	0	0	0	221468	508	2880	180	120	0	0	0	0.060	216333	27091609	114818	0	0	0	27091609	508	2880	146310	18721	0.000	0.000	NaN	221468
		6	535	151400	30083	143810	82777	222907	0	0	0	0	520128	1256	2752	456	232	0	0	0	0.025	511625	80999237	150465	0	0	0	80999237	1256	2984	26966	28163	0.000	0.000	NaN	520128
		7	827	188139	30312	214191	19949	252858	0	0	0	0	796456	2252	2096	692	316	0	0	0	0.016	760736	155590802	192350	0	0	0	155590802	2252	2412	24544	52315	0.000	0.000	NaN	796456
		8	857	177496	22883	184988	108268	228392	0	0	0	0	824349	3112	1624	648	452	0	0	0	0.016	790068	152114317	179355	0	0	0	152114317	3112	2076	34897	83031	0.000	0.000	NaN	824349	5933192	64.7794
14975_hela_rop6ko_3hpi_8000X_0011	1	1	6675	171916	35069	175587	35220	255	0	0	0	0	6562932	1488	450	1620	2484	0	0	0	0.002	2499286	1147539537	173242	0	0	0	1147539537	2244	450	96340	1541342	0.000	0.000	NaN	6562932
		2	394	186352	35462	211244	96183	252447	0	0	0	0	382485	3028	1292	32	368	0	0	0	0.034	369389	73422625	194394	0	0	0	73422625	3028	1660	85030	8267	0.000	0.000	NaN	382485
		3	108	170323	20546	123076	122896	215480	0	0	0	0	105254	2636	552	104	8	0	0	0	0.123	104307	18394843	170371	0	0	0	18394843	2636	552	175601	6443	0.000	0.000	NaN	105254
		4	467	174834	33818	195212	90608	241473	0	0	0	0	453892	1936	500	172	404	0	0	0	0.028	439090	81647311	179153	0	0	0	81647311	1936	904	66938	27401	0.000	0.000	NaN	453892
		5	303	168202	19189	166450	117413	230000	0	0	0	0	293191	1800	964	124	252	0	0	0	0.044	280856	50965212	169296	0	0	0	50965212	1800	1216	63800	31273	0.000	0.000	NaN	293191
		6	1612	160770	28198	155680	82336	231947	0	0	0	0	1586456	1500	1328	348	1432	0	0	0	0.008	1435772	259162000	158945	0	0	0	259162000	1744	1328	94154	302918	0.000	0.000	NaN	1586456
		7	1151	141153	27025	149148	59390	235468	0	0	0	0	1127770	1972	2572	896	376	0	0	0	0.011	918050	162467641	138459	0	0	0	162467641	1972	2772	12583	275877	0.000	0.000	NaN	1127770
		8	423	172598	28664	137032	101202	247963	0	0	0	0	421100	2968	1896	40	416	0	0	0	0.030	417555	73008962	170793	0	0	0	73008962	2968	2312	85054	26214	0.000	0.000	NaN	421100	4370148	66.5883
14975_hela_rop6ko_3hpi_8000X_0013	1	1	5146	166551	29904	163933	59463	253968	0	0	0	0	5022909	1380	1050	1416	1740	0	0	0	0.003	1760793	857068996	167974	0	0	0	857068996	1932	2784	79992	1298413	0.000	0.000	NaN	5022909
		2	1172	160342	27966	167847	82526	244921	0	0	0	0	1148947	1378	1829	483	912	0	0	0	0.011	993073	187921147	159914	0	0	0	187921147	1468	1829	113312	230766	0.000	0.000	NaN	1148947
		3	305	155200	21826	163421	96110	193740	0	0	0	0	298472	1960	2711	285	51	0	0	0	0.043	288531	47335932	157609	0	0	0	47335932	1960	2762	8973	27880	0.000	0.000	NaN	298472
		4	321	182736	32658	186698	80266	248975	0	0	0	0	313804	2584	2216	147	258	0	0	0	0.041	296939	58658105	182499	0	0	0	58658105	2584	2474	60327	47101	0.000	0.000	NaN	313804
		5	297	166056	18528	155872	115024	207975	0	0	0	0	282670	1618	1286	165	204	0	0	0	0.047	262376	49318643	167233	0	0	0	49318643	1618	1490	51033	35798	0.000	0.000	NaN	282670	2043893	40.6914
14975_hela_rop6ko_3hpi_8000X_0014	1	1	5443	200100	18361	200907	135106	255	0	0	0	0	5382123	909	1077	1860	1548	0	0	0	0.002	2000408	1089143381	200406	0	0	0	1089143381	972	1374	153166	1362358	0.000	0.000	NaN	5382123
		2	1790	194445	17545	190991	141337	236554	0	0	0	0	1761701	927	1739	1326	885	0	0	0	0.007	1581011	348057186	194398	0	0	0	348057186	927	1739	147003	317053	0.000	0.000	NaN	1761701		32.7325
14975_hela_rop6ko_3hpi_8000X_0015	1	1	9324	137705	49131	142939	0	255	0	0	0	0	9222510	750	252	2262	3576	0	0	0	0.001	3589585	1283961925	141530	0	0	0	1283961925	1500	252	94986	2262	0.000	0.000	NaN	9222510
		2	1112	181259	35212	203608	75	253448	0	0	0	0	1062841	1464	264	900	450	0	0	0	0.012	993177	201559603	183295	0	0	0	201559603	1464	294	154983	152964	0.000	0.000	NaN	1062841
		3	928	184118	34976	183998	76307	254746	0	0	0	0	907730	2406	768	450	744	0	0	0	0.014	869503	170861465	186823	0	0	0	170861465	2406	768	121167	109895	0.000	0.000	NaN	907730
		4	409	158704	30199	176201	76000	223000	0	0	0	0	408000	2976	1812	0	408	0	0	0	0.031	408000	64910000	159000	0	0	0	64910000	2976	1812	90000	0.000	0.000	0.000	NaN	408000
		5	2246	128668	39247	131817	0.000	235157	0	0	0	0	2180875	1674	2376	1326	1428	0	0	0	0.006	1948707	288987826	127805	0	0	0	288987826	1674	3804	47121	373725	0.000	0.000	NaN	2180875
		6	2690	137138	30825	145862	14616	237865	0	0	0	0	2663080	762	1254	630	2442	0	0	0	0.005	2486441	368902104	137755	0	0	0	368902104	924	1254	100849	384318	0.000	0.000	NaN	2663080	7222526	78.3141
14975_hela_rop6ko_3hpi_8000X_0016	1	1	9244	143974	31207	135802	1766	255	0	0	0	0	9023405	188	1264	3608	1780	0	0	0	0.001	3729450	1330891339	144108	0	0	0	1330891339	188	2576	14662	1662772	0.000	0.000	NaN	9023405
		2	1666	174855	25633	177353	87803	250969	0	0	0	0	1646872	2112	1300	1608	164	0	0	0	0.008	1614797	291308484	176311	0	0	0	291308484	2112	1300	174741	61668	0.000	0.000	NaN	1646872
		3	46	124492	20261	119940	84637	173676	0	0	0	0	44492	3476	2128	44	4	0	0	0	0.292	44181	5726638	122008	0	0	0	5726638	3476	2132	5194	2977	0.000	0.000	NaN	44492
		4	272	148852	29334	132295	63174	227778	0	0	0	0	263824	3144	2212	200	168	0	0	0	0.049	261197	40487870	150405	0	0	0	40487870	3144	2380	40030	11885	0.000	0.000	NaN	263824
		5	582	148795	29800	158894	74275	239008	0	0	0	0	571645	2016	2676	496	264	0	0	0	0.022	561883	86598467	148862	0	0	0	86598467	2016	2940	28025	39309	0.000	0.000	NaN	571645
		6	533	143852	20725	155845	77318	205771	0	0	0	0	524589	1484	2992	516	72	0	0	0	0.024	520999	76673365	145217	0	0	0	76673365	1484	3064	7943	17451	0.000	0.000	NaN	524589
		7	274	80022	32047	55776	16166	170978	0	0	0	0	267037	516	2788	264	28	0	0	0	0.048	265481	21926161	77921	0	0	0	21926161	516	2788	173946	9427	0.000	0.000	NaN	267037	3318459	36.7761
14975_hela_rop6ko_3hpi_8000X_0017	1	1	7249	146527	31452	142539	39344	255	0	0	0	0	7198153	766	964	2832	1647	0	0	0	0.002	2940979	1062175286	146563	0	0	0	1062175286	805	1144	161195	1457524	0.000	0.000	NaN	7198153
		2	1149	151727	27240	138144	48832	226762	0	0	0	0	1142976	1132	940	1110	195	0	0	0	0.011	1124984	174334671	151365	0	0	0	174334671	1132	952	170638	83841	0.000	0.000	NaN	1142976
		3	341	134576	20724	139815	74504	192664	0	0	0	0	337603	772	1009	117	306	0	0	0	0.038	327605	45890291	134754	0	0	0	45890291	772	1315	69075	33721	0.000	0.000	NaN	337603
		4	401	138121	21607	130966	54934	188708	0	0	0	0	396755	919	1908	324	219	0	0	0	0.032	391072	55386403	139712	0	0	0	55386403	919	1908	145944	26581	0.000	0.000	NaN	396755
		5	725	163599	32283	164804	79501	249442	0	0	0	0	712301	1399	2319	654	255	0	0	0	0.018	701955	118609069	163466	0	0	0	118609069	1399	2319	158699	25456	0.000	0.000	NaN	712301
		6	1041	144132	35125	163662	51315	243695	0	0	0	0	1032826	2110	2442	999	168	0	0	0	0.012	1010198	150041317	146781	0	0	0	150041317	2110	2592	8539	80200	0.000	0.000	NaN	1032826
		7	1028	151780	27272	161800	77111	225100	0	0	0	0	1012574	3142	1740	477	684	0	0	0	0.013	739851	156029872	151588	0	0	0	156029872	3142	2424	67595	306138	0.000	0.000	NaN	1012574	4635035	64.392
14975_hela_rop6ko_3hpi_8000X_0018	1	1	9744	148974	35626	140771	40768	255	0	0	0	0	9646083	618	60	2544	3762	0	0	0	0.001	4149164	1451601115	147944	0	0	0	1451601115	930	90	120310	1467639	0.000	0.000	NaN	9646083
		2	1840	129540	27122	115073	59326	222428	0	0	0	0	1821142	660	96	1356	840	0	0	0	0.007	1468616	238353641	127997	0	0	0	238353641	660	372	157416	424117	0.000	0.000	NaN	1821142
		3	245	131885	28090	111785	63156	205431	0	0	0	0	231615	604	452	44	216	0	0	0	0.057	219672	32311884	129544	0	0	0	32311884	604	668	79509	15733	0.000	0.000	NaN	231615
		4	2257	143082	31817	135278	36237	232025	0	0	0	0	2210451	600	728	828	1968	0	0	0	0.006	2135090	322936219	140610	0	0	0	322936219	600	728	112818	217412	0.000	0.000	NaN	2210451
		5	3410	135082	35663	108629	16000	230597	0	0	0	0	3356271	1448	2408	1680	1324	0	0	0	0.004	1841013	460630516	134358	0	0	0	460630516	1448	2720	152433	1280226	0.000	0.000	NaN	3356271
		6	994	166755	31695	201798	81570	253998	0	0	0	0	981385	2228	1288	528	808	0	0	0	0.013	965219	165754466	167520	0	0	0	165754466	2228	1288	123163	44465	0.000	0.000	NaN	981385
		7	213	159282	27910	122303	94574	229785	0	0	0	0	196948	2084	1044	116	152	0	0	0	0.069	191207	33927103	155985	0	0	0	33927103	2084	1044	127349	19200	0.000	0.000	NaN	196948	8797812	91.2061
