# Supplementary material for: Toxoplasma effector TgROP1 establishes membrane contact sites with the endoplasmic reticulum during infection
Source: Nat Microbiol. 2025 Nov 25;10(12):3331–45. doi: 10.1038/s41564-025-02193-3 (PMC12669048; doi:10.1038/s41564-025-02193-3)
Supplement: Supplementary file 23 — Statistical source data. [file 41564_2025_2193_MOESM23_ESM.xlsx]

## Sheet: Pru WT ER 3hpi
Folder	Vacoule image number	Area	Mean	StdDEV	Mode	Min	Max	X	Y	XM	YM	Perimeter	BX	BY	Width	Height	Major	Minor	Angle	Circ.	Feret	IntDen	Median	Skew	Kurt	% Area	RawIntDen	FeretX	FeretY	FeretAngle	MinFeret	AR	Round	Solidity	Length		Total length ER	% covered by PVM
1044b_Chahat Mehra	15645_wt_PRU_3hpi_6000X_0003	1	0.05372	155047	41815	126147	61562	221308	0	0	0	0	15074	1880	0.704	3155	6058	0	0	0	0.002971	6311	0.008	156009	0	0	0	2480757	1416	3672	72670	2882	0.000	0.000	NaN	15074
		2	0.006715	110500	17678	98049	98000	123000	0	0	0	0	0.717	3958	0.704	0.674	0.139	0	0	0	0.1644	0.686	0.742	110500	0	0	0	221000	2160	460	10469	0.093	0.000	0.000	NaN	717
		3	0.01343	143445	31030	103146	103000	178000	0	0	0	0	3130	2038	0.960	1671	2514	0	0	0	0.01722	3019	0.002	146390	0	0	0	573780	1112	1896	56387	0.315	0.000	0.000	NaN	3130
		4	0.01007	118667	56146	65219	65000	177000	0	0	0	0	1901	1862	3525	0.154	1869	0	0	0	0.03504	1870	0.001	114000	0	0	0	356000	1076	2944	88652	0.135	0.000	0.000	NaN	1901
		5	0.006715	171500	26163	153072	153000	190000	0	0	0	0	1176	2082	5688	0.513	1026	0	0	0	0.06101	1147	0.001	171500	0	0	0	343000	1136	3104	116565	0.113	0.000	0.000	NaN	1176
		6	0.006715	147000	5657	143016	143000	151000	0	0	0	0	1345	2998	5893	0.843	0.997	0	0	0	0.04663	1305	0.9871	147000	0	0	0	294000	1636	3760	49783	0.130	0.000	0.000	NaN	1345
		7	0.006715	90500	85560	30236	30000	151000	0	0	0	0	0.802	4808	2301	0.235	0.762	0	0	0	0.1311	0.798	0.6077	90500	0	0	0	181000	2624	1256	107103	0.027	0.000	0.000	NaN	802
		8	0.003357	80000	0.000	80000	80000	80000	0	0	0	0	0.355	4727	0.733	0.227	0.235	0	0	0	0.3353	0.327	0.2686	80000	0	0	0	80000	2580	400	134091	0.064	0.000	0.000	NaN	355	9426	62.5315
	15645_wt_PRU_3hpi_6000X_0007	1	0.05708	165671	42553	93487	93237	221030	0	0	0	0	16342	1044	1066	5475	4969	0	0	0	0.002686	6844	0.009	177540	0	0	0	2816406	570	828	140736	3279	0.000	0.000	NaN	16342
		2	0.01007	156876	12293	145677	145629	170000	0	0	0	0	1613	2016	1041	1576	0.257	0	0	0	0.04864	1597	0.002	155000	0	0	0	470629	1100	568	170754	0.077	0.000	0.000	NaN	1613
		3	0.01007	152356	8119	145031	145000	161068	0	0	0	0	2318	3767	1341	1964	1092	0	0	0	0.02356	2247	0.002	151000	0	0	0	457068	2056	732	150927	0.232	0.000	0.000	NaN	2318
		4	0.01007	135693	34410	96119	96000	157079	0	0	0	0	2238	5776	2558	0.843	2023	0	0	0	0.02528	2191	0.001	154000	0	0	0	407079	3152	1396	112620	0.165	0.000	0.000	NaN	2238
		5	0.01679	167786	35428	127154	126966	223032	0	0	0	0	3697	4156	4683	2463	1473	0	0	0	0.01543	2555	0.003	166000	0	0	0	838932	2268	2932	15471	1187	0.000	0.000	NaN	3697
		6	0.01007	170055	15012	154224	154166	184000	0	0	0	0	1529	2895	4251	1151	0.997	0	0	0	0.05413	1522	0.002	172000	0	0	0	510166	1580	2320	139100	0.038	0.000	0.000	NaN	1529
		7	0.006715	118000	21213	103059	103000	133000	0	0	0	0	1289	1818	3115	0.806	0.989	0	0	0	0.05081	1276	0.7924	118000	0	0	0	236000	992	1700	129174	0.059	0.000	0.000	NaN	1289
		8	0.006715	138500	4950	135014	135000	142000	0	0	0	0	1196	0.953	1356	0.322	0.945	0	0	0	0.05896	0.947	0.93	138500	0	0	0	277000	668	740	93106	0.302	0.000	0.000	NaN	1196	13880	84.9345
	15645_wt_PRU_3hpi_6000X_0012	1	0.05036	159271	28843	122173	122	210772	0	0	0	0	13980	1022	2012	5618	3001	0	0	0	0.003238	5773	0.008	155778	0	0	0	2389068	564	1278	165779	2485	0.000	0.000	NaN	13980
		2	0.006715	133000	28284	113078	113	153000	0	0	0	0	1052	1231	2067	0.997	0.088	0	0	0	0.07618	0.999	0.8931	133000	0	0	0	266000	672	1176	4205	0.082	0.000	0.000	NaN	1052
		3	0.006715	127500	10607	120029	120	135000	0	0	0	0	1148	0.982	2177	0.235	1011	0	0	0	0.06406	1012	0.8562	127500	0	0	0	255000	648	1740	88340	0.219	0.000	0.000	NaN	1148
		4	0.006715	179500	62933	135174	135	224000	0	0	0	0	0.906	1202	3232	0.535	0.704	0	0	0	0.1028	0.884	0.001	179500	0	0	0	359000	656	1764	127250	0.082	0.000	0.000	NaN	906
		5	0.01679	175720	40578	110669	110465	215000	0	0	0	0	3496	2822	4398	3210	0.638	0	0	0	0.01726	3214	0.003	180000	0	0	0	878598	1540	2480	2614	0.552	0.000	0.000	NaN	3496
		6	0.01007	130075	55875	84211	84000	192226	0	0	0	0	1540	6230	3137	0.403	1209	0	0	0	0.05338	1210	0.001	114000	0	0	0	390226	3400	2372	88611	0.384	0.000	0.000	NaN	1540
		7	0.006715	129500	10607	122029	122000	137000	0	0	0	0	0.769	5167	2829	0.718	0.205	0	0	0	0.1427	0.747	0.8696	129500	0	0	0	259000	2820	1544	164055	0.049	0.000	0.000	NaN	769
		8	0.003357	174000	0.000	174000	174000	174000	0	0	0	0	0.425	4016	2521	0.374	0.169	0	0	0	0.2336	0.410	0.5842	174000	0	0	0	174000	2192	1376	155726	0.050	0.000	0.000	NaN	425
		9	0.006715	187000	11314	179031	179000	195000	0	0	0	0	0.949	2770	2272	0.880	0.176	0	0	0	0.09375	0.882	0.001	187000	0	0	0	374000	1512	1300	175711	0.150	0.000	0.000	NaN	949	10285	73.5694
	15645_wt_PRU_3hpi_6000X_0032	1	0.06043	152000	38997	81289	81	229037	0	0	0	0	16984	1264	0.330	4716	6080	0	0	0	0.002633	6854	0.009	145393	0	0	0	2735997	780	3282	54729	3241	0.000	0.000	NaN	16984
		2	0.01007	160581	38160	119146	119	194000	0	0	0	0	1948	1898	6223	1906	0.125	0	0	0	0.03337	1906	0.002	168744	0	0	0	481744	1036	3396	0.000	0.125	0.000	0.000	NaN	1948
		3	0.01343	158276	19243	134092	134	181041	0	0	0	0	2608	3936	4258	1583	1935	0	0	0	0.0248	2500	0.002	159032	0	0	0	633105	2148	3380	50711	0.300	0.000	0.000	NaN	2608
		4	0.006715	168000	28284	148078	148	188000	0	0	0	0	0.516	5790	3328	0.073	0.506	0	0	0	0.3168	0.511	0.001	168000	0	0	0	336000	3160	2092	81754	0.019	0.000	0.000	NaN	516
		5	0.01343	153041	47968	106538	106319	218000	0	0	0	0	3315	5006	0.337	0.945	2866	0	0	0	0.01536	3018	0.002	143923	0	0	0	612165	2732	184	108259	0.542	0.000	0.000	NaN	3315
		6	0.01343	174322	22955	142104	142000	195000	0	0	0	0	2642	3218	0.381	1488	2089	0	0	0	0.02419	2565	0.002	180143	0	0	0	697286	1756	1348	54538	0.194	0.000	0.000	NaN	2642
		7	0.003357	207000	0.000	207000	207000	207000	0	0	0	0	0.445	2668	2756	0.337	0.279	0	0	0	0.213	0.437	0.695	207000	0	0	0	207000	1456	1656	39560	0.035	0.000	0.000	NaN	445
		8	0.003357	163000	0.000	163000	163000	163000	0	0	0	0	0.340	2360	3613	0.103	0.322	0	0	0	0.3653	0.338	0.5473	163000	0	0	0	163000	1288	2148	72350	0.010	0.000	0.000	NaN	340
		9	0.006715	175500	10607	168029	168000	183000	0	0	0	0	0.613	1972	4141	0.330	0.506	0	0	0	0.2247	0.604	0.001	175500	0	0	0	351000	1076	2536	56889	0.038	0.000	0.000	NaN	613
		10	0.006715	121500	0.707	121002	121000	122000	0	0	0	0	0.825	1341	4786	0.528	0.586	0	0	0	0.124	0.789	0.8159	121500	0	0	0	243000	732	2932	48013	0.089	0.000	0.000	NaN	825	13252	78.0264
	15645_wt_PRU_3hpi_6000X_0033	1	0.06043	154733	37899	139709	54451	206549	0	0	0	0	16400	0.385	2144	6135	4266	0	0	0	0.002824	6732	0.009	160115	0	0	0	2785196	228	1626	152472	3304	0.000	0.000	NaN	16400
		2	0.01007	132897	30466	111111	111000	167690	0	0	0	0	1985	0.396	2477	0.748	1371	0	0	0	0.03212	1385	0.001	120000	0	0	0	398690	516	1352	98216	0.647	0.000	0.000	NaN	1985
		3	0.006715	156500	31820	134088	134000	179000	0	0	0	0	1437	1239	3943	1114	0.865	0	0	0	0.04085	1410	0.001	156500	0	0	0	313000	676	2152	142177	0.051	0.000	0.000	NaN	1437
		4	0.01679	125556	57498	52663	52404	185000	0	0	0	0	3864	2734	5057	3489	1231	0	0	0	0.01413	3700	0.002	142348	0	0	0	627781	1492	2760	160560	0.382	0.000	0.000	NaN	3864
		5	0.01007	155084	39829	125147	125000	200252	0	0	0	0	2037	6245	4207	0.352	1950	0	0	0	0.0305	1965	0.002	140000	0	0	0	465252	3408	2296	97284	0.219	0.000	0.000	NaN	2037
		6	0.003357	176000	0.000	176000	176000	176000	0	0	0	0	0.471	5805	3599	0.322	0.330	0	0	0	0.1898	0.461	0.5909	176000	0	0	0	176000	3168	1964	134356	0.030	0.000	0.000	NaN	471
		7	0.01007	144309	9108	135961	135926	154000	0	0	0	0	1849	4346	2441	1407	1114	0	0	0	0.03703	1795	0.001	143000	0	0	0	432926	2372	1332	141633	0.179	0.000	0.000	NaN	1849
		8	0.01007	138632	35080	105137	105000	175000	0	0	0	0	2105	2301	2052	2016	0.330	0	0	0	0.02856	2041	0.001	135895	0	0	0	415895	1256	1124	170910	0.089	0.000	0.000	NaN	2105
		9	0.006715	149500	16263	138045	138000	161000	0	0	0	0	1210	1011	2104	1151	0.352	0	0	0	0.05766	1203	0.001	149500	0	0	0	299000	552	1340	17000	0.031	0.000	0.000	NaN	1210	14958	91.2073
	15645_wt_PRU_3hpi_6000X_0034	1	0.04029	166517	35266	108651	108455	208530	0	0	0	0	11041	1473	2287	3661	3254	0	0	0	0.004154	3880	0.007	172771	0	0	0	1998203	804	2250	19359	3007	0.000	0.000	NaN	11041
		2	0.01007	131960	37000	95145	95000	169000	0	0	0	0	1990	3606	4282	1391	1160	0	0	0	0.03198	1804	0.001	131881	0	0	0	395881	1968	2964	39560	0.301	0.000	0.000	NaN	1990
		3	0.01007	144090	36313	122125	122000	186000	0	0	0	0	1854	1874	4788	1605	0.764	0	0	0	0.03683	1753	0.001	124269	0	0	0	432269	1023	2613	156329	0.188	0.000	0.000	NaN	1854
		4	0.006715	149500	55861	110154	110000	189000	0	0	0	0	0.619	1627	3056	0.451	0.418	0	0	0	0.2202	0.615	0.001	149500	0	0	0	299000	888	1896	42825	0.026	0.000	0.000	NaN	619
		5	0.006715	155500	40305	127111	127000	184000	0	0	0	0	0.771	2210	2672	0.671	0.363	0	0	0	0.1418	0.762	0.001	155500	0	0	0	311000	1206	1656	28413	0.020	0.000	0.000	NaN	771
		6	0.006715	136500	9192	130025	130000	143000	0	0	0	0	0.541	2924	2441	0.489	0.203	0	0	0	0.2888	0.530	0.9166	136500	0	0	0	273000	1596	1443	22574	0.050	0.000	0.000	NaN	541
		7	0.006715	135500	34648	111096	111000	160000	0	0	0	0	1335	3573	2309	1303	0.159	0	0	0	0.04737	1308	0.9099	135500	0	0	0	271000	1950	1347	5064	0.097	0.000	0.000	NaN	1335
		8	0.006715	130000	7071	125020	125000	135000	0	0	0	0	0.961	5024	2908	0.181	0.929	0	0	0	0.09139	0.947	0.8729	130000	0	0	0	260000	2742	2094	78951	0.056	0.000	0.000	NaN	961	8071	73.1003
	15645_wt_PRU_3hpi_6000X_0035	1	0.05372	157619	44874	64470	64111	247792	0	0	0	0	15131	0.880	1704	5035	4574	0	0	0	0.002949	5682	0.008	155353	0	0	0	2521899	564	3066	35074	3840	0.000	0.000	NaN	15131
		2	0.01343	147975	19859	131583	131495	176403	0	0	0	0	2461	3511	1620	2133	0.660	0	0	0	0.02787	2156	0.002	142000	0	0	0	591898	1916	1072	171594	0.482	0.000	0.000	NaN	2461
		3	0.006715	154000	12728	145035	145000	163000	0	0	0	0	0.822	2712	1957	0.748	0.293	0	0	0	0.1248	0.803	0.001	154000	0	0	0	308000	1480	1228	21413	0.079	0.000	0.000	NaN	822
		4	0.01343	139628	47236	105198	105000	206293	0	0	0	0	2590	1033	2609	1407	1972	0	0	0	0.02515	2422	0.002	123610	0	0	0	558513	564	2500	54482	0.355	0.000	0.000	NaN	2590
		5	0.006715	170000	65054	124180	124000	216000	0	0	0	0	0.931	0.923	4999	0.359	0.814	0	0	0	0.0974	0.889	0.001	170000	0	0	0	340000	504	2728	113819	0.124	0.000	0.000	NaN	931
		6	0.006715	152000	7071	147020	147000	157000	0	0	0	0	0.924	1349	5893	0.836	0.344	0	0	0	0.09885	0.904	0.001	152000	0	0	0	304000	736	3216	157595	0.071	0.000	0.000	NaN	924
		7	0.003357	187000	0.000	187000	187000	187000	0	0	0	0	0.415	2294	6252	0.410	0.015	0	0	0	0.2445	0.411	0.6278	187000	0	0	0	187000	1252	3416	1023	0.013	0.000	0.000	NaN	415
		8	0.01007	189245	34886	150130	150000	216736	0	0	0	0	2118	2851	5387	1854	0.850	0	0	0	0.02822	2040	0.002	201000	0	0	0	567736	1556	3404	24631	0.146	0.000	0.000	NaN	2118
		9	0.01007	128761	27247	103106	103000	157284	0	0	0	0	1989	4808	3687	1019	1656	0	0	0	0.03201	1941	0.001	126000	0	0	0	386284	2624	2916	58591	0.085	0.000	0.000	NaN	1989
		10	0.006715	192500	23335	176064	176000	209000	0	0	0	0	0.911	5812	2756	0.103	0.828	0	0	0	0.1016	0.831	0.001	192500	0	0	0	385000	3172	1504	94554	0.096	0.000	0.000	NaN	911
		11	0.003357	158000	0.000	158000	158000	158000	0	0	0	0	0.320	5680	2375	0.073	0.301	0	0	0	0.4126	0.309	0.5305	158000	0	0	0	158000	3100	1296	103707	0.021	0.000	0.000	NaN	320	13481	89.0952
	15645_wt_PRU_3hpi_6000X_0036	1	0.06043	154390	42480	78922	78636	225	0	0	0	0	16604	1704	0.945	4694	5695	0	0	0	0.002755	6318	0.009	155315	0	0	0	2779013	1164	3456	49658	4263	0.000	0.000	NaN	16604
		2	0.006715	117500	38891	90107	90000	145	0	0	0	0	1344	1671	3573	0.242	1308	0	0	0	0.04669	1330	0.789	117500	0	0	0	235000	912	2664	79526	0.073	0.000	0.000	NaN	1344
		3	0.01343	172473	43557	119305	119128	210	0	0	0	0	2636	1880	1440	1605	2001	0	0	0	0.02428	2565	0.002	180382	0	0	0	689892	1026	1878	51263	0.247	0.000	0.000	NaN	2636
		4	0.01343	176734	41539	128186	128000	223	0	0	0	0	2897	3650	1000	2606	0.671	0	0	0	0.02011	2620	0.002	177969	0	0	0	706938	1992	762	173978	0.561	0.000	0.000	NaN	2897
		5	0.003357	193000	0.000	193000	193000	193	0	0	0	0	0.301	6223	1957	0.051	0.286	0	0	0	0.4658	0.290	0.648	193000	0	0	0	193000	3396	1068	100176	0.031	0.000	0.000	NaN	301
		6	0.01007	147706	50080	92189	92000	189	0	0	0	0	1926	4779	4390	1224	1459	0	0	0	0.03413	1904	0.001	162118	0	0	0	443118	2608	3192	49997	0.057	0.000	0.000	NaN	1926
		7	0.006715	160500	50205	125139	125000	196	0	0	0	0	1189	3481	6113	1085	0.403	0	0	0	0.05974	1157	0.001	160500	0	0	0	321000	1900	3556	20386	0.117	0.000	0.000	NaN	1189
		8	0.01007	155957	62304	110228	110000	226870	0	0	0	0	2352	1708	5453	1634	1195	0	0	0	0.02289	2025	0.002	131000	0	0	0	467870	932	2976	143835	0.519	0.000	0.000	NaN	2352	12645	76.1563
	15645_wt_PRU_3hpi_6000X_0038	1	0.05708	175590	31848	115455	115235	227788	0	0	0	0	16035	1924	0.671	3496	6629	0	0	0	0.002789	6729	0.010	180048	0	0	0	2985034	1842	366	99878	3237	0.000	0.000	NaN	16035
		2	0.01007	186223	28773	153098	153000	203000	0	0	0	0	1601	3144	0.612	0.960	1055	0	0	0	0.04941	1400	0.002	202670	0	0	0	558670	1720	350	132879	0.313	0.000	0.000	NaN	1601
		3	0.01007	164003	23383	137088	137008	178000	0	0	0	0	2143	2089	0.722	0.975	1869	0	0	0	0.02756	2108	0.002	177000	0	0	0	492008	1140	1414	62455	0.162	0.000	0.000	NaN	2143
		4	0.01343	156095	39024	117175	117000	206722	0	0	0	0	3330	1950	2906	0.755	3137	0	0	0	0.01522	3203	0.002	150330	0	0	0	624382	1124	1586	101619	0.396	0.000	0.000	NaN	3330
		5	0.006715	166000	25456	148070	148000	184000	0	0	0	0	0.546	2836	6179	0.330	0.425	0	0	0	0.2835	0.538	0.001	166000	0	0	0	332000	1548	3372	127807	0.023	0.000	0.000	NaN	546
		6	0.006715	156000	4243	153012	153000	159000	0	0	0	0	1292	3489	6758	1121	0.469	0	0	0	0.05057	1202	0.001	156000	0	0	0	312000	1904	3688	158912	0.210	0.000	0.000	NaN	1292
		7	0.006715	193500	13435	184037	184000	203000	0	0	0	0	0.987	4134	1722	0.484	0.821	0	0	0	0.08664	0.953	0.001	193500	0	0	0	387000	2256	940	120510	0.055	0.000	0.000	NaN	987	9899	61.7337
	15645_wt_PRU_3hpi_8000X_0001	1	24098393	146477	40703	150740	0	254715	0	0	0	0	12489754	431826	1112781	4542472	3055996	0	0	0	0.002	4876350	3529871555	147248	0	0	0	1842686493	444	2772	32905	2640333	0.000	0.000	NaN	12489754
		2	894591	143391	39549	114725	48617	231575	0	0	0	0	451104	1918302	1378520	406913	182695	0	0	0	0.055	446044	128276581	148155	0	0	0	66963775	1386	1128	24179	16356	0.000	0.000	NaN	451104
		3	1141704	171184	31040	177892	78229	238190	0	0	0	0	580701	1096173	1727302	564695	124565	0	0	0	0.043	578271	195441950	176095	0	0	0	102025877	792	1338	12440	21364	0.000	0.000	NaN	580701
		4	5277510	146826	30504	140681	50749	251819	0	0	0	0	2707872	2632475	1087868	2333519	581304	0	0	0	0.009	2360682	774875805	148242	0	0	0	404505705	1902	948	171300	461892	0.000	0.000	NaN	2707872
		5	1666582	153087	33511	148685	63393	232000	0	0	0	0	843472	456739	3521039	589608	564695	0	0	0	0.029	816405	255132478	155183	0	0	0	133185915	330	2544	136236	86342	0.000	0.000	NaN	843472
		6	2413671	164060	35870	154529	42000	237305	0	0	0	0	1250044	1184752	4063589	1229042	83043	0	0	0	0.019	1229354	395986591	165278	0	0	0	206715494	856	2956	1290	73050	0.000	0.000	NaN	1250044
		7	1434793	142285	37351	137598	28219	236405	0	0	0	0	732303	2912054	3759097	664347	254666	0	0	0	0.034	709523	204149283	139954	0	0	0	106571336	2104	2896	20556	40649	0.000	0.000	NaN	732303
		8	2373443	149636	31404	173130	74125	253244	0	0	0	0	1207747	4107879	2518982	775071	907941	0	0	0	0.020	1193772	355151857	149778	0	0	0	185398681	2968	2476	49514	63751	0.000	0.000	NaN	1207747
		9	1687654	144654	34924	140950	59692	232323	0	0	0	0	863054	4251821	1118317	697564	415217	0	0	0	0.028	811789	244125275	141459	0	0	0	127439863	3072	808	149237	115646	0.000	0.000	NaN	863054
		10	2777637	156657	37068	145525	57290	247908	0	0	0	0	1418574	2723823	1040810	1350839	260203	0	0	0	0.017	1363137	435137398	156583	0	0	0	227153253	1968	940	7702	138394	0.000	0.000	NaN	1418574	10054871	80.505
	15645_wt_PRU_3hpi_8000X_0005	1	30025296	164361	42277	175811	0	255	0	0	0	0	15583963	564695	265739	5082254	5140385	0	0	0	0.002	6431081	4934972811	168981	0	0	0	2576186584	708	3858	43901	2830330	0.000	0.000	NaN	15583963
		2	1846650	165099	28138	163458	84654	234646	0	0	0	0	936276	2856692	290652	847042	348782	0	0	0	0.026	916040	304880565	163077	0	0	0	159155734	2064	462	22380	65670	0.000	0.000	NaN	936276
		3	3448101	169760	29408	150332	80370	242454	0	0	0	0	1773240	1062955	946694	1220738	1170912	0	0	0	0.014	1691518	585350364	165710	0	0	0	305568402	768	1530	43807	193246	0.000	0.000	NaN	1773240
		4	5447999	163011	34648	152782	71705	248349	0	0	0	0	2815889	539782	2341823	415217	2698910	0	0	0	0.009	2704015	888082776	161088	0	0	0	463602743	570	3642	86479	322110	0.000	0.000	NaN	2815889
		5	5957552	163226	30902	147863	39816	240980	0	0	0	0	3080204	1561215	3205474	2208954	2117606	0	0	0	0.008	3060021	972428331	163284	0	0	0	507633358	1128	3846	43790	73839	0.000	0.000	NaN	3080204
		6	6482430	174435	30784	180493	55770	254704	0	0	0	0	3326222	4210299	456739	1336998	2391649	0	0	0	0.007	2555146	1130765478	176002	0	0	0	590289545	3042	2058	63768	829792	0.000	0.000	NaN	3326222	11931831	76.5648
	15645_wt_PRU_3hpi_8000X_0006	1	18437761	146593	39508	156139	26518	254579	0	0	0	0	9518973	1245651	1287172	3114126	2856692	0	0	0	0.003	3152434	2702839711	145653	0	0	0	1410953954	900	1932	8941	2517438	0.000	0.000	NaN	9518973
		2	2720168	162674	32539	179940	69705	244443	0	0	0	0	1402093	2635243	1248419	1312085	276811	0	0	0	0.017	1323991	442500841	162509	0	0	0	230997165	1904	974	172310	164030	0.000	0.000	NaN	1402093
		3	1570801	154234	35170	119747	51748	241997	0	0	0	0	809928	1838027	1386824	631130	481652	0	0	0	0.030	793922	242271336	156522	0	0	0	126472057	1328	1350	37349	51146	0.000	0.000	NaN	809928
		4	1614861	145225	38355	130819	44032	229952	0	0	0	0	836619	1234578	2128678	415217	686492	0	0	0	0.029	793826	234518101	147905	0	0	0	122424664	904	2034	59859	100232	0.000	0.000	NaN	836619
		5	3038160	134379	41515	115690	39558	239454	0	0	0	0	1561265	1494781	3141808	1129390	957767	0	0	0	0.016	1473686	408264062	129613	0	0	0	213124660	1080	2270	140029	176501	0.000	0.000	NaN	1561265
		6	536371	121876	31475	120781	44949	190365	0	0	0	0	271391	2740431	4016531	260203	44290	0	0	0	0.092	263945	65370945	122223	0	0	0	34125366	1980	2934	9660	26940	0.000	0.000	NaN	271391
		7	2151232	148581	29797	152065	53453	224603	0	0	0	0	1107978	3759097	2748736	575767	869187	0	0	0	0.022	1039543	319631179	149422	0	0	0	166855946	2716	2614	56733	160805	0.000	0.000	NaN	1107978
		8	2137823	173418	35311	183796	60280	242528	0	0	0	0	1085382	3991618	1757751	348782	847042	0	0	0	0.023	916040	370735884	179772	0	0	0	193533956	2884	1270	112380	218792	0.000	0.000	NaN	1085382	7074656	74.3216
	15645_wt_PRU_3hpi_8000X_0008	1	24335929	150532	50359	207686	0	255	0	0	0	0	12628572	415217	1145999	4625516	3354952	0	0	0	0.002	4834957	3663325728	153350	0	0	0	1912353108	324	1302	160849	2979838	0.000	0.000	NaN	12628572
		2	4250742	140605	44837	114098	28215	242712	0	0	0	0	2168975	4326560	2001345	656043	1893389	0	0	0	0.011	1943871	597674556	135557	0	0	0	312001957	3126	1446	103086	411494	0.000	0.000	NaN	2168975
		3	3040076	138158	33278	149014	45806	223727	0	0	0	0	1562088	3139039	4077430	1461563	423521	0	0	0	0.016	1521689	420012185	138710	0	0	0	219257491	2268	3252	16160	137726	0.000	0.000	NaN	1562088
		4	3722033	135462	35866	124751	48995	231094	0	0	0	0	1879338	1270564	3795082	1669172	697564	0	0	0	0.013	1809069	504193545	131099	0	0	0	263202392	918	2742	157319	148554	0.000	0.000	NaN	1879338
		5	5693198	145094	38465	134889	30422	236935	0	0	0	0	2916720	398608	1278868	871955	2466388	0	0	0	0.008	2508322	826051009	145800	0	0	0	431220517	588	924	100491	564025	0.000	0.000	NaN	2916720
		6	2476886	157927	33339	154855	43997	236401	0	0	0	0	1266449	896868	1145999	1229042	124565	0	0	0	0.019	1234528	391167762	158053	0	0	0	204199938	648	918	5404	92629	0.000	0.000	NaN	1266449
		7	4327367	159846	34793	148216	44286	240642	0	0	0	0	2180456	2225562	1179216	1993041	747390	0	0	0	0.011	2128569	691713482	158891	0	0	0	361092768	1608	852	159444	120783	0.000	0.000	NaN	2180456	11974026	94.8169
	15645_wt_PRU_3hpi_8000X_0009	1	23504554	150914	41674	158551	0	251325	0	0	0	0	12165716	323869	1602737	4841429	2931431	0	0	0	0.002	4850650	3547177900	155072	0	0	0	1851720864	234	2118	3534	2907542	0.000	0.000	NaN	12165716
		2	1381156	160928	31714	181495	31060	237555	0	0	0	0	710636	1195825	1710693	664347	224217	0	0	0	0.034	701163	222266491	165406	0	0	0	116028998	864	1398	18650	43508	0.000	0.000	NaN	710636
		3	2750818	138953	37544	135502	19461	233948	0	0	0	0	1404268	290652	2599258	498260	1229042	0	0	0	0.018	1287038	382235442	138983	0	0	0	199537030	294	1878	107266	208216	0.000	0.000	NaN	1404268
		4	770076	165455	27202	147130	99097	217903	0	0	0	0	389263	1013129	3927951	298956	215913	0	0	0	0.064	368772	127412567	163417	0	0	0	66512736	732	2838	144162	53483	0.000	0.000	NaN	389263
		5	1354337	142814	38041	175847	43873	227990	0	0	0	0	690676	1594433	4301647	672651	107956	0	0	0	0.036	678826	193419005	148183	0	0	0	100969846	1152	3108	172266	48865	0.000	0.000	NaN	690676
		6	829460	147807	40530	139032	59493	243764	0	0	0	0	407625	2748736	4359777	406913	24913	0	0	0	0.063	407674	122600236	143762	0	0	0	64000572	1986	3168	3504	14791	0.000	0.000	NaN	407625
		7	2315974	156305	37711	132345	33940	243000	0	0	0	0	1192531	3354952	3728647	1021433	589608	0	0	0	0.020	1179391	361999027	157503	0	0	0	188973085	2424	3120	29995	77306	0.000	0.000	NaN	1192531
		8	2607147	169449	33860	159832	44806	250009	0	0	0	0	1338096	4683646	2300301	465043	1145999	0	0	0	0.018	1227610	441777801	170304	0	0	0	230619719	3384	2490	68990	215490	0.000	0.000	NaN	1338096
		9	1507586	163931	24384	152501	73870	226946	0	0	0	0	775080	4326560	1860172	697564	298956	0	0	0	0.032	758927	247139449	163889	0	0	0	129013341	3126	1344	156801	56214	0.000	0.000	NaN	775080
		10	1203004	162927	33931	151169	87189	238146	0	0	0	0	620960	3222083	1669172	614521	24913	0	0	0	0.039	614577	196001605	161427	0	0	0	102318032	2328	1218	179226	23157	0.000	0.000	NaN	620960	7529135	61.8881
	15645_wt_PRU_3hpi_8000X_0010	1	21832225	149089	40781	154893	0	255	0	0	0	0	11289982	1685780	348782	2242171	4791603	0	0	0	0.002	4859173	3254936809	149141	0	0	0	1699163270	1890	252	100138	1988088	0.000	0.000	NaN	11289982
		2	2434742	137927	49784	178852	0	252266	0	0	0	0	1241985	1694085	1760519	99652	1229042	0	0	0	0.020	1230416	335817205	144290	0	0	0	175305480	1254	1272	92708	69124	0.000	0.000	NaN	1241985
		3	3402126	132697	37003	131125	0	229133	0	0	0	0	1755762	1868476	3172257	763999	1486476	0	0	0	0.014	1667539	451451286	132703	0	0	0	235669535	1356	2292	116948	210872	0.000	0.000	NaN	1755762
		4	4766042	138625	37366	151953	0.623	240502	0	0	0	0	2452656	2781953	3712039	1104477	1527998	0	0	0	0.010	1693759	660693641	141001	0	0	0	344899589	2262	3786	64440	719995	0.000	0.000	NaN	2452656	5450403	48.2765
	15645_wt_PRU_3hpi_8000X_0011	1	22282394	153106	45406	166800	0	254931	0	0	0	0	11510008	747390	1262259	4384690	2590953	0	0	0	0.002	4412909	3411569875	158286	0	0	0	1780929882	540	1686	173517	2583165	0.000	0.000	NaN	11510008
		2	1664666	141882	34050	135603	0	241912	0	0	0	0	857867	2491301	1278868	838738	74739	0	0	0	0.028	839396	236186724	142216	0	0	0	123295729	1800	954	177732	50525	0.000	0.000	NaN	857867
		3	1892624	155188	44105	119947	44963	254753	0	0	0	0	975886	913477	1552911	838738	473347	0	0	0	0.025	963088	293712433	155022	0	0	0	153325674	660	1464	29438	60891	0.000	0.000	NaN	975886
		4	1867721	156946	37647	174837	23909	237968	0	0	0	0	962021	813825	2184041	74739	946694	0	0	0	0.025	947022	293131292	164126	0	0	0	153022303	624	2262	88493	66673	0.000	0.000	NaN	962021
		5	576599	141890	33723	117068	69022	218110	0	0	0	0	292931	988216	3246996	224217	182695	0	0	0	0.084	289225	81813682	137196	0	0	0	42708910	714	2346	140826	24220	0.000	0.000	NaN	292931
		6	1120633	159547	31391	145623	52862	254961	0	0	0	0	571873	1436650	3628995	531478	166087	0	0	0	0.043	556824	178793658	160475	0	0	0	93335028	1038	2622	162646	51562	0.000	0.000	NaN	571873
		7	990371	139139	33794	123967	50147	222731	0	0	0	0	512634	2408258	3778473	506565	66435	0	0	0	0.047	510902	137799668	136260	0	0	0	71935079	1740	2730	172528	17611	0.000	0.000	NaN	512634
		8	4112818	143633	38508	157961	15219	238717	0	0	0	0	2103385	3139039	3230387	1868476	581304	0	0	0	0.012	1956813	590734409	147169	0	0	0	308379016	2268	2754	17281	256914	0.000	0.000	NaN	2103385
		9	2587991	151742	41193	161152	37000	248183	0	0	0	0	1305291	4343168	1909998	747390	996520	0	0	0	0.019	1245651	392707084	154945	0	0	0	205003505	3138	1380	126870	166308	0.000	0.000	NaN	1305291
		10	406110	152061	44144	180959	41979	211000	0	0	0	0	196157	3604082	1386824	157782	91348	0	0	0	0.133	182318	61753352	167010	0	0	0	32236886	2604	1002	149931	33424	0.000	0.000	NaN	196157	7778045	67.5764
	15645_wt_PRU_3hpi_8000X_0013	1	22954773	153357	42950	162214	0.160	253897	0	0	0	0	11914816	1112781	714173	3778473	3952865	0	0	0	0.002	4275774	3520269748	157136	0	0	0	1837674096	1512	552	120200	2968948	0.000	0.000	NaN	11914816
		2	2948126	157380	35865	138060	30302	241689	0	0	0	0	1508757	3728647	3620691	1029738	921781	0	0	0	0.016	1382042	463976077	157856	0	0	0	242207807	2694	3282	41834	255531	0.000	0.000	NaN	1508757
		3	1793012	143294	32343	135197	47438	233880	0	0	0	0	923590	4667038	2599258	166087	896868	0	0	0	0.026	912117	256927090	144012	0	0	0	134122749	3372	1878	100491	58895	0.000	0.000	NaN	923590
		4	4250742	150612	34421	139152	44763	238848	0	0	0	0	2184874	3172257	946694	1420042	1527998	0	0	0	0.011	2085976	640210882	149955	0	0	0	334207046	2292	684	132903	200343	0.000	0.000	NaN	2184874
		5	3687552	149231	37741	116530	54311	245068	0	0	0	0	1899358	1444955	763999	1660867	564695	0	0	0	0.013	1731629	550295876	150000	0	0	0	287269030	1044	960	16436	349066	0.000	0.000	NaN	1899358
		6	3235468	149650	40504	178553	47011	248054	0	0	0	0	1659885	1187520	1968128	448434	1494781	0	0	0	0.015	1524383	484186571	154016	0	0	0	252758221	966	1422	101310	254064	0.000	0.000	NaN	1659885
		7	1475021	159020	38406	137875	76643	249851	0	0	0	0	756750	1710693	3570865	498260	556391	0	0	0	0.032	746883	234558264	160139	0	0	0	122445629	1236	2580	131845	51337	0.000	0.000	NaN	756750
		8	1942430	152695	39966	152127	13792	247547	0	0	0	0	993436	2482997	4376386	913477	323869	0	0	0	0.025	969191	296599094	155572	0	0	0	154832587	1794	3162	160478	69053	0.000	0.000	NaN	993436	9926650	83.3135
	15645_wt_PRU_3hpi_8000X_0014	1	22516098	152648	43010	164854	0	255	0	0	0	0	11673273	1129390	1013129	3795082	3770169	0	0	0	0.002	4649873	3437048318	156098	0	0	0	1794230304	954	1098	137678	2448903	0.000	0.000	NaN	11673273
		2	2773806	167966	37606	158828	41840	255	0	0	0	0	1415043	1289940	1062955	1234578	470579	0	0	0	0.017	1313498	465903760	168901	0	0	0	243214109	932	1108	19962	239575	0.000	0.000	NaN	1415043
		3	4467206	142421	45019	189600	0.000	245760	0	0	0	0	2261861	1035274	1611041	1157071	1688549	0	0	0	0.011	1949514	636222945	146099	0	0	0	332125237	880	1164	119987	407504	0.000	0.000	NaN	2261861
		4	2082270	157127	35205	167874	61149	243902	0	0	0	0	1075494	3006170	4024835	830434	631130	0	0	0	0.023	1043046	327180832	156284	0	0	0	170797065	2172	2908	142765	87758	0.000	0.000	NaN	1075494
		5	1107223	148115	35153	150193	56614	253785	0	0	0	0	567713	4849733	3509967	71971	553622	0	0	0	0.043	557594	163995962	146882	0	0	0	85610238	3508	2536	96843	28604	0.000	0.000	NaN	567713
		6	3107122	144202	34157	143401	41747	236679	0	0	0	0	1606375	3100286	1057419	1179216	1040810	0	0	0	0.015	1572843	448053727	142016	0	0	0	233895919	2240	764	138567	130222	0.000	0.000	NaN	1606375	6926486	59.3363
	15645_wt_PRU_3hpi_8000X_0015	1	24768858	155553	41758	159059	0	252131	0	0	0	0	12824555	406913	1320390	4866342	2806866	0	0	0	0.002	5274791	3852881377	158278	0	0	0	2011306180	330	1116	152225	2257968	0.000	0.000	NaN	12824555
		2	3695215	166269	44775	175320	50762	254512	0	0	0	0	1881719	4708559	2499605	539782	1577824	0	0	0	0.013	1609071	614399655	168427	0	0	0	320732902	3402	1806	101310	428326	0.000	0.000	NaN	1881719
		3	1490346	138079	41401	126269	35403	238561	0	0	0	0	766455	3878125	2109302	697564	298956	0	0	0	0.032	758927	205784966	134071	0	0	0	107425205	2802	1524	156801	37074	0.000	0.000	NaN	766455
		4	3505569	148247	35588	138140	22414	249433	0	0	0	0	1803114	1444955	1303781	1727302	357086	0	0	0	0.014	1763826	519690777	147000	0	0	0	271292357	1044	942	168320	131125	0.000	0.000	NaN	1803114
		5	2509451	160850	27947	172188	77251	226814	0	0	0	0	1289549	398608	1926606	606217	1112781	0	0	0	0.019	1267194	403646410	161264	0	0	0	210714123	288	1392	118580	84275	0.000	0.000	NaN	1289549
		6	890759	156147	48439	177596	32181	239570	0	0	0	0	448398	1278868	3213778	365391	232521	0	0	0	0.056	433101	139089538	164024	0	0	0	72608425	924	2322	147529	35587	0.000	0.000	NaN	448398
		7	1760447	169132	42101	202620	53995	250625	0	0	0	0	897748	2009650	3529343	822129	274043	0	0	0	0.027	866600	297748173	178205	0	0	0	155432437	1452	2550	161565	83485	0.000	0.000	NaN	897748
		8	2222109	170737	37833	165171	70291	255000	0	0	0	0	1145196	3330039	3944560	1121086	124565	0	0	0	0.021	1127098	379396272	167904	0	0	0	198054908	2406	2850	174079	78827	0.000	0.000	NaN	1145196	8232179	64.1908
	15645_wt_PRU_3hpi_8000X_0016	1	23901085	155895	44776	168838	0	255	0	0	0	0	12409969	465043	1635954	5082254	2399953	0	0	0	0.002	5136916	3726048467	157264	0	0	0	1945096040	336	1464	171634	2276533	0.000	0.000	NaN	12409969
		2	1823662	171325	35159	171858	80686	250431	0	0	0	0	926156	3836604	1777128	896868	191000	0	0	0	0.027	916981	312438767	174224	0	0	0	163101316	2772	1284	167978	44329	0.000	0.000	NaN	926156
		3	1170439	170712	22953	172059	107853	231903	0	0	0	0	596474	4924472	1993041	506565	298956	0	0	0	0.041	588203	199808292	171128	0	0	0	104305223	3558	1440	149452	38221	0.000	0.000	NaN	596474
		4	1294953	178919	28713	181806	115000	249137	0	0	0	0	652010	506565	1685780	622825	91348	0	0	0	0.038	624815	231691618	181712	0	0	0	120949164	366	1284	4574	74271	0.000	0.000	NaN	652010
		5	817966	152659	36055	152716	42826	218103	0	0	0	0	399316	1835259	3786778	365391	124565	0	0	0	0.064	386040	124869990	154693	0	0	0	65185444	1326	2736	161175	43763	0.000	0.000	NaN	399316
		6	446337	151413	27556	124124	104453	217616	0	0	0	0	222956	2848388	4027604	215913	33217	0	0	0	0.113	218453	67581332	143624	0	0	0	35279246	2058	2934	8746	12627	0.000	0.000	NaN	222956
		7	369713	189975	21437	180651	93000	249367	0	0	0	0	186866	3180561	4027604	182695	24913	0	0	0	0.133	184386	70236388	191048	0	0	0	36665256	2298	2910	172235	13774	0.000	0.000	NaN	186866
		8	1130211	170317	27341	150447	108292	244036	0	0	0	0	584373	3952865	3844908	539782	182695	0	0	0	0.042	569862	192494538	167512	0	0	0	100487250	2856	2910	18699	51432	0.000	0.000	NaN	584373
		9	542118	175096	26552	166166	124255	245490	0	0	0	0	278118	3114126	1768824	274043	8304	0	0	0	0.088	274169	94922698	166829	0	0	0	49552164	2250	1278	178264	8301	0.000	0.000	NaN	278118	3846269	30.9934
	15645_wt_PRU_3hpi_8000X_0018	1	26682553	154169	36742	148345	22627	255	0	0	0	0	13822840	930086	257434	3986082	4949385	0	0	0	0.002	5643804	4113611113	156106	0	0	0	2147414011	786	504	129687	2561256	0.000	0.000	NaN	13822840
		2	1386903	150287	26477	166941	64170	206	0	0	0	0	712068	1029738	548086	647738	215913	0	0	0	0.034	682776	208432904	156031	0	0	0	108807499	744	552	18435	94538	0.000	0.000	NaN	712068
		3	2296818	161883	29445	156140	85058	236070	0	0	0	0	1180433	871955	888564	224217	1137694	0	0	0	0.021	1155020	371816828	162435	0	0	0	194098237	648	642	99936	77170	0.000	0.000	NaN	1180433
		4	5541864	152435	34958	136110	23589	239359	0	0	0	0	2823258	1212433	2233867	1619346	2258780	0	0	0	0.009	2779274	844775783	152533	0	0	0	440995345	876	1614	125637	165726	0.000	0.000	NaN	2823258
		5	6534151	154859	28401	145688	77261	238712	0	0	0	0	3352571	2956344	3795082	2026258	1395129	0	0	0	0.007	2027092	1011870095	154390	0	0	0	528223004	2136	3264	178357	1138272	0.000	0.000	NaN	3352571
		6	7097341	153088	32144	141208	55327	254291	0	0	0	0	3641852	2383345	249130	1876780	2740431	0	0	0	0.007	3289409	1086516457	150821	0	0	0	567190383	1722	204	124613	495735	0.000	0.000	NaN	3641852
		7	862025	147293	23353	141034	76499	210273	0	0	0	0	440644	1843563	348782	423521	107956	0	0	0	0.056	437064	126969896	147849	0	0	0	66281650	1332	330	14300	11130	0.000	0.000	NaN	440644	12150826	87.904
	15645_wt_PRU_3hpi_8000X_0019	1	25630883	165735	35379	166553	53182	254033	0	0	0	0	13232952	1004825	797216	4060821	4334864	0	0	0	0.002	5249136	4247930984	165501	0	0	0	2217532544	1206	594	127867	2766531	0.000	0.000	NaN	13232952
		2	7013054	163928	39995	194887	11396	252906	0	0	0	0	3579517	3014474	3479517	2034563	1652563	0	0	0	0.007	2102982	1149637219	168105	0	0	0	600141094	2178	3516	34380	1260763	0.000	0.000	NaN	3579517
		3	1950093	183148	29047	145368	84622	240915	0	0	0	0	995830	2051171	4334864	871955	465043	0	0	0	0.025	988216	357155576	187040	0	0	0	186444675	1482	3132	151928	29547	0.000	0.000	NaN	995830
		4	2053536	163961	28096	168930	98569	228623	0	0	0	0	1056213	1403433	3429691	589608	830434	0	0	0	0.023	1018458	336699557	165111	0	0	0	175766091	1014	2478	125375	113012	0.000	0.000	NaN	1056213
		5	2342793	173805	30746	193817	92523	244612	0	0	0	0	1203216	996520	2142519	390304	1121086	0	0	0	0.020	1187085	407189054	176191	0	0	0	212563477	720	1548	109195	54477	0.000	0.000	NaN	1203216
		6	8330995	164415	30861	156152	74211	252738	0	0	0	0	4170731	905173	913477	2798562	1204129	0	0	0	0.006	2838310	1369738464	163675	0	0	0	715039776	654	1188	170400	1179488	0.000	0.000	NaN	4170731
		7	2291071	155050	25223	151295	60744	225734	0	0	0	0	1168734	3786778	2134215	473347	1046346	0	0	0	0.021	1148433	355231598	156676	0	0	0	185440308	2736	1542	114341	85092	0.000	0.000	NaN	1168734	12174241	91.9994
	15645_wt_PRU_3hpi_8000X_0020	1	25343541	174917	33443	186933	24204	255	0	0	0	0	13164844	307260	1245651	5140385	3155648	0	0	0	0.002	5283504	4433004513	176115	0	0	0	2314145830	234	1506	165156	2850783	0.000	0.000	NaN	13164844
		2	4114734	167678	30931	167461	79236	255	0	0	0	0	2113101	514869	2997866	1735606	1096173	0	0	0	0.012	2052784	689950658	168254	0	0	0	360172527	372	2166	147724	198442	0.000	0.000	NaN	2113101
		3	2375358	161005	25908	151570	90451	225917	0	0	0	0	1212513	2391649	4143864	1154303	141174	0	0	0	0.020	1157286	382445251	160283	0	0	0	199646556	1728	2994	175885	123709	0.000	0.000	NaN	1212513
		4	5216210	164371	25730	169818	89046	249961	0	0	0	0	2686972	3819995	2673997	1594433	1519694	0	0	0	0.009	2011022	857392461	162652	0	0	0	447581585	2760	3030	48013	709836	0.000	0.000	NaN	2686972
		5	1597620	179220	33651	162048	95594	252389	0	0	0	0	811788	3346648	1511389	697564	373695	0	0	0	0.030	791356	286325051	177836	0	0	0	149469264	2418	1092	151821	77559	0.000	0.000	NaN	811788
		6	2969198	164768	28836	149812	88197	245148	0	0	0	0	1526680	1444955	1262259	1478172	199304	0	0	0	0.016	1491548	489228069	161016	0	0	0	255390016	1044	912	172321	110687	0.000	0.000	NaN	1526680
		7	3616675	165947	32260	162165	96102	254901	0	0	0	0	1850589	323869	1353607	564695	1577824	0	0	0	0.013	1633677	600178059	161476	0	0	0	313308852	336	2118	74975	368577	0.000	0.000	NaN	1850589	10201643	77.4916
	15645_wt_PRU_3hpi_8000X_0021	1	23199972	144363	48723	157602	0	254549	0	0	0	0	12021373	1137694	631130	3379865	4094038	0	0	0	0.002	4419320	3349217329	146806	0	0	0	1748380200	1332	528	120613	2973290	0.000	0.000	NaN	12021373
		2	953975	112343	39565	131144	0	201638	0	0	0	0	478433	1436650	3147344	224217	415217	0	0	0	0.052	471888	107172556	118934	0	0	0	55946914	1038	2274	118369	28264	0.000	0.000	NaN	478433
		3	5417350	149688	48307	203129	21137	241421	0	0	0	0	2768838	1735606	3653908	2283693	1112781	0	0	0	0.009	2462709	810914084	156083	0	0	0	423318641	1254	2640	158019	556606	0.000	0.000	NaN	2768838
		4	5202801	174697	36430	193557	51790	253975	0	0	0	0	2682151	4044212	1752215	431826	2541127	0	0	0	0.009	2549594	908913889	178488	0	0	0	474477136	2922	1266	94671	320280	0.000	0.000	NaN	2682151	5929422	49.324
	15645_wt_PRU_3hpi_8000X_0022	1	23226790	143371	34496	144083	7424	254666	0	0	0	0	12001086	921781	805521	3396474	4052517	0	0	0	0.002	4112324	3330052912	143930	0	0	0	1738375866	1788	3498	78350	3383786	0.000	0.000	NaN	12001086
		2	6639510	139675	40472	142394	0.000	252269	0	0	0	0	3426192	855347	1162607	722477	3055996	0	0	0	0.007	3057620	927375038	141613	0	0	0	484114345	1068	3048	88132	676005	0.000	0.000	NaN	3426192
		3	3120531	142304	37265	127499	39795	234187	0	0	0	0	1597579	1552911	4359777	1461563	481652	0	0	0	0.015	1538881	444064193	142117	0	0	0	231813277	1122	3150	161761	196955	0.000	0.000	NaN	1597579
		4	816051	164450	35302	135945	64277	243272	0	0	0	0	408888	3246996	4525864	307260	265739	0	0	0	0.061	406234	134199756	163873	0	0	0	70055829	2346	3462	40855	19013	0.000	0.000	NaN	408888
		5	3580278	155610	32826	172964	39655	249669	0	0	0	0	1844033	3736952	2781953	556391	1718998	0	0	0	0.013	1806799	557126945	157294	0	0	0	290835029	2700	3252	72065	145065	0.000	0.000	NaN	1844033
		6	3645409	145738	40035	122656	17624	252456	0	0	0	0	1873271	3645604	979912	614521	1635954	0	0	0	0.013	1747565	531273777	145156	0	0	0	277338990	2634	708	110588	265854	0.000	0.000	NaN	1873271
		7	2149316	155937	32600	154280	64722	250366	0	0	0	0	1113190	2458084	772303	1096173	83043	0	0	0	0.022	1098717	335158512	152834	0	0	0	174961625	1776	564	176100	59394	0.000	0.000	NaN	1113190
		8	1038261	144840	26547	167212	75309	206379	0	0	0	0	531751	1752215	855347	481652	174391	0	0	0	0.046	512250	150382192	147363	0	0	0	78503489	1266	744	19904	61683	0.000	0.000	NaN	531751	10794904	89.9494
	15645_wt_PRU_3hpi_8000X_0023	1	22588892	159705	40913	169505	6253	254280	0	0	0	0	11689919	481652	1237346	4177082	3055996	0	0	0	0.002	4269471	3607558277	162007	0	0	0	1883241021	348	2352	12468	3038033	0.000	0.000	NaN	11689919
		2	3438523	171996	44705	148799	23617	255000	0	0	0	0	1764331	1569520	1287172	1652563	415217	0	0	0	0.014	1699957	591412627	173897	0	0	0	308733064	1134	1230	13561	199563	0.000	0.000	NaN	1764331
		3	2783384	153212	40537	144730	4173	241682	0	0	0	0	1436690	531478	1793737	847042	1062955	0	0	0	0.017	1354014	426448634	150835	0	0	0	222617488	390	2064	51724	190765	0.000	0.000	NaN	1436690
		4	2430911	144342	35535	134439	36066	233583	0	0	0	0	1237596	506565	3172257	689260	905173	0	0	0	0.020	1137725	350882804	143434	0	0	0	183170122	366	2292	127288	213422	0.000	0.000	NaN	1237596
		5	1542067	157737	37007	144055	42131	251710	0	0	0	0	794401	1411737	4143864	755695	66435	0	0	0	0.031	757336	243241328	154009	0	0	0	126978419	1020	2994	176228	54268	0.000	0.000	NaN	794401
		6	5156826	152973	33946	155083	26673	248041	0	0	0	0	2634847	3836604	1420042	871955	2150823	0	0	0	0.009	2223718	788857229	155310	0	0	0	411804378	2772	1026	104711	636708	0.000	0.000	NaN	2634847	7867865	67.3047
	15645_wt_PRU_3hpi_8000X_0024	1	29306941	164921	35867	177895	18605	255	0	0	0	0	15199562	249130	448434	5264950	4675342	0	0	0	0.002	6259823	4833328033	166546	0	0	0	2523125316	480	3504	42473	3044913	0.000	0.000	NaN	15199562
		2	6541813	154232	34525	152012	45166	239845	0	0	0	0	3371661	1295477	3736952	2931431	1420042	0	0	0	0.007	3235858	1008955956	156990	0	0	0	526701746	936	3690	25052	391539	0.000	0.000	NaN	3371661
		3	2984523	147727	33937	171141	6765	220914	0	0	0	0	1534507	323869	2981257	514869	1353607	0	0	0	0.016	1448220	440893391	151397	0	0	0	230158034	234	3132	69175	187569	0.000	0.000	NaN	1534507
		4	2746987	141826	30354	129417	47608	230518	0	0	0	0	1408170	913477	1785432	946694	1021433	0	0	0	0.017	1392680	389594781	142264	0	0	0	203378800	660	2028	47175	73337	0.000	0.000	NaN	1408170
		5	5854109	180470	34178	188643	60858	255000	0	0	0	0	3003623	2325214	465043	2732127	913477	0	0	0	0.008	2826038	1056490496	182064	0	0	0	551516036	1680	996	14812	338256	0.000	0.000	NaN	3003623
		6	5369459	165719	40923	163974	25710	254808	0	0	0	0	2780910	4451125	930086	1038042	2466388	0	0	0	0.009	2660098	889821495	168518	0	0	0	464510401	3216	2454	67999	290485	0.000	0.000	NaN	2780910	12098871	79.6001
	15645_wt_PRU_3hpi_8000X_0026	1	27810849	153747	45128	195369	2677	255	0	0	0	0	14413231	415217	49826	4260125	5298167	0	0	0	0.002	5696485	4275829473	158721	0	0	0	2232096294	1446	36	111553	3046760	0.000	0.000	NaN	14413231
		2	6022683	172286	37400	158387	51436	255	0	0	0	0	3079861	1204129	41522	2325214	1137694	0	0	0	0.008	2409346	1037623420	171319	0	0	0	541666922	870	396	164814	733911	0.000	0.000	NaN	3079861
		3	6493923	155350	41738	158868	28596	251671	0	0	0	0	3319093	3579169	1179216	1071259	3031083	0	0	0	0.007	3214819	1008827875	158879	0	0	0	526634885	2586	852	109465	195979	0.000	0.000	NaN	3319093
		4	1526742	162263	33351	150274	40035	249858	0	0	0	0	788029	4492646	4210299	199304	747390	0	0	0	0.031	773508	247733148	164642	0	0	0	129323268	3246	3582	75069	70122	0.000	0.000	NaN	788029
		5	5289004	153560	43025	166301	22109	255000	0	0	0	0	2690465	2516214	3911343	1893389	1478172	0	0	0	0.009	2252803	812180080	156568	0	0	0	423979525	1818	2826	147189	550600	0.000	0.000	NaN	2690465
		6	1884962	145055	37212	137150	56372	243514	0	0	0	0	955258	1793737	3155648	631130	639434	0	0	0	0.026	898443	273423576	144799	0	0	0	142734352	1296	2280	134626	137362	0.000	0.000	NaN	955258
		7	3518978	147448	39362	101927	43475	247062	0	0	0	0	1810522	423521	1760519	1129390	1212433	0	0	0	0.013	1601510	518864752	148444	0	0	0	270861150	366	1272	130795	305558	0.000	0.000	NaN	1810522	12643228	87.7196
	15645_wt_PRU_3hpi_8000X_0027	1	22012292	143797	49423	178799	0	255	0	0	0	0	11409025	1312085	797216	2748736	4417907	0	0	0	0.002	4552489	3165295533	146789	0	0	0	1652368148	1476	3768	74012	2682433	0.000	0.000	NaN	11409025
		2	5461409	135952	41869	127826	0.784	250	0	0	0	0	2785454	1270564	1843563	232521	2707214	0	0	0	0.009	2707329	742488474	135374	0	0	0	387598659	1068	3288	89473	225283	0.000	0.000	NaN	2785454
		3	1088067	109688	72044	0.442	0.000	226153	0	0	0	0	546685	1602737	4766690	373695	373695	0	0	0	0.046	528485	119348057	112861	0	0	0	62302848	1158	3444	135000	42521	0.000	0.000	NaN	546685
		4	6219991	138164	46211	155745	0.000	246878	0	0	0	0	3210532	2208954	2740431	1826954	2433171	0	0	0	0.008	3042710	859380684	144454	0	0	0	448619491	1596	3738	53099	338384	0.000	0.000	NaN	3210532
		5	3509400	138521	39392	138639	5132	251904	0	0	0	0	1808660	3645604	1029738	440130	1619346	0	0	0	0.013	1678093	486125553	142123	0	0	0	253770421	2634	744	105205	285343	0.000	0.000	NaN	1808660
		6	959721	157317	45117	173722	8690	237678	0	0	0	0	498125	3080909	805521	473347	107956	0	0	0	0.049	485502	150980959	165073	0	0	0	78816062	2226	582	167152	54458	0.000	0.000	NaN	498125
		7	3404042	147401	41452	166671	34120	242939	0	0	0	0	1744901	1594433	788912	1403433	822129	0	0	0	0.014	1626506	501758970	149989	0	0	0	261931479	1152	1164	30362	273770	0.000	0.000	NaN	1744901	10594357	92.8594
	15645_wt_PRU_3hpi_8000X_0028	1	21799660	150325	41613	151920	0	246930	0	0	0	0	11329206	581304	1478172	4334864	2856692	0	0	0	0.002	4715409	3277041992	154083	0	0	0	1710702761	438	1644	155331	2340037	0.000	0.000	NaN	11329206
		2	1388818	149491	35121	141527	4433	228689	0	0	0	0	713294	3047692	1644259	589608	390304	0	0	0	0.034	707089	207615321	150710	0	0	0	108380699	2202	1188	146497	25902	0.000	0.000	NaN	713294
		3	2689519	162077	35681	148725	9992	242881	0	0	0	0	1391504	1145999	1536302	1353607	249130	0	0	0	0.017	1376342	435908154	164675	0	0	0	227555608	828	1290	10429	68409	0.000	0.000	NaN	1391504
		4	2348540	162697	39077	176250	32239	255000	0	0	0	0	1201540	539782	1851867	423521	988216	0	0	0	0.020	1025510	382101407	166494	0	0	0	199467060	498	2052	74501	267540	0.000	0.000	NaN	1201540
		5	973131	130149	38243	115501	27604	211290	0	0	0	0	474898	1253955	3205474	390304	257434	0	0	0	0.054	467557	126651723	133219	0	0	0	66115556	906	2316	146592	26248	0.000	0.000	NaN	474898
		6	2020970	152443	38972	138984	36576	243820	0	0	0	0	1030846	2773649	3761865	954999	332173	0	0	0	0.024	1011119	308082435	152412	0	0	0	160827195	2004	2718	160821	66873	0.000	0.000	NaN	1030846
		7	2005645	156962	37202	167916	61684	248593	0	0	0	0	1015281	4118951	2424866	539782	813825	0	0	0	0.024	976563	314810575	156443	0	0	0	164339463	2976	1752	123555	106257	0.000	0.000	NaN	1015281	5827363	51.4366
	15645_wt_PRU_3hpi_8000X_0029	1	10138	161133	41718	160869	0	255	0	0	0	0	10043253	114	648	3696	2604	0	0	0	0.001	3999912	1633570248	164625	0	0	0	1633570248	192	2766	28295	2172514	0.000	0.000	NaN	10043253
		2	959	169939	43314	179445	50427	252437	0	0	0	0	946504	1476	834	852	372	0	0	0	0.013	929671	162971607	174256	0	0	0	162971607	1476	1206	23587	62190	0.000	0.000	NaN	946504
		3	672	161993	32883	135340	88808	233198	0	0	0	0	658924	402	1698	474	426	0	0	0	0.019	637301	108859039	159418	0	0	0	108859039	402	2124	41947	63939	0.000	0.000	NaN	658924
		4	172	178715	43788	209826	77290	236957	0	0	0	0	150568	228	2274	114	96	0	0	0	0.095	149037	30739054	193165	0	0	0	30739054	228	2370	40101	8400	0.000	0.000	NaN	150568
		5	1646	142199	42223	122205	34363	241621	0	0	0	0	1614762	150	2526	1230	726	0	0	0	0.008	1428277	234059292	139378	0	0	0	234059292	150	2526	149449	305336	0.000	0.000	NaN	1614762
		6	347	166957	35282	160751	54477	232877	0	0	0	0	341159	1542	3204	336	30	0	0	0	0.037	336482	57934157	164439	0	0	0	57934157	1542	3222	3066	24629	0.000	0.000	NaN	341159
		7	1224	140642	37505	134592	49281	236745	0	0	0	0	1197792	2022	2700	1062	492	0	0	0	0.011	1170431	172146195	140348	0	0	0	172146195	2022	3192	24857	79170	0.000	0.000	NaN	1197792
		8	893	145271	35818	167517	16984	230483	0	0	0	0	882755	3246	1950	462	696	0	0	0	0.014	835380	129726699	148934	0	0	0	129726699	3246	2646	56424	123299	0.000	0.000	NaN	882755
		9	1888	169281	33546	157859	71472	255000	0	0	0	0	1849717	2628	654	1152	846	0	0	0	0.007	1319632	319601879	167898	0	0	0	319601879	2628	768	146310	569819	0.000	0.000	NaN	1849717	7642181	76.0927
	15645_wt_PRU_3hpi_8000X_0030	1	6257	164498	40055	170830	0	255	0	0	0	0	6216542	882	1194	2304	1608	0	0	0	0.002	2543866	1029264945	167468	0	0	0	1029264945	900	2640	26021	1338538	0.000	0.000	NaN	6216542
		2	900	145029	33934	157815	51075	233853	0	0	0	0	891128	1380	1194	750	378	0	0	0	0.014	839871	130526154	146743	0	0	0	130526154	1380	1572	26748	137893	0.000	0.000	NaN	891128
		3	401	152855	40705	131719	29095	241821	0	0	0	0	387909	954	1812	198	324	0	0	0	0.033	379710	61294819	147165	0	0	0	61294819	954	2136	58570	34985	0.000	0.000	NaN	387909
		4	1093	148550	42061	137351	0.000	250262	0	0	0	0	1051496	876	2310	660	558	0	0	0	0.012	846681	162364695	148959	0	0	0	162364695	894	2310	139311	266254	0.000	0.000	NaN	1051496
		5	1517	160788	40363	164622	31717	250518	0	0	0	0	1490143	1578	2106	1230	750	0	0	0	0.009	1440625	243916063	161815	0	0	0	243916063	1578	2856	31373	88265	0.000	0.000	NaN	1490143	3820676	61.4598
	15645_wt_PRU_3hpi_8000X_0037	1	11205	43865	33085	0.280	0	143308	0	0	0	0	11138577	138	252	3702	3516	0	0	0	0.001	4488822	491508802	42043	0	0	0	491508802	276	606	140587	2129789	0.000	0.000	NaN	11138577
		2	1353	159578	29532	148961	51384	253650	0	0	0	0	1342945	108	324	582	1086	0	0	0	0.009	1226497	215909317	158390	0	0	0	215909317	120	1410	62307	215237	0.000	0.000	NaN	1342945
		3	954	176728	36947	175002	50902	252614	0	0	0	0	937566	372	2094	594	690	0	0	0	0.014	910459	168598882	178885	0	0	0	168598882	372	2094	130724	80095	0.000	0.000	NaN	937566
		4	837	145260	37553	171857	0.000	235900	0	0	0	0	825498	984	2886	654	444	0	0	0	0.015	790476	121582879	149899	0	0	0	121582879	984	2886	145827	100825	0.000	0.000	NaN	825498
		5	2067	154053	30962	162663	9136	252497	0	0	0	0	2051167	2058	3258	1830	516	0	0	0	0.006	1858461	318427762	153926	0	0	0	318427762	2058	3582	10040	376299	0.000	0.000	NaN	2051167
		6	1097	156745	32499	153617	57630	255000	0	0	0	0	1080750	2994	2286	780	696	0	0	0	0.012	1045378	171949320	158301	0	0	0	171949320	2994	2286	138257	80243	0.000	0.000	NaN	1080750
		7	1095	148096	33448	121768	0.000	217230	0	0	0	0	1070169	2244	1206	630	828	0	0	0	0.012	1040425	162165085	150404	0	0	0	162165085	2244	1206	127266	62361	0.000	0.000	NaN	1070169
		8	833	169656	45938	169301	0.000	254199	0	0	0	0	807235	1500	630	642	462	0	0	0	0.016	790954	141323035	172883	0	0	0	141323035	1500	630	144260	56581	0.000	0.000	NaN	807235
		9	771	165995	55391	0.494	0.000	252969	0	0	0	0	736393	768	228	660	186	0	0	0	0.018	678186	127982436	172204	0	0	0	127982436	768	258	166701	98298	0.000	0.000	NaN	736393	8851723	79.4691
	15645_wt_PRU_3hpi_8000X_0039	1	9665	154048	46623	140947	0	255	0	0	0	0	9627456	168	906	3756	2256	0	0	0	0.001	3933406	1488869964	154985	0	0	0	1488869964	180	2484	21006	1980851	0.000	0.000	NaN	9627456
		2	384	141477	40531	123201	61571	234	0	0	0	0	371396	2778	936	360	60	0	0	0	0.035	364966	54327343	138829	0	0	0	54327343	2778	996	9462	25166	0.000	0.000	NaN	371396
		3	661	153361	42243	150098	10096	254742	0	0	0	0	645869	2100	1026	618	120	0	0	0	0.020	628427	101371578	155713	0	0	0	101371578	2100	1146	10452	65317	0.000	0.000	NaN	645869
		4	587	158972	37584	151774	75028	248129	0	0	0	0	577197	1416	1182	546	102	0	0	0	0.022	555446	93316576	158657	0	0	0	93316576	1416	1284	10582	65936	0.000	0.000	NaN	577197
		5	561	127001	27944	140174	43837	208802	0	0	0	0	554515	372	1620	468	288	0	0	0	0.023	549516	71247326	129095	0	0	0	71247326	372	1908	31608	27122	0.000	0.000	NaN	554515
		6	996	152070	34490	149629	48216	245644	0	0	0	0	981001	228	2262	552	732	0	0	0	0.013	916803	151461648	152072	0	0	0	151461648	228	2262	127020	131780	0.000	0.000	NaN	981001
		7	788	151510	38085	146682	35795	255000	0	0	0	0	773146	1356	3102	750	72	0	0	0	0.017	750216	119389973	148073	0	0	0	119389973	1356	3174	1375	66653	0.000	0.000	NaN	773146
		8	1507	123451	34548	108995	22166	228940	0	0	0	0	1457443	2172	2376	1188	750	0	0	0	0.009	1401742	186040269	120553	0	0	0	186040269	2172	3126	32057	106750	0.000	0.000	NaN	1457443
		9	1635	144220	42749	155032	2864	255000	0	0	0	0	1610626	3528	894	354	1380	0	0	0	0.008	1380326	235799618	145406	0	0	0	235799618	3528	2274	88755	340017	0.000	0.000	NaN	1610626	6971193	72.4095
	15645_wt_PRU_3hpi_8000X_0040	1	7846	149948	43329	129990	0	255	0	0	0	0	7751453	876	534	2304	2616	0	0	0	0.002	2745752	1176492582	150623	0	0	0	1176492582	1356	3084	64779	1885234	0.000	0.000	NaN	7751453
		2	454	149378	27548	172196	65523	222920	0	0	0	0	441031	1830	522	330	156	0	0	0	0.029	335410	67817763	147304	0	0	0	67817763	1830	678	10305	132017	0.000	0.000	NaN	441031
		3	1051	129957	35970	141353	0.000	209776	0	0	0	0	1034709	2322	528	768	618	0	0	0	0.012	985773	136584648	134825	0	0	0	136584648	2322	528	141177	118396	0.000	0.000	NaN	1034709
		4	1190	141469	37611	158625	40029	232795	0	0	0	0	1167146	2976	1170	180	1104	0	0	0	0.011	1107662	168348101	143871	0	0	0	168348101	2982	2274	85339	116604	0.000	0.000	NaN	1167146
		5	1174	157145	41088	174025	18090	255000	0	0	0	0	1150561	1710	2664	1026	468	0	0	0	0.011	1127697	184488789	157888	0	0	0	184488789	1710	3132	24520	98069	0.000	0.000	NaN	1150561
		6	1193	150267	38731	146984	35855	253854	0	0	0	0	1173155	864	2526	792	630	0	0	0	0.011	1012010	179268422	150456	0	0	0	179268422	864	2526	141499	244385	0.000	0.000	NaN	1173155
		7	812	130671	39512	129816	22446	233071	0	0	0	0	801556	924	1560	288	738	0	0	0	0.016	792205	106105110	129513	0	0	0	106105110	924	2298	68682	40182	0.000	0.000	NaN	801556
		8	348	155963	41865	180593	36376	239789	0	0	0	0	334465	1326	1086	90	306	0	0	0	0.039	318961	54275200	164768	0	0	0	54275200	1326	1086	106390	15773	0.000	0.000	NaN	334465	6102623	78.7288

## Sheet: Pru ROP1KO 3hpi
Folder	Vacoule image number	Area	Mean	StdDEV	Mode	Min	Max	X	Y	XM	YM	Perimeter	BX	BY	Width	Height	Major	Minor	Angle	Circ.	Feret	IntDen	Median	Skew	Kurt	% Area	RawIntDen	FeretX	FeretY	FeretAngle	MinFeret	AR	Round	Solidity	Length	Total length ER	% covered by PVM
15647_ROPI_KO_PRU_3hpi	156476_ROPI_KO_PRU_3hpi_6000X_0015	1	0.05708	151463	52711	124603	66492	236510	0	0	0	0	15600	2639	0.825	3694	6135	0	0	0	0.002947	6568	0.009	143138	0	0	0	2574868	1536	3750	65580	2821	0.000	0.000	NaN	15600
		2	0.003357	191000	0.000	191000	191000	191000	0	0	0	0	0.155	5816	1099	0.088	0.121	0	0	0	0.002	0.150	0.6413	191000	0	0	0	191000	3174	600	126027	0.015	0.000	0.000	NaN	155		0.99359
	156476_ROPI_KO_PRU_3hpi_8000X_0001	1	0.01724	159574	43355	103002	102751	231	0	0	0	0	7480	2035	1952	2325	2358	0	0	0	0.003872	2461	0.003	150555	0	0	0	1436164	1482	2616	21371	2308	0.000	0.000	NaN	7480		0
	156476_ROPI_KO_PRU_3hpi_8000X_0003	1	0.0249	110850	32446	123954	65	158450	0	0	0	0	11831	0.797	1586	4534	2840	0	0	0	0.002236	4885	0.003	124120	0	0	0	1441054	606	1614	156878	2163	0.000	0.000	NaN	11831		0
	156476_ROPI_KO_PRU_3hpi_8000X_0004	1	0.02299	210228	21046	177821	177690	245	0	0	0	0	10552	0.515	0.772	3646	3156	0	0	0	0.002594	4003	0.005	206155	0	0	0	2522731	462	2478	33064	2422	0.000	0.000	NaN	10552
		2	0.003831	226000	5657	222016	222000	230	0	0	0	0	0.626	0.448	2965	0.191	0.565	0	0	0	0.123	0.596	0.8659	226000	0	0	0	452000	324	2142	108687	0.060	0.000	0.000	NaN	626		5.93252
	156476_ROPI_KO_PRU_3hpi_8000X_0005	1	0.01916	171335	31421	114328	114147	207114	0	0	0	0	8534	2616	1553	2666	2541	0	0	0	0.003305	2955	0.003	179408	0	0	0	1713354	1902	1542	150914	2434	0.000	0.000	NaN	8534		0
	156476_ROPI_KO_PRU_3hpi_8000X_0006	1	0.0249	149145	40587	64250	63931	227	0	0	0	0	11922	0.340	1711	3920	3579	0	0	0	0.002202	4796	0.004	144717	0	0	0	1938881	420	1428	137386	2400	0.000	0.000	NaN	11922		0
	156476_ROPI_KO_PRU_3hpi_8000X_0007	1	0.0249	179988	35286	106612	106380	225	0	0	0	0	12281	0.224	1578	5149	2325	0	0	0	0.002075	5173	0.004	184393	0	0	0	2339850	162	2052	174472	2176	0.000	0.000	NaN	12281		0
	156476_ROPI_KO_PRU_3hpi_8000X_0008	1	0.0249	171324	38476	96288	96036	225	0	0	0	0	11419	0.440	1511	4667	2334	0	0	0	0.0024	4844	0.004	179734	0	0	0	2227213	318	2778	15514	2102	0.000	0.000	NaN	11419
		2	0.001916	151000	0.000	151000	151000	151	0	0	0	0	0.318	4086	1785	0.307	0.066	0	0	0	0.2375	0.313	0.2893	151000	0	0	0	151000	2952	1290	169287	0.021	0.000	0.000	NaN	318
		3	0.001916	167000	0.000	167000	167000	167	0	0	0	0	0.257	4617	1927	0.158	0.183	0	0	0	0.3642	0.241	0.3199	167000	0	0	0	167000	3336	1392	130815	0.016	0.000	0.000	NaN	257	575	5.03547
	156476_ROPI_KO_PRU_3hpi_8000X_0009	1	0.02107	185393	38942	113983	113746	235001	0	0	0	0	10210	0.905	1354	3264	3222	0	0	0	0.00254	3760	0.004	193	0	0	0	2039321	672	2934	35199	2634	0.000	0.000	NaN	10210
		2	0.001916	112000	0.000	112000	112000	112000	0	0	0	0	0.399	1088	2583	0.149	0.365	0	0	0	0.1509	0.395	0.2145	112	0	0	0	112000	786	2130	67751	0.019	0.000	0.000	NaN	399
		3	0.001916	155000	0.000	155000	155000	155000	0	0	0	0	0.277	3230	1445	0.241	0.125	0	0	0	0.3135	0.271	0.2969	155	0	0	0	155000	2334	1044	152650	0.013	0.000	0.000	NaN	277	676	6.62096
	156476_ROPI_KO_PRU_3hpi_8000X_0010	1	0.0249	166723	59235	22302	21882	237	0	0	0	0	12230	0.664	0.930	4426	3239	0	0	0	0.002092	4947	0.004	167128	0	0	0	2167405	480	1098	151198	2448	0.000	0.000	NaN	12230
		2	0.003831	148000	9899	141027	141000	155	0	0	0	0	0.628	4908	2915	0.174	0.581	0	0	0	0.1221	0.607	0.567	148000	0	0	0	296000	3546	2106	106699	0.070	0.000	0.000	NaN	628
		3	0.001916	112000	0.000	112000	112000	112	0	0	0	0	0.376	4053	4144	0.357	0.100	0	0	0	0.1703	0.371	0.2145	112000	0	0	0	112000	2928	2994	164407	0.015	0.000	0.000	NaN	376	1004	8.20932
	156476_ROPI_KO_PRU_3hpi_8000X_0011.tif	1	21395466	176055	40563	188075	36749	255	0	0	0	0	11007041	1121086	946694	3263605	3637300	0	0	0	0.002	4150615	3766768471	180652	0	0	0	1966352961	1056	852	126457	2489751	0.000	0.000	NaN	11007041
		2	438675	178832	16191	185871	142099	228629	0	0	0	0	225565	1768824	921781	224217	8304	0	0	0	0.108	224371	78448948	178784	0	0	0	40952430	1278	672	2121	7966	0.000	0.000	NaN	225565
		3	509553	188877	28654	150043	140565	243809	0	0	0	0	259402	1469868	1013129	157782	199304	0	0	0	0.095	254200	96242649	189238	0	0	0	50241213	1062	876	51633	21703	0.000	0.000	NaN	259402
		4	427181	150691	18440	151823	95105	196288	0	0	0	0	204190	1245651	1395129	99652	174391	0	0	0	0.129	200855	64372306	151486	0	0	0	33604049	900	1134	60255	21465	0.000	0.000	NaN	204190
		5	383122	144644	20654	138887	84010	177980	0	0	0	0	186291	4251821	3354952	99652	141174	0	0	0	0.139	172802	55416202	146392	0	0	0	28928726	3072	2424	125218	32245	0.000	0.000	NaN	186291	875448	7.95353
	156476_ROPI_KO_PRU_3hpi_8000X_0012.tif	1	25845431	171847	51863	197725	0	255	0	0	0	0	13305752	1278868	506565	3496126	4949385	0	0	0	0.002	5486421	4441466782	183742	0	0	0	2318563359	1218	420	118970	2580070	0.000	0.000	NaN	13305752
		2	563190	180509	19506	167014	136057	225604	0	0	0	0	273390	2366736	572999	265739	41522	0	0	0	0.095	268963	101660563	175840	0	0	0	53069508	1710	414	171119	21157	0.000	0.000	NaN	273390
		3	319907	164069	20723	122017	115000	198554	0	0	0	0	161857	1835259	539782	157782	8304	0	0	0	0.153	158001	52486796	166446	0	0	0	27399498	1326	390	176987	8293	0.000	0.000	NaN	161857
		4	390785	151681	15452	141627	113733	183399	0	0	0	0	195044	1536302	572999	132869	141174	0	0	0	0.129	193867	59274661	151534	0	0	0	30942944	1110	516	46736	5872	0.000	0.000	NaN	195044
		5	480819	185231	22743	168565	143121	234221	0	0	0	0	249405	4459429	3330039	8304	249130	0	0	0	0.097	249268	89062337	180471	0	0	0	46492900	3222	2406	91909	6983	0.000	0.000	NaN	249405
		6	526793	176848	21649	192400	131641	238543	0	0	0	0	263868	4343168	2964648	41522	257434	0	0	0	0.095	260761	93162392	177375	0	0	0	48633237	3138	2142	99162	17748	0.000	0.000	NaN	263868	1143564	8.59451
	156476_ROPI_KO_PRU_3hpi_8000X_0014.tif	1	16305686	170759	45008	171978	12100	255	0	0	0	0	8406332	1843563	1145999	2291997	2931431	0	0	0	0.003	2959888	2784337523	177226	0	0	0	1453497972	1962	2940	80961	2276605	0.000	0.000	NaN	8406332		0
	156476_ROPI_KO_PRU_3hpi_8000X_0016.tif	1	20378276	174150	43097	198222	18313	253897	0	0	0	0	10488363	1220738	1312085	3454604	3089213	0	0	0	0.002	3973415	3548886883	179816	0	0	0	1852612998	1074	2916	39913	2556978	0.000	0.000	NaN	10488363		0
	156476_ROPI_KO_PRU_3hpi_8000X_0017.tif	1	16786504	180382	46034	216656	18466	255	0	0	0	0	8633189	1121086	1345303	3122431	2383345	0	0	0	0.003	3140050	3027976153	193228	0	0	0	1580683793	810	1782	6072	2273145	0.000	0.000	NaN	8633189		0
	156476_ROPI_KO_PRU_3hpi_8000X_0018.tif	1	25096427	158305	55574	199717	0	255	0	0	0	0	12936330	323869	946694	4492646	3720343	0	0	0	0.002	5245029	3972897188	169041	0	0	0	2073957614	264	3204	36761	2608690	0.000	0.000	NaN	12936330		0
	156476_ROPI_KO_PRU_3hpi_8000X_0019.tif	1	25956537	165030	47764	194736	0	255	0	0	0	0	13375025	74739	1162607	5156993	3064300	0	0	0	0.002	5161865	4283617452	171838	0	0	0	2236161826	54	1878	177510	3035540	0.000	0.000	NaN	13375025		0
	156476_ROPI_KO_PRU_3hpi_8000X_0021.tif	1	21083221	158962	42291	151904	0	255	0	0	0	0	10804366	1644259	1029738	2748736	4019299	0	0	0	0.002	4166097	3351437211	161674	0	0	0	1749539037	1686	3648	74745	2005858	0.000	0.000	NaN	10804366
		2	576599	140346	29124	155171	60861	205	0	0	0	0	280292	4102343	1262259	232521	149478	0	0	0	0.092	276423	80923412	144404	0	0	0	42244166	2964	912	147265	19844	0.000	0.000	NaN	280292		2.59425
15648_ROPI_HA_PRU_3hpi_actually ROP1KO	15648_ROPI_HA_PRU_3hpi_10kX_0006	1	26416283	169549	44674	207166	5084	252019	0	0	0	0	13655246	157782	1129390	5215124	3604082	0	0	0	0.002	5581880	4478848022	179444	0	0	0	2338077357	210	2940	26413	2804911	0.000	0.000	NaN	13655246		0
	15648_ROPI_HA_PRU_3hpi_6000X_0011	1	53618830	165363	47197	202025	12585	252075	0	0	0	0	15712451	285845	2407696	6717361	2517636	0	0	0	0.003	6726001	8866582651	180595	0	0	0	2640850685	156	1632	177096	2475627	0.000	0.000	NaN	15712451		0
	15648_ROPI_HA_PRU_3hpi_6000X_0012	1	57006520	163887	40630	195738	0	240330	0	0	0	0	16817112	560696	2011910	6486486	3924874	0	0	0	0.003	7126015	9342645867	172176	0	0	0	2782642841	312	1350	154700	3176280	0.000	0.000	NaN	16817112
		2	1661949	132539	33327	182706	56178	194898	0	0	0	0	476611	6849289	5409070	252863	373797	0	0	0	0.092	451292	220272554	127471	0	0	0	65606666	3738	3156	55923	63047	0.000	0.000	NaN	476611
		3	825938	142913	12544	136640	99297	165000	0	0	0	0	237128	5881813	5958772	219881	54970	0	0	0	0.185	226648	118036964	144582	0	0	0	35156498	3210	3252	165964	34664	0.000	0.000	NaN	237128
		4	631205	130368	11253	126857	109545	155000	0	0	0	0	181300	5650938	5925790	164911	21988	0	0	0	0.241	166370	82289213	130728	0	0	0	24509276	3084	3234	172405	21795	0.000	0.000	NaN	181300
		5	631205	129575	20335	142855	75727	172000	0	0	0	0	181300	5288135	5881813	164911	21988	0	0	0	0.241	166370	81788332	134091	0	0	0	24360093	2886	3210	172405	21795	0.000	0.000	NaN	181300	1076339	6.40026
	15648_ROPI_HA_PRU_3hpi_8000X_0002	1	17525930	164181	33830	176528	9195	240124	0	0	0	0	9052712	1843563	1336998	2358432	3288518	0	0	0	0.003	3320084	2877418135	167181	0	0	0	1502088518	1986	3342	82093	2309148	0.000	0.000	NaN	9052712		0
	15648_ROPI_HA_PRU_3hpi_8000X_0004	1	23757415	153799	43561	186857	0	252429	0	0	0	0	12279498	506565	2117606	5057341	2258780	0	0	0	0.002	5063072	3653876546	161414	0	0	0	1907420385	366	2064	177274	2258780	0.000	0.000	NaN	12279498		0
	15648_ROPI_HA_PRU_3hpi_8000X_0008	1	20043044	168738	26180	174059	37802	234320	0	0	0	0	10314472	1013129	2076084	4293342	1984737	0	0	0	0.002	4294699	3382032107	171560	0	0	0	1765510384	732	2472	1440	1965441	0.000	0.000	NaN	10314472		0
	15648_ROPI_HA_PRU_3hpi_8000X_0009	1	22811103	170981	28426	186132	32567	235733	0	0	0	0	11791107	639434	1453259	4534168	2989561	0	0	0	0.002	4571008	3900259652	174615	0	0	0	2036038895	462	2586	10044	2874700	0.000	0.000	NaN	11791107		0
	15648_ROPI_HA_PRU_3hpi_8000X_0010	1	23734427	163844	39500	180325	30149	251734	0	0	0	0	12186292	539782	1320390	4683646	3031083	0	0	0	0.002	4936955	3888742867	169382	0	0	0	2030026828	456	2802	29972	2359999	0.000	0.000	NaN	12186292		0
	15648_ROPI_HA_PRU_3hpi_8000X_0013	1	23433676	186439	32472	205642	18820	255	0	0	0	0	12130970	340478	1453259	4849733	2781953	0	0	0	0.002	4885442	4368955122	193767	0	0	0	2280710351	246	2358	6932	2695890	0.000	0.000	NaN	12130970		0
	15648_ROPI_HA_PRU_3hpi_8000X_0014	1	18558445	164870	29721	179732	20173	247734	0	0	0	0	9588930	1694085	1154303	2225562	3778473	0	0	0	0.003	3943651	3059724040	167390	0	0	0	1597257032	1584	3564	73359	1880467	0.000	0.000	NaN	9588930		0
	15648_ROPI_HA_PRU_3hpi_8000X_0015	1	20989356	153648	48784	199980	5042	251482	0	0	0	0	10851286	871955	556391	2972953	3878125	0	0	0	0.002	4133700	3224964193	159809	0	0	0	1683516770	1050	3198	69417	2375509	0.000	0.000	NaN	10851286
		2	517215	140718	27018	147830	72042	200107	0	0	0	0	262857	3819995	1793737	8304	257434	0	0	0	0.094	257568	72781227	145159	0	0	0	37993729	2760	1296	91848	8304	0.000	0.000	NaN	262857		2.42236
	15648_ROPI_HA_PRU_3hpi_8000X_0016.tif	1	25035128	162972	41813	177803	21125	255	0	0	0	0	12938457	1511389	805521	3844908	4417907	0	0	0	0.002	5330233	4080033259	169454	0	0	0	2129885482	1236	3588	48537	2532678	0.000	0.000	NaN	12938457		0

## Sheet: Pru ROP1HA
Folder	Vacoule image number	Area	Mean	StdDEV	Mode	Min	Max	X	Y	XM	YM	Perimeter	BX	BY	Width	Height	Major	Minor	Angle	Circ.	Feret	IntDen	Median	Skew	Kurt	% Area	RawIntDen	FeretX	FeretY	FeretAngle	MinFeret	AR	Round	Solidity	Length	Total length ER	% covered by PVM
15649_ROPI_HA_PRU_3hpi	15649_ROPI_HA_PRU_3hpi_6000X_0005	1	48001779	212323	18644	216870	157395	249953	0	0	0	0	14156009	2000916	1132387	3397160	5453046	0	0	0	0.003	5621054	10191869284	213675	0	0	0	3035578197	1584	624	104498	3359313	0.000	0.000	NaN	14156009
		2	5136932	215491	15633	224070	175503	248000	0	0	0	0	1475925	3397160	1253321	1055428	1000458	0	0	0	0.030	1454251	1106964302	217944	0	0	0	329701707	1854	684	136532	64666	0.000	0.000	NaN	1475925
		3	5371955	211986	16162	209989	170313	243124	0	0	0	0	1575999	2143839	1132387	1121392	868529	0	0	0	0.027	1385424	1138781205	212264	0	0	0	339178153	1170	1092	35961	309888	0.000	0.000	NaN	1575999
		4	10710336	205175	17055	205048	162082	242663	0	0	0	0	3149825	2110856	2165827	560696	3023362	0	0	0	0.014	3070981	2197496068	205488	0	0	0	654509096	1164	1182	100103	315112	0.000	0.000	NaN	3149825
		5	4233772	204728	15833	196853	166136	240672	0	0	0	0	1230001	2759505	5343105	780577	923500	0	0	0	0.035	1209195	866773371	203466	0	0	0	258162489	1506	2916	130206	94717	0.000	0.000	NaN	1230001
		6	7796050	202760	15474	199937	163936	239170	0	0	0	0	2278567	3562070	5343105	1341273	1253321	0	0	0	0.019	1677808	1580727746	202318	0	0	0	470808892	1944	3474	37546	651522	0.000	0.000	NaN	2278567
		7	5570046	214775	13219	211052	164156	245000	0	0	0	0	1635553	4903344	3650023	252863	1572148	0	0	0	0.026	1583219	1196305536	215245	0	0	0	356311379	2676	2850	83220	173988	0.000	0.000	NaN	1635553	11345870	80.1488
	15649_ROPI_HA_PRU_3hpi_6000X_0016	1	47367217	181589	38549	218218	24323	251496	0	0	0	0	13974036	1110398	2330737	5606962	2847457	0	0	0	0.003	5879511	8601358895	186303	0	0	0	2561855612	636	2754	19214	2515715	0.000	0.000	NaN	13974036
		2	3793944	170741	36580	159299	78940	246874	0	0	0	0	1078400	3595052	2407696	1033440	175905	0	0	0	0.041	1043276	647780352	169676	0	0	0	192936924	1962	1410	7874	103459	0.000	0.000	NaN	1078400
		3	1168400	189105	39428	223676	90304	249480	0	0	0	0	344296	1912964	3210261	263857	219881	0	0	0	0.124	343465	220950675	200049	0	0	0	65808640	1044	1872	39806	10302	0.000	0.000	NaN	344296
		4	1678736	166830	22483	156424	114997	230900	0	0	0	0	488817	1176363	4023820	197893	439762	0	0	0	0.088	482236	280064097	165930	0	0	0	83415166	642	2436	65772	33586	0.000	0.000	NaN	488817
		5	2732982	160838	31069	146872	83098	224451	0	0	0	0	799137	1154375	4606504	296839	549702	0	0	0	0.054	619580	439567863	161335	0	0	0	130922266	636	2514	117474	228636	0.000	0.000	NaN	799137
		6	3656287	142999	30995	149753	71510	213067	0	0	0	0	1055392	1726065	4936326	1022446	208887	0	0	0	0.041	1041421	522847023	143865	0	0	0	155726391	942	2808	10954	44400	0.000	0.000	NaN	1055392
		7	1866755	187408	24346	171994	119003	231581	0	0	0	0	537505	3661017	4738433	516720	76958	0	0	0	0.081	519636	349845112	190844	0	0	0	104198961	1998	2586	173928	43120	0.000	0.000	NaN	537505
		8	2259579	179259	35901	197096	87272	250257	0	0	0	0	650629	4804397	4452588	615666	153917	0	0	0	0.067	634614	405049394	191037	0	0	0	120641177	2622	2514	14036	58662	0.000	0.000	NaN	650629
		9	1037459	150978	28054	135982	75282	208666	0	0	0	0	278128	5661933	4353641	219881	153917	0	0	0	0.169	268399	156633549	149423	0	0	0	46652226	3090	2460	34992	28821	0.000	0.000	NaN	278128
		10	1581369	170911	26380	164405	108697	233250	0	0	0	0	444093	6552450	3188273	208887	384792	0	0	0	0.101	437834	270273372	171098	0	0	0	80499066	3576	1950	61504	21533	0.000	0.000	NaN	444093
		11	1322844	161468	29617	156606	99489	225000	0	0	0	0	372163	6244617	2770499	329821	153917	0	0	0	0.120	363968	213597416	162203	0	0	0	63618522	3408	1512	154983	28238	0.000	0.000	NaN	372163
		12	2991508	176000	39757	164097	67068	246413	0	0	0	0	863918	4859367	2462666	835547	142923	0	0	0	0.050	847683	526504237	180000	0	0	0	156815667	2652	1344	170293	35760	0.000	0.000	NaN	863918	6912478	49.4666
	15649_ROPI_HA_PRU_3hpi_6000X_0021	1	46722583	164495	41925	193957	34814	253263	0	0	0	0	13800230	1000458	2176821	5606962	2880439	0	0	0	0.003	5841139	7685635361	164838	0	0	0	2289113654	564	1620	160883	2522699	0.000	0.000	NaN	13800230
		2	8121725	151919	28201	160161	59087	227654	0	0	0	0	2402309	989464	2275767	1781035	1033440	0	0	0	0.018	2037431	1233846826	152455	0	0	0	367492795	540	1806	29055	548868	0.000	0.000	NaN	2402309
		3	12288348	161960	37506	167173	51630	244327	0	0	0	0	3586385	1154375	3540082	3122308	1462208	0	0	0	0.012	3447733	1990216779	163805	0	0	0	592772385	630	1932	154906	330615	0.000	0.000	NaN	3586385
		4	4915339	183049	30997	176135	114000	252923	0	0	0	0	1451163	4683463	5013284	1418232	120934	0	0	0	0.029	1418913	899746986	179080	0	0	0	267983454	2556	2766	1776	101306	0.000	0.000	NaN	1451163
		5	17029099	156136	40494	161705	38238	248254	0	0	0	0	4920059	3155291	2242785	3364177	2781493	0	0	0	0.009	4198012	2658848255	158669	0	0	0	791919673	1722	1224	138504	896671	0.000	0.000	NaN	4920059	12359916	89.5631
	15649_ROPI_HA_PRU_3hpi_8000X_0001	1	48253590	172590	44314	212653	31478	255	0	0	0	0	14219853	2022904	1154375	3452130	5310123	0	0	0	0.003	5335205	8328081806	177053	0	0	0	2480461910	1686	3528	84442	3262001	0.000	0.000	NaN	14219853
		2	5590191	168108	38729	172229	70816	250482	0	0	0	0	1645626	4507558	1440220	879523	1341273	0	0	0	0.026	1603925	939757656	166422	0	0	0	279900357	2460	786	123254	154356	0.000	0.000	NaN	1645626
		3	10589467	161809	45876	171250	26979	252872	0	0	0	0	3106325	4584516	3034356	890518	2814475	0	0	0	0.014	2945440	1713468016	162247	0	0	0	510344668	2502	3192	72850	425748	0.000	0.000	NaN	3106325
		4	16575840	158253	36783	151944	33447	239110	0	0	0	0	4852260	2044892	3606046	2374713	2924416	0	0	0	0.009	3422804	2623181498	159684	0	0	0	781296575	1140	1968	132917	1471909	0.000	0.000	NaN	4852260	9604211	67.5409
	15649_ROPI_HA_PRU_3hpi_8000X_0002	1	26036992	155059	39438	159069	15407	255	0	0	0	0	13457405	1229042	149478	3811691	4882950	0	0	0	0.002	5395372	4037277813	158441	0	0	0	2107566006	1476	126	119406	2576745	0.000	0.000	NaN	13457405
		2	1522911	167373	25125	148277	108043	224426	0	0	0	0	768535	2441475	323869	365391	639434	0	0	0	0.032	736469	254894625	165583	0	0	0	133061749	1764	234	119745	77996	0.000	0.000	NaN	768535
		3	1904118	146741	25848	143459	83499	217559	0	0	0	0	975404	1179216	1004825	215913	938390	0	0	0	0.025	962909	279411387	146947	0	0	0	145860149	852	1404	77042	49008	0.000	0.000	NaN	975404
		4	5628067	155820	25984	144323	72898	228513	0	0	0	0	2811864	1195825	2267084	1420042	2233867	0	0	0	0.009	2642567	876967258	156191	0	0	0	457800148	870	1638	122292	308331	0.000	0.000	NaN	2811864
		5	6741037	145332	27475	146755	38057	228000	0	0	0	0	3405356	2939735	3562561	2109302	1386824	0	0	0	0.007	2213896	979691165	147001	0	0	0	511424750	2124	3408	19047	1059659	0.000	0.000	NaN	3405356
		6	973131	201486	34415	222364	89860	248000	0	0	0	0	499199	4193690	2906518	274043	406913	0	0	0	0.049	490589	196072131	211128	0	0	0	102354848	3030	2100	123959	33055	0.000	0.000	NaN	499199
		7	1409890	201803	25410	206197	136107	253000	0	0	0	0	681055	3396474	2150823	489956	406913	0	0	0	0.038	636894	284519366	203996	0	0	0	148526649	2454	1554	140290	99247	0.000	0.000	NaN	681055
		8	1672329	174730	24973	185538	116975	244627	0	0	0	0	848052	3031083	1345303	431826	714173	0	0	0	0.029	834576	292206815	175120	0	0	0	152539701	2190	972	121159	41943	0.000	0.000	NaN	848052	9989465	74.2302
	15649_ROPI_HA_PRU_3hpi_8000X_0003	1	22109989	156506	35649	155625	28270	250815	0	0	0	0	11434526	1079564	1162607	4102343	3321735	0	0	0	0.002	4532449	3460336568	154212	0	0	0	1806387387	948	3012	31972	2443126	0.000	0.000	NaN	11434526
		2	2771890	153027	29419	136383	66154	238199	0	0	0	0	1409606	1162607	1785432	880260	1062955	0	0	0	0.018	1380120	424174451	152037	0	0	0	221430304	840	2058	50371	103934	0.000	0.000	NaN	1409606
		3	2338962	156174	35215	135914	67917	248304	0	0	0	0	1184320	3570865	2815170	888564	772303	0	0	0	0.021	1177284	365285477	150349	0	0	0	190688699	2580	2592	40996	25601	0.000	0.000	NaN	1184320
		4	3731611	147024	26798	150427	67820	214169	0	0	0	0	1878658	4517559	1336998	622825	1378520	0	0	0	0.013	1384136	548637422	146925	0	0	0	286403273	3264	966	95163	582634	0.000	0.000	NaN	1878658
		5	4513181	164186	35109	151939	74601	250589	0	0	0	0	2330234	2134215	1154303	2167432	531478	0	0	0	0.010	2202294	741001301	163141	0	0	0	386822316	1542	1218	10208	284203	0.000	0.000	NaN	2330234	6802818	59.4937
	15649_ROPI_HA_PRU_3hpi_8000X_0004	1	23531372	154920	49616	135633	0	254374	0	0	0	0	12187829	1229042	921781	4002691	3786778	0	0	0	0.002	5086195	3645475122	156518	0	0	0	1903034619	972	3234	42022	2561644	0.000	0.000	NaN	12187829
		2	1540152	140988	38628	130413	48	227555	0	0	0	0	792073	5032428	954999	174391	747390	0	0	0	0.031	767466	217142731	136496	0	0	0	113354260	3636	690	103134	92539	0.000	0.000	NaN	792073
		3	3804405	138100	48706	160358	0	229981	0	0	0	0	1946154	3105822	847042	1843563	448434	0	0	0	0.013	1877827	525387146	143550	0	0	0	274266013	2244	936	10962	213377	0.000	0.000	NaN	1946154
		4	5798556	157305	40116	167344	30275	236079	0	0	0	0	2985091	1195825	1370216	1743911	2308606	0	0	0	0.008	2893248	912141696	157771	0	0	0	476162137	864	2658	52933	256708	0.000	0.000	NaN	2985091
		5	2800624	138570	28463	134233	52736	211393	0	0	0	0	1440545	1677476	4442820	1386824	315565	0	0	0	0.017	1422274	388083314	139888	0	0	0	202589774	1212	3438	12819	75293	0.000	0.000	NaN	1440545
		6	5467155	163991	43030	171052	17289	252294	0	0	0	0	2797638	3139039	2267084	1785432	2042867	0	0	0	0.009	2713130	896561900	164011	0	0	0	468029071	2268	3114	48847	275632	0.000	0.000	NaN	2797638	9961501	81.7332
	15649_ROPI_HA_PRU_3hpi_8000X_0007	1	29442950	180785	34797	160085	10797	255	0	0	0	0	15206117	456739	91348	5032428	4924472	0	0	0	0.002	6166774	5322834378	182358	0	0	0	2778660600	600	3594	46091	2832570	0.000	0.000	NaN	15206117
		2	2183797	181833	29629	172823	116183	254938	0	0	0	0	1130849	2482997	672651	788912	797216	0	0	0	0.021	1121578	397085425	177498	0	0	0	207289115	1794	1062	45300	43963	0.000	0.000	NaN	1130849
		3	2618641	183694	23774	178169	122073	247493	0	0	0	0	1348641	1478172	1702389	780608	1087868	0	0	0	0.018	1338957	481029100	182195	0	0	0	251109938	1068	2016	54338	49837	0.000	0.000	NaN	1348641
		4	1871552	183145	27102	183605	110842	240650	0	0	0	0	958442	896868	2906518	548086	747390	0	0	0	0.026	926818	342765438	182138	0	0	0	178932642	648	2640	53746	107340	0.000	0.000	NaN	958442
		5	873519	176591	23068	186381	112160	221046	0	0	0	0	443290	431826	3861517	298956	315565	0	0	0	0.056	434691	154255219	177700	0	0	0	80525312	312	3018	46548	27922	0.000	0.000	NaN	443290
		6	1103392	149063	18138	156249	109936	202925	0	0	0	0	564536	448434	4318255	157782	523173	0	0	0	0.044	546448	164474823	148958	0	0	0	85860216	324	3120	106783	67139	0.000	0.000	NaN	564536
		7	1191510	153542	20374	134968	103000	205942	0	0	0	0	616999	822129	4982602	614521	16609	0	0	0	0.039	614745	182946879	152910	0	0	0	95503119	594	3612	1548	10607	0.000	0.000	NaN	616999
		8	1996067	167284	30289	176499	85138	229958	0	0	0	0	1014772	2026258	4392994	905173	440130	0	0	0	0.024	1006505	333910182	172723	0	0	0	174309963	1464	3492	25931	30232	0.000	0.000	NaN	1014772
		9	2396430	197095	26781	187646	126345	253414	0	0	0	0	1237270	3130735	3628995	971607	714173	0	0	0	0.020	1205846	472323397	194960	0	0	0	246565330	2262	3138	36317	116397	0.000	0.000	NaN	1237270
		10	1082321	177299	23218	182940	92863	236538	0	0	0	0	544453	4833124	2424866	315565	440130	0	0	0	0.046	541568	191894717	176640	0	0	0	100174127	3492	2070	54360	19955	0.000	0.000	NaN	544453
		11	1275797	166301	30713	141995	84476	240295	0	0	0	0	654799	5273254	1486476	58130	631130	0	0	0	0.037	633801	212166350	162529	0	0	0	110756457	3810	1530	84738	24020	0.000	0.000	NaN	654799
		12	971215	183328	31734	206265	96531	250458	0	0	0	0	492916	5273254	979912	91348	481652	0	0	0	0.050	490237	178050913	184245	0	0	0	92947295	3810	708	100739	20027	0.000	0.000	NaN	492916
		13	984624	185197	29976	206288	109836	237442	0	0	0	0	498840	5032428	473347	182695	448434	0	0	0	0.050	484222	182349031	182396	0	0	0	95191027	3636	342	112166	41138	0.000	0.000	NaN	498840
		14	1973080	178196	22229	180169	106000	229696	0	0	0	0	1011328	3695430	83043	930086	290652	0	0	0	0.024	965055	351594527	177956	0	0	0	183541660	2670	270	15471	135322	0.000	0.000	NaN	1011328	10517135	69.1638
	15649_ROPI_HA_PRU_3hpi_8000X_0008.tif	1	20870588	175167	41942	182219	4907	255	0	0	0	0	10794003	813825	1752215	4069125	2582649	0	0	0	0.002	4343200	3655839100	180919	0	0	0	1908444890	618	2922	22839	2365169	0.000	0.000	NaN	10794003
		2	1346675	186180	25070	193057	110279	239102	0	0	0	0	668489	3346648	1702389	656043	99652	0	0	0	0.038	663568	250723992	188252	0	0	0	130884568	2418	1230	171363	28670	0.000	0.000	NaN	668489
		3	1992236	192837	34355	171210	106390	252593	0	0	0	0	1030107	1951519	1752215	963303	265739	0	0	0	0.024	999285	384176293	195286	0	0	0	200550206	1410	1458	15422	105944	0.000	0.000	NaN	1030107
		4	2898320	171406	29985	162771	88063	233501	0	0	0	0	1493911	772303	2316910	763999	1253955	0	0	0	0.016	1468366	496789220	171617	0	0	0	259337138	558	2580	58647	111801	0.000	0.000	NaN	1493911
		5	886928	152566	21489	157278	104571	200606	0	0	0	0	430071	772303	3961169	274043	315565	0	0	0	0.060	417948	135314919	153919	0	0	0	70637974	558	2862	130972	47201	0.000	0.000	NaN	430071
		6	741342	164557	24987	145035	115204	210071	0	0	0	0	367536	1229042	4326560	357086	49826	0	0	0	0.069	360546	121993242	163846	0	0	0	63683705	888	3162	7943	27011	0.000	0.000	NaN	367536
		7	810304	181615	31657	158944	113000	247418	0	0	0	0	410922	1909998	4152169	373695	149478	0	0	0	0.060	402482	147163011	182323	0	0	0	76822991	1380	3108	21801	27641	0.000	0.000	NaN	410922
		8	919494	193470	27955	175126	119761	252844	0	0	0	0	470719	2682301	3961169	406913	182695	0	0	0	0.052	446044	177894116	192119	0	0	0	92865443	1938	2994	24179	69110	0.000	0.000	NaN	470719
		9	992287	180672	18731	194438	133000	223652	0	0	0	0	497289	3271909	3811691	465043	157782	0	0	0	0.050	491081	179278197	180122	0	0	0	93587970	2364	2868	18741	21907	0.000	0.000	NaN	497289
		10	1835156	183131	21628	197532	119436	244000	0	0	0	0	942501	4592298	2350127	257434	888564	0	0	0	0.026	920621	336074726	185438	0	0	0	175439913	3318	2340	74836	71672	0.000	0.000	NaN	942501	6311545	58.4727
	15649_ROPI_HA_PRU_3hpi_8000X_0009	1	24379988	161199	41308	170830	0	255	0	0	0	0	12613863	423521	996520	4608907	3462909	0	0	0	0.002	4971414	3930029557	162818	0	0	0	2051579574	342	1146	156261	2865060	0.000	0.000	NaN	12613863
		2	2507536	179134	27950	175035	98181	244461	0	0	0	0	1291709	1660867	979912	1237346	298956	0	0	0	0.019	1272950	449184450	180484	0	0	0	234486187	1200	708	166417	70845	0.000	0.000	NaN	1291709
		3	639814	163050	26072	178987	104000	214010	0	0	0	0	317525	1187520	963303	298956	66435	0	0	0	0.080	304555	104321653	168040	0	0	0	54458668	858	744	11004	39853	0.000	0.000	NaN	317525
		4	1867721	171026	27797	163753	87530	231537	0	0	0	0	941432	440130	1029738	597912	697564	0	0	0	0.026	918746	319428262	170115	0	0	0	166750018	318	1248	49399	89639	0.000	0.000	NaN	941432
		5	1794928	135658	42745	132948	53455	234346	0	0	0	0	906512	465043	2208954	440130	788912	0	0	0	0.027	903381	243496027	132885	0	0	0	127111378	336	1596	119157	26438	0.000	0.000	NaN	906512
		6	2201038	170424	35716	198845	84875	255000	0	0	0	0	1106928	1079564	3271909	847042	672651	0	0	0	0.023	1081638	375108710	171874	0	0	0	195816687	780	2364	141546	40787	0.000	0.000	NaN	1106928
		7	4528506	143848	38587	149356	38378	237750	0	0	0	0	2307562	2399953	4135560	2175736	282347	0	0	0	0.011	2176513	651417515	143116	0	0	0	340057206	1734	2988	178470	250713	0.000	0.000	NaN	2307562
		8	2289156	168119	32063	144136	77007	238370	0	0	0	0	1176766	4201995	2042867	722477	847042	0	0	0	0.021	1113308	384849786	168941	0	0	0	200901787	3036	1476	130462	167247	0.000	0.000	NaN	1176766
		9	2469223	181280	36499	211645	13363	253363	0	0	0	0	1253752	3072605	1328694	1054651	631130	0	0	0	0.020	1229070	447622021	187332	0	0	0	233670557	2220	960	149103	76189	0.000	0.000	NaN	1253752	9302186	73.7457
	15649_ROPI_HA_PRU_3hpi_8000X_0010.tif	1	25816697	149602	37116	153278	16776	253688	0	0	0	0	13390111	1253955	307260	3695430	4932776	0	0	0	0.002	5433766	3862237058	151650	0	0	0	2016190094	1152	3780	64179	2640393	0.000	0.000	NaN	13390111
		2	2333215	142154	42421	144121	27582	227140	0	0	0	0	1193972	1320390	3512735	481652	1079564	0	0	0	0.021	1182136	331675266	143914	0	0	0	173143278	954	3318	65956	45153	0.000	0.000	NaN	1193972
		3	1277713	152576	26032	150338	94301	227747	0	0	0	0	654167	4766690	1544607	124565	631130	0	0	0	0.038	643305	194948720	151893	0	0	0	101768398	3444	1116	101165	51489	0.000	0.000	NaN	654167
		4	1766194	156534	34146	157018	64433	233128	0	0	0	0	912181	4633820	2458084	215913	880260	0	0	0	0.027	906353	276469078	155329	0	0	0	144324185	3348	2412	76218	32748	0.000	0.000	NaN	912181
		5	1484599	170042	39401	221149	86768	253361	0	0	0	0	768479	4102343	3512735	423521	631130	0	0	0	0.032	760062	252444487	166718	0	0	0	131782712	2964	2994	56136	41202	0.000	0.000	NaN	768479
		6	1806422	134757	30253	139361	67168	230000	0	0	0	0	917763	3313431	4260125	697564	581304	0	0	0	0.027	908025	243428871	133776	0	0	0	127076322	2394	3498	39806	32699	0.000	0.000	NaN	917763
		7	4882894	141179	35478	138771	49295	220875	0	0	0	0	2466530	1229042	4642124	2001345	647738	0	0	0	0.010	2008929	689363671	143339	0	0	0	359866104	888	3402	175020	569314	0.000	0.000	NaN	2466530	6913092	51.6283
	15649_ROPI_HA_PRU_3hpi_8000X_0011	1	22328368	158415	39696	157159	23195	254136	0	0	0	0	11533376	680956	1395129	4392994	2748736	0	0	0	0.002	4569718	3537141164	157892	0	0	0	1846481422	498	1560	163640	2648023	0.000	0.000	NaN	11533376
		2	4503603	150876	22261	147240	77492	220909	0	0	0	0	2242746	4010995	1984737	930086	1802041	0	0	0	0.011	1963848	679486051	152163	0	0	0	354709725	2898	1434	113421	375102	0.000	0.000	NaN	2242746
		3	4407822	168437	29503	149788	68306	250485	0	0	0	0	2268474	1760519	1403433	2150823	473347	0	0	0	0.011	2188977	742439839	167803	0	0	0	387573270	1272	1062	169287	243906	0.000	0.000	NaN	2268474	4511220	39.1145
	15649_ROPI_HA_PRU_3hpi_8000X_0012	1	25889490	180384	37939	218599	12954	255	0	0	0	0	13340851	465043	1170912	4799907	3579169	0	0	0	0.002	4900952	4670056165	184229	0	0	0	2437893075	354	1602	162548	3576661	0.000	0.000	NaN	13340851
		2	1028683	154610	21926	137874	97043	219298	0	0	0	0	529632	2524519	1195825	523173	66435	0	0	0	0.046	527374	159044287	152854	0	0	0	83025333	1824	912	7237	14586	0.000	0.000	NaN	529632
		3	940565	151977	27667	117890	94456	215653	0	0	0	0	479676	1195825	1428346	456739	116261	0	0	0	0.051	471303	142944588	149404	0	0	0	74620863	864	1116	14281	37010	0.000	0.000	NaN	479676
		4	681958	149052	21357	141896	102778	215934	0	0	0	0	341899	506565	2042867	116261	298956	0	0	0	0.073	317851	101646847	148888	0	0	0	53062348	372	1692	70145	55147	0.000	0.000	NaN	341899
		5	4934615	167168	37128	177004	66119	240806	0	0	0	0	2519107	788912	3354952	1918302	1303781	0	0	0	0.010	2314766	824907744	168839	0	0	0	430623703	570	2424	145968	325313	0.000	0.000	NaN	2519107
		6	5214295	163445	38065	152522	5886	248855	0	0	0	0	2641956	3147344	3437996	2034563	1328694	0	0	0	0.009	2389947	852251223	157532	0	0	0	444897723	2274	3390	31647	310243	0.000	0.000	NaN	2641956
		7	2020970	171080	38045	197377	26322	240454	0	0	0	0	1026041	4982602	2300301	390304	822129	0	0	0	0.024	854379	345748320	173143	0	0	0	180489785	3600	1662	105792	235449	0.000	0.000	NaN	1026041
		8	2212531	174719	25789	164004	99383	246433	0	0	0	0	1107912	3803386	1320390	838738	639434	0	0	0	0.023	1054684	386570425	172899	0	0	0	201800006	2748	954	142679	115160	0.000	0.000	NaN	1107912	8646223	64.8101
	15649_ROPI_HA_PRU_3hpi_8000X_0013	1	23293837	157187	38547	145028	5460	252722	0	0	0	0	12082664	755695	1137694	4027604	3861517	0	0	0	0.002	4865413	3661484160	155045	0	0	0	1911391761	744	3486	41471	2331025	0.000	0.000	NaN	12082664
		2	3827392	153481	34015	185717	46195	228894	0	0	0	0	1909909	2848388	2790257	1503085	1112781	0	0	0	0.013	1870173	587433522	155513	0	0	0	306655865	2058	2820	36514	93933	0.000	0.000	NaN	1909909
		3	1335181	144321	38084	145973	5625	235204	0	0	0	0	668891	4426212	2275388	348782	481652	0	0	0	0.038	594674	192694498	146486	0	0	0	100591635	3198	1992	54090	122411	0.000	0.000	NaN	668891
		4	2871502	152937	41382	166545	0.000	214789	0	0	0	0	1465823	2898214	1170912	1378520	166087	0	0	0	0.017	1379420	439157869	158195	0	0	0	229252045	2094	930	177930	150188	0.000	0.000	NaN	1465823
		5	1091899	179218	37492	214318	98315	250997	0	0	0	0	552590	2383345	1295477	498260	224217	0	0	0	0.045	546385	195688352	181795	0	0	0	102154506	1722	1098	24228	36187	0.000	0.000	NaN	552590
		6	1846650	157763	28196	131448	85846	229087	0	0	0	0	937188	1569520	1536302	722477	556391	0	0	0	0.026	911890	291332901	155617	0	0	0	152083495	1134	1512	37600	62373	0.000	0.000	NaN	937188
		7	1624439	174510	38431	137128	83062	236000	0	0	0	0	819448	1054651	2208954	481652	656043	0	0	0	0.030	813867	283480059	180277	0	0	0	147984103	762	2070	53715	34298	0.000	0.000	NaN	819448
		8	6059079	144487	29685	147105	52438	219000	0	0	0	0	3073107	797216	3280213	1395129	1619346	0	0	0	0.008	1771804	875455403	145908	0	0	0	457010920	642	2370	117646	1110007	0.000	0.000	NaN	3073107	9426956	78.0205
	15649_ROPI_HA_PRU_3hpi_8000X_0014	1	28601996	162882	34456	154183	37526	253153	0	0	0	0	14807797	58130	880260	5314776	4201995	0	0	0	0.002	5887652	4658739292	162974	0	0	0	2431985367	192	1086	145458	3218992	0.000	0.000	NaN	14807797
		2	4856075	157516	29834	161504	59192	226551	0	0	0	0	2490002	3537648	4143864	1926606	946694	0	0	0	0.010	2085034	764910245	157211	0	0	0	399303418	2556	3570	22479	643585	0.000	0.000	NaN	2490002
		3	3781417	175052	36080	196941	88246	248626	0	0	0	0	1952405	988216	3836604	1677476	946694	0	0	0	0.012	1926177	661944719	180477	0	0	0	345552685	714	2772	150562	96166	0.000	0.000	NaN	1952405
		4	9832834	152822	32091	151098	37352	229556	0	0	0	0	5067545	99652	880260	2308606	2889909	0	0	0	0.005	2947794	1502672188	151360	0	0	0	784434703	690	2724	78627	1754420	0.000	0.000	NaN	5067545
		5	1704894	165552	25022	160933	94139	236042	0	0	0	0	864354	2815170	1378520	747390	423521	0	0	0	0.029	859047	282248427	165071	0	0	0	147341158	2034	996	150461	21211	0.000	0.000	NaN	864354
		6	1932852	186057	44021	232671	61895	254913	0	0	0	0	986081	3687126	1993041	739086	597912	0	0	0	0.025	950656	359619737	190938	0	0	0	187731033	2664	1440	141028	103420	0.000	0.000	NaN	986081
		7	881181	181669	28224	186067	117136	245474	0	0	0	0	444231	4442820	2673997	315565	307260	0	0	0	0.056	440443	160083122	178959	0	0	0	83567632	3210	1932	135764	10602	0.000	0.000	NaN	444231
		8	950143	154525	35633	163781	46066	235000	0	0	0	0	464103	4916168	3080909	274043	348782	0	0	0	0.055	443564	146821181	159018	0	0	0	76644547	3552	2226	128157	41856	0.000	0.000	NaN	464103
		9	685789	153160	39034	156165	44688	214054	0	0	0	0	325870	5256645	3637300	157782	282347	0	0	0	0.081	323443	105035210	156279	0	0	0	54831163	3798	2628	119197	15048	0.000	0.000	NaN	325870	12594591	85.0538
	15649_ROPI_HA_PRU_3hpi_8000X_0015	1	25885659	172436	38636	173763	28349	254646	0	0	0	0	13386956	1220738	149478	2748736	5256645	0	0	0	0.002	5451353	4463610114	173852	0	0	0	2330122765	1020	108	106005	2661672	0.000	0.000	NaN	13386956
		2	3716286	178615	26699	194336	84006	252629	0	0	0	0	1892243	1594433	199304	1660867	689260	0	0	0	0.013	1798210	663784797	180396	0	0	0	346513254	1152	144	157462	216991	0.000	0.000	NaN	1892243
		3	6020767	187843	33064	205418	69199	254197	0	0	0	0	3090082	1220738	456739	597912	2881605	0	0	0	0.008	2942983	1130959306	194000	0	0	0	590390728	882	330	101722	323910	0.000	0.000	NaN	3090082
		4	588093	179976	28090	174835	104261	233773	0	0	0	0	298613	1810346	3662213	24913	290652	0	0	0	0.083	291718	105842586	179864	0	0	0	55252635	1308	2646	94899	21276	0.000	0.000	NaN	298613
		5	5568683	163393	30836	178137	80604	229669	0	0	0	0	2825093	1810346	4085734	1793737	1245651	0	0	0	0.009	1898790	909884760	171750	0	0	0	474983956	1308	2952	160852	924374	0.000	0.000	NaN	2825093
		6	3072641	149030	43344	139414	38259	233698	0	0	0	0	1587588	3637300	3097518	365391	1494781	0	0	0	0.015	1538792	457914284	146249	0	0	0	239043391	2628	3318	76264	149094	0.000	0.000	NaN	1587588
		7	4041940	181115	34717	173592	68239	248643	0	0	0	0	2040204	3388170	1021433	631130	1868476	0	0	0	0.012	1972188	732054759	182826	0	0	0	382151984	2448	738	108664	163527	0.000	0.000	NaN	2040204	11733823	87.6512
	15649_ROPI_HA_PRU_3hpi_8000X_0017	1	21219229	169271	38388	166846	0	255	0	0	0	0	10984055	2300301	905173	2640779	4152169	0	0	0	0.002	4181957	3591795765	169848	0	0	0	1875012572	2574	654	96843	2635795	0.000	0.000	NaN	10984055
		2	3520894	148410	34715	179759	21295	230943	0	0	0	0	1811186	4409603	3130735	489956	1702389	0	0	0	0.013	1771492	522537041	151140	0	0	0	272778183	3186	3492	73944	158713	0.000	0.000	NaN	1811186
		3	1038261	157326	37181	185880	52957	215383	0	0	0	0	514757	3886430	4990907	448434	157782	0	0	0	0.049	461246	163346028	166748	0	0	0	85270955	2808	3684	13536	94577	0.000	0.000	NaN	514757
		4	2651206	173670	35178	213151	77854	243181	0	0	0	0	1323327	2590953	4085734	921781	847042	0	0	0	0.019	1239685	460436201	174417	0	0	0	240359898	1884	2952	136900	143677	0.000	0.000	NaN	1323327
		5	5047636	178076	38573	209234	49396	252466	0	0	0	0	2552200	2682301	930086	1993041	855347	0	0	0	0.010	2021914	898863285	181402	0	0	0	469230455	1938	1044	170306	637568	0.000	0.000	NaN	2552200
		6	1852396	167104	34917	179716	71333	238983	0	0	0	0	956809	4774994	1951519	116261	921781	0	0	0	0.025	929084	309543725	172659	0	0	0	161590027	3450	1410	97189	86956	0.000	0.000	NaN	956809	7158279	65.1697
	15649_ROPI_HA_PRU_3hpi_8000X_0018	1	22887727	152798	47048	158030	0.392	255	0	0	0	0	11862401	1038042	963303	4110647	3662213	0	0	0	0.002	4920038	3497187911	156479	0	0	0	1825624765	882	822	138832	2169328	0.000	0.000	NaN	11862401
		2	3352320	155384	37589	166422	49368	239628	0	0	0	0	1722103	1062955	1038042	1345303	498260	0	0	0	0.014	1345943	520897152	159750	0	0	0	271922117	768	1110	1768	484958	0.000	0.000	NaN	1722103
		3	2350455	156421	32362	166752	76245	239990	0	0	0	0	1211297	1013129	1727302	249130	1162607	0	0	0	0.020	1189000	367659722	157693	0	0	0	191928118	732	1248	102095	72500	0.000	0.000	NaN	1211297
		4	2768059	150041	41606	118404	49729	231913	0	0	0	0	1397354	1386824	3080909	988216	963303	0	0	0	0.018	1380045	415321359	146979	0	0	0	216808755	1002	2226	135731	51143	0.000	0.000	NaN	1397354
		5	1948177	143673	25678	149062	61121	203159	0	0	0	0	1001941	2532823	4118951	913477	398608	0	0	0	0.024	996659	279900086	144788	0	0	0	146115262	1830	2976	156425	41640	0.000	0.000	NaN	1001941
		6	793063	134050	24897	130882	77662	190727	0	0	0	0	406808	3595778	4467733	382000	99652	0	0	0	0.060	394784	106310077	131690	0	0	0	55496677	2598	3228	165379	46466	0.000	0.000	NaN	406808
		7	840953	142655	21470	127942	96494	206025	0	0	0	0	417202	4177082	4484342	398608	74739	0	0	0	0.061	404106	119965977	138377	0	0	0	62625419	3018	3288	9462	43197	0.000	0.000	NaN	417202
		8	4821594	163462	34506	148041	62401	253875	0	0	0	0	2479251	3927951	2524519	1154303	1893389	0	0	0	0.010	2081061	788146075	157766	0	0	0	411433137	2838	1824	114520	516706	0.000	0.000	NaN	2479251
		9	1132126	179601	32485	174747	63406	244379	0	0	0	0	572926	3163952	2017954	506565	232521	0	0	0	0.043	557381	203330894	182195	0	0	0	106144115	2286	1458	155344	56171	0.000	0.000	NaN	572926
		10	1440540	177327	40137	182329	80316	255000	0	0	0	0	713946	2524519	1561215	606217	357086	0	0	0	0.036	703569	255447058	174738	0	0	0	133350133	1824	1128	149500	37567	0.000	0.000	NaN	713946	9922828	83.6494
	15649_ROPI_HA_PRU_3hpi_8000X_0019	1	20613896	128473	34775	122031	8939	234242	0	0	0	0	10664842	1278868	1179216	3255300	3521039	0	0	0	0.002	4329141	2648327581	127104	0	0	0	1382497178	1116	888	128849	2274774	0.000	0.000	NaN	10664842
		2	588093	140392	30947	149719	62751	202336	0	0	0	0	283539	3986082	2590953	182695	207608	0	0	0	0.092	276548	82563589	139869	0	0	0	43100381	2880	1872	131348	22443	0.000	0.000	NaN	283539
		3	411856	150529	32687	157240	67391	215310	0	0	0	0	202267	3811691	2375040	149478	132869	0	0	0	0.127	199995	61996323	154416	0	0	0	32363723	2754	1716	138366	10345	0.000	0.000	NaN	202267
		4	5811965	119554	35651	123949	0.000	209445	0	0	0	0	2929563	1328694	1187520	2458084	1129390	0	0	0	0.009	2619449	694842947	123767	0	0	0	362726431	960	1020	159784	479229	0.000	0.000	NaN	2929563
		5	3955738	127492	30809	140065	41032	202000	0	0	0	0	2018322	1220738	1718998	714173	1835259	0	0	0	0.012	1963357	504323702	129611	0	0	0	263270337	894	1242	110811	193952	0.000	0.000	NaN	2018322
		6	1595704	124507	33734	157538	48006	194430	0	0	0	0	796553	2067780	3811691	564695	489956	0	0	0	0.032	747621	198677066	120445	0	0	0	103714693	1494	2754	139054	118288	0.000	0.000	NaN	796553	6230244	58.4185
	15649_ROPI_HA_PRU_3hpi_8000X_0020	1	23242115	151099	37183	142615	19900	253469	0	0	0	0	12058814	1212433	539782	3147344	4517559	0	0	0	0.002	4826199	3511871544	148507	0	0	0	1833290010	1284	408	114934	2627479	0.000	0.000	NaN	12058814
		2	3919341	160610	29272	163390	80430	253799	0	0	0	0	1997086	2964648	1079564	1154303	1586128	0	0	0	0.012	1961688	629484151	159561	0	0	0	328607408	2142	780	126045	70534	0.000	0.000	NaN	1997086
		3	8999543	131641	28006	126749	32319	200779	0	0	0	0	4610702	1245651	539782	1660867	3072605	0	0	0	0.005	3096939	1184709495	131383	0	0	0	618449751	1158	2610	81674	1405184	0.000	0.000	NaN	4610702
		4	1289207	145269	33309	122365	67000	213876	0	0	0	0	658989	1627650	3620691	357086	548086	0	0	0	0.037	654148	187281217	142876	0	0	0	97765758	1176	2616	123085	29518	0.000	0.000	NaN	658989
		5	1160861	138165	35050	109696	73578	216932	0	0	0	0	580727	2175736	4459429	440130	373695	0	0	0	0.043	577375	160389892	132399	0	0	0	83727774	1572	3222	139667	25196	0.000	0.000	NaN	580727
		6	1520996	133056	16341	131760	95601	175058	0	0	0	0	769259	2732127	4924472	739086	191000	0	0	0	0.032	763367	202377330	133071	0	0	0	105646329	1974	3558	165510	23326	0.000	0.000	NaN	769259
		8	1635932	157955	36678	148758	79185	240368	0	0	0	0	844732	4260125	3496126	124565	830434	0	0	0	0.029	839724	258403214	154833	0	0	0	134893325	3078	2526	98531	38786	0.000	0.000	NaN	844732	9461495	78.4612
	15649_ROPI_HA_PRU_3hpi_8000X_0022	1	24441288	159139	42705	164634	22500	255	0	0	0	0	12662981	1295477	323869	3803386	4459429	0	0	0	0.002	5339695	3889550953	160713	0	0	0	2030448671	1074	3390	53219	2341302	0.000	0.000	NaN	12662981
		2	1986489	150658	42195	126608	28372	230368	0	0	0	0	1015805	1727302	4509255	946694	257434	0	0	0	0.024	974832	299281153	150305	0	0	0	156232693	1248	3426	13799	117291	0.000	0.000	NaN	1015805
		3	3900185	143195	41676	157130	42670	239988	0	0	0	0	2009168	2806866	3512735	1652563	1038042	0	0	0	0.012	1951537	558486740	144634	0	0	0	291544878	2028	3288	32135	200484	0.000	0.000	NaN	2009168
		4	3852295	173968	37153	158684	69000	251941	0	0	0	0	1957024	4550777	1536302	556391	1802041	0	0	0	0.013	1885981	670177196	171135	0	0	0	349850256	3288	2412	72842	149131	0.000	0.000	NaN	1957024
		5	3760345	156600	30907	154474	67880	227938	0	0	0	0	1933859	3969473	348782	1179216	1046346	0	0	0	0.013	1405078	588870201	155767	0	0	0	307405850	2868	456	147061	545285	0.000	0.000	NaN	1933859
		6	2693350	175128	38340	188268	12138	250077	0	0	0	0	1376986	2989561	664347	888564	1021433	0	0	0	0.018	1353836	471679903	182443	0	0	0	246229409	2160	1218	48979	77154	0.000	0.000	NaN	1376986
		7	1034430	149773	35911	139837	34123	238372	0	0	0	0	508971	1802041	2815170	307260	390304	0	0	0	0.050	496735	154930063	148864	0	0	0	80877599	1302	2316	51789	32271	0.000	0.000	NaN	508971
		8	1576548	168377	37476	170098	73344	243577	0	0	0	0	802620	1253955	3413083	373695	680956	0	0	0	0.031	776755	265453907	171414	0	0	0	138573974	906	2958	61243	60698	0.000	0.000	NaN	802620	9604433	75.8465
	15649_ROPI_HA_PRU_3hpi_8000X_0023	1	17137061	157424	41215	155840	0	254920	0	0	0	0	8806347	1145999	1561215	3354952	2167432	0	0	0	0.003	3514805	2697783143	156633	0	0	0	1408314292	828	2328	19891	2023620	0.000	0.000	NaN	8806347
		2	900337	185138	37308	167332	102	252000	0	0	0	0	463362	4251821	2599258	166087	423521	0	0	0	0.053	454923	166687045	173440	0	0	0	87015055	3072	2184	68587	23609	0.000	0.000	NaN	463362
		3	1444371	137081	24943	131977	72374	199000	0	0	0	0	736411	3255300	1527998	689260	232521	0	0	0	0.033	727424	197996085	135666	0	0	0	103359203	2352	1104	161358	29941	0.000	0.000	NaN	736411
		4	1218329	171549	34684	138014	98753	245482	0	0	0	0	618350	2574345	1511389	572999	215913	0	0	0	0.040	612329	209002882	168261	0	0	0	109105043	1860	1248	20647	24808	0.000	0.000	NaN	618350
		5	1304531	121114	42406	128313	0.000	209892	0	0	0	0	659629	1843563	1802041	556391	332173	0	0	0	0.038	648004	157997449	126482	0	0	0	82478855	1332	1542	30838	47561	0.000	0.000	NaN	659629
		6	1086152	136162	34540	152403	52450	215951	0	0	0	0	546361	1220738	2416562	340478	415217	0	0	0	0.046	536964	147892752	134342	0	0	0	77203936	882	2046	50648	45720	0.000	0.000	NaN	546361
		7	1109139	136061	31076	134015	57329	211303	0	0	0	0	544461	1145999	3031083	141174	473347	0	0	0	0.047	482081	150910309	138723	0	0	0	78779180	864	2190	100923	107145	0.000	0.000	NaN	544461
		8	220295	134188	23409	124582	84334	196942	0	0	0	0	112156	1586128	3595778	107956	24913	0	0	0	0.220	110794	29561055	127605	0	0	0	15431654	1146	2598	167005	9337	0.000	0.000	NaN	112156
		9	1773856	158438	28074	153662	81613	218747	0	0	0	0	918621	1868476	3620691	896868	41522	0	0	0	0.026	897829	281046287	159628	0	0	0	146713610	1350	2646	2651	31262	0.000	0.000	NaN	918621	4599351	52.2277
	15649_ROPI_HA_PRU_3hpi_8000X_0024	1	18290259	152943	37133	158652	0	246899	0	0	0	0	9393722	1087868	1378520	3413083	2557736	0	0	0	0.003	3433479	2797371675	153208	0	0	0	1460302144	786	2010	6248	2536821	0.000	0.000	NaN	9393722
		2	4455712	162828	35416	169374	48335	245072	0	0	0	0	2268745	1112781	1378520	1511389	1444955	0	0	0	0.011	2090979	725514087	162160	0	0	0	378737579	804	2040	43713	346633	0.000	0.000	NaN	2268745
		3	2427080	147190	27956	164916	71805	211608	0	0	0	0	1201384	1179216	2873301	830434	805521	0	0	0	0.021	1156929	357242997	150751	0	0	0	186490311	852	2076	135872	96256	0.000	0.000	NaN	1201384
		4	5110852	142875	29203	156930	55330	228151	0	0	0	0	2589634	2100997	3147344	2200649	788912	0	0	0	0.010	2256351	730210548	142965	0	0	0	381189257	1518	2634	12758	526456	0.000	0.000	NaN	2589634
		5	1352422	164017	33985	138143	90475	234888	0	0	0	0	676154	4351473	2267084	124565	639434	0	0	0	0.037	642071	221819567	165367	0	0	0	115795692	3144	2100	84806	91947	0.000	0.000	NaN	676154
		6	1553561	165043	36907	145940	47289	236462	0	0	0	0	784278	3853212	1602737	473347	548086	0	0	0	0.032	724193	256404892	164051	0	0	0	133850148	2784	1158	130815	124619	0.000	0.000	NaN	784278
		7	934818	152178	52973	179031	13524	239497	0	0	0	0	474657	2840083	1403433	465043	49826	0	0	0	0.052	467705	142258464	164356	0	0	0	74262688	2052	1014	173884	31180	0.000	0.000	NaN	474657	7994852	85.1085
	15649_ROPI_HA_PRU_3hpi_8000X_0025	1	28866351	175344	36191	187511	10061	254952	0	0	0	0	14949230	880260	282347	4301647	5198515	0	0	0	0.002	5423502	5061542434	176255	0	0	0	2642259282	984	3690	54095	3977350	0.000	0.000	NaN	14949230
		2	2835105	175815	28743	165108	104044	243000	0	0	0	0	1444307	2632475	298956	1353607	215913	0	0	0	0.017	1357270	498453087	174229	0	0	0	260205720	1902	300	175790	186874	0.000	0.000	NaN	1444307
		3	427181	166584	16738	170161	131954	209890	0	0	0	0	214009	2308606	406913	182695	107956	0	0	0	0.117	212208	71161480	168651	0	0	0	37148178	1668	372	30579	7259	0.000	0.000	NaN	214009
		4	622574	157287	29426	194692	77410	214194	0	0	0	0	304013	1901693	589608	199304	207608	0	0	0	0.085	287791	97923026	163389	0	0	0	51118414	1374	576	46169	29360	0.000	0.000	NaN	304013
		5	2980692	187553	33776	170657	98335	250717	0	0	0	0	1524330	1071259	1287172	498260	1411737	0	0	0	0.016	1497086	559036583	187085	0	0	0	291831911	774	1950	70560	60344	0.000	0.000	NaN	1524330
		6	1455865	161174	20264	169001	102332	213519	0	0	0	0	733414	838738	3604082	191000	697564	0	0	0	0.034	723241	234647588	162665	0	0	0	122492259	606	2604	105313	46570	0.000	0.000	NaN	733414
		7	2057367	169035	37734	201269	22083	223716	0	0	0	0	1040101	1121086	4799907	847042	523173	0	0	0	0.024	995586	347766862	179297	0	0	0	181543518	810	3468	148299	115359	0.000	0.000	NaN	1040101
		8	885013	173814	30867	206831	86686	229410	0	0	0	0	454238	2358432	5364602	398608	107956	0	0	0	0.054	412969	153827584	175316	0	0	0	80302075	1704	3954	15154	60423	0.000	0.000	NaN	454238
		9	2260422	174889	33638	176347	90572	246859	0	0	0	0	1159053	3047692	4600603	921781	664347	0	0	0	0.021	1136238	395323186	176345	0	0	0	206369179	2202	3804	35781	95093	0.000	0.000	NaN	1159053
		10	1829409	171425	30121	182125	104369	235758	0	0	0	0	940054	4268429	3529343	572999	739086	0	0	0	0.026	935188	313606351	168477	0	0	0	163710826	3084	3084	52214	24578	0.000	0.000	NaN	940054
		11	501890	148196	31022	138441	71669	219666	0	0	0	0	253629	5165298	2482997	16609	249130	0	0	0	0.098	249683	74378146	146783	0	0	0	38827363	3732	1794	93814	15427	0.000	0.000	NaN	253629
		12	4616624	165689	30719	170193	84245	241970	0	0	0	0	2340957	4085734	481652	1104477	1868476	0	0	0	0.011	2170500	764924169	165403	0	0	0	399310687	2952	348	120588	352117	0.000	0.000	NaN	2340957	10408105	69.623
	15649_ROPI_HA_PRU_3hpi_8000X_0026	1	21868622	154688	47583	171826	0	255	0	0	0	0	11310550	606217	954999	4343168	2748736	0	0	0	0.002	4355227	3382807495	158069	0	0	0	1765915157	438	1488	175735	2732110	0.000	0.000	NaN	11310550
		2	3741189	157364	43887	173900	20405	255	0	0	0	0	1915034	2474692	971607	1818650	531478	0	0	0	0.013	1894718	588728477	157199	0	0	0	307331866	1788	702	163710	92634	0.000	0.000	NaN	1915034
		3	1122548	150962	29284	124102	80537	224443	0	0	0	0	577541	1785432	1013129	564695	66435	0	0	0	0.042	568589	169461978	146597	0	0	0	88463643	1290	780	6710	39523	0.000	0.000	NaN	577541
		4	1111055	154215	29750	128059	98309	224194	0	0	0	0	559780	1154303	1087868	531478	124565	0	0	0	0.045	545880	171341175	152636	0	0	0	89444634	834	876	13191	55780	0.000	0.000	NaN	559780
		5	4246911	146724	32368	124273	20000	222995	0	0	0	0	2187168	539782	1361911	556391	1876780	0	0	0	0.011	1882723	623125534	146675	0	0	0	325288042	684	984	94554	476337	0.000	0.000	NaN	2187168
		6	5386700	158093	44579	171284	0.000	249850	0	0	0	0	2767854	1552911	3305126	2640779	431826	0	0	0	0.009	2652505	851597065	160299	0	0	0	444556235	1122	2568	5389	307930	0.000	0.000	NaN	2767854
		7	3298683	159362	28043	144122	74779	255000	0	0	0	0	1684878	4534168	1594433	406913	1428346	0	0	0	0.015	1428732	525686285	157994	0	0	0	274422171	3276	1152	91332	390778	0.000	0.000	NaN	1684878	9692255	85.6922
	15649_ROPI_HA_PRU_3hpi_8000X_0027	1	20774807	170952	38126	171876	25083	254924	0	0	0	0	10758820	838738	1312085	4218603	2391649	0	0	0	0.002	4406732	3551495145	171267	0	0	0	1853974580	612	1464	162111	2034978	0.000	0.000	NaN	10758820
		2	731764	140293	29539	146426	78594	221516	0	0	0	0	354966	3313431	1461563	323869	124565	0	0	0	0.073	346998	102661275	142115	0	0	0	53591906	2394	1056	158962	28865	0.000	0.000	NaN	354966
		3	2407924	181826	29689	186972	74010	243619	0	0	0	0	1247604	1959824	1353607	1237346	49826	0	0	0	0.019	1238349	437822933	184961	0	0	0	228555173	1416	978	177694	40199	0.000	0.000	NaN	1247604
		4	1599536	145463	25513	156327	80803	211000	0	0	0	0	817931	1054651	1395129	689260	431826	0	0	0	0.030	813359	232673700	146626	0	0	0	121461837	762	1320	32067	38315	0.000	0.000	NaN	817931
		5	1063164	143099	36842	144004	50518	222077	0	0	0	0	540390	813825	2599258	473347	249130	0	0	0	0.046	534905	152137886	146654	0	0	0	79420008	588	1878	152241	26774	0.000	0.000	NaN	540390
		6	963553	175555	29716	156845	107239	238835	0	0	0	0	491958	1968128	3114126	481652	74739	0	0	0	0.050	487416	169156439	176080	0	0	0	88304144	1422	2250	171180	25605	0.000	0.000	NaN	491958
		7	1643595	155893	29838	153529	78888	255000	0	0	0	0	842047	2599258	3280213	788912	274043	0	0	0	0.029	835154	256224098	154938	0	0	0	133755769	1878	2370	160844	31139	0.000	0.000	NaN	842047
		8	3323586	171289	31357	169872	71029	247362	0	0	0	0	1698623	3861517	1702389	1087868	1229042	0	0	0	0.014	1641341	569294037	171721	0	0	0	297186574	2790	1230	131513	165296	0.000	0.000	NaN	1698623	5993519	55.708
	15649_ROPI_HA_PRU_3hpi_8000X_0028	1	22035280	141146	36859	139080	19293	240705	0	0	0	0	11439560	689260	1204129	4010995	3462909	0	0	0	0.002	4510387	3110194985	139999	0	0	0	1623604202	594	3156	30909	2572935	0.000	0.000	NaN	11439560
		3	2350455	155392	34141	167140	52976	237367	0	0	0	0	1215926	2873301	1270564	1145999	191000	0	0	0	0.020	1154661	365241584	158769	0	0	0	190665786	2076	954	172977	144893	0.000	0.000	NaN	1215926
		4	1342844	144349	30579	167513	52570	219287	0	0	0	0	679665	1968128	1428346	581304	315565	0	0	0	0.037	654148	193837539	142196	0	0	0	101188332	1428	1260	28843	49441	0.000	0.000	NaN	679665
		5	2042042	145113	27033	139454	83197	235598	0	0	0	0	1057082	1038042	1876780	722477	755695	0	0	0	0.023	1045489	296327738	145015	0	0	0	154690932	750	1902	46287	52835	0.000	0.000	NaN	1057082
		6	2304481	122964	31092	157918	32935	192514	0	0	0	0	1195074	722477	2798562	182695	1154303	0	0	0	0.020	1167402	283369058	121424	0	0	0	147926158	528	2856	81409	112296	0.000	0.000	NaN	1195074
		7	3135856	129560	32665	123841	2906	221700	0	0	0	0	1610845	847042	4343168	1453259	298956	0	0	0	0.015	1454113	406280682	129899	0	0	0	212089283	612	3174	1964	270732	0.000	0.000	NaN	1610845
		8	2576498	153572	33656	151079	40062	226425	0	0	0	0	1318701	2557736	3678821	1145999	622825	0	0	0	0.019	1304310	395676986	152655	0	0	0	206553872	1848	3108	28523	51473	0.000	0.000	NaN	1318701	7077293	61.8668
	15649_ROPI_HA_PRU_3hpi_8000X_0029	1	23077373	157711	33896	162486	23	246877	0	0	0	0	11953632	1245651	813825	3712039	3844908	0	0	0	0.002	4259769	3639557649	159368	0	0	0	1899945541	1230	810	133025	3121361	0.000	0.000	NaN	11953632
		2	2649291	177032	22289	164977	121306	232546	0	0	0	0	1355562	1278868	1328694	240826	1295477	0	0	0	0.018	1317671	469010080	174641	0	0	0	244835691	924	1896	79469	130814	0.000	0.000	NaN	1355562
		3	584262	171654	47780	169582	70732	252134	0	0	0	0	284657	4235212	1909998	149478	232521	0	0	0	0.091	276423	100290689	172919	0	0	0	52354397	3060	1380	122735	27942	0.000	0.000	NaN	284657
		4	704945	166905	24516	169584	103088	213986	0	0	0	0	352366	4409603	2258780	207608	282347	0	0	0	0.071	350459	117658512	169926	0	0	0	61420861	3186	1632	126327	13287	0.000	0.000	NaN	352366
		5	1101477	153943	34194	161458	72960	215000	0	0	0	0	560487	4725168	2889909	132869	531478	0	0	0	0.044	547835	169564120	160351	0	0	0	88516964	3414	2088	104036	51944	0.000	0.000	NaN	560487
		6	695367	137734	27146	113639	90500	203326	0	0	0	0	342551	4301647	4318255	290652	174391	0	0	0	0.074	338955	95776000	130633	0	0	0	49997610	3108	3246	30964	15377	0.000	0.000	NaN	342551
		7	574683	170185	27637	188880	103404	223305	0	0	0	0	298956	3437996	4642124	298956	0.000	0	0	0	0.081	298956	97802240	174009	0	0	0	51055361	2484	3354	0.000	0.000	0.000	0.000	NaN	298956
		8	1459696	154389	27621	144690	89319	224966	0	0	0	0	743081	2665692	4500951	722477	132869	0	0	0	0.033	734594	225361095	151981	0	0	0	117644463	1926	3252	169579	25517	0.000	0.000	NaN	743081
		9	1212582	146571	29858	131315	93723	217899	0	0	0	0	619894	2076084	4226908	548086	224217	0	0	0	0.040	592176	177729164	139436	0	0	0	92779333	1500	3054	157751	66030	0.000	0.000	NaN	619894
		10	1520996	143178	28300	138172	69092	224901	0	0	0	0	781466	1287172	2757040	315565	697564	0	0	0	0.031	765622	217772773	139111	0	0	0	113683159	930	1992	114341	54764	0.000	0.000	NaN	781466	5339020	44.6644
	15649_ROPI_HA_PRU_3hpi_8000X_0030	1	27190191	172127	36925	157820	43272	255	0	0	0	0	14079387	780608	348782	3994386	5057341	0	0	0	0.002	5528176	4680171985	171602	0	0	0	2443173801	1014	336	119916	3257930	0.000	0.000	NaN	14079387
		2	1522911	187305	33437	195981	107787	254874	0	0	0	0	766391	3645604	1926606	548086	523173	0	0	0	0.033	757700	285248192	189297	0	0	0	148907115	2634	1392	136332	42202	0.000	0.000	NaN	766391
		3	1758531	174333	33029	172985	103889	236387	0	0	0	0	886969	4343168	2956344	298956	822129	0	0	0	0.028	874798	306569248	172832	0	0	0	160037272	3138	2136	109983	61686	0.000	0.000	NaN	886969
		4	5591670	156760	27262	162606	82126	226708	0	0	0	0	2870979	2914822	3936256	1818650	1395129	0	0	0	0.009	2209047	876547456	155971	0	0	0	457581000	2106	3750	34586	813853	0.000	0.000	NaN	2870979
		5	1486515	136268	22891	125300	53457	191223	0	0	0	0	749232	1154303	3612387	406913	614521	0	0	0	0.033	737030	202564399	135997	0	0	0	105743984	834	2610	123511	42782	0.000	0.000	NaN	749232
		6	3145434	169985	35315	203636	0.386	227105	0	0	0	0	1627219	805521	1934911	332173	1536302	0	0	0	0.015	1563555	534676983	173378	0	0	0	279115554	612	1398	100713	195572	0.000	0.000	NaN	1627219
		7	1327519	176603	30202	173242	114047	229286	0	0	0	0	680734	988216	763999	274043	597912	0	0	0	0.036	657722	234443966	176544	0	0	0	122385963	714	984	65376	75492	0.000	0.000	NaN	680734
		8	1996067	162297	25882	153991	102622	224952	0	0	0	0	1023047	1635954	390304	905173	323869	0	0	0	0.024	955901	323954965	161989	0	0	0	169113076	1182	294	161250	166433	0.000	0.000	NaN	1023047
		9	1266219	165887	47392	135868	50577	242953	0	0	0	0	650768	2574345	813825	473347	423521	0	0	0	0.038	635160	210049353	170105	0	0	0	109651329	1860	588	138180	54381	0.000	0.000	NaN	650768
		10	827544	171477	43687	184306	57616	253583	0	0	0	0	408655	3238692	1511389	290652	265739	0	0	0	0.062	393822	141904567	178503	0	0	0	74077944	2340	1092	137564	53759	0.000	0.000	NaN	408655	9663994	68.6393
	15649_ROPI_HA_PRU_3hpi_8000X_0031	1	26575279	144357	36807	139057	0	239722	0	0	0	0	13786751	847042	440130	4069125	4833124	0	0	0	0.002	5507379	3836328271	144452	0	0	0	2002665020	996	3678	54513	2988673	0.000	0.000	NaN	13786751
		2	2967282	169448	38718	183746	19417	237954	0	0	0	0	1516513	4334864	1934911	523173	1386824	0	0	0	0.016	1482225	502799395	173086	0	0	0	262474608	3132	2400	69331	127732	0.000	0.000	NaN	1516513
		3	2432827	140435	23715	139918	65352	189709	0	0	0	0	1238081	4592298	597912	382000	1096173	0	0	0	0.020	1143016	341653369	143723	0	0	0	178352112	3318	432	106460	201634	0.000	0.000	NaN	1238081
		4	2480717	156543	25481	181759	87917	228817	0	0	0	0	1274244	3255300	456739	1229042	191000	0	0	0	0.019	1236203	388338401	156846	0	0	0	202722936	2352	468	6170	140457	0.000	0.000	NaN	1274244
		5	718354	161046	26629	142761	98642	222079	0	0	0	0	366937	2840083	689260	274043	240826	0	0	0	0.067	364824	115687772	160793	0	0	0	60392083	2052	672	41309	11129	0.000	0.000	NaN	366937
		6	2733578	163835	27746	152949	94001	231815	0	0	0	0	1401487	1718998	1021433	930086	1038042	0	0	0	0.017	1393769	447855470	161094	0	0	0	233792424	1242	1488	48140	31185	0.000	0.000	NaN	1401487
		7	561274	153252	18301	153679	117079	203435	0	0	0	0	275936	1420042	2250475	191000	191000	0	0	0	0.093	270114	86016178	151393	0	0	0	44902724	1026	1764	45000	23488	0.000	0.000	NaN	275936
		8	1256641	151022	27726	139272	73093	211393	0	0	0	0	638981	1087868	2599258	290652	564695	0	0	0	0.039	635105	189780381	151245	0	0	0	99070388	786	2286	62765	18569	0.000	0.000	NaN	638981
		9	3120531	127488	28366	105114	58186	205592	0	0	0	0	1597461	822129	3529343	390304	1428346	0	0	0	0.015	1448506	397829187	123470	0	0	0	207677378	702	2550	99570	291177	0.000	0.000	NaN	1597461
		10	4946109	134193	36374	134429	32166	206115	0	0	0	0	2541742	1644259	4085734	2167432	1154303	0	0	0	0.010	2440204	663731303	135037	0	0	0	346485329	1188	3762	27350	251295	0.000	0.000	NaN	2541742	10851382	78.7088
	15649_ROPI_HA_PRU_3hpi_8000X_0032.tif	1	30967777	170579	36204	163525	8990	253950	0	0	0	0	16046594	240826	282347	5115472	5024124	0	0	0	0.002	5960976	5282440354	172289	0	0	0	2757573849	720	348	126503	4033565	0.000	0.000	NaN	16046594
		2	6011189	164747	32248	157992	43458	246369	0	0	0	0	3110210	390304	257434	2566040	1087868	0	0	0	0.008	2735104	990325858	160513	0	0	0	516976342	282	972	20251	676231	0.000	0.000	NaN	3110210
		3	2768059	163683	46117	207493	16006	240357	0	0	0	0	1412137	191000	1503085	465043	1295477	0	0	0	0.017	1376417	453084004	166659	0	0	0	236521857	138	1086	109747	121322	0.000	0.000	NaN	1412137
		4	1097645	146609	30244	131237	76805	206430	0	0	0	0	547365	2017954	4575690	448434	307260	0	0	0	0.046	543601	160924331	143313	0	0	0	84006765	1458	3306	145582	25852	0.000	0.000	NaN	547365
		5	5794725	131350	28333	151156	12668	210177	0	0	0	0	2972547	2665692	4525864	2557736	822129	0	0	0	0.008	2595328	761136309	134200	0	0	0	397333323	1926	3588	9764	591936	0.000	0.000	NaN	2972547
		6	2091848	152230	37726	129752	0.000	225197	0	0	0	0	1074988	5289863	2939735	132869	1054651	0	0	0	0.023	1062988	318442586	150369	0	0	0	166235469	3822	2124	97181	47406	0.000	0.000	NaN	1074988
		7	5743003	170149	34016	178791	12202	253826	0	0	0	0	2867957	3072605	506565	1968128	1901693	0	0	0	0.009	2736780	977167674	171643	0	0	0	510107421	2220	366	135984	316414	0.000	0.000	NaN	2867957	11985204	74.69
	15649_ROPI_HA_PRU_3hpi_8000X_0033.tif	1	21560208	147799	41117	124044	1098	253904	0	0	0	0	11167593	1112781	1187520	3064300	4060821	0	0	0	0.002	4403374	3186586251	145423	0	0	0	1663482468	1128	864	114632	2493061	0.000	0.000	NaN	11167593
		2	712608	148149	16573	125735	111437	188496	0	0	0	0	365940	1439418	1148767	332173	132869	0	0	0	0.067	357762	105571834	147024	0	0	0	55111295	1040	926	21801	26386	0.000	0.000	NaN	365940
		3	804557	140422	29498	138053	70213	221890	0	0	0	0	411301	1101709	2106534	99652	387536	0	0	0	0.060	400143	112977468	139992	0	0	0	58977232	796	1522	104421	41924	0.000	0.000	NaN	411301
		4	1197257	127624	28156	119131	61144	196711	0	0	0	0	608166	2131447	4254589	365391	476115	0	0	0	0.041	600164	152798607	127274	0	0	0	79764922	1540	3074	127504	40124	0.000	0.000	NaN	608166
		5	2212531	110763	24175	108260	39334	182209	0	0	0	0	1137250	2524519	4830356	990984	359855	0	0	0	0.021	1019177	245066733	109851	0	0	0	127931329	1824	3490	166492	230931	0.000	0.000	NaN	1137250
		6	2013308	121813	24102	123621	61968	176754	0	0	0	0	1022034	3659445	4060821	442898	907941	0	0	0	0.024	1010206	245247356	120695	0	0	0	128025619	2644	3590	63997	55893	0.000	0.000	NaN	1022034
		7	2978776	151160	36469	162140	41460	224807	0	0	0	0	1525531	3880894	2494069	304492	1461563	0	0	0	0.016	1481724	450271519	152060	0	0	0	235053665	2804	1802	99462	140640	0.000	0.000	NaN	1525531
		8	4294801	153589	29822	151660	69946	226640	0	0	0	0	2216066	2170200	1170912	1677476	1301013	0	0	0	0.011	2122866	659635427	153415	0	0	0	344347173	1568	846	142204	246196	0.000	0.000	NaN	2216066	7286288	65.2449
	15649_ROPI_HA_PRU_3hpi_8000X_0034.tif	1	20684774	154857	33616	156278	3528	255	0	0	0	0	10706266	888564	863651	3479517	3471213	0	0	0	0.002	4428790	3203175182	155015	0	0	0	1672142329	708	2940	43632	1980035	0.000	0.000	NaN	10706266
		2	2258506	149562	31296	117964	75821	220635	0	0	0	0	1168793	3454604	2635243	669883	935622	0	0	0	0.021	1150709	337786598	145009	0	0	0	176333556	2496	2580	54398	76467	0.000	0.000	NaN	1168793
		3	3170337	147063	23174	152108	71881	206557	0	0	0	0	1619473	1998577	3609619	1406201	719709	0	0	0	0.015	1577163	466238333	148602	0	0	0	243388765	1444	3124	26925	131895	0.000	0.000	NaN	1619473
		4	1065080	132582	26913	142167	54189	215640	0	0	0	0	548025	1339766	4318255	537014	49826	0	0	0	0.045	539320	141210120	135884	0	0	0	73715425	968	3120	174699	29027	0.000	0.000	NaN	548025
		5	1381156	132653	23714	128590	67589	187254	0	0	0	0	694267	852579	3836604	442898	459507	0	0	0	0.036	638205	183215087	132325	0	0	0	95643131	616	2772	133946	115038	0.000	0.000	NaN	694267
		6	1078489	148646	23373	129073	90773	206808	0	0	0	0	553773	858115	3277445	276811	470579	0	0	0	0.044	545957	160313161	146897	0	0	0	83687718	620	2708	59534	29479	0.000	0.000	NaN	553773
		7	1831325	143035	25888	152043	77166	209820	0	0	0	0	939725	1229042	2480229	636666	680956	0	0	0	0.026	932225	261943885	144837	0	0	0	136741649	888	2284	46925	30705	0.000	0.000	NaN	939725	5524056	51.5965
