# Supplementary material for: Toxoplasma effector TgROP1 establishes membrane contact sites with the endoplasmic reticulum during infection
Source: Nat Microbiol. 2025 Nov 25;10(12):3331–45. doi: 10.1038/s41564-025-02193-3 (PMC12669048; doi:10.1038/s41564-025-02193-3)
Supplement: Supplementary file 24 — Statistical source data. [file 41564_2025_2193_MOESM24_ESM.xlsx]

## Sheet: Ext data Fig 8b WT
Distance	Toxoplasma	GFP-VAPA	CANX
0	52	8	40
0.065	67.936	7.512	46.864
0.13	81.357	5.074	71.227
0.195	94.848	3.171	103.914
0.26	112.349	5.52	132.315
0.325	131.45	8.47	136.58
0.39	129.421	11.95	122.539
0.455	131.45	9.742	95.006
0.52	144.971	7.07	64.853
0.585	113.556	12.082	39.087
0.65	134.2	13.4	24.92
0.715	138.859	14.527	16.674
0.78	128.843	19.581	18.202
0.845	109.497	20.36	16.861
0.91	105.587	24.422	17.822
0.975	99.59	27.92	19.24
1.04	115.054	44.374	28.24
1.105	141.172	59.666	34.798
1.17	180.651	70.083	44.074
1.235	195.888	91.592	59.42
1.3	207.2	125.08	73.68
1.365	216.618	175.19	95.264
1.43	189.877	235.474	106.955
1.495	155.82	255	100.731
1.56	103.738	255	90.773
1.625	67	234	67.25
1.69	36.858	184	40.05
1.755	19.39	128.5	24.238
1.82	15.598	81.083	15.93
1.885	11.287	43.514	5.784
1.95	13.12	23.52	4.56
2.015	13.932	19.268	2.042
2.08	10.845	14.714	0.563
2.145	11.352	14.947	0
2.21	14.389	12.702	0
2.275	12.7	17.27	0.2
2.34	11.878	15.098	2.979
2.405	13.36	20.441	7.079
2.47	12.398	25.784	11.018
2.535	10.626	27.776	16.198
2.6	10	37.96	19.32
2.665	10.939	35.098	18.233
2.73	13.917	37.958	15.594
2.795	10.9	30.395	8.517
2.86	10	25.29	11.198
2.925	10.21	30.91	14.17
2.99	11.72	32.374	19.106
3.055	12.991	40.882	33.9
3.12	13.166	52.517	39.253
3.185	11.397	58.852	40.697
3.25	10	67	43

## Sheet: Ext data Fig 8b ROP1KO
Distance	Toxoplasma	GFP-VAPA	CANX
0	35	0	0
0.065	41.92	0	0
0.13	44.282	0	0
0.195	40.842	0	0
0.26	44.82	0	0
0.325	45.353	0	0
0.39	45.353	0	0
0.455	56.917	0	0
0.52	53.058	0	0
0.585	61.292	0	0
0.65	67.519	0	0
0.715	69.924	0	0
0.78	85.206	0	0.7225
0.845	81.88	0	3.5398
0.91	97.379	0	6.7938
0.975	113.597	0	1.1408
1.04	123.628	1.225	8.0552
1.105	133.007	3.806	12.4355
1.17	149.375	8.909	5.3162
1.235	160.434	10.663	6.7678
1.3	147.387	15.474	8.5847
1.365	127.318	18.508	18.4943
1.43	101.305	19.536	26.9531
1.495	80.309	24.145	19.6908
1.56	56.745	29.784	5.2546
1.625	38.271	34.002	0.3667
1.69	22.863	32.435	0
1.755	18.782	22.5	0
1.82	15.231	16.258	0
1.885	14.563	8.267	0
1.95	12.866	3.8	0
2.015	10.903	4.43	0
2.08	9.847	2.819	0
2.145	8.708	3.93	0
2.21	8.583	5.053	0
2.275	14.342	7.193	0
2.34	13.67	7.047	0
2.405	17.03	14.3	7.9224
2.47	19.883	22.216	25.9955
2.535	27.327	26.532	32.6679
2.6	29.043	36.34	23.7732
2.665	33.513	52.271	15.2972
2.73	43.725	75.765	11.6575
2.795	47.49	102.44	13.0641
2.86	40.61	109.837	13.2193
2.925	40.481	92.747	15.0727
2.99	30.018	71.4	9.5785
3.055	18.5	56.5	3

## Sheet: Ext data Fig 8b ROP1HA
Distance	Toxoplasma	GFP-VAPA	CANX
0	13	3	32
0.065	9.565	3.937	32.88
0.13	8.123	2.41	37.381
0.195	18.008	6.611	43.354
0.26	13.932	5.464	47.181
0.325	20.499	8.371	46.866
0.39	18.642	10.404	49.033
0.455	19.453	9.455	40.472
0.52	15.529	13.867	47.751
0.585	17.883	14.935	53.512
0.65	17.543	24.043	54.052
0.715	22.398	30.012	54.848
0.78	37.338	39.725	62.438
0.845	55.022	51.146	65.877
0.91	50.658	72.453	81.719
0.975	61.355	108.281	90.651
1.04	84.982	161.82	106.767
1.105	110.904	219.87	127.008
1.17	107.057	255	133.716
1.235	87.768	255	143.349
1.3	57.764	255	136.241
1.365	32.446	219.157	114.722
1.43	12.116	162.661	89.445
1.495	4.404	115.251	81.676
1.56	0.596	83.623	70.985
1.625	2.898	69.967	71.203
1.69	0.153	54.048	60.511
1.755	1.711	51.75	51.632
1.82	0	59.199	46.578
1.885	0	71.19	51.203
1.95	0	98.487	56.222
2.015	0	122.89	65.106
2.08	0	134.115	67.76
2.145	0	139.94	64.438
2.21	0	131.862	47.858
2.275	0	117.738	51.896
2.34	0	115.973	51.017
2.405	0	123.043	58.693
2.47	0	132.265	72.768
2.535	0	141.469	78.867
2.6	0	157.82	81.455
2.665	0	136.825	81.416
2.73	0	102.411	83.458
2.795	0	72.521	67.726
2.86	0	59.973	59.263
2.925	0	49.984	47.323
2.99	0	36.373	29.219
3.055	0	21.5	21

## Sheet: Ext data Fig 8d WT
Distance	Toxoplasma	GFP-VAPB	CANX
0	19	48	19
0.065	18.0143	48.418	19.358
0.13	19.2988	54.254	23.719
0.195	19.768	49.318	23.902
0.26	23.8438	48.339	28.493
0.325	28.8359	43.536	29.925
0.39	35.0851	45.162	31.077
0.455	44.8302	53.191	32.241
0.52	36.3017	60.226	28.774
0.585	31.9726	54.617	30.742
0.65	27.5595	51.149	33.711
0.715	21.964	51.022	39.581
0.78	25.3431	55.107	43.318
0.845	28.8993	54.455	44.304
0.91	32.89	52.186	43.866
0.975	34.3144	65.907	42.875
1.04	41.51	61.824	45.831
1.105	54.531	71.659	51.399
1.17	67.8823	96.979	59.961
1.235	76.2426	112.809	74.021
1.3	82.9828	141.874	91.337
1.365	81.5197	190.733	105.334
1.43	98.3194	242.875	117.327
1.495	102.138	255	128.564
1.56	85.8078	255	128.436
1.625	66.3443	255	125.383
1.69	42.5539	255	115.634
1.755	26.423	250.926	97.459
1.82	17.0152	239.607	81.036
1.885	13.1256	211.029	63.086
1.95	10.739	163.049	49.589
2.015	10.1127	124.687	43.427
2.08	9.0342	97.086	43.66
2.145	10.2571	82.585	47.991
2.21	9.1306	58.71	48.463
2.275	10.5111	62.925	59.193
2.34	8.0602	58.594	64.983
2.405	10.2447	63.73	73.041
2.47	11.8859	85.611	86.196
2.535	9.9536	112.465	106.414
2.6	7.8932	126.772	120.062
2.665	8.0957	142.482	134.876
2.73	7.6118	166.796	143.857
2.795	6.9208	190.035	141.062
2.86	7.2766	179.983	121.848
2.925	7.8511	152.955	100.487
2.99	8.6202	141.057	82.73
3.055	8	127	72.5			5

## Sheet: Ext data Fig 8d ROP1KO
Distance	Toxoplasma	GFP-VAPB	CANX
0	18.5	0.75	0
0.065	19.554	0.5	0
0.13	22.902	1.902	0
0.195	26.467	4.174	0
0.26	23.033	3.946	0
0.325	18.761	3.272	0
0.39	17.848	1.717	0
0.455	21.272	0.707	0
0.52	22.902	1	0
0.585	20.5	2.011	0
0.65	22.62	2.913	0
0.715	25.946	2.902	0
0.78	24.674	3.467	0
0.845	24.815	2.598	0
0.91	27.011	2.326	0
0.975	30.239	2.728	0
1.04	36.793	3	0
1.105	39.565	3.283	0
1.17	50.641	3.924	0
1.235	60.543	5	1.467
1.3	66.196	5.391	2.109
1.365	74.13	5.902	5.196
1.43	79.674	7.261	16.978
1.495	80.75	7.25	31.5
1.56	82.804	6.293	45.087
1.625	96.185	10.098	46.13
1.69	108.793	16.554	34.674
1.755	106.022	20.413	23.935
1.82	80.239	22.467	10.315
1.885	53.37	24.587	3.152
1.95	32.587	30.022	3.913
2.015	19.402	34.467	8.587
2.08	17.022	37.185	15.337
2.145	15.609	42.13	23.913
2.21	16.402	42.141	29.87
2.275	16.674	42.391	31.261
2.34	15.304	41.565	35.685
2.405	13.522	39.272	36.326
2.47	10.489	38.598	32.826
2.535	8.12	42	35.641
2.6	8.283	49.511	44.783
2.665	11.348	62.315	68.424
2.73	11.446	88.989	103.391
2.795	9.109	139.207	125.152
2.86	8.739	166.717	135.359
2.925	8.239	154.674	130.446
2.99	7.75	124.5	107.5

## Sheet: Ext data Fig 8d ROP1HA
Distance	Toxoplasma	GFP-VAPB	CANX
0	0.25	37.75	16.25
0.065	0	33.891	16.261
0.13	0	37.478	15.022
0.195	0	39.326	12.565
0.26	0	43.511	12.13
0.325	0	43.304	15
0.39	0.359	47.663	18.935
0.455	0	50.761	17.413
0.52	0	49.359	18.598
0.585	0	52.63	21.674
0.65	0	59.88	23.38
0.715	0	65.804	28.457
0.78	0	69.163	33.804
0.845	0	91.087	40.239
0.91	2.348	129.641	62.12
0.975	5.087	184.717	91.13
1.04	8.891	223.707	128.076
1.105	16.13	239.717	153.543
1.17	22.935	229.848	163.25
1.235	36.457	200.174	146.783
1.3	53.707	169.37	135.141
1.365	59.326	137.043	108.174
1.43	62.337	107.739	82.261
1.495	56.5	80.5	63
1.56	48.946	57.033	58.076
1.625	52.13	44.848	55.565
1.69	41.293	36.804	48.511
1.755	33.174	24.304	44.065
1.82	30.489	21.109	42.228
1.885	30.87	17.13	32.391
1.95	28.772	15.946	23.685
2.015	29	12.913	20.543
2.08	35.793	15.174	21.337
2.145	43.087	16.413	24
2.21	68.304	16.641	25.196
2.275	82.152	8.783	28.804
2.34	96.489	9.196	38.554
2.405	101.413	8.022	37.674
2.47	98.207	6.826	49.793
2.535	83.935	5.652	62.717
2.6	70.304	6.935	68.043
2.665	55.391	4	71.435
2.73	47.25	5.957	84.065
2.795	34.087	3.543	84.783
2.86	25.978	4.859	89.62
2.925	22.739	3.37	88.848
2.99	15	4	78.5
