# Supplementary material for: Toxoplasma effector TgROP1 establishes membrane contact sites with the endoplasmic reticulum during infection
Source: Nat Microbiol. 2025 Nov 25;10(12):3331–45. doi: 10.1038/s41564-025-02193-3 (PMC12669048; doi:10.1038/s41564-025-02193-3)
Supplement: Supplementary file 25 — Statistical source data. [file 41564_2025_2193_MOESM25_ESM.xlsx]

## Sheet: ER VAPA rescue
Image number	Vacuole size		Area	Mean	StdDEV	Mode	Min	Max	X	Y	XY	YM	Perimeter	BX	BY	Width	Height	Major	Minor	Angle	Circ.	Feret	IntDen	Median	Skew	Kurt	%Area	RawIntDen	FeretX	FeretY	FeretAngle	MinFeret	AR	Round	Solidarity	Length		% host organalle covering PVM
15055_VAPA_rescue_10kX_0019	1	1	10397	160783	28007	155017	67	249449	0	0	0	0	10300698	990	138	2892	3828	0	0	0	0.001	4289799	1671656264	158	0	0	0	1671656264	1464	3966	60782	1959132	0.000	0.000	NaN	10300698
		2	2534	170685	25389	171887	90606	241937	0	0	0	0	2469280	1854	96	1968	942	0	0	0	0.005	2057431	432516699	170849	0	0	0	432516699	1854	1038	16955	516011	0.000	0.000	NaN	2469280
		3	1861	162192	25587	146537	60729	231677	0	0	0	0	1839590	936	1212	748	1604	0	0	0	0.007	1753305	301839024	161806	0	0	0	301839024	976	2816	66184	195370	0.000	0.000	NaN	1839590
		4	74	154603	13336	139825	127072	180159	0	0	0	0	72257	976	2996	4	72	0	0	0	0.178	72111	11440642	152960	0	0	0	11440642	976	3068	86820	3193	0.000	0.000	NaN	72257
		5	664	170635	22169	191538	119560	215281	0	0	0	0	647008	1880	3396	424	468	0	0	0	0.020	631506	113301459	171941	0	0	0	113301459	1880	3864	47824	35414	0.000	0.000	NaN	647008
		6	400	166361	16820	160815	122589	219000	0	0	0	0	395797	2376	3012	252	300	0	0	0	0.032	391796	66544338	166040	0	0	0	66544338	2376	3312	49970	19235	0.000	0.000	NaN	395797
		7	423	158696	17749	150852	113073	199041	0	0	0	0	412894	2788	2656	272	296	0	0	0	0.031	401995	67128558	157423	0	0	0	67128558	2788	2952	47420	39315	0.000	0.000	NaN	412894
		8	469	179762	21213	180548	118413	221368	0	0	0	0	462773	3320	1784	232	392	0	0	0	0.028	455509	84308456	181970	0	0	0	84308456	3320	2176	59381	34472	0.000	0.000	NaN	462773	6299599	61.157
15055_VAPA_rescue_10kX_0038	1	1	11163	152126	42666	159672	25855	255	0	0	0	0	11010331	126	390	3768	3462	0	0	0	0.001	4717023	1698178741	152377	0	0	0	1698178741	240	606	139747	1585354	0.000	0.000	NaN	11010331
		2	190	162674	20150	137082	116048	206548	0	0	0	0	187080	3294	2754	144	108	0	0	0	0.068	180000	30908102	162666	0	0	0	30908102	3294	2754	143130	15943	0.000	0.000	NaN	187080
		3	183	156418	16973	156386	118777	224000	0	0	0	0	171156	1416	1062	66	156	0	0	0	0.079	169387	28624511	153757	0	0	0	28624511	1416	1062	112932	10769	0.000	0.000	NaN	171156
		4	665	154629	26916	169331	87895	198493	0	0	0	0	656467	360	354	546	180	0	0	0	0.019	547186	102828495	160538	0	0	0	102828495	360	498	176228	163820	0.000	0.000	NaN	656467
		5	295	176614	22922	184807	120023	224003	0	0	0	0	267881	90	1242	72	216	0	0	0	0.052	227684	52101010	179924	0	0	0	52101010	90	1242	108435	28362	0.000	0.000	NaN	267881
		6	121	167362	29886	143338	106609	211666	0	0	0	0	118708	198	1572	60	102	0	0	0	0.108	118338	20250785	177075	0	0	0	20250785	198	1572	120466	4867	0.000	0.000	NaN	118708
		7	443	175987	27475	183976	94737	227172	0	0	0	0	416562	1662	3348	336	228	0	0	0	0.032	406054	77962353	183884	0	0	0	77962353	1662	3348	145840	32948	0.000	0.000	NaN	416562
		8	1347	150981	24458	139119	67010	200295	0	0	0	0	1301199	2124	3624	1212	210	0	0	0	0.010	1226189	203370838	150941	0	0	0	203370838	2124	3624	171275	109658	0.000	0.000	NaN	1301199
		9	127	156459	15007	168979	114590	180423	0	0	0	0	112055	3762	3258	78	78	0	0	0	0.127	110309	19870331	161675	0	0	0	19870331	3762	3258	135000	6634	0.000	0.000	NaN	112055	3231108	29.3461
15055_VAPA_rescue_12kX_0022	1	9	9314	136167	40024	125306	15277	255000	0	0	0	0	9219741	264	708	3246	2532	0	0	0	0.001	3715706	1268258687	132112	0	0	0	1268258687	276	1092	149211	2038247	0.000	0.000	NaN	9219741
		10	227	107384	32225	60300	52162	178424	0	0	0	0	224466	2778	3272	220	40	0	0	0	0.057	223607	24376094	105803	0	0	0	24376094	2778	3312	10305	6827	0.000	0.000	NaN	224466		2.43462
15055_VAPA_rescue_6000X_0000	1	1	8262	146755	39586	145703	27527	242851	0	0	0	0	8154796	558	1038	3192	2052	0	0	0	0.002	3416314	1212487144	148	0	0	0	1212487144	558	2424	22511	1295386	0.000	0.000	NaN	8154796
		2	281	142727	19114	137954	88165	188923	0	0	0	0	268809	3504	1052	236	80	0	0	0	0.049	249191	40106246	144027	0	0	0	40106246	3504	1052	161274	36021	0.000	0.000	NaN	268809
		3	501	148860	29093	167092	66757	195508	0	0	0	0	488718	3696	1272	116	468	0	0	0	0.026	482162	74578798	153466	0	0	0	74578798	3696	1740	76079	30596	0.000	0.000	NaN	488718
		4	657	141663	31909	166944	52109	206429	0	0	0	0	645560	3300	1784	364	528	0	0	0	0.020	641311	93072651	144311	0	0	0	93072651	3300	2312	55418	25598	0.000	0.000	NaN	645560
		5	1275	141483	26529	140343	73059	216003	0	0	0	0	1250870	1692	2728	1168	340	0	0	0	0.010	1215368	180390566	141689	0	0	0	180390566	1692	3064	16049	108589	0.000	0.000	NaN	1250870
		6	153	109641	21487	95893	52000	151000	0	0	0	0	148747	1512	3040	148	4	0	0	0	0.087	148054	16775000	110000	0	0	0	16775000	1512	3040	178452	3998	0.000	0.000	NaN	148747
		7	719	125811	26216	123874	61112	202671	0	0	0	0	693366	748	2736	588	296	0	0	0	0.019	658301	90458287	126079	0	0	0	90458287	748	2736	153279	81540	0.000	0.000	NaN	693366
		8	1089	142766	23044	129987	78980	212906	0	0	0	0	1068400	552	2184	700	476	0	0	0	0.012	786384	155471923	142620	0	0	0	155471923	568	2572	29564	289358	0.000	0.000	NaN	1068400
		9	168	141580	24008	145051	91229	190000	0	0	0	0	160038	2373	1518	154	24	0	0	0	0.082	155048	23785433	142339	0	0	0	23785433	2373	1536	6667	15703	0.000	0.000	NaN	160038
		10	205	165994	20170	163677	121570	200539	0	0	0	0	201594	2717	1310	162	108	0	0	0	0.063	194700	34028826	167503	0	0	0	34028826	2717	1418	33690	19606	0.000	0.000	NaN	201594	4926102	60.4074
15055_VAPA_rescue_6000X_0002	1	1	9174	133288	36809	132616	17090	243717	0	0	0	0	9057797	108	1170	3810	1962	0	0	0	0.001	3899562	1222782690	130101	0	0	0	1222782690	108	1566	167290	1323919	0.000	0.000	NaN	9057797
		2	1710	130841	26780	137803	56178	210393	0	0	0	0	1665099	2936	1872	952	952	0	0	0	0.008	1188801	223738872	131565	0	0	0	223738872	2936	1872	126793	515612	0.000	0.000	NaN	1665099
		3	1146	105236	23727	103967	22891	177206	0	0	0	0	1134599	2408	2928	1108	152	0	0	0	0.011	1114056	120600008	104527	0	0	0	120600008	2408	3044	5977	81764	0.000	0.000	NaN	1134599	2799698	30.9093
15055_VAPA_rescue_6000X_0011	1	1	7040	182967	23540	181312	87849	251170	0	0	0	0	6977592	1260	148	2616	1844	0	0	0	0.002	2924481	1288087309	182048	0	0	0	1288087309	1328	1844	31407	1137588	0.000	0.000	NaN	6977592
		2	521	185950	13054	187038	149708	234656	0	0	0	0	518001	3028	146	459	231	0	0	0	0.024	513850	96879830	186116	0	0	0	96879830	3028	377	26715	30178	0.000	0.000	NaN	518001
		3	886	191859	22312	182562	135372	254392	0	0	0	0	861628	2269	428	693	456	0	0	0	0.015	829569	169986824	190509	0	0	0	169986824	2269	884	33345	42554	0.000	0.000	NaN	861628
		4	1291	188148	18134	185334	137208	235377	0	0	0	0	1273213	1279	872	966	714	0	0	0	0.010	1201229	242898566	188013	0	0	0	242898566	1279	1586	36469	155661	0.000	0.000	NaN	1273213
		5	467	179521	15670	174962	141651	220978	0	0	0	0	446583	1237	1631	294	279	0	0	0	0.029	405311	83836476	181924	0	0	0	83836476	1237	1631	136500	81338	0.000	0.000	NaN	446583
		6	547	173327	20082	167380	128156	244240	0	0	0	0	537844	1591	1940	528	24	0	0	0	0.024	528077	94809688	171920	0	0	0	94809688	1591	1940	179023	23295	0.000	0.000	NaN	537844
		7	615	182090	21565	167025	126126	238106	0	0	0	0	606175	2218	1793	570	168	0	0	0	0.021	594242	111985543	181946	0	0	0	111985543	2218	1961	16422	36219	0.000	0.000	NaN	606175
		8	502	178817	14173	177745	145725	217946	0	0	0	0	495402	2872	1544	426	243	0	0	0	0.026	490433	89765952	177820	0	0	0	89765952	2872	1787	29701	25846	0.000	0.000	NaN	495402
		9	630	178663	15051	182699	140008	218917	0	0	0	0	623019	3619	666	219	570	0	0	0	0.020	610623	112557895	178853	0	0	0	112557895	3619	1236	68983	44989	0.000	0.000	NaN	623019	5361865	76.8441
15055_VAPA_rescue_6000X_0016	1	1	8177	139655	40820	123001	2211	246655	0	0	0	0	8024611	1326	354	1962	3144	0	0	0	0.002	3448252	1141959645	137361	0	0	0	1141959645	1416	3474	64104	1408844	0.000	0.000	NaN	8024611
		2	483	138555	17446	127987	80968	180037	0	0	0	0	463874	2452	336	340	276	0	0	0	0.028	428019	66922009	139349	0	0	0	66922009	2452	612	37405	60184	0.000	0.000	NaN	463874
		3	180	136847	29789	108744	74542	196998	0	0	0	0	172743	3020	396	92	140	0	0	0	0.076	167523	24632401	135101	0	0	0	24632401	3020	396	123311	18529	0.000	0.000	NaN	172743
		4	254	166805	27093	181929	110186	239072	0	0	0	0	249715	3244	824	20	248	0	0	0	0.051	248805	42368502	167237	0	0	0	42368502	3244	824	94611	6862	0.000	0.000	NaN	249715
		5	198	145647	24852	152156	85000	216740	0	0	0	0	190142	3268	1164	24	184	0	0	0	0.069	184174	28838080	147608	0	0	0	28838080	3268	1348	87510	20850	0.000	0.000	NaN	190142
		6	954	126425	38615	127050	3872	216220	0	0	0	0	941300	2712	1968	516	752	0	0	0	0.014	912009	120609543	124243	0	0	0	120609543	2712	2720	55543	79819	0.000	0.000	NaN	941300
		7	2169	144174	38774	138166	20258	249797	0	0	0	0	2110395	1352	1488	592	1964	0	0	0	0.006	2036884	312713465	146194	0	0	0	312713465	1404	3452	74626	142743	0.000	0.000	NaN	2110395
		8	234	142541	28230	97051	94841	197675	0	0	0	0	211955	1940	1362	84	138	0	0	0	0.065	161555	33354615	141992	0	0	0	33354615	1940	1500	58671	7880	0.000	0.000	NaN	211955	4340124	54.0852
15055_VAPA_rescue_6000X_0017	1	1	9169	125280	42156	120029	0	255	0	0	0	0	8985353	1236	222	1920	3528	0	0	0	0.001	3640339	1148690719	124408	0	0	0	1148690719	1968	3750	73925	1557853	0.000	0.000	NaN	8985353
		2	236	158749	33629	154950	94363	231018	0	0	0	0	232658	2781	1664	27	228	0	0	0	0.055	229593	37464706	154607	0	0	0	37464706	2781	1892	83246	10155	0.000	0.000	NaN	232658
		3	346	155492	30316	144060	29700	220423	0	0	0	0	335591	2844	1346	135	285	0	0	0	0.039	315357	53800223	157407	0	0	0	53800223	2844	1631	64654	48303	0.000	0.000	NaN	335591
		4	2908	133033	39095	126144	32013	246214	0	0	0	0	2867739	1590	230	1557	921	0	0	0	0.004	1730769	386859629	129850	0	0	0	386859629	1590	1151	26121	921000	0.000	0.000	NaN	2867739
		5	1026	136387	28226	125921	60524	201803	0	0	0	0	1013274	1264	1557	108	990	0	0	0	0.013	993815	139933251	135989	0	0	0	139933251	1285	2547	84978	51956	0.000	0.000	NaN	1013274
		6	210	126606	27668	104230	53697	205000	0	0	0	0	208681	2674	2101	21	207	0	0	0	0.061	208062	26587175	126786	0	0	0	26587175	2674	2308	84207	7873	0.000	0.000	NaN	208681
		7	599	131241	29583	113988	54489	201657	0	0	0	0	590914	2503	2611	120	570	0	0	0	0.022	579054	78613248	129755	0	0	0	78613248	2521	3181	79854	41623	0.000	0.000	NaN	590914
		8	481	97192	22597	80113	39814	151345	0	0	0	0	474822	2046	3594	400	218	0	0	0	0.027	455548	46749382	96108	0	0	0	46749382	2046	3812	28590	55450	0.000	0.000	NaN	474822
		9	728	99190	23228	96955	39811	165380	0	0	0	0	716491	1354	2802	172	680	0	0	0	0.018	699031	72210666	98719	0	0	0	72210666	1354	2802	103400	20712	0.000	0.000	NaN	716491	6440170	71.6741
15055_VAPA_rescue_6000X_0018	1	1	8153	132622	43373	142622	0	252673	0	0	0	0	8074433	372	1036	3168	2024	0	0	0	0.002	3338170	1081264838	132949	0	0	0	1081264838	380	2672	18804	1268582	0.000	0.000	NaN	8074433
		2	1087	140142	34614	136076	27523	235685	0	0	0	0	1078706	2013	2050	1017	321	0	0	0	0.012	1066457	152334785	141500	0	0	0	152334785	2013	2371	17517	31115	0.000	0.000	NaN	1078706
		3	2643	140013	31850	131513	50939	231088	0	0	0	0	2623324	1568	1047	1950	880	0	0	0	0.005	1991844	370055550	140187	0	0	0	370055550	1568	1269	166647	646880	0.000	0.000	NaN	2623324
		4	1571	128354	34465	136600	32943	217864	0	0	0	0	1556917	432	1291	1088	1044	0	0	0	0.008	1507873	201644676	130140	0	0	0	201644676	432	2335	43818	130499	0.000	0.000	NaN	1556917	5258947	65.1309
15055_VAPA_rescue_6000X_0020	1	1	8614	152777	28852	137889	42516	238624	0	0	0	0	8557428	58	937	3828	1185	0	0	0	0.001	3847815	1316020102	152511	0	0	0	1316020102	58	1279	174183	1024638	0.000	0.000	NaN	8557428
		2	802	162551	26184	153228	93000	231282	0	0	0	0	789700	2629	1222	756	78	0	0	0	0.016	760013	130365975	161328	0	0	0	130365975	2629	1222	174109	25542	0.000	0.000	NaN	789700
		3	537	163588	24494	160821	91749	214971	0	0	0	0	533331	2068	1108	519	108	0	0	0	0.024	530118	87846668	163501	0	0	0	87846668	2068	1108	168245	22262	0.000	0.000	NaN	533331
		4	526	132384	21487	135046	68793	183781	0	0	0	0	522091	1243	1018	510	57	0	0	0	0.024	513175	69634083	133729	0	0	0	69634083	1243	1018	173623	37321	0.000	0.000	NaN	522091
		5	1384	141492	29864	115347	74740	226497	0	0	0	0	1372070	91	955	1089	438	0	0	0	0.009	1151347	195824874	141735	0	0	0	195824874	100	1393	20276	277212	0.000	0.000	NaN	1372070
		6	1310	153217	32396	145914	72306	236878	0	0	0	0	1292344	151	1437	1122	579	0	0	0	0.010	1262587	200713916	151985	0	0	0	200713916	151	1437	152704	75128	0.000	0.000	NaN	1292344
		7	627	158268	25663	167863	96898	232981	0	0	0	0	617839	2164	2061	600	66	0	0	0	0.021	600270	99233753	161708	0	0	0	99233753	2164	2109	178282	57722	0.000	0.000	NaN	617839
		8	874	132300	35170	133601	52360	206990	0	0	0	0	864297	2812	1920	813	225	0	0	0	0.015	843560	115630471	136012	0	0	0	115630471	2812	2145	15470	56599	0.000	0.000	NaN	864297
		9	133	145954	19179	133153	96063	181992	0	0	0	0	121840	3697	1821	87	81	0	0	0	0.113	118870	19411887	147193	0	0	0	19411887	3697	1902	42955	7380	0.000	0.000	NaN	121840
		10	237	165991	20661	163506	119041	237000	0	0	0	0	231843	3802	1611	81	210	0	0	0	0.055	225080	39339948	166284	0	0	0	39339948	3802	1821	68908	26480	0.000	0.000	NaN	231843
		11	567	165669	26535	168946	109150	222123	0	0	0	0	559289	3364	1296	495	195	0	0	0	0.023	532024	93934351	163543	0	0	0	93934351	3364	1296	158499	62760	0.000	0.000	NaN	559289	6904644	80.686
15055_VAPA_rescue_6000X_0027	1	1	8645	144009	35227	155766	0	236653	0	0	0	0	8521843	258	1542	3654	1428	0	0	0	0.001	3661573	1244961508	144989	0	0	0	1244961508	258	2268	6776	1412694	0.000	0.000	NaN	8521843
		2	199	163710	36492	155047	71298	247758	0	0	0	0	193948	1680	1544	184	56	0	0	0	0.066	192333	32578235	155163	0	0	0	32578235	1680	1544	163072	8315	0.000	0.000	NaN	193948
		3	845	137437	30229	137795	71662	223501	0	0	0	0	837120	712	1636	828	76	0	0	0	0.015	831481	116134259	136291	0	0	0	116134259	712	1712	5244	20560	0.000	0.000	NaN	837120
		4	1471	116142	33087	101864	24455	196028	0	0	0	0	1420458	256	1828	724	940	0	0	0	0.009	1064707	170845614	114431	0	0	0	170845614	480	1828	118009	387977	0.000	0.000	NaN	1420458
		5	445	119620	22411	97019	68291	177245	0	0	0	0	428909	2004	2836	404	108	0	0	0	0.030	418187	53230807	119857	0	0	0	53230807	2004	2944	14967	15907	0.000	0.000	NaN	428909
		6	120	145098	26440	135765	78047	204879	0	0	0	0	113048	3312	2500	76	80	0	0	0	0.118	110345	17411816	141331	0	0	0	17411816	3312	2580	46469	11314	0.000	0.000	NaN	113048
		7	2026	135576	28217	130928	8663	207392	0	0	0	0	1982072	2676	1628	1248	756	0	0	0	0.006	1308342	274676758	134380	0	0	0	274676758	2676	1636	156962	624769	0.000	0.000	NaN	1982072	4975555	58.3859
15055_VAPA_rescue_6000X_0028	1	1	9195	161382	31911	149033	51802	254995	0	0	0	0	9067732	354	726	3462	2340	0	0	0	0.001	3765195	1483911019	160504	0	0	0	1483911019	372	2640	25585	1821176	0.000	0.000	NaN	9067732
		2	525	164438	23252	160927	97919	226447	0	0	0	0	511645	2956	2148	380	328	0	0	0	0.025	501980	86329986	164249	0	0	0	86329986	2956	2476	40799	26012	0.000	0.000	NaN	511645
		3	554	158649	28738	171198	96036	233968	0	0	0	0	543419	2396	2532	472	216	0	0	0	0.024	519076	87891606	159566	0	0	0	87891606	2396	2748	24590	52639	0.000	0.000	NaN	543419
		4	1807	174624	19380	176145	107677	234232	0	0	0	0	1780694	2620	732	1200	736	0	0	0	0.007	1298719	315546015	175745	0	0	0	315546015	2620	796	153672	515267	0.000	0.000	NaN	1780694
		5	647	161004	26574	142002	91757	222342	0	0	0	0	629198	1888	840	588	200	0	0	0	0.021	621083	104169478	159263	0	0	0	104169478	1888	1040	18785	32555	0.000	0.000	NaN	629198
		6	208	156519	27829	137136	81750	205582	0	0	0	0	200992	1611	1141	171	102	0	0	0	0.065	199111	32555915	153416	0	0	0	32555915	1611	1243	30816	9250	0.000	0.000	NaN	200992
		7	1149	156323	28788	146868	80955	236472	0	0	0	0	1127015	543	1457	870	681	0	0	0	0.011	1104835	179614855	150713	0	0	0	179614855	543	2138	38052	64440	0.000	0.000	NaN	1127015
		8	890	147052	20160	148053	106043	210966	0	0	0	0	862308	288	2184	270	693	0	0	0	0.015	699212	130876338	145949	0	0	0	130876338	465	2184	97643	215592	0.000	0.000	NaN	862308
		9	552	139797	23100	148928	85027	206652	0	0	0	0	546285	735	2931	534	78	0	0	0	0.023	539667	77167947	139086	0	0	0	77167947	735	2931	171690	26811	0.000	0.000	NaN	546285	6201556	68.3915
15055_VAPA_rescue_6000X_0039	1	1	8356	137562	40925	140724	0	240972	0	0	0	0	8208648	366	942	3168	2148	0	0	0	0.002	3410629	1149464346	139460	0	0	0	1149464346	408	2634	25979	1474491	0.000	0.000	NaN	8208648
		2	1316	136241	36561	124283	66387	230159	0	0	0	0	1303998	2644	968	855	537	0	0	0	0.010	919753	179292827	130347	0	0	0	179292827	2644	1166	158372	385440	0.000	0.000	NaN	1303998
		3	405	136870	36588	125184	59027	227547	0	0	0	0	400200	1915	1208	351	186	0	0	0	0.032	397237	55432285	132587	0	0	0	55432285	1915	1394	27920	12058	0.000	0.000	NaN	400200
		4	1623	115317	38505	116970	18595	201751	0	0	0	0	1609162	367	1661	1143	1005	0	0	0	0.008	1501826	187159697	118001	0	0	0	187159697	394	2666	42004	160364	0.000	0.000	NaN	1609162
		5	632	97805	34203	69826	34894	193171	0	0	0	0	610627	421	2690	480	306	0	0	0	0.021	569242	61812763	90218	0	0	0	61812763	421	2690	147482	65559	0.000	0.000	NaN	610627
		6	485	121275	20926	121971	48000	169000	0	0	0	0	476516	964	3032	459	45	0	0	0	0.027	459627	58818314	123077	0	0	0	58818314	964	3032	177007	38892	0.000	0.000	NaN	476516
		7	1100	149551	30260	123123	84335	221297	0	0	0	0	1083850	1474	2696	987	381	0	0	0	0.012	1057984	164505660	149535	0	0	0	164505660	1474	3077	21107	77990	0.000	0.000	NaN	1083850
		8	955	142526	28476	171240	51002	203761	0	0	0	0	945576	2497	2108	720	582	0	0	0	0.013	925810	136112094	144386	0	0	0	136112094	2497	2690	38950	77966	0.000	0.000	NaN	945576	6429929	78.3312
15055_VAPA_rescue_8000X_0001	1	1	10976	136513	38107	127854	19987	255	0	0	0	0	10832680	180	306	3834	3264	0	0	0	0.001	4442144	1498361259	134828	0	0	0	1498361259	192	3096	32703	2221935	0.000	0.000	NaN	10832680
		2	1094	152323	33407	150275	57722	223992	0	0	0	0	1084334	2808	340	1048	240	0	0	0	0.012	1075130	166641464	150446	0	0	0	166641464	2808	340	167101	45803	0.000	0.000	NaN	1084334
		3	1148	161136	36227	156455	60263	254928	0	0	0	0	1124054	1632	340	1036	340	0	0	0	0.011	1081961	184984475	160644	0	0	0	184984475	1632	680	16760	107845	0.000	0.000	NaN	1124054
		4	2360	135491	26396	133293	58624	241545	0	0	0	0	2336898	172	980	1060	1996	0	0	0	0.005	2260004	319759575	133316	0	0	0	319759575	172	2976	62029	246068	0.000	0.000	NaN	2336898
		5	1167	126431	28975	115127	38688	212630	0	0	0	0	1141493	2060	2300	864	720	0	0	0	0.011	1124676	147545294	126109	0	0	0	147545294	2060	3020	39806	54800	0.000	0.000	NaN	1141493
		6	1414	108437	18714	107059	52227	174820	0	0	0	0	1381462	612	3148	1248	424	0	0	0	0.009	1292440	153329526	108562	0	0	0	153329526	612	3484	15068	151380	0.000	0.000	NaN	1381462
		7	263	108288	15962	107026	60614	143994	0	0	0	0	252364	196	3052	144	188	0	0	0	0.052	236812	28479634	107032	0	0	0	28479634	196	3052	127451	31147	0.000	0.000	NaN	252364	7320605	67.5789
15055_VAPA_rescue_8000X_0003	1	1	8643	137449	35103	139810	0	237816	0	0	0	0	8530188	192	1200	3408	1770	0	0	0	0.001	3429046	1187973112	138835	0	0	0	1187973112	210	1998	171345	1760324	0.000	0.000	NaN	8530188
		2	1618	116719	48267	142887	0	223726	0	0	0	0	1600571	1356	2752	1536	236	0	0	0	0.008	1543503	188850685	122916	0	0	0	188850685	1356	2916	5651	144516	0.000	0.000	NaN	1600571
		3	251	132786	16764	142956	91048	178184	0	0	0	0	245286	576	2652	224	80	0	0	0	0.052	236542	33329176	134233	0	0	0	33329176	576	2656	161259	25357	0.000	0.000	NaN	245286
		4	199	135440	25251	114141	90384	194345	0	0	0	0	195944	280	2484	160	108	0	0	0	0.065	193039	26952587	140959	0	0	0	26952587	280	2484	145981	14173	0.000	0.000	NaN	195944
		5	3375	147764	24115	149798	68770	242354	0	0	0	0	3312239	212	1216	2756	980	0	0	0	0.004	2844495	498702414	148936	0	0	0	498702414	212	2196	14329	631710	0.000	0.000	NaN	3312239	5354040	62.7658
15055_VAPA_rescue_8000X_0005	1	1	8904	155842	32979	151453	1004	238019	0	0	0	0	8809550	180	1266	3612	1926	0	0	0	0.001	3804800	1387614920	156927	0	0	0	1387614920	198	2904	19435	1461116	0.000	0.000	NaN	8809550
		2	552	136406	25239	130902	83023	211367	0	0	0	0	537237	1656	2972	496	168	0	0	0	0.024	523679	75295998	135432	0	0	0	75295998	1656	3140	18712	40848	0.000	0.000	NaN	537237
		3	506	167361	35161	140963	89010	235971	0	0	0	0	496472	2188	2720	440	212	0	0	0	0.026	488410	84684594	165642	0	0	0	84684594	2188	2932	25726	28253	0.000	0.000	NaN	496472
		4	116	146860	22231	112852	111585	204296	0	0	0	0	112195	2848	2576	104	28	0	0	0	0.116	107703	17035763	145508	0	0	0	17035763	2848	2604	15068	11401	0.000	0.000	NaN	112195
		5	2740	157005	25097	154696	88031	230845	0	0	0	0	2693481	2392	1248	1368	1200	0	0	0	0.005	1414180	430193153	155614	0	0	0	430193153	2392	1424	161360	1012883	0.000	0.000	NaN	2693481
		6	233	152747	21609	146471	105871	222000	0	0	0	0	226715	468	2228	188	116	0	0	0	0.057	220907	35590011	148578	0	0	0	35590011	468	2344	31675	20063	0.000	0.000	NaN	226715
		7	380	156773	26007	156994	90593	202796	0	0	0	0	368080	720	2000	276	224	0	0	0	0.035	355460	59573871	160366	0	0	0	59573871	720	2224	39063	37957	0.000	0.000	NaN	368080
		8	412	161156	19137	171281	107698	200446	0	0	0	0	402685	1180	1632	356	172	0	0	0	0.032	395373	66396263	162893	0	0	0	66396263	1180	1804	25787	34142	0.000	0.000	NaN	402685
		9	278	127356	16671	126142	79459	161034	0	0	0	0	265661	216	2964	240	68	0	0	0	0.049	249447	35404849	128224	0	0	0	35404849	216	2964	164181	38100	0.000	0.000	NaN	265661	5102526	57.9204
15055_VAPA_rescue_8000X_0006	1	1	11090	141229	43177	133975	0	255	0	0	0	0	10926921	252	306	3744	3450	0	0	0	0.001	4747941	1566233372	140625	0	0	0	1566233372	324	378	135768	1818923	0.000	0.000	NaN	10926921
		2	102	153292	24289	162389	108186	202901	0	0	0	0	93588	2748	1648	56	76	0	0	0	0.146	94403	15635824	158843	0	0	0	15635824	2748	1648	126384	3551	0.000	0.000	NaN	93588
		3	166	173250	27196	197963	102573	220829	0	0	0	0	156339	2956	1952	120	96	0	0	0	0.085	153675	28759465	179066	0	0	0	28759465	2956	1952	141340	6808	0.000	0.000	NaN	156339
		4	55	130261	18377	111978	95247	168461	0	0	0	0	52036	2876	1828	32	40	0	0	0	0.255	51225	7164361	128203	0	0	0	7164361	2876	1828	128660	4139	0.000	0.000	NaN	52036
		5	3089	120231	32026	101826	33305	220915	0	0	0	0	3020193	2620	2276	1408	1464	0	0	0	0.004	1510338	371392980	119444	0	0	0	371392980	3176	2276	108051	1180408	0.000	0.000	NaN	3020193
		6	643	129696	19971	132147	70141	209997	0	0	0	0	630015	1956	3152	552	256	0	0	0	0.020	608473	83394277	130834	0	0	0	83394277	1956	3152	155120	57429	0.000	0.000	NaN	630015
		7	858	142855	21953	145185	95069	204259	0	0	0	0	840207	1028	2600	704	440	0	0	0	0.015	830190	122569979	142284	0	0	0	122569979	1028	2600	147995	40723	0.000	0.000	NaN	840207
		8	1405	138833	24564	141953	68105	211869	0	0	0	0	1391651	222	928	498	1242	0	0	0	0.009	1338121	195060664	139187	0	0	0	195060664	222	928	111849	120711	0.000	0.000	NaN	1391651
		9	437	114562	16198	120122	68196	174967	0	0	0	0	434407	207	462	39	429	0	0	0	0.029	430508	50063607	113969	0	0	0	50063607	210	891	85203	26639	0.000	0.000	NaN	434407
		10	793	134040	29487	140584	39150	207221	0	0	0	0	776910	543	309	696	309	0	0	0	0.017	761510	106294093	135030	0	0	0	106294093	543	309	156060	39428	0.000	0.000	NaN	776910	7395346	67.6801
15055_VAPA_rescue_8000X_0008	1	1	8984	152251	33802	149776	21776	255	0	0	0	0	8884254	582	570	3060	2802	0	0	0	0.001	3714625	1367820049	152670	0	0	0	1367820049	732	3192	41595	1501895	0.000	0.000	NaN	8884254
		2	1719	153168	30690	155240	62868	240	0	0	0	0	1691471	920	790	1268	1076	0	0	0	0.008	1663009	263294986	152355	0	0	0	263294986	920	1866	40317	99107	0.000	0.000	NaN	1691471
		3	229	152595	21746	160393	101029	196309	0	0	0	0	214549	616	2170	100	188	0	0	0	0.063	212941	34944251	156452	0	0	0	34944251	616	2358	61991	9168	0.000	0.000	NaN	214549
		4	585	147235	21300	151892	88125	203490	0	0	0	0	568323	512	2534	96	484	0	0	0	0.023	486374	86132574	148815	0	0	0	86132574	560	2534	95664	79533	0.000	0.000	NaN	568323
		5	406	136104	21719	140792	81000	180719	0	0	0	0	399635	1100	3186	360	168	0	0	0	0.032	397271	55258245	137708	0	0	0	55258245	1100	3354	25017	12267	0.000	0.000	NaN	399635
		6	907	150734	28145	139568	73080	229956	0	0	0	0	897206	2560	1750	636	612	0	0	0	0.014	882632	136715896	149579	0	0	0	136715896	2560	2362	43898	59919	0.000	0.000	NaN	897206	3771184	42.448
15055_VAPA_rescue_8000X_0009	1	1	8741	137601	35709	139813	22388	241011	0	0	0	0	8562968	402	1260	3234	1968	0	0	0	0.001	3309793	1202772516	137264	0	0	0	1202772516	414	1596	162813	1755124	0.000	0.000	NaN	8562968
		2	1116	132917	39374	139061	25181	235674	0	0	0	0	1107370	2887	1636	750	630	0	0	0	0.011	975641	148335744	133091	0	0	0	148335744	2887	1642	140240	215950	0.000	0.000	NaN	1107370
		3	581	120080	30398	90847	44626	210116	0	0	0	0	570255	607	2515	468	309	0	0	0	0.022	560807	69766434	116997	0	0	0	69766434	607	2515	146565	34119	0.000	0.000	NaN	570255
		4	212	121258	25458	129818	37034	178000	0	0	0	0	207869	1258	2887	198	42	0	0	0	0.062	202406	25706619	123131	0	0	0	25706619	1258	2929	11976	18409	0.000	0.000	NaN	207869
		5	213	128227	27204	132216	41062	185555	0	0	0	0	208646	1507	2905	105	150	0	0	0	0.061	183098	27312427	130436	0	0	0	27312427	1507	2905	124992	45467	0.000	0.000	NaN	208646
		6	1077	133655	27745	127788	52000	213009	0	0	0	0	1065936	1669	3115	1047	81	0	0	0	0.012	1047430	143946070	131791	0	0	0	143946070	1669	3115	178359	60992	0.000	0.000	NaN	1065936	3160076	36.904
15055_VAPA_rescue_8000X_0010	1	1	10696	118033	48278	106597	0	251511	0	0	0	0	10569811	204	630	3816	3078	0	0	0	0.001	4470193	1262479022	115075	0	0	0	1262479022	234	954	144561	1728112	0.000	0.000	NaN	10569811
		2	98	102511	23449	60046	59535	146652	0	0	0	0	95101	3528	1972	56	76	0	0	0	0.136	94403	10046056	102391	0	0	0	10046056	3528	1972	126384	4120	0.000	0.000	NaN	95101
		3	2811	109976	33639	92951	28657	210529	0	0	0	0	2774785	2820	2104	1140	1608	0	0	0	0.005	1608045	309142576	108767	0	0	0	309142576	3644	2104	90428	1026068	0.000	0.000	NaN	2774785
		4	559	95020	32736	63887	10146	172958	0	0	0	0	546303	2260	2904	456	276	0	0	0	0.024	533022	53116072	92719	0	0	0	53116072	2260	2904	148815	37046	0.000	0.000	NaN	546303
		5	358	126887	21221	125047	78955	179376	0	0	0	0	351306	1308	2236	292	188	0	0	0	0.036	347287	45425457	124568	0	0	0	45425457	1308	2236	147225	19195	0.000	0.000	NaN	351306
		6	402	129611	26649	116732	66000	203433	0	0	0	0	397062	992	1940	300	256	0	0	0	0.032	394381	52103677	125985	0	0	0	52103677	992	1940	139525	16717	0.000	0.000	NaN	397062
		7	1192	116454	26340	110618	41503	177084	0	0	0	0	1180198	156	1104	768	816	0	0	0	0.011	1120571	138813085	115338	0	0	0	138813085	156	1104	133264	130219	0.000	0.000	NaN	1180198
		8	1411	132327	33685	124986	38091	224243	0	0	0	0	1373165	176	604	1224	368	0	0	0	0.009	1268227	186713372	133488	0	0	0	186713372	176	972	15176	174884	0.000	0.000	NaN	1373165
		9	806	137056	41744	129428	47839	251614	0	0	0	0	778466	1460	656	724	224	0	0	0	0.017	757860	110466939	135420	0	0	0	110466939	1460	656	162808	43174	0.000	0.000	NaN	778466
		10	210	153590	39072	113729	76871	232833	0	0	0	0	204807	2252	908	192	52	0	0	0	0.063	197909	32253920	152641	0	0	0	32253920	2252	908	165964	21603	0.000	0.000	NaN	204807
		11	298	165191	32346	168650	89394	248528	0	0	0	0	289393	2556	984	188	208	0	0	0	0.045	280371	49226771	163103	0	0	0	49226771	2556	984	132109	30271	0.000	0.000	NaN	289393
		12	427	134314	31016	125698	56388	216961	0	0	0	0	411008	2900	1332	276	288	0	0	0	0.032	398898	57352261	133782	0	0	0	57352261	2900	1332	133781	24867	0.000	0.000	NaN	411008	8401594	79.4867
15055_VAPA_rescue_8000X_0013	1	1	9828	132868	33594	133231	0	248052	0	0	0	0	9684851	270	552	3336	2802	0	0	0	0.001	3710164	1305824491	133374	0	0	0	1305824491	576	768	139328	2108658	0.000	0.000	NaN	9684851
		2	184	162587	29676	132958	105288	230659	0	0	0	0	173487	3252	1566	54	162	0	0	0	0.077	170763	29916030	163153	0	0	0	29916030	3252	1566	108435	7543	0.000	0.000	NaN	173487
		3	330	134535	23033	133276	78906	190702	0	0	0	0	320069	3306	3006	222	222	0	0	0	0.040	313955	44396434	133384	0	0	0	44396434	3306	3228	45000	16971	0.000	0.000	NaN	320069
		4	617	105835	21050	88717	58327	180844	0	0	0	0	610061	240	1344	72	600	0	0	0	0.021	604305	65300397	103257	0	0	0	65300397	240	1344	96843	34836	0.000	0.000	NaN	610061
		5	1169	132795	28683	116464	41295	215443	0	0	0	0	1153909	928	548	1108	144	0	0	0	0.011	1111489	155237424	131514	0	0	0	155237424	928	604	175459	90044	0.000	0.000	NaN	1153909	2257526	23.3099
15055_VAPA_rescue_8000X_0015	1	1	10716	113561	48920	118037	0	255	0	0	0	0	10596397	126	666	3822	2712	0	0	0	0.001	4190325	1216922931	109474	0	0	0	1216922931	420	894	146742	2343655	0.000	0.000	NaN	10596397
		2	440	110438	22963	135796	54989	169596	0	0	0	0	419435	580	2390	372	184	0	0	0	0.031	415018	48592636	111375	0	0	0	48592636	580	2390	153682	13362	0.000	0.000	NaN	419435
		3	585	130748	27102	155390	58518	208363	0	0	0	0	576336	1148	2698	468	320	0	0	0	0.022	566943	76487438	129773	0	0	0	76487438	1148	2698	145637	43034	0.000	0.000	NaN	576336
		4	2647	103046	37809	102116	0.000	201867	0	0	0	0	2616370	2287	2248	1671	1095	0	0	0	0.005	1859644	272762297	104553	0	0	0	272762297	2287	3274	33485	818571	0.000	0.000	NaN	2616370
		5	508	124177	37348	94970	55792	211290	0	0	0	0	500397	3580	1770	255	429	0	0	0	0.025	499065	63081735	119285	0	0	0	63081735	3580	1770	120727	8628	0.000	0.000	NaN	500397
		6	1396	129923	38401	133270	30742	235000	0	0	0	0	1374669	2518	924	1041	807	0	0	0	0.009	1317167	181372112	127768	0	0	0	181372112	2518	924	142217	154422	0.000	0.000	NaN	1374669
		7	457	123188	29853	123912	46911	226931	0	0	0	0	451260	2101	768	423	147	0	0	0	0.028	447815	56297065	123808	0	0	0	56297065	2101	768	160837	17529	0.000	0.000	NaN	451260
		8	786	133950	37083	110743	58691	210981	0	0	0	0	776369	1321	675	753	99	0	0	0	0.016	759480	105284600	130224	0	0	0	105284600	1321	675	172510	45323	0.000	0.000	NaN	776369
		9	839	130810	35568	129171	20415	214433	0	0	0	0	832321	399	632	723	264	0	0	0	0.015	754576	109749741	131844	0	0	0	109749741	399	896	16634	144273	0.000	0.000	NaN	832321
		10	359	116227	21236	125008	73000	177424	0	0	0	0	355427	192	1084	99	339	0	0	0	0.036	353160	41725377	114456	0	0	0	41725377	192	1423	73720	18279	0.000	0.000	NaN	355427
		11	747	120229	23766	105873	71402	191465	0	0	0	0	738609	144	1446	144	684	0	0	0	0.017	691563	89811343	117470	0	0	0	89811343	186	1446	98482	104815	0.000	0.000	NaN	738609	8641193	81.5484
15055_VAPA_rescue_8000X_0021	2	1	11411	118318	49682	0.484	0	247929	0	0	0	0	11291997	414	90	3306	3792	0	0	0	0.001	3867301	1350122218	118711	0	0	0	1350122218	1680	3822	74799	3266384	0.000	0.000	NaN	11291997
		2	678	132253	31345	148906	40328	212439	0	0	0	0	666021	2700	84	472	456	0	0	0	0.019	656293	89667265	133707	0	0	0	89667265	2700	84	135988	45424	0.000	0.000	NaN	666021
		3	514	93060	37130	96097	1752	191181	0	0	0	0	507114	1276	120	448	228	0	0	0	0.025	502681	47832907	93182	0	0	0	47832907	1276	348	26973	20237	0.000	0.000	NaN	507114
		4	847	133361	41631	156727	16752	217500	0	0	0	0	831052	532	544	492	660	0	0	0	0.015	823203	112956890	134634	0	0	0	112956890	532	1204	53297	46593	0.000	0.000	NaN	831052
		5	310	115355	44740	121263	8681	197671	0	0	0	0	308683	480	1288	8	308	0	0	0	0.041	308104	35760071	122218	0	0	0	35760071	480	1596	88512	7037	0.000	0.000	NaN	308683
		6	252	112689	27864	142059	47139	167137	0	0	0	0	249417	436	1968	8	248	0	0	0	0.051	248032	28397635	110141	0	0	0	28397635	440	2216	89076	6542	0.000	0.000	NaN	249417
		7	413	102977	34239	99420	0.000	163676	0	0	0	0	400811	476	2496	144	364	0	0	0	0.032	391449	42529417	106299	0	0	0	42529417	476	2496	111584	28497	0.000	0.000	NaN	400811
		8	404	113302	26097	95986	53224	175540	0	0	0	0	378282	644	2920	192	316	0	0	0	0.035	369757	45774129	114781	0	0	0	45774129	644	2920	121283	32724	0.000	0.000	NaN	378282
		9	690	113155	26812	131117	35446	187098	0	0	0	0	678185	984	3452	564	356	0	0	0	0.019	666957	78077185	115053	0	0	0	78077185	984	3452	147740	35313	0.000	0.000	NaN	678185
		10	2935	121427	35683	112235	17000	226272	0	0	0	0	2882836	2164	1812	1568	2036	0	0	0	0.004	2569809	356387495	120380	0	0	0	356387495	2164	3848	52399	555677	0.000	0.000	NaN	2882836	6902401	61.1265
15055_VAPA_rescue_8000X_0023	1	1	8243	123411	39161	123710	8775	254995	0	0	0	0	8160649	560	1072	3232	1740	0	0	0	0.002	3249953	1017279771	122248	0	0	0	1017279771	568	1824	163996	1686759	0.000	0.000	NaN	8160649
		2	266	107949	27534	89100	46151	169000	0	0	0	0	256551	3768	1816	40	248	0	0	0	0.051	251205	28714379	108554	0	0	0	28714379	3768	2064	80838	24590	0.000	0.000	NaN	256551
		3	349	146787	28534	175999	80009	225845	0	0	0	0	342460	3268	1427	261	213	0	0	0	0.037	336883	51228751	146742	0	0	0	51228751	3268	1427	140782	20848	0.000	0.000	NaN	342460
		4	697	141527	28505	165854	55145	208757	0	0	0	0	689195	2524	1163	651	180	0	0	0	0.018	675427	98644581	142554	0	0	0	98644581	2524	1163	164544	44591	0.000	0.000	NaN	689195
		5	116	179180	23998	174958	123426	218678	0	0	0	0	110978	2269	1133	105	30	0	0	0	0.118	109202	20784866	177465	0	0	0	20784866	2269	1133	164055	5756	0.000	0.000	NaN	110978
		6	1326	131042	35096	107776	22372	227663	0	0	0	0	1315845	928	1118	1248	339	0	0	0	0.010	1289372	173761235	127460	0	0	0	173761235	928	1457	14554	95830	0.000	0.000	NaN	1315845
		7	202	115693	23051	105091	75683	171588	0	0	0	0	200325	634	1552	153	129	0	0	0	0.063	200125	23369952	110682	0	0	0	23369952	634	1681	40135	6069	0.000	0.000	NaN	200325
		8	159	154132	34233	77014	73099	206760	0	0	0	0	156858	1486	2641	156	12	0	0	0	0.081	156461	24506972	163262	0	0	0	24506972	1486	2641	175601	4484	0.000	0.000	NaN	156858
		9	405	121985	23227	108819	63779	179661	0	0	0	0	398529	1684	2680	387	66	0	0	0	0.032	390749	49404051	118248	0	0	0	49404051	1684	2680	172057	24152	0.000	0.000	NaN	398529
		10	157	109233	17077	122048	62898	144528	0	0	0	0	151107	3163	2758	144	36	0	0	0	0.086	148432	17149626	111888	0	0	0	17149626	3163	2758	165964	12060	0.000	0.000	NaN	151107
		11	324	113989	25959	109158	43003	167990	0	0	0	0	321427	3631	2596	96	291	0	0	0	0.039	306426	36932373	116479	0	0	0	36932373	3631	2887	71742	46993	0.000	0.000	NaN	321427	3943275	48.3206
15055_VAPA_rescue_8000X_0024	1	1	9545	156804	31852	145714	55874	255	0	0	0	0	9470980	56	796	3968	2048	0	0	0	0.001	4068787	1496689466	153751	0	0	0	1496689466	56	2552	12779	1663917	0.000	0.000	NaN	9470980
		2	1111	141855	25122	136901	87818	212846	0	0	0	0	1094676	216	1288	720	784	0	0	0	0.012	1064451	157600448	139536	0	0	0	157600448	216	2072	47437	99146	0.000	0.000	NaN	1094676
		3	766	134603	25639	109159	75075	200623	0	0	0	0	747936	288	2756	728	48	0	0	0	0.017	728044	103105546	133053	0	0	0	103105546	288	2788	179370	45994	0.000	0.000	NaN	747936
		4	482	153594	20447	149270	106002	212000	0	0	0	0	474533	2884	952	448	144	0	0	0	0.027	470574	74032218	153467	0	0	0	74032218	2884	952	162181	20661	0.000	0.000	NaN	474533
		5	1490	158988	31911	150727	0.000	226312	0	0	0	0	1479111	1348	820	1424	248	0	0	0	0.009	1432519	236891555	160870	0	0	0	236891555	1348	1068	6252	158999	0.000	0.000	NaN	1479111	3796256	40.083
15055_VAPA_rescue_8000X_0025	1	1	9738	139015	37981	158155	13436	254792	0	0	0	0	9547853	864	300	2676	3696	0	0	0	0.001	4110819	1353725176	143426	0	0	0	1353725176	1218	312	116341	1338242	0.000	0.000	NaN	9547853
		2	795	148929	22476	141964	70551	211723	0	0	0	0	781331	1566	489	354	690	0	0	0	0.016	775510	118398293	149187	0	0	0	118398293	1566	489	117160	24552	0.000	0.000	NaN	781331
		3	363	153015	16230	154701	117558	203609	0	0	0	0	357089	1947	1189	168	306	0	0	0	0.036	349085	55544540	152781	0	0	0	55544540	1947	1189	118768	24304	0.000	0.000	NaN	357089
		4	92	142165	14222	130041	111326	168703	0	0	0	0	87734	2335	1775	69	48	0	0	0	0.150	84054	13079189	140771	0	0	0	13079189	2335	1775	145176	10587	0.000	0.000	NaN	87734
		5	1003	121810	21792	127453	46043	180936	0	0	0	0	971830	3070	2703	465	795	0	0	0	0.013	899125	122175454	125003	0	0	0	122175454	3070	2703	117848	88624	0.000	0.000	NaN	971830
		6	427	125598	18726	101980	83960	171827	0	0	0	0	423494	2461	3685	357	219	0	0	0	0.030	418820	53630267	127952	0	0	0	53630267	2461	3685	148473	25860	0.000	0.000	NaN	423494
		7	402	124537	21630	128792	61618	179000	0	0	0	0	394943	2074	3376	291	261	0	0	0	0.032	390899	50063912	128751	0	0	0	50063912	2074	3376	138111	12988	0.000	0.000	NaN	394943
		8	447	132384	26178	133966	59736	173868	0	0	0	0	441938	1606	2896	279	330	0	0	0	0.029	432135	59175657	135264	0	0	0	59175657	1606	2896	130213	27929	0.000	0.000	NaN	441938
		9	168	128914	21607	126044	91622	173595	0	0	0	0	162157	1273	2339	75	129	0	0	0	0.080	149218	21657505	129685	0	0	0	21657505	1273	2339	120174	25351	0.000	0.000	NaN	162157
		10	620	133515	17619	141353	90500	183157	0	0	0	0	612133	1003	1712	240	555	0	0	0	0.021	604669	82779086	134972	0	0	0	82779086	1003	1712	113385	25999	0.000	0.000	NaN	612133	4232649	44.3309
15055_VAPA_rescue_8000X_0026	1	1	9988	143791	39914	141891	27896	255	0	0	0	0	9864706	336	240	3288	3180	0	0	0	0.001	4153669	1436179658	140823	0	0	0	1436179658	348	420	138690	1651674	0.000	0.000	NaN	9864706
		2	482	176319	31151	143224	101000	252180	0	0	0	0	468739	2116	1368	292	348	0	0	0	0.028	454277	84985547	177794	0	0	0	84985547	2116	1368	129999	41279	0.000	0.000	NaN	468739
		3	1495	151310	24434	145998	84073	214549	0	0	0	0	1477336	1176	200	904	1124	0	0	0	0.009	1442426	226208195	151171	0	0	0	226208195	1176	200	128809	107034	0.000	0.000	NaN	1477336
		4	1322	143430	27936	141198	60354	217738	0	0	0	0	1300006	300	256	596	840	0	0	0	0.010	963527	189614059	141398	0	0	0	189614059	424	1096	60668	417865	0.000	0.000	NaN	1300006
		5	769	141133	23134	140940	83457	206601	0	0	0	0	741808	452	1304	256	672	0	0	0	0.018	719111	108530975	141570	0	0	0	108530975	452	1304	110854	56955	0.000	0.000	NaN	741808
		6	231	153496	29816	157728	95612	218405	0	0	0	0	227378	864	2184	176	140	0	0	0	0.056	224891	35457532	152053	0	0	0	35457532	864	2184	141499	12804	0.000	0.000	NaN	227378
		7	152	125698	12254	133029	95010	152095	0	0	0	0	141402	1078	2378	87	108	0	0	0	0.096	138683	19106172	128363	0	0	0	19106172	1078	2378	128853	7658	0.000	0.000	NaN	141402
		8	271	131438	32131	120657	54890	195780	0	0	0	0	253852	1378	2729	201	153	0	0	0	0.053	252606	35619688	130528	0	0	0	35619688	1378	2729	142722	6028	0.000	0.000	NaN	253852
		9	1313	133999	22800	141644	75707	195000	0	0	0	0	1285922	1678	2978	1206	381	0	0	0	0.010	1264752	175940838	135119	0	0	0	175940838	1678	2978	162468	78627	0.000	0.000	NaN	1285922
		10	236	117776	13438	114415	87000	156834	0	0	0	0	232945	2932	3347	216	42	0	0	0	0.055	220045	27795186	117988	0	0	0	27795186	2932	3389	11004	26749	0.000	0.000	NaN	232945
		11	601	123648	17871	125862	62373	169654	0	0	0	0	595217	3289	2831	270	459	0	0	0	0.021	532523	74312722	123859	0	0	0	74312722	3289	3290	59534	117122	0.000	0.000	NaN	595217
		12	165	139842	15689	121611	110741	186977	0	0	0	0	157919	3406	2662	99	114	0	0	0	0.083	150987	23073889	139800	0	0	0	23073889	3406	2662	130972	10607	0.000	0.000	NaN	157919
		13	236	143876	23500	119802	91760	199713	0	0	0	0	228840	3247	2437	147	165	0	0	0	0.057	220984	33954649	141932	0	0	0	33954649	3247	2437	131698	22921	0.000	0.000	NaN	228840
		14	907	145880	29459	131333	61342	223494	0	0	0	0	896760	2533	1855	693	543	0	0	0	0.014	880397	132313344	143156	0	0	0	132313344	2533	1855	141920	57799	0.000	0.000	NaN	896760	8008124	81.1796
15055_VAPA_rescue_8000X_0029	1	1	9669	138161	43424	125847	0	250715	0	0	0	0	9543329	240	528	3666	2034	0	0	0	0.001	3929084	1335881712	140	0	0	0	1335881712	276	2484	22728	1935175	0.000	0.000	NaN	9543329
		2	1044	159000	25818	172807	75549	225990	0	0	0	0	1035129	2182	510	1008	96	0	0	0	0.012	1008540	165995943	162557	0	0	0	165995943	2182	606	1875	88761	0.000	0.000	NaN	1035129
		3	475	145736	20299	156932	90060	192878	0	0	0	0	469617	3859	970	54	456	0	0	0	0.027	456986	69224537	146946	0	0	0	69224537	3859	970	93764	45160	0.000	0.000	NaN	469617
		4	795	147663	40549	171292	29033	238937	0	0	0	0	784701	3301	1720	489	474	0	0	0	0.016	681026	117392316	147840	0	0	0	117392316	3301	2194	44108	130951	0.000	0.000	NaN	784701
		5	190	138625	23969	137889	81624	211975	0	0	0	0	187413	2443	2446	183	30	0	0	0	0.068	184981	26338686	139030	0	0	0	26338686	2443	2473	8393	10836	0.000	0.000	NaN	187413
		6	215	141055	27922	127016	72532	192256	0	0	0	0	210117	450	2574	204	12	0	0	0	0.061	204022	30326905	141795	0	0	0	30326905	450	2577	0.843	9914	0.000	0.000	NaN	210117
		7	1316	131705	17523	133412	82810	183622	0	0	0	0	1301868	240	1387	453	1137	0	0	0	0.010	1190834	173323207	130834	0	0	0	173323207	339	2524	72706	220172	0.000	0.000	NaN	1301868
		8	518	141419	21923	145103	77657	188693	0	0	0	0	507759	1377	647	459	171	0	0	0	0.025	489818	73255207	143885	0	0	0	73255207	1377	818	20433	25244	0.000	0.000	NaN	507759	4496604	47.1178
15055_VAPA_rescue_8000X_0030	1	1	10009	161426	34468	152865	38794	252728	0	0	0	0	9883475	918	6	2292	4008	0	0	0	0.001	4103899	1615714975	161235	0	0	0	1615714975	1626	4014	77589	1933719	0.000	0.000	NaN	9883475
		2	1484	162707	36437	183097	65003	246577	0	0	0	0	1470840	2740	147	483	1320	0	0	0	0.009	1401514	241457447	166444	0	0	0	241457447	2740	147	109637	145315	0.000	0.000	NaN	1470840
		3	453	145354	23845	134804	60046	217561	0	0	0	0	448138	2266	54	432	51	0	0	0	0.028	432010	65845243	144985	0	0	0	65845243	2266	105	0.398	49782	0.000	0.000	NaN	448138
		4	789	159111	26637	154277	86736	223419	0	0	0	0	785235	1738	165	468	606	0	0	0	0.016	765676	125538782	157036	0	0	0	125538782	1738	771	52322	78871	0.000	0.000	NaN	785235
		5	1436	153549	24442	153051	95873	233315	0	0	0	0	1419074	952	2304	174	1359	0	0	0	0.009	1363285	220496709	151944	0	0	0	220496709	1018	2304	94544	121257	0.000	0.000	NaN	1419074
		6	754	138730	27919	136220	76710	218427	0	0	0	0	736075	1501	3766	642	246	0	0	0	0.017	674547	104602469	136424	0	0	0	104602469	1501	3973	17871	133690	0.000	0.000	NaN	736075
		7	1653	155925	28348	153934	69102	221502	0	0	0	0	1629296	2368	2128	699	1422	0	0	0	0.008	1584514	257743774	156679	0	0	0	257743774	2368	3550	63823	111003	0.000	0.000	NaN	1629296
		8	605	146778	27912	145624	65281	212721	0	0	0	0	599370	3088	1485	90	585	0	0	0	0.021	591883	88800700	145646	0	0	0	88800700	3088	2070	81254	35773	0.000	0.000	NaN	599370
		9	610	175674	31435	174319	105991	244268	0	0	0	0	604138	1282	1074	288	525	0	0	0	0.021	598806	107161099	174246	0	0	0	107161099	1282	1599	61252	22045	0.000	0.000	NaN	604138
		10	606	178156	36281	144144	97638	251257	0	0	0	0	597272	1027	1731	213	546	0	0	0	0.021	586076	107962708	176931	0	0	0	107962708	1027	2277	68689	15852	0.000	0.000	NaN	597272	8289438	83.8717
15055_VAPA_rescue_8000X_0031	1	1	8199	138062	30677	127567	19543	245290	0	0	0	0	8109562	648	402	1806	3180	0	0	0	0.002	3199643	1131969063	134913	0	0	0	1131969063	1470	402	96352	1804314	0.000	0.000	NaN	8109562
		2	790	128966	17683	131770	82200	180954	0	0	0	0	783018	835	2816	483	576	0	0	0	0.016	751708	101882995	129368	0	0	0	101882995	835	2816	129981	86498	0.000	0.000	NaN	783018
		3	953	135764	33762	119519	43348	221428	0	0	0	0	946212	1891	594	423	822	0	0	0	0.013	924453	129383332	135471	0	0	0	129383332	1891	594	117230	69765	0.000	0.000	NaN	946212
		4	154	164737	29146	156987	96810	224655	0	0	0	0	147372	2317	1471	30	141	0	0	0	0.089	144156	25369431	162061	0	0	0	25369431	2317	1471	102011	13332	0.000	0.000	NaN	147372
		5	827	141917	31416	135920	58788	231242	0	0	0	0	816392	2335	1702	63	795	0	0	0	0.016	795566	117365398	141799	0	0	0	117365398	2335	2497	87839	48984	0.000	0.000	NaN	816392	2692994	33.2076
15055_VAPA_rescue_8000X_0032	1	1	10543	146492	34111	143104	18575	243871	0	0	0	0	10364440	288	420	3420	3282	0	0	0	0.001	4219771	1544467671	146441	0	0	0	1544467671	354	594	139151	2042262	0.000	0.000	NaN	10364440
		2	1787	141922	29138	155698	61151	226367	0	0	0	0	1753830	2559	986	1062	1323	0	0	0	0.007	1690899	253614475	143492	0	0	0	253614475	2559	986	128517	169062	0.000	0.000	NaN	1753830
		3	1186	134367	34091	136907	50624	218597	0	0	0	0	1179426	3495	2316	207	1113	0	0	0	0.011	1119133	159359278	135221	0	0	0	159359278	3495	3429	83999	150347	0.000	0.000	NaN	1179426
		4	1172	128551	24124	138163	71270	202494	0	0	0	0	1162577	2472	3354	942	390	0	0	0	0.011	960187	150662185	129654	0	0	0	150662185	2472	3354	168830	311133	0.000	0.000	NaN	1162577	4095833	39.5181
15055_VAPA_rescue_8000X_0033	1	1	9397	142495	29137	138092	43903	228672	0	0	0	0	9343536	88	1276	3764	2184	0	0	0	0.001	3884945	1339025108	142339	0	0	0	1339025108	108	1660	163244	1815919	0.000	0.000	NaN	9343536
		2	1354	131089	36092	128859	25993	232533	0	0	0	0	1342483	2940	1580	896	940	0	0	0	0.009	1298621	177493978	134131	0	0	0	177493978	2940	1580	133627	115863	0.000	0.000	NaN	1342483
		3	2179	157531	30173	155425	67683	245247	0	0	0	0	2157152	724	1224	2088	308	0	0	0	0.006	2096447	343260320	156231	0	0	0	343260320	724	1344	174855	184256	0.000	0.000	NaN	2157152
		4	666	144972	24676	152415	63353	205408	0	0	0	0	630681	468	2268	500	356	0	0	0	0.021	613788	96551452	145863	0	0	0	96551452	468	2268	144549	48676	0.000	0.000	NaN	630681
		5	418	161064	28294	192911	88205	214345	0	0	0	0	412090	1116	2712	356	200	0	0	0	0.031	408333	67324585	165127	0	0	0	67324585	1116	2712	150673	14485	0.000	0.000	NaN	412090
		6	668	153257	21683	159895	89354	210960	0	0	0	0	648455	1536	2928	564	260	0	0	0	0.020	621044	102375569	153374	0	0	0	102375569	1536	2928	155251	56478	0.000	0.000	NaN	648455
		7	304	141194	24356	148468	67822	195657	0	0	0	0	292622	2300	3280	268	72	0	0	0	0.045	277503	42922890	141702	0	0	0	42922890	2300	3280	164962	35508	0.000	0.000	NaN	292622
		8	1005	145656	25934	133301	70240	211232	0	0	0	0	995119	3316	2632	536	780	0	0	0	0.013	946412	146384023	143876	0	0	0	146384023	3316	3412	55504	123329	0.000	0.000	NaN	995119	6478602	69.3378
15055_VAPA_rescue_8000X_0034	1	1	8701	162739	37729	145965	27140	255	0	0	0	0	8605071	600	546	2862	2802	0	0	0	0.001	3680153	1415987892	159765	0	0	0	1415987892	654	3246	43216	1484755	0.000	0.000	NaN	8605071
		2	1640	174151	26601	163257	91518	243925	0	0	0	0	1631231	1456	764	1202	996	0	0	0	0.008	1561032	285607211	173898	0	0	0	285607211	1456	1760	39646	91148	0.000	0.000	NaN	1631231
		3	932	151499	29898	156245	71540	231573	0	0	0	0	924213	668	2046	592	692	0	0	0	0.014	910674	141196886	149848	0	0	0	141196886	668	2738	49453	46159	0.000	0.000	NaN	924213
		4	208	154159	16318	139875	119655	190081	0	0	0	0	205133	952	3318	202	20	0	0	0	0.062	202988	32065084	153993	0	0	0	32065084	952	3338	5654	8070	0.000	0.000	NaN	205133
		5	1127	161589	29626	169245	90071	229374	0	0	0	0	1118310	1234	3002	1048	348	0	0	0	0.011	1104268	182110903	161116	0	0	0	182110903	1234	3350	18369	49468	0.000	0.000	NaN	1118310
		6	835	152334	32992	146345	58186	225982	0	0	0	0	825829	2296	2360	514	628	0	0	0	0.015	811529	127198906	151777	0	0	0	127198906	2296	2988	50701	46820	0.000	0.000	NaN	825829
		7	329	153209	28964	148864	83007	216282	0	0	0	0	324546	3183	1320	120	297	0	0	0	0.039	320326	50405722	150182	0	0	0	50405722	3183	1617	67999	20350	0.000	0.000	NaN	324546
		8	484	153940	18544	143925	104322	220189	0	0	0	0	480395	3351	743	72	462	0	0	0	0.026	464186	74506757	153388	0	0	0	74506757	3351	1205	84437	53235	0.000	0.000	NaN	480395
		9	438	137997	17581	126964	80000	183200	0	0	0	0	430109	585	2951	168	342	0	0	0	0.030	381035	60442702	137701	0	0	0	60442702	585	2951	116162	83142	0.000	0.000	NaN	430109	5939766	69.0263
15055_VAPA_rescue_8000X_0037	1	1	9452	149945	31875	136725	45490	249473	0	0	0	0	9332947	414	714	3306	2574	0	0	0	0.001	3802055	1417283374	148596	0	0	0	1417283374	540	882	142244	1776094	0.000	0.000	NaN	9332947
		2	2820	153983	30419	170238	60055	232575	0	0	0	0	2745710	414	750	1344	1386	0	0	0	0.005	1425237	434232455	153841	0	0	0	434232455	648	2136	67213	1034846	0.000	0.000	NaN	2745710
		3	1274	153460	18954	145016	102144	198841	0	0	0	0	1258406	1074	2690	1134	408	0	0	0	0.010	1205164	195508042	152580	0	0	0	195508042	1074	2690	160212	80772	0.000	0.000	NaN	1258406
		4	459	143145	15284	136779	113292	190876	0	0	0	0	455317	2583	3152	441	96	0	0	0	0.028	451328	65703371	141843	0	0	0	65703371	2583	3152	167719	18641	0.000	0.000	NaN	455317
		5	1323	150921	24913	150098	80373	229742	0	0	0	0	1305902	3229	2282	447	1011	0	0	0	0.010	1076235	199668222	149983	0	0	0	199668222	3229	3293	69949	301476	0.000	0.000	NaN	1305902
		6	276	125007	35100	128981	39565	199081	0	0	0	0	271435	2470	1521	246	105	0	0	0	0.047	267471	34502051	128893	0	0	0	34502051	2470	1521	156886	21838	0.000	0.000	NaN	271435	6036770	64.6824
15055_VAPA_rescue_6000X_0036_2 pack	2	1	8457	133497	31815	140552	0	237501	0	0	0	0	8305224	1050	564	1908	3270	0	0	0	0.002	3346994	1128980240	133242	0	0	0	1128980240	1500	570	104111	1862227	0.000	0.000	NaN	8305224
		2	1644	137524	33497	120531	59224	232646	0	0	0	0	1630460	1044	1061	285	1521	0	0	0	0.008	1526461	226089313	132970	0	0	0	226089313	1200	2582	85152	237744	0.000	0.000	NaN	1630460
		3	1205	122242	33893	132862	46279	216127	0	0	0	0	1192252	2268	927	642	957	0	0	0	0.011	1152394	147301339	120697	0	0	0	147301339	2268	927	123856	119767	0.000	0.000	NaN	1192252
		4	523	135467	26707	153179	43035	201000	0	0	0	0	514555	2910	1956	81	486	0	0	0	0.025	486592	70849027	137461	0	0	0	70849027	2910	2442	87173	73456	0.000	0.000	NaN	514555
		5	673	118163	28733	117708	51263	198535	0	0	0	0	666121	1566	3316	465	462	0	0	0	0.019	655491	79524026	115368	0	0	0	79524026	1566	3316	135185	40898	0.000	0.000	NaN	666121	4003388	48.2033

## Sheet: ER VAPA FFAT mutant
Image number	Vacuole size		Area	Mean	StdDEV	Mode	Min	Max	X	Y	XY	YM	Perimeter	BX	BY	Width	Height	Major	Minor	Angle	Circ.	Feret	IntDen	Median	Skew	Kurt	%Area	RawIntDen	FeretX	FeretY	FeretAngle	MinFeret	AR	Round	Solidarity	Length		% host organalle covering PVM
15059_VAPA_FFAT_mutant-RH_10kX_0012	1	1	8325	149714	36764	161836	48507	254999	0	0	0	0	8249698	1476	240	1980	3162	0	0	0	0.002	3372646	1246373190	147100	0	0	0	1246373190	1764	3402	68501	1720282	0.000	0.000	NaN	8249698
		2	1010	142806	25747	132887	70738	229048	0	0	0	0	1000567	3150	482	363	894	0	0	0	0.013	954005	144234330	140619	0	0	0	144234330	3150	482	110430	118469	0.000	0.000	NaN	1000567		12.1285
15059_VAPA_FFAT_mutant-RH_10kX_0017	1	1	8590	137042	46261	121432	29301	255	0	0	0	0	8535815	416	700	3376	1988	0	0	0	0.001	3638743	1177193827	130718	0	0	0	1177193827	448	2416	25945	1604860	0.000	0.000	NaN	8535815		0
15059_VAPA_FFAT_mutant-RH_10kX_0018	1	1	10088	149689	39096	163634	33298	255	0	0	0	0	9955115	552	228	3360	3222	0	0	0	0.001	3915164	1510067173	150992	0	0	0	1510067173	924	234	130525	1864482	0.000	0.000	NaN	9955115
		2	94	154602	17624	143776	112000	186974	0	0	0	0	89076	2136	964	72	48	0	0	0	0.149	86533	14532606	154736	0	0	0	14532606	2136	964	146310	12303	0.000	0.000	NaN	89076
		3	69	88649	16460	79873	43063	138731	0	0	0	0	65314	3548	3148	44	48	0	0	0	0.203	65115	6116811	87406	0	0	0	6116811	3548	3196	47490	3440	0.000	0.000	NaN	65314
		4	54	83289	13332	75699	60362	113064	0	0	0	0	52492	2876	3436	52	4	0	0	0	0.246	52154	4497604	84428	0	0	0	4497604	2876	3440	4399	3322	0.000	0.000	NaN	52492
		5	53	81585	24585	102873	38000	129000	0	0	0	0	52000	2692	3420	52	0	0	0	0	0.246	52000	4324000	88000	0	0	0	4324000	2692	3420	0.000	0.000	0.000	0.000	NaN	52000	258882	2.60049
15059_VAPA_FFAT_mutant-RH_10kX_0022	1	1	9119	166840	38998	179945	49501	255	0	0	0	0	8927972	1362	276	2274	3450	0	0	0	0.001	3923803	1521410910	171295	0	0	0	1521410910	1566	3720	61005	1489957	0.000	0.000	NaN	8927972
		2	575	131660	14307	132280	94025	170836	0	0	0	0	567748	2118	3049	300	459	0	0	0	0.022	548344	75704427	132161	0	0	0	75704427	2118	3508	56832	50422	0.000	0.000	NaN	567748		6.3592
15059_VAPA_FFAT_mutant-RH_6000X_0002	1	1	8771	158351	39227	166001	45011	255	0	0	0	0	8642321	1134	492	2508	3042	0	0	0	0.001	3609308	1388897598	158231	0	0	0	1388897598	1254	3462	49585	1461001	0.000	0.000	NaN	8642321		0
15059_VAPA_FFAT_mutant-RH_6000X_0004	1	1	7280	148042	35594	156616	0	254562	0	0	0	0	7188699	536	1362	3032	1220	0	0	0	0.002	3051452	1077742963	150838	0	0	0	1077742963	536	2494	6473	1105792	0.000	0.000	NaN	7188699
		2	290	172851	19234	163819	130775	229713	0	0	0	0	274994	768	1718	216	148	0	0	0	0.048	261840	50126717	170874	0	0	0	50126717	768	1866	34418	25347	0.000	0.000	NaN	274994		3.82537
15059_VAPA_FFAT_mutant-RH_6000X_0008	1	1	6459	144063	37866	152159	42245	248383	0	0	0	0	6363723	972	740	1296	2560	0	0	0	0.002	2575879	930503373	143809	0	0	0	930503373	1316	740	99024	1247620	0.000	0.000	NaN	6363723
		2	110	149025	14988	145946	112007	185951	0	0	0	0	108669	2234	1891	9	108	0	0	0	0.117	108374	16392753	150098	0	0	0	16392753	2234	1999	85236	4478	0.000	0.000	NaN	108669
		3	41	96443	11137	86898	77675	118034	0	0	0	0	39086	1655	3298	36	15	0	0	0	0.337	39000	3954163	94537	0	0	0	3954163	1655	3313	22620	2235	0.000	0.000	NaN	39086	147755	2.32183
15059_VAPA_FFAT_mutant-RH_6000X_0011	1	1	8841	143760	44804	150765	0	254758	0	0	0	0	8667896	1158	678	2130	3096	0	0	0	0.001	3292382	1270985253	148624	0	0	0	1270985253	1680	3762	66705	1851873	0.000	0.000	NaN	8667896
		2	243	88959	18908	81448	48178	145518	0	0	0	0	213981	1436	3568	148	144	0	0	0	0.067	206495	21616948	87221	0	0	0	21616948	1436	3568	135785	12828	0.000	0.000	NaN	213981
		3	115	127558	24750	107469	69511	183164	0	0	0	0	109745	1308	2036	44	100	0	0	0	0.120	109252	14669212	125093	0	0	0	14669212	1308	2136	66251	5909	0.000	0.000	NaN	109745
		4	81	132309	39770	87947	67000	210000	0	0	0	0	80000	1220	2432	0	80	0	0	0	0.159	80000	10717000	124000	0	0	0	10717000	1220	2432	90000	0.000	0.000	0.000	NaN	80000	403726	4.65772
15059_VAPA_FFAT_mutant-RH_6000X_0013	1	1	8559	170829	40234	174214	26479	255	0	0	0	0	8450819	636	138	3402	1962	0	0	0	0.002	3631433	1462122504	173780	0	0	0	1462122504	648	576	158990	1443010	0.000	0.000	NaN	8450819		0
15059_VAPA_FFAT_mutant-RH_6000X_0020	1	1	7920	189535	19028	182778	133558	254136	0	0	0	0	7818191	462	1362	3132	1668	0	0	0	0.002	3219155	1501114814	188265	0	0	0	1501114814	462	2286	13363	1583834	0.000	0.000	NaN	7818191		0
15059_VAPA_FFAT_mutant-RH_8000X_0001	1	1	9662	149639	49451	163404	4212	255	0	0	0	0	9549056	216	696	3750	2142	0	0	0	0.001	3895350	1445814176	154119	0	0	0	1445814176	264	882	161872	1758859	0.000	0.000	NaN	9549056		0
15059_VAPA_FFAT_mutant-RH_8000X_0006	1	1	8688	134319	34399	135193	20278	249214	0	0	0	0	8467994	532	772	3152	2144	0	0	0	0.002	3637857	1166963199	134222	0	0	0	1166963199	572	876	148809	1183278	0.000	0.000	NaN	8467994
		2	111	121360	21169	98521	70234	177514	0	0	0	0	105527	3418	2513	90	54	0	0	0	0.125	104957	13471006	122895	0	0	0	13471006	3418	2513	149036	4236	0.000	0.000	NaN	105527
		3	195	125855	19159	131402	77728	176938	0	0	0	0	185428	3205	2435	174	51	0	0	0	0.071	181320	24541805	127000	0	0	0	24541805	3205	2435	163664	12531	0.000	0.000	NaN	185428	290955	3.43594
15059_VAPA_FFAT_mutant-RH_8000X_0007	1	1	9530	130478	41673	133842	3071	248326	0	0	0	0	9410721	372	234	3174	2928	0	0	0	0.001	3843786	1243450985	131503	0	0	0	1243450985	408	2820	41203	1702523	0.000	0.000	NaN	9410721
		2	447	128602	34861	127368	29461	206593	0	0	0	0	439753	3228	1672	212	380	0	0	0	0.029	435137	57485303	130191	0	0	0	57485303	3228	2052	60843	26798	0.000	0.000	NaN	439753
		3	65	89262	26932	120931	49038	135243	0	0	0	0	57815	360	2460	16	56	0	0	0	0.244	58241	5802052	79076	0	0	0	5802052	360	2516	74055	3795	0.000	0.000	NaN	57815	497568	5.28725
15059_VAPA_FFAT_mutant-RH_8000X_0009	1	1	8924	208688	25074	209678	0	255	0	0	0	0	8700929	1146	18	1590	3516	0	0	0	0.001	3523002	1862335702	209212	0	0	0	1862335702	1956	3534	86387	1573346	0.000	0.000	NaN	8700929		0
15059_VAPA_FFAT_mutant-RH_8000X_0010	1	1	8439	152062	34355	145028	47939	252505	0	0	0	0	8319590	1362	18	1692	3378	0	0	0	0.002	3381068	1283248358	150017	0	0	0	1283248358	2112	3396	87559	1667668	0.000	0.000	NaN	8319590
		2	165	161480	24702	151014	111384	235867	0	0	0	0	161810	3060	1460	8	160	0	0	0	0.079	160050	26644233	157578	0	0	0	26644233	3064	1460	91432	5712	0.000	0.000	NaN	161810
		3	111	173620	16154	156910	146010	213245	0	0	0	0	108983	3056	1196	12	108	0	0	0	0.117	108665	19271834	171317	0	0	0	19271834	3056	1196	96340	5084	0.000	0.000	NaN	108983
		4	83	155470	26226	166516	92274	196990	0	0	0	0	75534	3024	1692	48	56	0	0	0	0.183	73756	12903970	163488	0	0	0	12903970	3024	1748	49399	7863	0.000	0.000	NaN	75534
		5	506	183938	26975	182240	96532	254952	0	0	0	0	491786	1348	752	64	472	0	0	0	0.026	476319	93072869	186438	0	0	0	93072869	1348	1224	82278	12389	0.000	0.000	NaN	491786	838113	10.074
15059_VAPA_FFAT_mutant-RH_8000X_0015	1	1	10568	212007	16987	207067	163767	255	0	0	0	0	10452128	390	114	3582	3354	0	0	0	0.001	4392869	2240486310	211072	0	0	0	2240486310	432	3234	42010	1730546	0.000	0.000	NaN	10452128		0
15059_VAPA_FFAT_mutant-RH_8000X_0016	1	1	9421	139753	38920	143904	0	248077	0	0	0	0	9283875	456	438	3324	2676	0	0	0	0.001	3789441	1316613162	139568	0	0	0	1316613162	606	2994	35527	1766523	0.000	0.000	NaN	9283875
		2	325	136245	26546	120742	38179	203952	0	0	0	0	318804	2640	440	316	16	0	0	0	0.040	316101	44279534	137358	0	0	0	44279534	2640	456	1450	11218	0.000	0.000	NaN	318804
		3	192	169508	20364	166176	128558	220713	0	0	0	0	184339	1320	1072	112	144	0	0	0	0.071	182428	32545583	168136	0	0	0	32545583	1320	1216	52125	8069	0.000	0.000	NaN	184339
		4	240	131250	35993	127700	64078	201522	0	0	0	0	233058	2416	484	220	68	0	0	0	0.056	230269	31499897	132452	0	0	0	31499897	2416	552	17176	14201	0.000	0.000	NaN	233058	736201	7.92989
15060_VAPA_FFAT_10kX_0017	1	1	6459	114187	42095	110477	0	253651	0	0	0	0	6356039	738	444	1572	2484	0	0	0	0.002	2688107	737531509	114053	0	0	0	737531509	966	456	113131	1240906	0.000	0.000	NaN	6356039
		2	207	90506	21108	65074	42	142974	0	0	0	0	196099	904	436	180	64	0	0	0	0.068	191039	18734784	90000	0	0	0	18734784	904	500	19573	15410	0.000	0.000	NaN	196099
		3	112	133206	19495	142930	77401	171381	0	0	0	0	101922	1569	2699	51	87	0	0	0	0.135	100846	14919119	133366	0	0	0	14919119	1569	2699	120379	5926	0.000	0.000	NaN	101922	298021	4.68878
15060_VAPA_FFAT_6000X_0001	1	1	8077	198946	20348	203840	36559	244948	0	0	0	0	8008730	474	1284	3282	1572	0	0	0	0.002	3297954	1606887854	200223	0	0	0	1606887854	474	2088	174362	1468930	0.000	0.000	NaN	8008730		0
15060_VAPA_FFAT_6000X_0013	1	1	9137	147150	37416	156704	0	254706	0	0	0	0	9039941	630	672	2988	2844	0	0	0	0.001	3780729	1344509305	150178	0	0	0	1344509305	738	780	135964	1567856	0.000	0.000	NaN	9039941
		2	281	125043	28389	110317	67062	204619	0	0	0	0	265515	1472	632	248	36	0	0	0	0.050	248032	35136947	117931	0	0	0	35136947	1472	632	179076	36000	0.000	0.000	NaN	265515		2.93713
15060_VAPA_FFAT_6000X_0019	1	1	6393	131028	33630	124598	38930	255	0	0	0	0	6286971	1212	618	1206	2484	0	0	0	0.002	2532256	837663553	127478	0	0	0	837663553	1650	618	101203	1198402	0.000	0.000	NaN	6286971
		2	281	121282	20453	124280	75132	178686	0	0	0	0	274308	1350	731	159	222	0	0	0	0.047	273066	34080160	123564	0	0	0	34080160	1350	953	54389	6314	0.000	0.000	NaN	274308		4.36312
15060_VAPA_FFAT_6000X_0021	1	1	8351	144522	34489	137197	30781	255	0	0	0	0	8266966	378	990	3222	2028	0	0	0	0.002	3591194	1206899295	141085	0	0	0	1206899295	408	1104	152108	1372938	0.000	0.000	NaN	8266966		0
15060_VAPA_FFAT_8000X_0002	1	1	10353	138728	41305	137959	0	255	0	0	0	0	10267953	150	606	3780	2850	0	0	0	0.001	4057424	1436247729	137431	0	0	0	1436247729	198	2742	24367	2257607	0.000	0.000	NaN	10267953		0
15060_VAPA_FFAT_8000X_0004	1	1	10131	203886	24170	207939	0	242517	0	0	0	0	10035076	972	174	2790	3726	0	0	0	0.001	4297223	2065573426	206379	0	0	0	2065573426	1230	3810	57197	1798033	0.000	0.000	NaN	10035076
		2	770	210836	7870	214517	188660	234154	0	0	0	0	766428	1756	891	513	567	0	0	0	0.016	764629	162343750	210599	0	0	0	162343750	1756	1458	47862	20448	0.000	0.000	NaN	766428		7.63749
15060_VAPA_FFAT_8000X_0005	1	1	10614	127503	46551	130663	0	254371	0	0	0	0	10524799	150	468	3780	3162	0	0	0	0.001	4352184	1353315874	129832	0	0	0	1353315874	162	906	149971	1912408	0.000	0.000	NaN	10524799
		2	328	73958	37128	82913	0	173272	0	0	0	0	319743	308	560	284	140	0	0	0	0.040	316632	24258270	72638	0	0	0	24258270	308	700	26241	16172	0.000	0.000	NaN	319743
		3	389	118697	36149	109737	37024	216875	0	0	0	0	380574	3796	2632	100	360	0	0	0	0.034	373631	46173266	112501	0	0	0	46173266	3796	2632	105524	24807	0.000	0.000	NaN	380574	700317	6.65397
15060_VAPA_FFAT_8000X_0006	1	1	10953	136207	40386	139032	0.169	255	0	0	0	0	10798773	180	168	3618	3372	0	0	0	0.001	4364871	1491871289	139033	0	0	0	1491871289	258	3186	41601	2048263	0.000	0.000	NaN	10798773
		2	331	79160	22107	63956	20368	141	0	0	0	0	325441	168	2896	64	304	0	0	0	0.039	305287	26201867	79370	0	0	0	26201867	204	2896	95262	51285	0.000	0.000	NaN	325441
		3	114	111310	32302	118225	29681	208869	0	0	0	0	110825	1080	1588	84	72	0	0	0	0.117	110635	12689365	114069	0	0	0	12689365	1080	1660	40601	2973	0.000	0.000	NaN	110825
		4	138	140466	27424	128644	84314	207000	0	0	0	0	126929	3436	2136	92	88	0	0	0	0.108	127311	19384267	138215	0	0	0	19384267	3436	2224	43727	4460	0.000	0.000	NaN	126929	563195	5.21536
15060_VAPA_FFAT_8000X_0007	1	1	8930	139629	41956	125010	0	255	0	0	0	0	8858127	648	696	3088	2624	0	0	0	0.001	3375417	1246890709	137933	0	0	0	1246890709	648	2852	29147	2094631	0.000	0.000	NaN	8858127
		2	706	138245	30893	129803	40543	213	0	0	0	0	694362	1508	788	552	384	0	0	0	0.018	672428	97600758	139374	0	0	0	97600758	1508	1172	34824	58980	0.000	0.000	NaN	694362
		3	161	102970	28449	91819	41770	174541	0	0	0	0	157773	1180	1367	81	132	0	0	0	0.081	154871	16578166	101189	0	0	0	16578166	1180	1499	58465	11913	0.000	0.000	NaN	157773	852135	9.61981
15060_VAPA_FFAT_8000X_0008	1	12	8664	157114	27626	166868	60226	250472	0	0	0	0	8485481	990	474	2298	3054	0	0	0	0.002	3529597	1361235196	156772	0	0	0	1361235196	1308	3468	56580	1595869	0.000	0.000	NaN	8485481		0
15060_VAPA_FFAT_8000X_0011	1	1	8776	144882	43223	150361	12578	255	0	0	0	0	8676603	258	1218	3540	1830	0	0	0	0.001	3623627	1271486827	148279	0	0	0	1271486827	258	2754	12333	1627070	0.000	0.000	NaN	8676603		0
15060_VAPA_FFAT_8000X_0012	1	1	10742	132482	46666	122264	0.465	255000	0	0	0	0	10631591	180	552	3858	3150	0	0	0	0.001	4127429	1423118013	130001	0	0	0	1423118013	486	3318	32835	2156016	0.000	0.000	NaN	10631591		0
15060_VAPA_FFAT_8000X_0020	1	1	11439	126887	43872	123018	0	255	0	0	0	0	11321517	228	84	3570	3948	0	0	0	0.001	5012784	1451462743	124856	0	0	0	1451462743	324	156	132089	1660194	0.000	0.000	NaN	11321517
		2	117	67482	31103	62043	1543	138001	0	0	0	0	110607	312	116	88	64	0	0	0	0.120	108812	7895401	69693	0	0	0	7895401	312	180	36027	11160	0.000	0.000	NaN	110607
		3	444	118138	15197	113037	80064	178790	0	0	0	0	432555	2084	3320	352	244	0	0	0	0.030	428299	52453262	118146	0	0	0	52453262	2084	3320	145271	19791	0.000	0.000	NaN	432555
		4	198	107943	29775	121287	26481	160202	0	0	0	0	189939	2804	3776	156	96	0	0	0	0.069	183172	21372709	111102	0	0	0	21372709	2804	3776	148392	23320	0.000	0.000	NaN	189939	733101	6.47529
15060_VAPA_FFAT_8000X_0022	1	1	8966	139766	43289	140066	0.254	255	0	0	0	0	8846266	186	1242	3516	2142	0	0	0	0.001	3686813	1253140743	138403	0	0	0	1253140743	210	1608	159619	1358308	0.000	0.000	NaN	8846266		0
15060_VAPA_FFAT_8000X_0023	1	1	7524	155349	36959	148862	21770	255	0	0	0	0	7445471	1092	570	1644	2844	0	0	0	0.002	2909103	1168848435	155077	0	0	0	1168848435	1314	570	102144	1596264	0.000	0.000	NaN	7445471
		2	115	148659	30255	167114	68718	203062	0	0	0	0	102683	1204	2956	44	84	0	0	0	0.137	94826	17095739	151796	0	0	0	17095739	1204	2956	117646	17326	0.000	0.000	NaN	102683
		3	54	107289	22235	116852	56784	152000	0	0	0	0	45287	1264	3208	32	28	0	0	0	0.331	42521	5793599	108477	0	0	0	5793599	1264	3208	138814	7526	0.000	0.000	NaN	45287	147970	1.98738
15060_VAPA_FFAT_8000X_0028	1	1	9723	135712	54082	142934	0	254990	0	0	0	0	9566633	564	132	3060	3222	0	0	0	0.001	3810231	1319527413	140026	0	0	0	1319527413	606	3114	44234	1814975	0.000	0.000	NaN	9566633		0

## Sheet: Mito VAPA rescue
Image number	Vacuole size		Area	Mean	StdDEV	Mode	Min	Max	X	Y	XY	YM	Perimeter	BX	BY	Width	Height	Major	Minor	Angle	Circ.	Feret	IntDen	Median	Skew	Kurt	%Area	RawIntDen	FeretX	FeretY	FeretAngle	MinFeret	AR	Round	Solidarity	Length		% host organalle covering PVM
15055_VAPA_rescue_10kX_0019	1	1	10397	160783	28007	155017	67	249449	0	0	0	0	10300698	990	138	2892	3828	0	0	0	0.001	4289799	1671656264	158	0	0	0	1671656264	1464	3966	60782	1959132	0.000	0.000	NaN	10300698		0
15055_VAPA_rescue_10kX_0038	1	1	11163	152126	42666	159672	25855	255	0	0	0	0	11010331	126	390	3768	3462	0	0	0	0.001	4717023	1698178741	152377	0	0	0	1698178741	240	606	139747	1585354	0.000	0.000	NaN	11010331		0
15055_VAPA_rescue_12kX_0022	1	1	9314	136167	40024	125306	15277	255	0	0	0	0	9219741	264	708	3246	2532	0	0	0	0.001	3715706	1268258687	132112	0	0	0	1268258687	276	1092	149211	2038247	0.000	0.000	NaN	9219741
		2	709	125584	28851	137965	42552	192865	0	0	0	0	696673	3450	2058	60	690	0	0	0	0.018	692604	89038864	125368	0	0	0	89038864	3450	2058	94970	26774	0.000	0.000	NaN	696673
		3	1510	130811	42288	152994	3628	229220	0	0	0	0	1485135	2334	816	972	1038	0	0	0	0.009	1422051	197524782	135926	0	0	0	197524782	2334	816	133119	183495	0.000	0.000	NaN	1485135
		4	1527	103679	31786	109015	0.359	222000	0	0	0	0	1490444	894	684	1422	126	0	0	0	0.009	1422620	158317876	102465	0	0	0	158317876	894	756	178308	116734	0.000	0.000	NaN	1490444
		5	182	119046	28776	126050	70986	176577	0	0	0	0	180176	330	1368	78	162	0	0	0	0.070	179800	21666339	122047	0	0	0	21666339	330	1368	115710	5006	0.000	0.000	NaN	180176
		6	355	111452	25753	99472	47186	166166	0	0	0	0	342526	420	1560	138	288	0	0	0	0.038	319356	39565492	112325	0	0	0	39565492	420	1560	115602	58505	0.000	0.000	NaN	342526
		7	1201	132106	26995	120641	49496	198176	0	0	0	0	1163990	636	1980	858	726	0	0	0	0.011	1123940	158659481	131734	0	0	0	158659481	636	1980	139764	79504	0.000	0.000	NaN	1163990
		8	1255	130697	35444	141865	51586	230051	0	0	0	0	1201973	1590	2736	1056	474	0	0	0	0.011	1155058	164024768	129685	0	0	0	164024768	1590	2742	156098	62434	0.000	0.000	NaN	1201973	6560917	71.1616
15055_VAPA_rescue_6000X_0000	1	1	8262	146755	39586	145703	27527	242851	0	0	0	0	8154796	558	1038	3192	2052	0	0	0	0.002	3416314	1212487144	148	0	0	0	1212487144	558	2424	22511	1295386	0.000	0.000	NaN	8154796
		2	1469	164414	25798	137957	101996	234456	0	0	0	0	1442411	1220	1544	1140	696	0	0	0	0.009	1297690	241524263	163722	0	0	0	241524263	1220	2164	28540	163209	0.000	0.000	NaN	1442411
		3	238	156051	19720	158994	111309	206307	0	0	0	0	232835	3004	2444	180	140	0	0	0	0.055	228035	37140042	158825	0	0	0	37140042	3004	2584	37875	15787	0.000	0.000	NaN	232835	1675246	20.5431
15055_VAPA_rescue_6000X_0002	1	1	9174	133288	36809	132616	17090	243717	0	0	0	0	9057797	108	1170	3810	1962	0	0	0	0.001	3899562	1222782690	130101	0	0	0	1222782690	108	1566	167290	1323919	0.000	0.000	NaN	9057797
		2	686	129843	33542	159321	47174	195544	0	0	0	0	675856	148	1144	332	480	0	0	0	0.019	563929	89072282	133786	0	0	0	89072282	184	1624	58339	161893	0.000	0.000	NaN	675856
		3	472	128284	26510	121915	71912	205950	0	0	0	0	460512	1400	2768	408	164	0	0	0	0.028	432666	60549980	122327	0	0	0	60549980	1400	2788	160560	40976	0.000	0.000	NaN	460512	1136368	12.5457
15055_VAPA_rescue_6000X_0011	1	1	7040	182967	23540	181312	87849	251170	0	0	0	0	6977592	1260	148	2616	1844	0	0	0	0.002	2924481	1288087309	182048	0	0	0	1288087309	1328	1844	31407	1137588	0.000	0.000	NaN	6977592
		2	455	173164	13786	175653	133667	220000	0	0	0	0	447426	3277	1266	333	288	0	0	0	0.029	440265	78789677	173710	0	0	0	78789677	3277	1554	40855	18455	0.000	0.000	NaN	447426		6.41233
15055_VAPA_rescue_6000X_0016	1	1	8177	139655	40820	123001	2211	246655	0	0	0	0	8024611	1326	354	1962	3144	0	0	0	0.002	3448252	1141959645	137361	0	0	0	1141959645	1416	3474	64104	1408844	0.000	0.000	NaN	8024611
		2	439	130304	24145	135193	74429	199374	0	0	0	0	422952	2112	768	192	368	0	0	0	0.031	415076	57203481	129253	0	0	0	57203481	2112	1136	62447	30232	0.000	0.000	NaN	422952
		3	1236	126390	25275	146148	51154	191319	0	0	0	0	1216020	1772	2748	940	744	0	0	0	0.011	1198806	156218255	126095	0	0	0	156218255	1772	3492	38361	61502	0.000	0.000	NaN	1216020
		4	148	87726	47504	0.345	0.000	176498	0	0	0	0	146247	3280	1592	36	140	0	0	0	0.087	144554	12983489	102910	0	0	0	12983489	3280	1592	104421	10236	0.000	0.000	NaN	146247	1785219	22.2468
15055_VAPA_rescue_6000X_0017	1	1	9169	125280	42156	120029	0	255	0	0	0	0	8985353	1236	222	1920	3528	0	0	0	0.001	3640339	1148690719	124408	0	0	0	1148690719	1968	3750	73925	1557853	0.000	0.000	NaN	8985353	0	0
15055_VAPA_rescue_6000X_0018	1	1	8153	132622	43373	142622	0	252673	0	0	0	0	8074433	372	1036	3168	2024	0	0	0	0.002	3338170	1081264838	132949	0	0	0	1081264838	380	2672	18804	1268582	0.000	0.000	NaN	8074433		0
15055_VAPA_rescue_6000X_0020	1	1	8614	152777	28852	137889	42516	238624	0	0	0	0	8557428	58	937	3828	1185	0	0	0	0.001	3847815	1316020102	152511	0	0	0	1316020102	58	1279	174183	1024638	0.000	0.000	NaN	8557428		0
15055_VAPA_rescue_6000X_0027	1	1	8645	144009	35227	155766	0	236653	0	0	0	0	8521843	258	1542	3654	1428	0	0	0	0.001	3661573	1244961508	144989	0	0	0	1244961508	258	2268	6776	1412694	0.000	0.000	NaN	8521843
		2	804	133936	31979	135933	39774	240727	0	0	0	0	780388	1872	1596	750	102	0	0	0	0.017	751175	107684378	134999	0	0	0	107684378	1872	1596	176795	83725	0.000	0.000	NaN	780388
		3	561	118627	30080	111063	46104	188846	0	0	0	0	547365	2772	2616	504	180	0	0	0	0.024	535178	66549921	115938	0	0	0	66549921	2772	2796	19654	38624	0.000	0.000	NaN	547365
		4	256	132681	27544	127786	75000	190992	0	0	0	0	250802	2436	2824	248	24	0	0	0	0.051	249159	33966321	132732	0	0	0	33966321	2436	2848	5528	8979	0.000	0.000	NaN	250802
		5	1035	117093	27375	114998	30219	189219	0	0	0	0	1023766	968	2792	980	176	0	0	0	0.012	995679	121191350	115302	0	0	0	121191350	968	2792	169819	60098	0.000	0.000	NaN	1023766	2602321	30.5371
15055_VAPA_rescue_6000X_0028	1	1	9195	161382	31911	149033	51802	254995	0	0	0	0	9067732	354	726	3462	2340	0	0	0	0.001	3765195	1483911019	160504	0	0	0	1483911019	372	2640	25585	1821176	0.000	0.000	NaN	9067732
		2	821	155192	29328	159218	77803	240000	0	0	0	0	782536	3306	1470	402	648	0	0	0	0.017	759421	127412640	153136	0	0	0	127412640	3306	2118	58570	44087	0.000	0.000	NaN	782536
		3	701	146736	18410	144215	96016	204728	0	0	0	0	690978	1468	2820	648	196	0	0	0	0.018	676993	102861758	146853	0	0	0	102861758	1468	3016	16829	37393	0.000	0.000	NaN	690978	1473514	16.2501
15055_VAPA_rescue_6000X_0039	1	1	8356	137562	40925	140724	0	240972	0	0	0	0	8208648	366	942	3168	2148	0	0	0	0.002	3410629	1149464346	139460	0	0	0	1149464346	408	2634	25979	1474491	0.000	0.000	NaN	8208648
		2	674	128886	37236	116186	57684	216166	0	0	0	0	666920	3223	1518	303	588	0	0	0	0.019	661478	86869130	124251	0	0	0	86869130	3223	2106	62738	23432	0.000	0.000	NaN	666920		8.1246
15055_VAPA_rescue_8000X_0001	1	1	10976	136513	38107	127854	19987	255	0	0	0	0	10832680	180	306	3834	3264	0	0	0	0.001	4442144	1498361259	134828	0	0	0	1498361259	192	3096	32703	2221935	0.000	0.000	NaN	10832680
		2	462	128626	22047	137870	83714	179	0	0	0	0	445790	3066	1830	306	318	0	0	0	0.029	441316	59425082	130714	0	0	0	59425082	3066	2148	46102	23330	0.000	0.000	NaN	445790
		3	489	166533	33285	187844	79003	230846	0	0	0	0	466508	3450	1362	282	348	0	0	0	0.028	447915	81434585	173052	0	0	0	81434585	3450	1710	50981	36303	0.000	0.000	NaN	466508
		4	306	140351	26693	122042	64519	189845	0	0	0	0	287152	3798	1032	138	246	0	0	0	0.047	282064	42947265	139555	0	0	0	42947265	3798	1278	60709	17531	0.000	0.000	NaN	287152	1199450	11.0725
15055_VAPA_rescue_8000X_0003	1	1	8643	137449	35103	139810	0	237816	0	0	0	0	8530188	192	1200	3408	1770	0	0	0	0.001	3429046	1187973112	138835	0	0	0	1187973112	210	1998	171345	1760324	0.000	0.000	NaN	8530188		0
15055_VAPA_rescue_8000X_0005	1	1	8904	155842	32979	151453	1004	238019	0	0	0	0	8809550	180	1266	3612	1926	0	0	0	0.001	3804800	1387614920	156927	0	0	0	1387614920	198	2904	19435	1461116	0.000	0.000	NaN	8809550
		2	1259	135786	20493	121843	85484	179980	0	0	0	0	1231908	414	3024	1188	114	0	0	0	0.010	1190180	170954987	136382	0	0	0	170954987	414	3066	176532	65547	0.000	0.000	NaN	1231908		13.9838
15055_VAPA_rescue_8000X_0006	1	1	11090	141229	43177	133975	0	255	0	0	0	0	10926921	252	306	3744	3450	0	0	0	0.001	4747941	1566233372	140625	0	0	0	1566233372	324	378	135768	1818923	0.000	0.000	NaN	10926921
		2	1887	178162	37275	203217	55654	255	0	0	0	0	1802566	1260	666	1410	1026	0	0	0	0.007	1743782	336190945	182381	0	0	0	336190945	1260	666	143958	158011	0.000	0.000	NaN	1802566		16.4966
15055_VAPA_rescue_8000X_0008	1	1	8984	152251	33802	149776	21776	255	0	0	0	0	8884254	582	570	3060	2802	0	0	0	0.001	3714625	1367820049	152670	0	0	0	1367820049	732	3192	41595	1501895	0.000	0.000	NaN	8884254
		2	1070	157647	26702	141210	74012	245183	0	0	0	0	1032924	1782	2358	774	636	0	0	0	0.013	1001784	168681809	158485	0	0	0	168681809	1782	2994	39410	87863	0.000	0.000	NaN	1032924
		3	1674	169641	19728	184189	112088	243460	0	0	0	0	1655966	2240	578	1440	380	0	0	0	0.008	1446037	283979254	169214	0	0	0	283979254	2240	826	174763	328423	0.000	0.000	NaN	1655966	2688890	30.2658
15055_VAPA_rescue_8000X_0009	1	1	8741	137601	35709	139813	22388	241011	0	0	0	0	8562968	402	1260	3234	1968	0	0	0	0.001	3309793	1202772516	137264	0	0	0	1202772516	414	1596	162813	1755124	0.000	0.000	NaN	8562968
		2	1356	122737	25383	131239	31037	196000	0	0	0	0	1341095	2691	2387	957	822	0	0	0	0.009	1261560	166431094	123210	0	0	0	166431094	2691	3209	40660	190239	0.000	0.000	NaN	1341095
		3	1362	139846	33848	135689	50850	229605	0	0	0	0	1348922	1474	1376	1263	288	0	0	0	0.009	1295420	190470465	136246	0	0	0	190470465	1474	1376	167155	133811	0.000	0.000	NaN	1348922	2690017	31.4145
15055_VAPA_rescue_8000X_0010	1	1	10696	118033	48278	106597	0	251511	0	0	0	0	10569811	204	630	3816	3078	0	0	0	0.001	4470193	1262479022	115075	0	0	0	1262479022	234	954	144561	1728112	0.000	0.000	NaN	10569811		0
15055_VAPA_rescue_8000X_0013	1	1	9828	132868	33594	133231	0	248052	0	0	0	0	9684851	270	552	3336	2802	0	0	0	0.001	3710164	1305824491	133374	0	0	0	1305824491	576	768	139328	2108658	0.000	0.000	NaN	9684851
		2	1094	143404	32647	136944	61734	222853	0	0	0	0	1072058	2058	588	846	612	0	0	0	0.012	1044155	156884231	141886	0	0	0	156884231	2058	588	144118	73090	0.000	0.000	NaN	1072058
		3	907	142475	26315	147766	62011	205966	0	0	0	0	902214	3534	2088	42	894	0	0	0	0.014	894986	129224848	143894	0	0	0	129224848	3534	2982	87310	37418	0.000	0.000	NaN	902214
		4	316	119215	40632	101308	12027	209915	0	0	0	0	309342	198	1164	84	288	0	0	0	0.041	300000	37672041	118768	0	0	0	37672041	198	1452	73740	31440	0.000	0.000	NaN	309342
		5	295	111789	20112	96102	54669	163458	0	0	0	0	287990	2292	3144	264	108	0	0	0	0.045	285237	32977872	109382	0	0	0	32977872	2292	3144	157751	10436	0.000	0.000	NaN	287990	2571604	26.5529
15055_VAPA_rescue_8000X_0015	1	1	10716	113561	48920	118037	0	255	0	0	0	0	10596397	126	666	3822	2712	0	0	0	0.001	4190325	1216922931	109474	0	0	0	1216922931	420	894	146742	2343655	0.000	0.000	NaN	10596397
		2	151	76084	23267	98030	28826	126436	0	0	0	0	145026	474	2262	81	120	0	0	0	0.090	144779	11488631	75015	0	0	0	11488631	474	2262	124019	5452	0.000	0.000	NaN	145026		1.36864
15055_VAPA_rescue_8000X_0021	2	1	11411	118318	49682	0.484	0	247929	0	0	0	0	11291997	414	90	3306	3792	0	0	0	0.001	3867301	1350122218	118711	0	0	0	1350122218	1680	3822	74799	3266384	0.000	0.000	NaN	11291997
		3	850	139535	40384	110185	41111	230233	0	0	0	0	829679	3156	570	426	678	0	0	0	0.016	800725	118604666	137873	0	0	0	118604666	3156	570	122142	69551	0.000	0.000	NaN	829679
		4	584	104972	33825	97899	36299	199714	0	0	0	0	573525	1554	3816	558	72	0	0	0	0.022	562626	61303888	102416	0	0	0	61303888	1554	3816	172648	22651	0.000	0.000	NaN	573525
		5	818	113946	29099	105870	26022	178000	0	0	0	0	797471	1728	132	768	78	0	0	0	0.016	768023	93207801	113800	0	0	0	93207801	1728	132	179552	75982	0.000	0.000	NaN	797471	2200675	19.4888
15055_VAPA_rescue_8000X_0023	1	1	8243	123411	39161	123710	8775	254995	0	0	0	0	8160649	560	1072	3232	1740	0	0	0	0.002	3249953	1017279771	122248	0	0	0	1017279771	568	1824	163996	1686759	0.000	0.000	NaN	8160649
		2	839	133179	26662	118773	65115	206000	0	0	0	0	831343	2239	2712	807	87	0	0	0	0.015	807273	111736840	130976	0	0	0	111736840	2239	2712	178509	76208	0.000	0.000	NaN	831343		10.1872
15055_VAPA_rescue_8000X_0024	1	1	9545	156804	31852	145714	55874	255	0	0	0	0	9470980	56	796	3968	2048	0	0	0	0.001	4068787	1496689466	153751	0	0	0	1496689466	56	2552	12779	1663917	0.000	0.000	NaN	9470980
		2	446	144355	27167	144052	73118	231712	0	0	0	0	441337	956	1036	380	220	0	0	0	0.029	439090	64382178	143395	0	0	0	64382178	956	1256	30069	20309	0.000	0.000	NaN	441337
		3	1041	153529	25860	131004	78236	214000	0	0	0	0	1028765	1096	2548	992	224	0	0	0	0.012	1016976	159823377	155234	0	0	0	159823377	1096	2772	12724	49008	0.000	0.000	NaN	1028765	1470102	15.5222
15055_VAPA_rescue_8000X_0025	1	1	9738	139015	37981	158155	13436	254792	0	0	0	0	9547853	864	300	2676	3696	0	0	0	0.001	4110819	1353725176	143426	0	0	0	1353725176	1218	312	116341	1338242	0.000	0.000	NaN	9547853		0
15055_VAPA_rescue_8000X_0026	1	1	9988	143791	39914	141891	27896	255	0	0	0	0	9864706	336	240	3288	3180	0	0	0	0.001	4153669	1436179658	140823	0	0	0	1436179658	348	420	138690	1651674	0.000	0.000	NaN	9864706		0
15055_VAPA_rescue_8000X_0029	1	1	9669	138161	43424	125847	0	250715	0	0	0	0	9543329	240	528	3666	2034	0	0	0	0.001	3929084	1335881712	140	0	0	0	1335881712	276	2484	22728	1935175	0.000	0.000	NaN	9543329
		2	389	142426	28377	130353	78590	217347	0	0	0	0	379002	1836	614	330	108	0	0	0	0.034	335410	55403688	141901	0	0	0	55403688	1836	677	10305	77673	0.000	0.000	NaN	379002		3.97138
15055_VAPA_rescue_8000X_0030	1	1	10009	161426	34468	152865	38794	252728	0	0	0	0	9883475	918	6	2292	4008	0	0	0	0.001	4103899	1615714975	161235	0	0	0	1615714975	1626	4014	77589	1933719	0.000	0.000	NaN	9883475		0
15055_VAPA_rescue_8000X_0031	1	1	8199	138062	30677	127567	19543	245290	0	0	0	0	8109562	648	402	1806	3180	0	0	0	0.002	3199643	1131969063	134913	0	0	0	1131969063	1470	402	96352	1804314	0.000	0.000	NaN	8109562
		2	1126	148243	28090	149131	64501	234425	0	0	0	0	1106687	666	1116	180	1050	0	0	0	0.012	1060660	166921604	147507	0	0	0	166921604	696	2166	81870	112636	0.000	0.000	NaN	1106687		13.6467
15055_VAPA_rescue_8000X_0032	1	1	10543	146492	34111	143104	18575	243871	0	0	0	0	10364440	288	420	3420	3282	0	0	0	0.001	4219771	1544467671	146441	0	0	0	1544467671	354	594	139151	2042262	0.000	0.000	NaN	10364440
		2	953	169167	30958	136539	60288	247083	0	0	0	0	926046	1740	2742	702	588	0	0	0	0.014	915723	161215975	167363	0	0	0	161215975	1740	2742	140050	32409	0.000	0.000	NaN	926046
		3	1418	159591	29134	170896	53000	248349	0	0	0	0	1387385	246	960	696	1158	0	0	0	0.009	1351066	226299495	158519	0	0	0	226299495	246	960	121007	49574	0.000	0.000	NaN	1387385
		4	247	159116	25413	149405	97011	208320	0	0	0	0	232281	2076	618	192	126	0	0	0	0.058	229652	39301539	157936	0	0	0	39301539	2076	618	146725	18305	0.000	0.000	NaN	232281	2545712	24.562
15055_VAPA_rescue_8000X_0033	1	1	9397	142495	29137	138092	43903	228672	0	0	0	0	9343536	88	1276	3764	2184	0	0	0	0.001	3884945	1339025108	142339	0	0	0	1339025108	108	1660	163244	1815919	0.000	0.000	NaN	9343536		0
15055_VAPA_rescue_8000X_0034	1	1	8701	162739	37729	145965	27140	255	0	0	0	0	8605071	600	546	2862	2802	0	0	0	0.001	3680153	1415987892	159765	0	0	0	1415987892	654	3246	43216	1484755	0.000	0.000	NaN	8605071
		2	745	159799	26627	156867	75464	223786	0	0	0	0	706378	2862	1710	288	630	0	0	0	0.019	692708	119050457	160278	0	0	0	119050457	2862	2340	65433	27023	0.000	0.000	NaN	706378		8.20886
15055_VAPA_rescue_8000X_0037	1	1	9452	149945	31875	136725	45490	249473	0	0	0	0	9332947	414	714	3306	2574	0	0	0	0.001	3802055	1417283374	148596	0	0	0	1417283374	540	882	142244	1776094	0.000	0.000	NaN	9332947		0
15055_VAPA_rescue_6000X_0036_2 pack	2	1	8457	133497	31815	140552	0	237501	0	0	0	0	8305224	1050	564	1908	3270	0	0	0	0.002	3346994	1128980240	133242	0	0	0	1128980240	1500	570	104111	1862227	0.000	0.000	NaN	8305224
		2	229	132827	31497	133436	59038	201703	0	0	0	0	221870	1272	800	45	207	0	0	0	0.058	208753	30417397	132321	0	0	0	30417397	1272	800	97431	33589	0.000	0.000	NaN	221870
		3	734	134064	22588	125141	80097	202123	0	0	0	0	728478	1197	2683	345	633	0	0	0	0.017	720912	98403191	131984	0	0	0	98403191	1197	2683	118591	28364	0.000	0.000	NaN	728478	950348	11.4428

## Sheet: Mito VAPA FFAT mutant 
Image number	Vacuole size		Area	Mean	StdDEV	Mode	Min	Max	X	Y	XY	YM	Perimeter	BX	BY	Width	Height	Major	Minor	Angle	Circ.	Feret	IntDen	Median	Skew	Kurt	%Area	RawIntDen	FeretX	FeretY	FeretAngle	MinFeret	AR	Round	Solidarity	Length		% host organalle covering PVM
15059_VAPA_FFAT_mutant-RH_10kX_0012	1	1	8325	149714	36764	161836	48507	254999	0	0	0	0	8249698	1476	240	1980	3162	0	0	0	0.002	3372646	1246373190	147100	0	0	0	1246373190	1764	3402	68501	1720282	0.000	0.000	NaN	8249698
		2	670	111601	19405	108934	57227	181518	0	0	0	0	653181	1884	3222	594	216	0	0	0	0.020	632054	74772970	110960	0	0	0	74772970	1884	3438	19983	58560	0.000	0.000	NaN	653181
		3	455	126028	18771	127012	72850	179919	0	0	0	0	438625	1470	2910	150	402	0	0	0	0.030	429073	57342812	125750	0	0	0	57342812	1470	2910	110462	35451	0.000	0.000	NaN	438625
		4	720	143896	23590	137002	67000	216963	0	0	0	0	703579	1458	2196	66	684	0	0	0	0.018	686627	103605278	143603	0	0	0	103605278	1458	2196	95013	44775	0.000	0.000	NaN	703579
		5	1052	166416	22657	176063	103468	238626	0	0	0	0	1037538	1470	1110	330	972	0	0	0	0.012	1026491	175069921	165689	0	0	0	175069921	1470	2082	71247	54216	0.000	0.000	NaN	1037538	2832923	34.3397
15059_VAPA_FFAT_mutant-RH_10kX_0017	1	1	8590	137042	46261	121432	29301	255	0	0	0	0	8535815	416	700	3376	1988	0	0	0	0.001	3638743	1177193827	130718	0	0	0	1177193827	448	2416	25945	1604860	0.000	0.000	NaN	8535815		0
15059_VAPA_FFAT_mutant-RH_10kX_0018	1	1	10088	149689	39096	163634	33298	255	0	0	0	0	9955115	552	228	3360	3222	0	0	0	0.001	3915164	1510067173	150992	0	0	0	1510067173	924	234	130525	1864482	0.000	0.000	NaN	9955115
		2	999	187400	29205	174803	83359	253611	0	0	0	0	989221	2464	1268	648	708	0	0	0	0.013	959775	187213017	188168	0	0	0	187213017	2464	1268	132466	90747	0.000	0.000	NaN	989221
		3	634	160297	26412	167184	83469	233863	0	0	0	0	625064	1496	424	504	360	0	0	0	0.020	619367	101628482	160412	0	0	0	101628482	1496	424	144462	34520	0.000	0.000	NaN	625064
		4	332	158143	19569	148053	105039	211430	0	0	0	0	329125	580	836	44	324	0	0	0	0.039	326974	52503537	157329	0	0	0	52503537	580	1160	82266	20365	0.000	0.000	NaN	329125
		5	459	146830	23132	121687	98270	221873	0	0	0	0	449992	640	1620	132	416	0	0	0	0.028	430813	67395081	143485	0	0	0	67395081	660	1620	105068	56483	0.000	0.000	NaN	449992
		6	942	135690	26959	127392	66437	211595	0	0	0	0	924137	1236	2556	672	616	0	0	0	0.014	911614	127819834	131114	0	0	0	127819834	1236	2556	137490	30749	0.000	0.000	NaN	924137
		7	294	113079	25886	105718	43305	166686	0	0	0	0	286604	2300	3368	272	72	0	0	0	0.045	281368	33245246	112164	0	0	0	33245246	2300	3368	165174	17628	0.000	0.000	NaN	286604
		8	234	93652	21023	90684	48878	150322	0	0	0	0	229552	3596	2920	132	180	0	0	0	0.056	223213	21914603	94042	0	0	0	21914603	3596	3100	53746	15345	0.000	0.000	NaN	229552	3833695	38.5098
15059_VAPA_FFAT_mutant-RH_10kX_0022	1	1	9119	166840	38998	179945	49501	255	0	0	0	0	8927972	1362	276	2274	3450	0	0	0	0.001	3923803	1521410910	171295	0	0	0	1521410910	1566	3720	61005	1489957	0.000	0.000	NaN	8927972
		2	1130	182115	20148	178866	127409	243471	0	0	0	0	1116155	2046	414	846	708	0	0	0	0.011	1103168	205789498	181296	0	0	0	205789498	2046	1122	39925	53409	0.000	0.000	NaN	1116155
		3	1244	215329	25360	254785	145150	255000	0	0	0	0	1221745	3150	1158	456	1122	0	0	0	0.010	1211123	267869187	217891	0	0	0	267869187	3150	2280	67882	41785	0.000	0.000	NaN	1221745	2337900	26.1862
15059_VAPA_FFAT_mutant-RH_6000X_0002	1	1	8771	158351	39227	166001	45011	255	0	0	0	0	8642321	1134	492	2508	3042	0	0	0	0.001	3609308	1388897598	158231	0	0	0	1388897598	1254	3462	49585	1461001	0.000	0.000	NaN	8642321
		2	1038	187109	20209	189984	114993	250667	0	0	0	0	1002353	2838	1020	678	726	0	0	0	0.013	993358	194219248	188008	0	0	0	194219248	2838	1746	46958	29149	0.000	0.000	NaN	1002353
		3	1267	139100	22397	144875	85373	193789	0	0	0	0	1252054	1866	2244	666	996	0	0	0	0.010	1198154	176240000	138979	0	0	0	176240000	1866	3240	56230	149089	0.000	0.000	NaN	1252054
		4	1826	146983	32466	126725	80692	252728	0	0	0	0	1802891	1146	1452	228	1758	0	0	0	0.007	1772723	268391562	142402	0	0	0	268391562	1146	3210	82610	80771	0.000	0.000	NaN	1802891
		5	1398	173541	19694	167210	119294	234471	0	0	0	0	1370627	1554	510	1170	690	0	0	0	0.009	1358308	242610896	173431	0	0	0	242610896	1554	1200	30530	52479	0.000	0.000	NaN	1370627	5427925	62.8063
15059_VAPA_FFAT_mutant-RH_6000X_0004	1	1	7280	148042	35594	156616	0	254562	0	0	0	0	7188699	536	1362	3032	1220	0	0	0	0.002	3051452	1077742963	150838	0	0	0	1077742963	536	2494	6473	1105792	0.000	0.000	NaN	7188699
		2	324	143418	21326	149987	94081	203751	0	0	0	0	317938	3032	1578	244	200	0	0	0	0.040	315493	46467347	142211	0	0	0	46467347	3032	1578	140659	15364	0.000	0.000	NaN	317938
		3	174	160538	16344	153662	125913	210990	0	0	0	0	167447	2740	1426	152	64	0	0	0	0.078	164924	27933639	160900	0	0	0	27933639	2740	1426	157166	8913	0.000	0.000	NaN	167447
		4	624	175480	24740	180448	103672	236027	0	0	0	0	618225	2000	1346	600	56	0	0	0	0.021	600013	109499518	174681	0	0	0	109499518	2000	1402	0.382	54952	0.000	0.000	NaN	618225
		5	704	153724	23357	140189	87730	212654	0	0	0	0	687412	992	1466	612	256	0	0	0	0.019	653091	108221844	152735	0	0	0	108221844	992	1694	20433	72921	0.000	0.000	NaN	687412
		6	532	141764	24835	137646	80387	206209	0	0	0	0	527008	512	1954	148	496	0	0	0	0.024	515379	75418454	139956	0	0	0	75418454	520	2450	74238	45543	0.000	0.000	NaN	527008
		7	428	134409	23243	128406	80151	201858	0	0	0	0	421568	576	2550	404	68	0	0	0	0.030	406389	57526870	129992	0	0	0	57526870	576	2550	173784	44647	0.000	0.000	NaN	421568
		8	853	152953	30163	161187	81140	216400	0	0	0	0	826670	2316	2378	800	92	0	0	0	0.016	803602	130468991	156855	0	0	0	130468991	2316	2470	5427	54862	0.000	0.000	NaN	826670	3566268	49.6094
15059_VAPA_FFAT_mutant-RH_6000X_0008	1	1	6459	144063	37866	152159	42245	248383	0	0	0	0	6363723	972	740	1296	2560	0	0	0	0.002	2575879	930503373	143809	0	0	0	930503373	1316	740	99024	1247620	0.000	0.000	NaN	6363723
		2	339	158010	21630	141482	101173	220467	0	0	0	0	331577	2072	1128	112	304	0	0	0	0.039	323975	53565480	156205	0	0	0	53565480	2072	1128	110225	23585	0.000	0.000	NaN	331577
		3	487	137287	24660	127381	74635	196834	0	0	0	0	478910	952	1508	76	460	0	0	0	0.027	464431	66858655	138651	0	0	0	66858655	952	1508	97921	53434	0.000	0.000	NaN	478910	810487	12.7361
15059_VAPA_FFAT_mutant-RH_6000X_0011	1	1	8841	143760	44804	150765	0	254758	0	0	0	0	8667896	1158	678	2130	3096	0	0	0	0.001	3292382	1270985253	148624	0	0	0	1270985253	1680	3762	66705	1851873	0.000	0.000	NaN	8667896
		2	511	147320	19975	159143	93834	208741	0	0	0	0	489360	2970	720	306	366	0	0	0	0.027	477066	75280619	145706	0	0	0	75280619	2970	720	129898	41462	0.000	0.000	NaN	489360
		3	741	165964	27800	172256	63079	243981	0	0	0	0	731547	2190	648	690	168	0	0	0	0.017	708762	122979654	166527	0	0	0	122979654	2190	816	13213	75876	0.000	0.000	NaN	731547
		4	1349	160854	28561	143084	95388	255000	0	0	0	0	1318657	1380	816	774	1008	0	0	0	0.010	1270882	216992661	156685	0	0	0	216992661	1380	1824	52481	110220	0.000	0.000	NaN	1318657
		5	911	125147	28091	148856	59104	221481	0	0	0	0	865381	1158	2694	234	804	0	0	0	0.015	835703	114008753	123366	0	0	0	114008753	1164	2694	105832	89010	0.000	0.000	NaN	865381
		6	285	102366	19656	106328	49005	157306	0	0	0	0	271783	1890	3678	222	144	0	0	0	0.048	264613	29174233	102459	0	0	0	29174233	1890	3822	32969	29610	0.000	0.000	NaN	271783
		7	639	167567	26457	155126	111028	238588	0	0	0	0	601518	3036	1530	192	534	0	0	0	0.022	567468	107075406	165606	0	0	0	107075406	3036	2064	70224	58568	0.000	0.000	NaN	601518	4278246	49.3574
15059_VAPA_FFAT_mutant-RH_6000X_0013	1	1	8559	170829	40234	174214	26479	255	0	0	0	0	8450819	636	138	3402	1962	0	0	0	0.002	3631433	1462122504	173780	0	0	0	1462122504	648	576	158990	1443010	0.000	0.000	NaN	8450819
		2	875	180970	25636	167331	117460	254006	0	0	0	0	867449	1654	204	846	147	0	0	0	0.015	858676	158348863	179084	0	0	0	158348863	1654	204	170143	31711	0.000	0.000	NaN	867449
		3	341	125991	44826	150269	31926	237322	0	0	0	0	337873	784	201	303	138	0	0	0	0.038	332946	42962860	128951	0	0	0	42962860	784	339	24487	25227	0.000	0.000	NaN	337873
		4	532	152297	20501	132240	97727	214751	0	0	0	0	525813	631	588	249	432	0	0	0	0.024	498623	81021800	149984	0	0	0	81021800	631	588	119959	65629	0.000	0.000	NaN	525813
		5	198	146391	31303	152707	63531	203159	0	0	0	0	195314	3742	2037	162	102	0	0	0	0.065	191437	28985402	151259	0	0	0	28985402	3742	2139	32196	17489	0.000	0.000	NaN	195314
		6	863	144348	25555	134869	82742	238817	0	0	0	0	854601	3772	1272	243	741	0	0	0	0.015	752665	124571900	140919	0	0	0	124571900	3772	1272	100101	154045	0.000	0.000	NaN	854601	2781050	32.9086
15059_VAPA_FFAT_mutant-RH_6000X_0020	1	1	7920	189535	19028	182778	133558	254136	0	0	0	0	7818191	462	1362	3132	1668	0	0	0	0.002	3219155	1501114814	188265	0	0	0	1501114814	462	2286	13363	1583834	0.000	0.000	NaN	7818191
		2	666	198441	16565	185393	160712	254316	0	0	0	0	651641	2780	1360	616	64	0	0	0	0.020	618191	132161511	197051	0	0	0	132161511	2780	1360	175175	61054	0.000	0.000	NaN	651641
		3	314	199857	21864	210365	146821	252111	0	0	0	0	303052	2216	1352	288	64	0	0	0	0.043	291342	62755037	198907	0	0	0	62755037	2216	1396	8686	37290	0.000	0.000	NaN	303052
		4	349	209635	16065	191604	174800	245905	0	0	0	0	341842	1552	1456	336	32	0	0	0	0.038	337165	73162490	206969	0	0	0	73162490	1552	1484	4764	15801	0.000	0.000	NaN	341842
		5	397	194935	10383	196539	165022	218278	0	0	0	0	390779	1096	1512	380	68	0	0	0	0.033	386036	77389355	196195	0	0	0	77389355	1096	1580	10146	20497	0.000	0.000	NaN	390779
		6	739	179257	11008	174977	140024	215534	0	0	0	0	726813	484	1668	600	364	0	0	0	0.018	701781	132471114	178945	0	0	0	132471114	484	2032	31244	65089	0.000	0.000	NaN	726813
		7	839	169250	11954	167355	135746	208975	0	0	0	0	832308	448	2124	312	700	0	0	0	0.015	749549	142000765	169652	0	0	0	142000765	492	2124	110950	154375	0.000	0.000	NaN	832308
		8	556	171822	11601	176964	143833	211958	0	0	0	0	547588	840	2808	504	152	0	0	0	0.023	526422	95532828	170896	0	0	0	95532828	840	2808	163217	35439	0.000	0.000	NaN	547588
		9	610	179266	11222	176026	144346	216436	0	0	0	0	598280	1776	2864	568	148	0	0	0	0.021	585969	109352527	178334	0	0	0	109352527	1776	3012	14226	45762	0.000	0.000	NaN	598280
		10	789	177441	11199	175590	149781	216184	0	0	0	0	780758	2776	2236	604	464	0	0	0	0.016	761651	140001230	176924	0	0	0	140001230	2776	2700	37532	58909	0.000	0.000	NaN	780758
		11	867	184911	11517	184058	151027	216832	0	0	0	0	831729	3364	1448	220	740	0	0	0	0.016	747840	160317652	184998	0	0	0	160317652	3364	2188	81697	146726	0.000	0.000	NaN	831729	6004790	76.8054
15059_VAPA_FFAT_mutant-RH_8000X_0001	1	1	9662	149639	49451	163404	4212	255	0	0	0	0	9549056	216	696	3750	2142	0	0	0	0.001	3895350	1445814176	154119	0	0	0	1445814176	264	882	161872	1758859	0.000	0.000	NaN	9549056		0
15059_VAPA_FFAT_mutant-RH_8000X_0006	1	1	8688	130528	38423	135802	0	249214	0	0	0	0	8467994	532	772	3152	2144	0	0	0	0.002	3637857	1134025157	131648	0	0	0	1134025157	572	876	148809	1183278	0.000	0.000	NaN	8467994
		2	650	143867	28378	134387	4955	214007	0	0	0	0	639656	1832	1288	476	420	0	0	0	0.020	634804	93513552	146014	0	0	0	93513552	1832	1288	138576	24234	0.000	0.000	NaN	639656
		3	325	151954	21889	158341	106969	225986	0	0	0	0	313031	1152	832	280	128	0	0	0	0.042	307870	49384890	149937	0	0	0	49384890	1152	832	155433	19750	0.000	0.000	NaN	313031
		4	871	138270	25598	122310	2806	200818	0	0	0	0	858143	520	928	248	812	0	0	0	0.015	849028	120433348	136737	0	0	0	120433348	520	928	106984	38287	0.000	0.000	NaN	858143
		5	70	94166	49482	0.295	0.000	151000	0	0	0	0	66048	2500	2816	64	4	0	0	0	0.202	64125	6591642	111220	0	0	0	6591642	2500	2820	3576	4000	0.000	0.000	NaN	66048	1876878	22.1644
15059_VAPA_FFAT_mutant-RH_8000X_0007	1	1	9530	130478	41673	133842	3071	248326	0	0	0	0	9410721	372	234	3174	2928	0	0	0	0.001	3843786	1243450985	131503	0	0	0	1243450985	408	2820	41203	1702523	0.000	0.000	NaN	9410721
		2	1262	125359	28214	106850	49702	204515	0	0	0	0	1249403	1518	636	900	858	0	0	0	0.010	1243448	158203283	126453	0	0	0	158203283	1518	1494	43631	37741	0.000	0.000	NaN	1249403
		3	1245	114211	32168	131180	35659	236921	0	0	0	0	1205166	2808	270	738	750	0	0	0	0.011	1031040	142193172	111912	0	0	0	142193172	2808	300	135707	262709	0.000	0.000	NaN	1205166
		4	650	94132	21143	88750	34301	149978	0	0	0	0	638391	786	3120	630	30	0	0	0	0.020	630029	61185790	95419	0	0	0	61185790	786	3150	0.546	28256	0.000	0.000	NaN	638391	3092960	32.8663
15059_VAPA_FFAT_mutant-RH_8000X_0009	1	1	8924	208688	25074	209678	0	255	0	0	0	0	8700929	1146	18	1590	3516	0	0	0	0.001	3523002	1862335702	209212	0	0	0	1862335702	1956	3534	86387	1573346	0.000	0.000	NaN	8700929
		2	1455	195672	43239	201709	0	255	0	0	0	0	1431841	2598	1776	144	1416	0	0	0	0.009	1423303	284702705	202662	0	0	0	284702705	2598	3192	84193	32599	0.000	0.000	NaN	1431841
		3	793	198208	7619	195640	173094	219084	0	0	0	0	754226	1332	3144	618	378	0	0	0	0.018	724436	157179071	198544	0	0	0	157179071	1332	3144	148548	76338	0.000	0.000	NaN	754226
		4	775	207861	18429	211849	163367	254293	0	0	0	0	741856	1134	2268	246	618	0	0	0	0.018	652705	161092399	210026	0	0	0	161092399	1134	2268	108768	140576	0.000	0.000	NaN	741856
		5	921	214322	11594	207966	188828	252872	0	0	0	0	906994	1122	1296	60	888	0	0	0	0.014	888000	197390103	212001	0	0	0	197390103	1122	1296	90000	60000	0.000	0.000	NaN	906994	3834917	44.0748
15059_VAPA_FFAT_mutant-RH_8000X_0010	1	1	8439	152062	34355	145028	47939	252505	0	0	0	0	8319590	1362	18	1692	3378	0	0	0	0.002	3381068	1283248358	150017	0	0	0	1283248358	2112	3396	87559	1667668	0.000	0.000	NaN	8319590
		2	640	166657	34641	174731	88549	253812	0	0	0	0	632376	2880	402	132	606	0	0	0	0.020	620210	106660258	167379	0	0	0	106660258	2880	402	102288	42353	0.000	0.000	NaN	632376
		3	983	138274	24090	139238	73205	195259	0	0	0	0	964459	2706	1926	324	888	0	0	0	0.013	945262	135923812	138527	0	0	0	135923812	2706	2814	69955	62840	0.000	0.000	NaN	964459	1596835	19.1937
15059_VAPA_FFAT_mutant-RH_8000X_0015	1	1	10568	212007	16987	207067	163767	255	0	0	0	0	10452128	390	114	3582	3354	0	0	0	0.001	4392869	2240486310	211072	0	0	0	2240486310	432	3234	42010	1730546	0.000	0.000	NaN	10452128
		2	1109	209287	13524	215132	174200	240311	0	0	0	0	1092971	3060	882	780	750	0	0	0	0.012	1082081	232099559	210944	0	0	0	232099559	3060	1632	43877	36416	0.000	0.000	NaN	1092971
		3	771	214045	9934	211030	185262	241885	0	0	0	0	762911	2430	84	732	126	0	0	0	0.017	736144	165028550	213107	0	0	0	165028550	2430	210	6082	84727	0.000	0.000	NaN	762911
		4	530	220391	13122	211321	194395	255000	0	0	0	0	520108	1524	402	420	300	0	0	0	0.025	516140	116807070	217767	0	0	0	116807070	1524	702	35538	22532	0.000	0.000	NaN	520108
		5	1376	220389	10337	214663	195696	254551	0	0	0	0	1347711	732	744	708	1116	0	0	0	0.010	1321635	303255457	219476	0	0	0	303255457	732	1860	57609	66463	0.000	0.000	NaN	1347711
		6	1175	195949	9684	203016	167025	229070	0	0	0	0	1152757	426	2136	216	1092	0	0	0	0.011	1102254	230240257	195599	0	0	0	230240257	492	3228	82179	144130	0.000	0.000	NaN	1152757
		7	1472	205236	14234	213086	169807	251575	0	0	0	0	1449657	918	2604	1158	846	0	0	0	0.009	1434113	302107743	204755	0	0	0	302107743	918	3450	36151	52576	0.000	0.000	NaN	1449657
		8	545	216804	9910	226947	183005	243322	0	0	0	0	526162	2172	2130	366	360	0	0	0	0.025	513377	118157910	217125	0	0	0	118157910	2172	2490	44526	35043	0.000	0.000	NaN	526162	6852277	65.5587
15059_VAPA_FFAT_mutant-RH_8000X_0016	1	1	9421	139753	38920	143904	0	248077	0	0	0	0	9283875	456	438	3324	2676	0	0	0	0.001	3789441	1316613162	139568	0	0	0	1316613162	606	2994	35527	1766523	0.000	0.000	NaN	9283875
		2	1603	135809	23518	132769	69219	212556	0	0	0	0	1567865	2730	1326	1086	948	0	0	0	0.008	1441562	217702601	135068	0	0	0	217702601	2730	2274	41119	252668	0.000	0.000	NaN	1567865
		3	1028	113370	48617	141204	0.000	222450	0	0	0	0	1001921	1830	2328	852	480	0	0	0	0.013	977908	116544600	122706	0	0	0	116544600	1830	2808	29396	66558	0.000	0.000	NaN	1001921
		4	1158	95052	19287	95233	36490	149985	0	0	0	0	1123280	522	2406	606	660	0	0	0	0.012	879957	110069919	95369	0	0	0	110069919	546	2406	131406	329866	0.000	0.000	NaN	1123280
		5	718	138473	26194	130755	74024	219985	0	0	0	0	705996	708	1410	420	558	0	0	0	0.018	698401	99423321	137480	0	0	0	99423321	708	1968	53032	24738	0.000	0.000	NaN	705996	4399062	47.3839
15060_VAPA_FFAT_10kX_0017	1	1	6459	114187	42095	110477	0	253651	0	0	0	0	6356039	738	444	1572	2484	0	0	0	0.002	2688107	737531509	114053	0	0	0	737531509	966	456	113131	1240906	0.000	0.000	NaN	6356039		0
15060_VAPA_FFAT_6000X_0001	1	1	8077	198946	20348	203840	36559	244948	0	0	0	0	8008730	474	1284	3282	1572	0	0	0	0.002	3297954	1606887854	200223	0	0	0	1606887854	474	2088	174362	1468930	0.000	0.000	NaN	8008730
		2	616	201325	9777	202818	178521	230572	0	0	0	0	604423	2691	2827	585	87	0	0	0	0.021	590581	124015968	200991	0	0	0	124015968	2691	2827	172117	39355	0.000	0.000	NaN	604423
		3	324	197739	10238	201502	174380	225246	0	0	0	0	319174	3516	2038	186	255	0	0	0	0.040	315628	64067513	197506	0	0	0	64067513	3516	2038	126107	21907	0.000	0.000	NaN	319174
		4	874	205782	10102	200696	177705	238071	0	0	0	0	861843	2865	1462	645	552	0	0	0	0.015	848958	179853342	205788	0	0	0	179853342	2865	1462	139443	50242	0.000	0.000	NaN	861843
		5	446	201495	13990	189215	169376	238475	0	0	0	0	436959	1773	1313	426	36	0	0	0	0.029	426095	89866687	200388	0	0	0	89866687	1773	1322	1210	31937	0.000	0.000	NaN	436959
		6	427	212535	13374	215562	180584	248678	0	0	0	0	419209	2277	1298	402	99	0	0	0	0.031	414011	90752303	213412	0	0	0	90752303	2277	1298	166165	22529	0.000	0.000	NaN	419209
		7	449	201951	10532	195014	170366	235754	0	0	0	0	446285	1269	1313	438	72	0	0	0	0.028	443878	90675842	201197	0	0	0	90675842	1269	1385	9335	19875	0.000	0.000	NaN	446285
		8	189	195109	10202	201818	162624	214478	0	0	0	0	184154	645	1604	162	81	0	0	0	0.070	181122	36875679	196552	0	0	0	36875679	645	1685	26565	13745	0.000	0.000	NaN	184154	3272047	40.856
15060_VAPA_FFAT_6000X_0013	1	1	9137	147150	37416	156704	0	254706	0	0	0	0	9039941	630	672	2988	2844	0	0	0	0.001	3780729	1344509305	150178	0	0	0	1344509305	738	780	135964	1567856	0.000	0.000	NaN	9039941
		2	655	124534	36078	124320	48	220141	0	0	0	0	638545	882	588	618	120	0	0	0	0.020	628427	81569449	124157	0	0	0	81569449	882	708	10452	32722	0.000	0.000	NaN	638545
		3	83	173598	26134	150301	125201	249971	0	0	0	0	80565	2060	760	80	4	0	0	0	0.161	80100	14408601	174069	0	0	0	14408601	2060	760	177138	3784	0.000	0.000	NaN	80565
		4	240	163538	33751	131445	104832	254567	0	0	0	0	233447	2592	1008	148	164	0	0	0	0.055	220907	39249118	159168	0	0	0	39249118	2592	1008	132064	34983	0.000	0.000	NaN	233447
		5	577	184504	29020	173238	99379	255000	0	0	0	0	558804	2880	1276	352	420	0	0	0	0.023	548000	106458858	185266	0	0	0	106458858	2880	1276	129966	23453	0.000	0.000	NaN	558804
		6	943	134791	25803	116685	47395	227480	0	0	0	0	928162	3320	1848	300	860	0	0	0	0.014	910824	127107662	132355	0	0	0	127107662	3320	1848	109231	49098	0.000	0.000	NaN	928162
		7	235	116015	19452	110110	67044	173565	0	0	0	0	228025	3568	2972	60	216	0	0	0	0.057	224179	27263452	116582	0	0	0	27263452	3568	3188	74476	16779	0.000	0.000	NaN	228025
		8	344	113374	26552	99860	36216	173708	0	0	0	0	340430	3180	3400	300	132	0	0	0	0.037	324617	39000682	116621	0	0	0	39000682	3180	3524	22457	46726	0.000	0.000	NaN	340430	3007978	33.2743
15060_VAPA_FFAT_6000X_0019	1	1	6393	131028	33630	124598	38930	255	0	0	0	0	6286971	1212	618	1206	2484	0	0	0	0.002	2532256	837663553	127478	0	0	0	837663553	1650	618	101203	1198402	0.000	0.000	NaN	6286971
		2	680	136324	31543	120480	47695	216318	0	0	0	0	662557	1684	624	560	216	0	0	0	0.019	588218	92700391	139160	0	0	0	92700391	1684	660	162181	130700	0.000	0.000	NaN	662557
		3	1210	109627	26076	99323	37544	212299	0	0	0	0	1202175	1176	1192	92	1180	0	0	0	0.011	1180000	132648838	109221	0	0	0	132648838	1264	1192	90000	90007	0.000	0.000	NaN	1202175
		4	645	110480	24818	123544	50633	180704	0	0	0	0	631436	1772	2980	600	120	0	0	0	0.020	604305	71259409	111839	0	0	0	71259409	1772	3052	6843	87471	0.000	0.000	NaN	631436
		5	898	131548	27725	109446	49000	223851	0	0	0	0	889567	2364	1564	68	872	0	0	0	0.014	873320	118130262	128690	0	0	0	118130262	2384	1564	93151	38474	0.000	0.000	NaN	889567	3385735	53.8532
15060_VAPA_FFAT_6000X_0021	1	1	8351	144522	34489	137197	30781	255	0	0	0	0	8266966	378	990	3222	2028	0	0	0	0.002	3591194	1206899295	141085	0	0	0	1206899295	408	1104	152108	1372938	0.000	0.000	NaN	8266966
		2	582	150023	21076	122698	98885	217254	0	0	0	0	570771	3078	2148	372	414	0	0	0	0.022	556579	87313371	150007	0	0	0	87313371	3078	2148	131941	45488	0.000	0.000	NaN	570771
		3	668	161359	27544	152299	85094	229066	0	0	0	0	652087	2370	1674	534	342	0	0	0	0.020	634129	107788037	160101	0	0	0	107788037	2370	1674	147362	64150	0.000	0.000	NaN	652087
		4	1055	161258	29104	164320	63773	241905	0	0	0	0	1037658	1242	1182	936	402	0	0	0	0.012	1018676	170127014	163454	0	0	0	170127014	1242	1182	156757	67712	0.000	0.000	NaN	1037658
		5	391	104432	15027	90537	57692	135909	0	0	0	0	384866	408	1212	30	378	0	0	0	0.033	378048	40832723	104517	0	0	0	40832723	408	1590	89091	27469	0.000	0.000	NaN	384866
		6	1602	124079	33553	138697	27853	217659	0	0	0	0	1567602	510	1968	1260	846	0	0	0	0.008	1517668	198773865	122584	0	0	0	198773865	510	1968	146121	122114	0.000	0.000	NaN	1567602
		7	1323	135404	36056	136039	39861	221571	0	0	0	0	1292752	2052	2928	1266	72	0	0	0	0.010	1266227	179139822	138081	0	0	0	179139822	2052	2928	178914	65118	0.000	0.000	NaN	1292752	5505736	66.5992
15060_VAPA_FFAT_8000X_0002	1	1	10353	138728	41305	137959	0	255	0	0	0	0	10267953	150	606	3780	2850	0	0	0	0.001	4057424	1436247729	137431	0	0	0	1436247729	198	2742	24367	2257607	0.000	0.000	NaN	10267953
		2	442	145251	28025	156797	77460	227352	0	0	0	0	427377	3528	1944	246	342	0	0	0	0.030	421284	64201144	144352	0	0	0	64201144	3528	2286	54273	30583	0.000	0.000	NaN	427377
		3	2491	140488	34660	120853	57066	255000	0	0	0	0	2436496	1494	2334	1998	1134	0	0	0	0.005	2288550	349955995	138264	0	0	0	349955995	1494	3450	29186	211323	0.000	0.000	NaN	2436496	2863873	27.8914
15060_VAPA_FFAT_8000X_0004	1	1	10131	203886	24170	207939	0	242517	0	0	0	0	10035076	972	174	2790	3726	0	0	0	0.001	4297223	2065573426	206379	0	0	0	2065573426	1230	3810	57197	1798033	0.000	0.000	NaN	10035076
		2	1202	212478	9177	212656	187158	240882	0	0	0	0	1189119	3284	864	460	1092	0	0	0	0.011	1184932	255398270	212367	0	0	0	255398270	3284	1956	67157	21812	0.000	0.000	NaN	1189119
		3	991	193913	49006	202554	0.000	232008	0	0	0	0	983995	2812	2072	420	868	0	0	0	0.013	964274	192167966	206192	0	0	0	192167966	2812	2940	64179	68610	0.000	0.000	NaN	983995
		4	1099	204538	10308	201876	179991	231628	0	0	0	0	1083691	2052	2972	752	756	0	0	0	0.012	1066321	224787001	203088	0	0	0	224787001	2052	3728	45152	36770	0.000	0.000	NaN	1083691
		5	487	205943	8689	213060	188526	234204	0	0	0	0	473846	2696	232	396	240	0	0	0	0.027	463051	100294460	205308	0	0	0	100294460	2696	472	31218	26969	0.000	0.000	NaN	473846	3730651	37.1761
15060_VAPA_FFAT_8000X_0005	1	1	10614	127503	46551	130663	0	254371	0	0	0	0	10524799	150	468	3780	3162	0	0	0	0.001	4352184	1353315874	129832	0	0	0	1353315874	162	906	149971	1912408	0.000	0.000	NaN	10524799
		2	593	140610	27709	154772	75435	208617	0	0	0	0	581368	3144	1578	348	462	0	0	0	0.022	578401	83382013	140164	0	0	0	83382013	3144	1578	126989	14400	0.000	0.000	NaN	581368
		3	932	152287	32957	125925	55032	247080	0	0	0	0	910329	2406	852	672	570	0	0	0	0.014	881183	141931323	152961	0	0	0	141931323	2406	852	139695	78173	0.000	0.000	NaN	910329
		4	602	151157	41018	179610	55514	254691	0	0	0	0	575230	1626	498	522	216	0	0	0	0.023	564925	90996332	156669	0	0	0	90996332	1626	498	157521	50756	0.000	0.000	NaN	575230
		5	347	134736	31044	122494	51724	239466	0	0	0	0	336508	1170	420	330	42	0	0	0	0.039	331958	46753520	134365	0	0	0	46753520	1170	420	173774	25841	0.000	0.000	NaN	336508
		6	1729	125868	40322	99400	20118	230441	0	0	0	0	1680631	696	1908	1320	954	0	0	0	0.008	1628655	217625234	122526	0	0	0	217625234	696	1908	144143	143011	0.000	0.000	NaN	1680631
		7	1138	125865	35796	118741	16012	237942	0	0	0	0	1076313	2268	3012	846	546	0	0	0	0.012	1006892	143233868	123170	0	0	0	143233868	2268	3012	147162	70784	0.000	0.000	NaN	1076313	5160379	49.0307
15060_VAPA_FFAT_8000X_0006	1	1	10953	136207	40386	139032	0.169	255	0	0	0	0	10798773	180	168	3618	3372	0	0	0	0.001	4364871	1491871289	139033	0	0	0	1491871289	258	3186	41601	2048263	0.000	0.000	NaN	10798773
		2	514	148817	28898	164540	54786	230943	0	0	0	0	494590	2358	2820	390	294	0	0	0	0.026	488401	76491846	151464	0	0	0	76491846	2358	3114	37011	26596	0.000	0.000	NaN	494590
		3	1045	147922	32762	143170	57079	239977	0	0	0	0	1029867	3780	582	42	1020	0	0	0	0.012	1020635	154578840	147003	0	0	0	154578840	3780	1602	87979	22332	0.000	0.000	NaN	1029867
		4	831	157841	25394	148182	68613	246513	0	0	0	0	806522	2052	282	534	546	0	0	0	0.016	763722	131166030	156886	0	0	0	131166030	2052	828	45637	40359	0.000	0.000	NaN	806522
		5	783	156708	35700	134739	56862	247644	0	0	0	0	768351	1290	954	582	486	0	0	0	0.017	758235	122702077	154552	0	0	0	122702077	1290	1440	39864	29456	0.000	0.000	NaN	768351	3099330	28.7008
15060_VAPA_FFAT_8000X_0007	1	1	8930	139629	41956	125010	0	255	0	0	0	0	8858127	648	696	3088	2624	0	0	0	0.001	3375417	1246890709	137933	0	0	0	1246890709	648	2852	29147	2094631	0.000	0.000	NaN	8858127
		2	150	114603	27736	94825	58953	194999	0	0	0	0	144231	1084	3244	136	40	0	0	0	0.091	141760	17190521	111246	0	0	0	17190521	1084	3244	163610	12760	0.000	0.000	NaN	144231		1.62823
15060_VAPA_FFAT_8000X_0008	1	7	1529	163176	26241	174655	80034	237839	0	0	0	0	1504218	2784	564	504	1404	0	0	0	0.008	1491721	249495834	165019	0	0	0	249495834	2784	1968	70253	41656	0.000	0.000	NaN	1504218
		8	995	168091	25434	160274	103963	230972	0	0	0	0	986267	2280	2166	480	852	0	0	0	0.013	977908	167250252	165972	0	0	0	167250252	2280	3018	60604	34938	0.000	0.000	NaN	986267
		9	363	145378	17354	152841	101923	190898	0	0	0	0	351082	1812	3282	258	222	0	0	0	0.037	340365	52772314	145640	0	0	0	52772314	1812	3504	40711	40615	0.000	0.000	NaN	351082
		10	665	156565	18695	156185	100280	206686	0	0	0	0	654900	978	1746	186	624	0	0	0	0.019	651131	104115579	156043	0	0	0	104115579	978	2370	73402	24878	0.000	0.000	NaN	654900	3496467	41.2053
		11	8664	157114	27626	166868	60226	250472	0	0	0	0	8485481	990	474	2298	3054	0	0	0	0.002	3529597	1361235196	156772	0	0	0	1361235196	1308	3468	56580	1595869	0.000	0.000	NaN	8485481
15060_VAPA_FFAT_8000X_0011	1	2	8776	144882	43223	150361	12578	255	0	0	0	0	8676603	258	1218	3540	1830	0	0	0	0.001	3623627	1271486827	148279	0	0	0	1271486827	258	2754	12333	1627070	0.000	0.000	NaN	8676603
		3	637	155010	24092	154428	92696	224942	0	0	0	0	627555	3438	1440	348	480	0	0	0	0.020	592878	98741193	154375	0	0	0	98741193	3438	1440	125942	69229	0.000	0.000	NaN	627555
		4	449	180624	29820	178198	91835	255000	0	0	0	0	435942	2916	1260	384	168	0	0	0	0.030	416773	81100298	178364	0	0	0	81100298	2916	1266	157126	36152	0.000	0.000	NaN	435942
		5	553	183365	32111	163913	99025	255000	0	0	0	0	544686	2286	1248	540	24	0	0	0	0.023	540133	101400922	182206	0	0	0	101400922	2286	1260	178727	20674	0.000	0.000	NaN	544686
		6	1134	153575	30513	153404	68041	240791	0	0	0	0	1106238	990	1314	1044	318	0	0	0	0.012	1091357	174153729	154249	0	0	0	174153729	990	1632	16941	35681	0.000	0.000	NaN	1106238
		7	1446	113095	32246	98894	37118	206259	0	0	0	0	1418524	270	1734	624	1176	0	0	0	0.009	1325715	163535022	107468	0	0	0	163535022	282	2910	62507	212643	0.000	0.000	NaN	1418524
		8	1483	135488	35384	134359	46623	251742	0	0	0	0	1465999	384	2904	1422	192	0	0	0	0.009	1425237	200928236	134875	0	0	0	200928236	384	3018	3862	111127	0.000	0.000	NaN	1465999	5598944	64.5292
15060_VAPA_FFAT_8000X_0012	1	1	10742	132482	46666	122264	0.465	255000	0	0	0	0	10631591	180	552	3858	3150	0	0	0	0.001	4127429	1423118013	130001	0	0	0	1423118013	486	3318	32835	2156016	0.000	0.000	NaN	10631591
		2	583	157953	24840	134981	106950	246287	0	0	0	0	571526	3114	2046	402	402	0	0	0	0.022	568514	92086437	155939	0	0	0	92086437	3114	2448	45000	16971	0.000	0.000	NaN	571526
		3	671	157575	29165	142158	90181	238854	0	0	0	0	656216	2334	2634	534	342	0	0	0	0.020	634129	105732964	153495	0	0	0	105732964	2334	2976	32638	59172	0.000	0.000	NaN	656216	1227742	11.5481
15060_VAPA_FFAT_8000X_0020	1	1	11439	126887	43872	123018	0	255	0	0	0	0	11321517	228	84	3570	3948	0	0	0	0.001	5012784	1451462743	124856	0	0	0	1451462743	324	156	132089	1660194	0.000	0.000	NaN	11321517
		2	1602	102411	26067	84128	32445	200991	0	0	0	0	1565394	2856	3264	894	750	0	0	0	0.008	1066752	164062067	101478	0	0	0	164062067	2856	3846	33064	504961	0.000	0.000	NaN	1565394
		3	542	175876	25099	148671	110922	247997	0	0	0	0	513024	2952	1938	312	396	0	0	0	0.026	504143	95324961	175111	0	0	0	95324961	2952	1938	128234	29539	0.000	0.000	NaN	513024
		4	1404	113950	32794	118041	15280	208003	0	0	0	0	1375917	474	96	1224	534	0	0	0	0.009	1326000	159985691	112784	0	0	0	159985691	474	120	157380	113538	0.000	0.000	NaN	1375917
		5	992	100063	23240	84788	32651	175400	0	0	0	0	973293	240	600	414	870	0	0	0	0.013	963481	99262065	99080	0	0	0	99262065	240	600	115448	36656	0.000	0.000	NaN	973293	4427628	39.1081
15060_VAPA_FFAT_8000X_0022	1	1	8966	139766	43289	140066	0.254	255	0	0	0	0	8846266	186	1242	3516	2142	0	0	0	0.001	3686813	1253140743	138403	0	0	0	1253140743	210	1608	159619	1358308	0.000	0.000	NaN	8846266
		2	698	133895	43276	99327	31639	246893	0	0	0	0	673577	2844	2022	558	324	0	0	0	0.019	645244	93458696	130439	0	0	0	93458696	2844	2022	149859	71206	0.000	0.000	NaN	673577
		3	592	176820	28600	159634	95646	249458	0	0	0	0	580089	2316	1734	498	276	0	0	0	0.022	569368	104677655	175392	0	0	0	104677655	2316	1734	151004	40238	0.000	0.000	NaN	580089
		4	1491	151973	36385	145119	75258	255000	0	0	0	0	1477987	606	1248	1392	384	0	0	0	0.009	1443994	226592063	144806	0	0	0	226592063	606	1248	164578	116006	0.000	0.000	NaN	1477987
		5	500	124830	27684	116230	61233	201326	0	0	0	0	472526	1044	2568	408	216	0	0	0	0.028	461649	62414935	121710	0	0	0	62414935	1044	2568	152103	40238	0.000	0.000	NaN	472526
		6	1300	131733	34032	138844	22578	235941	0	0	0	0	1260956	1620	2970	1158	420	0	0	0	0.010	1231813	171252470	130289	0	0	0	171252470	1620	2970	160065	91565	0.000	0.000	NaN	1260956	4465135	50.4748
15060_VAPA_FFAT_8000X_0023	1	1	7524	155349	36959	148862	21770	255	0	0	0	0	7445471	1092	570	1644	2844	0	0	0	0.002	2909103	1168848435	155077	0	0	0	1168848435	1314	570	102144	1596264	0.000	0.000	NaN	7445471
		2	1690	150568	32259	169714	53818	237529	0	0	0	0	1675836	1092	1278	180	1644	0	0	0	0.008	1645849	254460504	150474	0	0	0	254460504	1092	1278	92716	128527	0.000	0.000	NaN	1675836		22.5081
15060_VAPA_FFAT_8000X_0028	1	1	9723	135712	54082	142934	0	254990	0	0	0	0	9566633	564	132	3060	3222	0	0	0	0.001	3810231	1319527413	140026	0	0	0	1319527413	606	3114	44234	1814975	0.000	0.000	NaN	9566633
		2	1149	97653	30983	76552	30977	191903	0	0	0	0	1128319	660	3234	1080	138	0	0	0	0.011	1080017	112203758	93569	0	0	0	112203758	660	3234	179682	135786	0.000	0.000	NaN	1128319		11.7943

## Sheet: ext fig 10b - VAPA
Distance	Toxoplasma	GFP-VAPA	CANX
0	5	100.5	98.5
0.065	3.955	83.916	101.115
0.13	2.925	87.944	107.564
0.195	3.996	100.974	99.449
0.26	6.876	79.724	87.62
0.325	4.063	79.526	77.297
0.39	3.837	65.328	78.217
0.455	3.535	53.218	62.226
0.52	4.239	75.431	67.832
0.585	5.592	118.685	63.938
0.65	2.228	121.164	86.466
0.715	3.978	102.614	91.26
0.78	4.101	73.3	98.016
0.845	3.535	83.236	143.471
0.91	4.836	149.008	195.33
0.975	5.775	225.354	217.145
1.04	5.456	255	206.741
1.105	7.144	255	187.356
1.17	9.63	231.797	159.118
1.235	12.312	194.784	140.788
1.3	21.9	227.62	169.62
1.365	33.372	253.596	213.503
1.43	37.091	255	191.478
1.495	82	255	179.25
1.56	123.094	239.163	166.339
1.625	131.224	137.538	126.708
1.69	144.823	63.87	94.775
1.755	116.06	46.882	98.646
1.82	152.689	45.885	71.038
1.885	180.382	40.967	53.625
1.95	150.082	41.446	48.198
2.015	141.102	50.414	43.388
2.08	170.831	25.462	37.711
2.145	172.813	35.91	42.761
2.21	178.467	36.762	46.122
2.275	176.297	29.77	32.786
2.34	168.302	26.42	28.018
2.405	181.109	30.786	30.385
2.47	196.011	28.216	26.393
2.535	196.121	27.207	28.573
2.6	171.332	15.322	36.064
2.665	190.473	12.866	29.236
2.73	174.908	19.828	18.285
2.795	202.653	21.319	26.972
2.86	182.303	13.819	25.415
2.925	150.985	13.956	38.905
2.99	175	10.5	25

## Sheet: ext fig 10b - VAPA FFAT
Distance	Toxoplasma	GFP-VAPA mutant	CANX
0	144.25	0	0
0.065	165.414	0	0
0.13	110.194	0	0
0.195	143.436	0	0
0.26	134.767	0	0
0.325	121.9	0	0
0.39	119.716	0	0
0.455	126.495	0	0
0.52	129.909	0	0
0.585	137.921	0	0
0.65	122.365	0	0
0.715	108.428	0	0
0.78	105.452	0	0
0.845	114.208	0	0
0.91	103.113	0	0
0.975	116.535	0	0
1.04	109.299	0	0
1.105	102.365	0	0
1.17	65.674	0	0
1.235	43.629	0	0
1.3	37.734	0	0
1.365	20.216	0	0
1.43	7.022	0	0
1.495	1.75	0	0
1.56	0	0	0
1.625	0	0	0
1.69	0	0	0
1.755	0	0	0
1.82	0	1.489	0
1.885	0	3.161	5.172
1.95	0	9.342	49.605
2.015	0	38.177	116.884
2.08	0	81.88	141.427
2.145	0	114.737	130.229
2.21	0	96.27	66.081
2.275	0	44.262	13.16
2.34	0	9.774	0
2.405	0	2.58	0
2.47	0	1.295	0
2.535	0	0.711	0
2.6	0	0	0
2.665	0	0	0
2.73	0	0.026	0
2.795	0	0.893	0
2.86	0	0	0
2.925	0	0	0
2.99	0	0	0
